# Supplementary material for: Ablation of Death-Associated Protein Kinase 1 Changes the Transcriptomic Profile and Alters Neural-Related Pathways in the Brain
Source: Int J Mol Sci. 2023 Mar 31;24(7):6542. doi: 10.3390/ijms24076542 (PMC10095516; doi:10.3390/ijms24076542)
Supplement: Supplementary file 1 [file ijms-24-06542-s001.zip]

Archive with 7 entries (6 files):
- ijms-2279477-supplementary/
- ijms-2279477-supplementary/Supplemental File 1.xlsx
- ijms-2279477-supplementary/Supplemental File 2.xlsx
- ijms-2279477-supplementary/Supplemental File 3.xlsx
- ijms-2279477-supplementary/Supplemental File 4.xlsx
- ijms-2279477-supplementary/Supplemental File 5.xlsx
- ijms-2279477-supplementary/Supplemental File 6.pdf
