# Supplementary material for: Ablation of Death-Associated Protein Kinase 1 Changes the Transcriptomic Profile and Alters Neural-Related Pathways in the Brain
Source: Int J Mol Sci. 2023 Mar 31;24(7):6542. doi: 10.3390/ijms24076542 (PMC10095516; doi:10.3390/ijms24076542)
Supplement: Supplementary file 1 [file ijms-24-06542-s001.zip › ijms-2279477-supplementary/Supplemental File 1.xlsx]

## Sheet: 1.KO-WT.count
gene_id	gene_name	gene_chr	gene_start	gene_end	gene_strand	gene_length	gene_biotype	gene_description	tf_family	KO_1_hippo	KO_1_cortex	KO_1_stem	KO_1_cere	KO_2_hippo	KO_2_cortex	KO_2_stem	KO_2_cere	KO_3_hippo	KO_3_cortex	KO_3_stem	KO_3_cere	KO_4_hippo	KO_4_cortex	KO_4_stem	KO_4_cere	KO_5_hippo	KO_5_cortex	KO_5_stem	KO_5_cere	KO_6_hippo	KO_6_cortex	KO_6_stem	KO_6_cere	WT_1_hippo	WT_1_cortex	WT_1_stem	WT_1_cere	WT_2_hippo	WT_2_cortex	WT_2_stem	WT_2_cere	WT_3_hippo	WT_3_cortex	WT_3_stem	WT_3_cere	WT_4_hippo	WT_4_cortex	WT_4_stem	WT_4_cere
ENSMUSG00000064351	mt-Co1	MT	5328	6872	+	1545	protein_coding	mitochondrially encoded cytochrome c oxidase I [Source:MGI Symbol;Acc:MGI:102504]	-	330505	249448	248268	250748	273173	244495	284559	256700	214608	381028	290084	279038	260760	214922	304824	362805	318393	253135	286771	320407	313009	251618	314684	312575	398503	456531	373312	446862	458374	513732	472312	457637	340845	472664	409697	547515	387930	492540	631703	397459
ENSMUSG00000064370	mt-Cytb	MT	14145	15288	+	1144	protein_coding	mitochondrially encoded cytochrome b [Source:MGI Symbol;Acc:MGI:102501]	-	143775	99305	92424	100005	118448	97667	111426	101310	93090	153243	123528	108464	106702	84247	118941	136152	131080	114868	123504	133269	122231	104031	126268	123816	198536	240772	211127	248536	216063	307012	273232	259920	165583	248110	265968	265210	193590	305731	355119	226344
ENSMUSG00000064339	mt-Rnr2	MT	1094	2675	+	1582	Mt_rRNA	mitochondrially encoded 16S rRNA [Source:MGI Symbol;Acc:MGI:102492]	-	158949	67856	74496	66405	148577	82612	126100	64669	111339	127943	128133	89646	75254	50824	72843	58013	88596	61405	83014	54480	107530	65059	90210	70288	257222	250425	301720	214843	255712	282413	365914	274504	205287	212263	345346	247785	230327	321480	453183	183545
ENSMUSG00000064341	mt-Nd1	MT	2751	3707	+	957	protein_coding	mitochondrially encoded NADH dehydrogenase 1 [Source:MGI Symbol;Acc:MGI:101787]	-	106310	70307	67807	74174	86617	69787	78433	71409	68991	102589	89705	84032	79830	61924	86112	103331	101642	79667	94681	102770	92596	76838	93147	98460	161462	186102	169025	206566	174507	242526	222005	239251	135874	189046	203022	226821	151853	227988	289156	189130
ENSMUSG00000064337	mt-Rnr1	MT	70	1024	+	955	Mt_rRNA	mitochondrially encoded 12S rRNA [Source:MGI Symbol;Acc:MGI:102493]	-	110206	55403	47832	41306	101997	63694	77284	39827	74251	95259	83958	56561	51239	37585	48402	37288	61933	43977	54725	33790	76006	49279	61498	47279	177557	196806	195637	142224	176995	209440	240710	180929	148079	157577	237100	169218	163816	255040	328728	127181
ENSMUSG00000064363	mt-Nd4	MT	10167	11544	+	1378	protein_coding	mitochondrially encoded NADH dehydrogenase 4 [Source:MGI Symbol;Acc:MGI:102498]	-	75671	48996	45646	51543	61988	48817	55937	50883	48866	76485	63018	56083	54967	41472	57932	61699	62912	55044	63757	66201	54284	51440	58695	58884	112448	128842	119323	138431	119327	180919	156372	169129	97531	140524	145725	155337	106221	172870	202537	144415
ENSMUSG00000064345	mt-Nd2	MT	3914	4951	+	1038	protein_coding	mitochondrially encoded NADH dehydrogenase 2 [Source:MGI Symbol;Acc:MGI:102500]	-	64017	49295	46724	49662	54342	49642	55534	55525	43193	73975	56585	51094	52685	40381	60686	68940	63237	49209	56860	69800	51339	46967	59190	57154	80488	99042	90198	110681	90974	128630	116169	119737	72137	105364	117888	121165	78349	125074	160648	103313
ENSMUSG00000041607	Mbp	18	82475146	82585637	+	8403	protein_coding	myelin basic protein [Source:MGI Symbol;Acc:MGI:96925]	-	60123	55910	91073	107488	51875	50804	110981	82430	41930	39636	125252	153770	60857	49465	111631	103762	74627	38885	96322	104463	82809	50760	102763	148938	45673	41297	65461	62946	43825	49446	70272	163569	75604	51289	70454	125577	58183	29063	92945	138284
ENSMUSG00000064367	mt-Nd5	MT	11742	13565	+	1824	protein_coding	mitochondrially encoded NADH dehydrogenase 5 [Source:MGI Symbol;Acc:MGI:102496]	-	68003	54810	56622	48507	54335	52800	63741	62209	44005	82436	56696	49478	58885	47822	71162	63159	54139	52699	53132	68177	42766	51075	63884	51151	53721	73290	52559	80139	57559	83738	76444	72728	44539	89031	71539	81321	48814	89429	107329	56077
ENSMUSG00000024661	Fth1	19	9982703	9985092	+	866	protein_coding	ferritin heavy polypeptide 1 [Source:MGI Symbol;Acc:MGI:95588]	-	65157	34334	42223	54842	56422	34589	51288	36381	39626	46960	60246	79200	45019	29399	46245	62319	60262	32756	55967	51689	73911	36819	49983	77030	79683	65083	77539	75723	74372	43804	69721	126127	89551	51120	56616	118041	77129	48281	86207	103514
ENSMUSG00000031425	Plp1	X	136822671	136839733	+	5551	protein_coding	proteolipid protein (myelin) 1 [Source:MGI Symbol;Acc:MGI:97623]	-	29528	27201	47566	45446	25923	27926	52193	38282	24062	28733	63449	63788	32503	26829	62388	57236	33350	21860	51626	52097	36589	25262	52383	73710	31463	36387	57037	58615	31064	42730	60528	119282	42773	33609	58025	86936	36130	20287	95726	90644
ENSMUSG00000037742	Eef1a1	9	78478449	78489151	-	2493	protein_coding	eukaryotic translation elongation factor 1 alpha 1 [Source:MGI Symbol;Acc:MGI:1096881]	-	47601	30348	38738	32017	40537	32306	45246	29065	36494	41996	46587	35738	44116	29572	45851	37434	55898	41775	50696	33728	55872	35122	48634	37496	61473	47433	64814	29223	63467	53788	72204	36041	61198	50855	48472	44540	58024	47523	53331	43808
ENSMUSG00000037852	Cpe	8	64592542	64693054	-	2609	protein_coding	carboxypeptidase E [Source:MGI Symbol;Acc:MGI:101932]	-	51547	36147	35572	22413	42210	33396	45568	23646	40097	42307	50379	21947	50554	33044	46787	23281	47877	39064	46389	21996	47570	35131	41837	22291	57908	43181	43990	21164	60846	40451	54655	24608	56941	41195	47003	29856	55666	48534	52410	25377
ENSMUSG00000015656	Hspa8	9	40800984	40810087	+	4301	protein_coding	heat shock protein 8 [Source:MGI Symbol;Acc:MGI:105384]	-	39485	33248	35300	37381	34976	37362	40685	43815	32645	41125	42609	40577	28152	24805	31803	37513	31814	30533	36684	33156	32848	27772	35208	41024	40145	46776	42371	39378	44423	51539	49793	51654	33788	42592	40944	46251	39290	46344	43083	53576
ENSMUSG00000027273	Snap25	2	136713453	136782428	+	6791	protein_coding	synaptosomal-associated protein 25 [Source:MGI Symbol;Acc:MGI:98331]	-	35326	46772	26791	44328	30495	47935	26728	51461	31676	51171	29106	42849	35345	38996	29054	52177	31575	43474	32426	49367	30792	43028	29460	49017	31568	44622	16732	23268	36988	37322	18037	33861	37878	41241	21010	43370	32109	30491	22361	48117
ENSMUSG00000074657	Kif5a	10	127225696	127263348	-	6990	protein_coding	kinesin family member 5A [Source:MGI Symbol;Acc:MGI:109564]	-	33718	79316	44959	27231	27382	67973	50708	28754	32493	61595	45103	28474	56639	57409	57058	27102	47362	48676	37877	30454	50952	61120	48524	30987	22638	24440	14492	8682	20767	20218	16027	10198	25156	32641	16833	12239	22229	27076	19742	13579
ENSMUSG00000001175	Calm1	12	100199435	100209814	+	4706	protein_coding	calmodulin 1 [Source:MGI Symbol;Acc:MGI:88251]	-	38666	52976	29961	31635	32329	50475	32586	36442	37945	56877	33307	32764	49765	43084	35356	38045	43798	49234	32083	36057	44915	46413	34765	35468	36096	35932	20543	16244	38640	27111	22322	15517	35501	37835	20085	24512	34546	33221	26626	21921
ENSMUSG00000002985	Apoe	7	19696109	19699188	-	2138	protein_coding	apolipoprotein E [Source:MGI Symbol;Acc:MGI:88057]	-	41527	22578	30744	31790	38022	20207	39419	25993	24320	16552	45111	37053	28967	23694	37262	23448	47533	30629	43351	28874	38038	22735	34883	29779	50059	35924	60804	32728	35034	39900	53139	36299	46045	42958	37604	39530	53817	43802	42945	40686
ENSMUSG00000029309	Sparcl1	5	104079111	104113733	-	2937	protein_coding	SPARC-like 1 [Source:MGI Symbol;Acc:MGI:108110]	-	20188	26786	34403	36633	18564	26061	39081	40322	19619	24955	38038	37541	28263	27279	39207	43107	33021	27365	41226	42878	30175	25443	42648	49951	23031	24065	29802	24553	21242	20721	33931	28883	23313	25832	31010	36686	24417	24905	30444	33383
ENSMUSG00000001270	Ckb	12	111669361	111672338	-	2895	protein_coding	creatine kinase, brain [Source:MGI Symbol;Acc:MGI:88407]	-	29826	31441	26144	48393	25186	30685	28620	41948	18915	28839	33155	50726	21496	29350	29857	43359	26366	35435	32615	43134	24655	28781	27840	43010	26748	47359	33763	54657	22487	46652	28796	43306	27759	42565	23448	63684	27100	27418	30350	52166
ENSMUSG00000040907	Atp1a3	7	24978167	25005958	-	5958	protein_coding	ATPase, Na+/K+ transporting, alpha 3 polypeptide [Source:MGI Symbol;Acc:MGI:88107]	-	38678	37859	43287	39479	31208	36897	42465	42345	34860	31028	43898	40712	49401	36256	47631	35908	27321	36962	43820	40394	29452	32451	38252	42174	24059	22036	17678	15921	25087	26354	18261	16260	21943	24511	16404	18661	21753	22901	16731	21676
ENSMUSG00000025203	Scd2	19	44293676	44306864	+	5453	protein_coding	stearoyl-Coenzyme A desaturase 2 [Source:MGI Symbol;Acc:MGI:98240]	-	18703	28089	41866	34469	16580	25775	42902	35678	18141	27354	41116	37184	29747	26737	46871	40263	27585	27471	41860	39530	26832	26077	42796	45437	21164	17918	24445	14879	18140	21495	25147	21894	23571	24652	24393	26350	20728	15078	21712	29143
ENSMUSG00000026473	Glul	1	153899944	153909723	+	3323	protein_coding	glutamate-ammonia ligase (glutamine synthetase) [Source:MGI Symbol;Acc:MGI:95739]	-	27612	35558	35889	36704	23850	29465	42528	35990	24887	25448	42720	36085	34379	29104	39711	30564	38558	30699	37361	34166	36241	27436	37024	38298	24561	21557	25763	17246	22211	23331	24736	22769	28523	27089	21424	24866	26566	18850	26696	26761
ENSMUSG00000030695	Aldoa	7	126795234	126800751	-	2911	protein_coding	aldolase A, fructose-bisphosphate [Source:MGI Symbol;Acc:MGI:87994]	-	41163	26953	21169	23783	34441	27764	24228	22820	30465	25381	29843	25559	34014	25142	25156	22704	31984	31367	29160	23960	31861	28416	25334	26337	39692	35201	24627	19602	37528	30943	24271	19898	38962	34747	21209	24402	37172	36162	25361	26846
ENSMUSG00000036564	Ndrg4	8	95676980	95715119	+	4893	protein_coding	N-myc downstream regulated gene 4 [Source:MGI Symbol;Acc:MGI:2384590]	-	25010	33255	29796	25898	21857	34390	28317	25178	23968	28741	28437	27460	31219	33328	33867	27918	27516	41276	28278	28783	27108	36155	31908	34408	26099	34682	16838	12816	24326	35361	18298	13150	25139	36278	20850	17538	23622	25539	22563	19704
ENSMUSG00000005089	Slc1a2	2	102658659	102790784	+	13133	protein_coding	solute carrier family 1 (glial high affinity glutamate transporter), member 2 [Source:MGI Symbol;Acc:MGI:101931]	-	28081	49345	25091	16000	25743	43600	26984	18222	30146	44134	26719	16396	47206	35657	28781	16614	29052	33075	20730	18256	32312	37090	24237	19655	31319	23206	15154	6467	32120	24891	19190	13148	34573	31322	17799	12672	29183	25511	20777	17098
ENSMUSG00000023944	Hsp90ab1	17	45567775	45573271	-	2999	protein_coding	heat shock protein 90 alpha (cytosolic), class B member 1 [Source:MGI Symbol;Acc:MGI:96247]	-	33560	29238	28489	28227	29524	31427	33073	31919	29254	30192	34442	30406	32197	22126	26631	23081	26733	27067	27976	22459	28242	24976	25691	25837	27056	24161	26280	18273	27397	24793	25910	20074	26812	24819	21319	21391	23646	24606	21709	23828
ENSMUSG00000007097	Atp1a2	1	172271709	172298064	-	7038	protein_coding	ATPase, Na+/K+ transporting, alpha 2 polypeptide [Source:MGI Symbol;Acc:MGI:88106]	-	17356	20009	25427	30860	14492	16870	26711	31831	13393	17497	30327	34417	17080	18336	28970	28178	24378	19770	26767	30187	16385	14792	24163	29437	22723	26032	40181	47600	20688	28147	38465	56465	19348	22970	20365	44844	25567	31063	36252	39832
ENSMUSG00000032517	Mobp	9	120149707	120181484	+	6849	protein_coding	myelin-associated oligodendrocytic basic protein [Source:MGI Symbol;Acc:MGI:108511]	-	19071	16724	28822	25934	16843	16251	33749	21189	14029	15514	39090	39277	20722	16166	38717	33244	23198	12269	32222	30027	26908	16607	35314	43106	16942	16599	26446	21957	16291	20167	28865	56591	26346	18750	32878	41559	23491	11774	45884	53880
ENSMUSG00000036438	Calm2	17	87433412	87446935	-	1467	protein_coding	calmodulin 2 [Source:MGI Symbol;Acc:MGI:103250]	-	33638	25753	12523	18822	26809	27119	15427	20878	25512	28152	19034	19625	26890	22475	17483	20205	28682	31205	18503	21511	29780	27308	17926	18853	40323	40917	21816	21110	40222	40465	24957	24743	40053	39526	25851	32150	34268	39474	26404	27134
ENSMUSG00000028833	Ncdn	4	126743750	126753438	-	3710	protein_coding	neurochondrin [Source:MGI Symbol;Acc:MGI:1347351]	-	53995	28849	25858	13701	47334	28583	25044	14576	47535	26509	29886	16745	63700	26617	30509	14044	38752	34444	23534	14032	44408	28097	23485	15313	38637	20966	15471	7378	33293	21102	13569	6531	41875	24813	14637	8116	30055	22347	19847	8010
ENSMUSG00000004207	Psap	10	60277627	60302597	+	2744	protein_coding	prosaposin [Source:MGI Symbol;Acc:MGI:97783]	-	28296	27648	25797	29989	25005	27371	28226	30607	24048	27164	31356	29423	28265	27069	29739	28587	29533	29863	30754	30096	26345	27033	26735	28543	23111	20747	23139	19075	19697	20591	21379	18854	22092	23278	18734	23704	24424	21973	20016	24148
ENSMUSG00000022892	App	16	84949685	85173766	-	12996	protein_coding	amyloid beta (A4) precursor protein [Source:MGI Symbol;Acc:MGI:88059]	-	25653	33666	28369	28256	21363	32093	30235	30501	24694	30123	31857	27487	32133	29312	33961	26712	25000	30769	29109	28881	23406	29785	28220	28124	21091	22814	15387	12415	22759	17773	18137	15786	21534	23592	17004	19234	20406	21643	19404	20253
ENSMUSG00000064368	mt-Nd6	MT	13552	14070	-	519	protein_coding	mitochondrially encoded NADH dehydrogenase 6 [Source:MGI Symbol;Acc:MGI:102495]	-	19686	14059	14832	14730	17507	14172	17036	16228	13931	23943	18533	15199	16676	13276	19202	17806	15984	16147	18720	20329	13015	15668	19410	16920	23751	33351	25200	31496	24963	43113	37607	37388	21709	41167	38595	36430	23634	41501	44201	35024
ENSMUSG00000034994	Eef2	10	81176631	81182498	+	3324	protein_coding	eukaryotic translation elongation factor 2 [Source:MGI Symbol;Acc:MGI:95288]	-	23528	23144	25402	31986	19300	20649	29948	29705	18189	20518	31544	33320	22274	19625	29465	30717	26836	22489	34893	31373	25196	19955	29186	34212	25241	22510	30080	24586	22068	19139	26572	21004	24109	23552	18263	31334	26451	17574	22659	26187
ENSMUSG00000019370	Calm3	7	16915379	16924114	-	2423	protein_coding	calmodulin 3 [Source:MGI Symbol;Acc:MGI:103249]	-	37867	33030	19613	24877	32129	29376	23774	25735	32101	27855	26731	27064	40504	28447	25101	25882	39814	33288	27443	27238	40247	28279	23905	27636	28756	18278	13206	8171	28090	17433	12057	11546	31936	23320	10534	14828	28524	17975	13255	15735
ENSMUSG00000032294	Pkm	9	59656368	59679375	+	5001	protein_coding	pyruvate kinase, muscle [Source:MGI Symbol;Acc:MGI:97591]	-	28938	23079	21591	28777	23236	21520	25040	27081	21076	18651	29495	30837	25526	20045	25861	26628	26220	24641	30825	28194	23655	21844	25858	32011	26459	23692	23691	21077	22702	21251	20776	21705	25034	23433	19563	26539	25445	24575	21559	26504
ENSMUSG00000024617	Camk2a	18	60925618	60988152	+	7465	protein_coding	calcium/calmodulin-dependent protein kinase II alpha [Source:MGI Symbol;Acc:MGI:88256]	-	38785	53469	11133	1736	35705	42201	10664	2571	39311	50405	16093	2074	69767	38391	12999	2301	41062	38940	7044	2189	50237	39663	11832	1771	37650	21952	6901	1037	40667	16761	7258	913	39707	24878	6734	1217	30256	28212	11740	964
ENSMUSG00000026576	Atp1b1	1	164437109	164458355	-	3081	protein_coding	ATPase, Na+/K+ transporting, beta 1 polypeptide [Source:MGI Symbol;Acc:MGI:88108]	-	27262	23911	25152	23879	22533	24443	24898	25841	26105	24814	26121	25212	32923	26100	26914	29732	29804	27404	25479	27912	29782	24730	26291	32035	24345	19403	11552	7979	25913	18520	13843	9982	23829	21991	13076	15103	22324	17094	14147	15815
ENSMUSG00000006651	Aplp1	7	30434982	30445535	-	3017	protein_coding	amyloid beta (A4) precursor-like protein 1 [Source:MGI Symbol;Acc:MGI:88046]	-	30925	25356	21675	18842	25346	23912	23968	16659	22295	23305	27120	22706	27988	22796	26332	18893	27867	28041	27517	19207	28736	25598	24503	24442	30146	27883	23315	12913	28699	26283	22284	14787	28523	27635	20328	15211	26366	35100	25298	17479
ENSMUSG00000106106	CT010467.1	17	39846353	39848827	-	2466	rRNA	18s RNA, related sequence 5	-	7953	43504	49762	7049	35863	31007	40816	24248	31681	4715	10071	19683	13321	20300	34329	17777	10910	32380	33788	36119	21721	41143	16653	45696	14379	17926	16926	11545	9987	16038	13911	9361	15331	26253	20423	40865	13352	21185	16914	15008
ENSMUSG00000021270	Hsp90aa1	12	110690605	110702728	-	3931	protein_coding	heat shock protein 90, alpha (cytosolic), class A member 1 [Source:MGI Symbol;Acc:MGI:96250]	-	21678	21238	24046	23056	19327	23843	28968	26435	20090	25625	27029	24781	21282	17807	22938	22894	21241	21589	23698	23037	19431	17590	21571	24555	22906	23926	22538	16434	23634	25116	26206	23805	20375	22788	22016	23192	20611	21439	22379	25324
ENSMUSG00000025393	Atp5b	10	128083273	128090391	+	4237	protein_coding	ATP synthase, H+ transporting mitochondrial F1 complex, beta subunit [Source:MGI Symbol;Acc:MGI:107801]	-	23252	20053	19411	28198	20141	19510	23014	28005	19260	17802	25305	29046	22277	18832	23123	28313	27459	23506	26679	30165	25406	20041	24647	31584	25394	21802	22400	24041	23678	19130	20311	21149	23403	20471	18928	28870	23456	14386	21392	25732
ENSMUSG00000024758	Rtn3	19	7425901	7483289	-	5030	protein_coding	reticulon 3 [Source:MGI Symbol;Acc:MGI:1339970]	-	20297	21724	19723	14685	16725	21877	21155	14906	18667	24729	22344	18043	23522	19783	22158	18061	21429	22968	24048	16826	21590	21622	22387	21662	23997	22989	19161	11044	27142	22177	22797	17269	23419	21720	20547	16924	22801	24738	19760	19440
ENSMUSG00000028161	Ppp3ca	3	136670124	136937727	+	9981	protein_coding	protein phosphatase 3, catalytic subunit, alpha isoform [Source:MGI Symbol;Acc:MGI:107164]	-	31112	25722	8699	10564	26906	26894	9144	13976	29235	28241	11368	9444	36074	19014	12872	11678	25051	23288	7801	11752	29680	24285	10658	8504	39765	34640	12858	16936	42423	31171	13188	17589	44352	27033	14432	18410	27747	27300	21494	14838
ENSMUSG00000046447	Camk2n1	4	138454314	138460123	+	4444	protein_coding	calcium/calmodulin-dependent protein kinase II inhibitor 1 [Source:MGI Symbol;Acc:MGI:1913509]	-	21932	50602	11746	8929	20113	47776	14300	8492	18995	57746	15328	10674	21112	38891	14671	8703	22900	40217	13285	8455	23945	43889	15259	8342	21395	46092	10961	7291	19946	32944	10630	8861	25947	46891	13341	10903	20069	43837	17637	8147
ENSMUSG00000031517	Gpm6a	8	54954843	55060871	+	3215	protein_coding	glycoprotein m6a [Source:MGI Symbol;Acc:MGI:107671]	-	22306	20385	11679	16147	19048	21870	13133	20812	21250	29013	14996	11461	25371	18923	14994	20659	23439	24721	13422	18520	26397	23968	16440	13346	28029	26062	12190	11825	29852	20596	15424	11201	28373	26783	17184	20197	24014	29605	16994	16312
ENSMUSG00000017390	Aldoc	11	78322968	78327781	+	3263	protein_coding	aldolase C, fructose-bisphosphate [Source:MGI Symbol;Acc:MGI:101863]	-	16713	13194	16854	39356	14194	11886	20176	34873	11864	12553	23411	33607	15140	12094	20104	32093	17718	14005	23694	36140	16730	12389	19944	36000	18553	14511	23194	33275	14743	11232	19628	26538	17361	15217	14981	40537	18499	17346	18856	30470
ENSMUSG00000027447	Cst3	2	148871722	148875692	-	1266	protein_coding	cystatin C [Source:MGI Symbol;Acc:MGI:102519]	-	30652	16782	15481	12641	25512	16230	22116	8884	19633	18873	23987	17548	22127	15559	21177	13202	33392	22710	24603	12258	32317	17778	22468	16735	34723	25252	31786	10443	28311	27091	28836	14609	37802	30784	22716	15444	36722	25483	26176	16746
ENSMUSG00000061808	Ttr	18	20665250	20674324	+	1219	protein_coding	transthyretin [Source:MGI Symbol;Acc:MGI:98865]	-	825	165	7643	25206	79593	356	10445	20265	28963	4510	8594	424	899	244	3374	23066	140854	655	455	37070	80303	314	79	27925	72355	95	6023	27875	1664	216	5475	12451	40591	586	7788	22654	128453	673	23813	61648
ENSMUSG00000019505	Ubb	11	62551171	62553213	+	1675	protein_coding	ubiquitin B [Source:MGI Symbol;Acc:MGI:98888]	-	22773	13783	14888	16344	18955	14014	17886	14916	16416	15219	20594	18714	16297	13693	16778	17076	20037	18829	21311	16834	22465	15149	18752	19688	24817	23868	29568	21077	20818	24097	26914	20080	23409	21792	27596	25915	22648	25922	24661	23288
ENSMUSG00000035864	Syt1	10	108497650	109010982	-	8338	protein_coding	synaptotagmin I [Source:MGI Symbol;Acc:MGI:99667]	-	22701	27959	14169	8486	18266	29186	13957	10513	22568	28944	15667	6202	28347	26659	16103	8910	18834	29383	13028	9121	20537	27624	15314	7753	25450	28765	9386	4951	27795	25083	11891	5564	24285	28483	12910	7611	23564	25726	14458	7755
ENSMUSG00000051391	Ywhag	5	135908409	135934616	-	5500	protein_coding	tyrosine 3-monooxygenase/tryptophan 5-monooxygenase activation protein, gamma polypeptide [Source:MGI Symbol;Acc:MGI:108109]	-	21303	22196	21017	17418	17970	21249	22936	17461	19961	20731	22897	19958	24289	19276	22420	16959	16652	20992	23890	17718	17294	20192	20500	21437	18466	18292	16848	10418	17221	14004	15610	13161	16997	17934	16160	15627	16451	20956	15396	14580
ENSMUSG00000018965	Ywhah	5	33018816	33027966	+	3709	protein_coding	tyrosine 3-monooxygenase/tryptophan 5-monooxygenase activation protein, eta polypeptide [Source:MGI Symbol;Acc:MGI:109194]	-	24373	17019	12409	18465	19295	17012	14369	19211	18916	17589	16659	18486	21237	15093	13570	18461	17809	17419	16059	19302	18211	16766	13802	16760	25377	24987	16338	23752	26273	15806	17609	17546	27594	19594	16887	26915	22043	25131	16494	17965
ENSMUSG00000015090	Ptgds	2	25466709	25470046	-	1649	protein_coding	prostaglandin D2 synthase (brain) [Source:MGI Symbol;Acc:MGI:99261]	-	10766	12632	20825	30786	8762	12096	24403	25494	6581	10712	30316	41060	5842	16141	18468	22024	54370	27189	17936	24840	16483	11479	20313	19256	9749	16103	24453	41674	3690	18308	28575	35476	6640	20101	11383	29348	20294	24407	12511	33632
ENSMUSG00000021087	Rtn1	12	72211752	72409054	-	4980	protein_coding	reticulon 1 [Source:MGI Symbol;Acc:MGI:1933947]	-	24550	19602	14932	15868	19897	19895	16793	17279	19603	21562	18666	14992	22219	17520	18043	15419	17334	22746	20469	16271	17967	20984	17718	14744	23594	24423	18953	14145	24144	17666	22054	12994	21268	21238	21357	16726	19313	29103	20318	14315
ENSMUSG00000102869	2900097C17Rik	2	156388065	156392979	-	4915	lincRNA	RIKEN cDNA 2900097C17 gene [Source:MGI Symbol;Acc:MGI:1914767]	-	23802	22964	20132	15681	19433	22539	22316	16861	20874	21666	23150	17548	26731	20128	24833	15037	18482	24053	22956	17378	16915	22479	21582	17949	18986	14597	11451	4908	18081	13954	12651	8102	19378	18818	11316	10098	16411	14616	11598	11522
ENSMUSG00000019877	Serinc1	10	57515774	57532530	-	5150	protein_coding	serine incorporator 1 [Source:MGI Symbol;Acc:MGI:1926228]	-	17175	17210	14460	14607	14212	18531	15233	17103	16052	22708	15745	13718	19288	16191	16718	20290	18081	19690	16525	18202	18079	18676	17726	18065	17101	19945	10779	8635	19619	16171	14348	11193	17176	20082	14678	16000	16751	17121	13829	15611
ENSMUSG00000039953	Clstn1	4	149586468	149648899	+	4662	protein_coding	calsyntenin 1 [Source:MGI Symbol;Acc:MGI:1929895]	-	19461	30351	15835	17953	15942	29002	16623	20286	16895	23319	17683	16791	22032	26562	18583	15470	16225	24983	17869	17165	15910	25491	16210	15566	16645	21259	10939	11836	14831	12758	10392	9914	15280	18432	10426	13587	15787	19035	12226	12320
ENSMUSG00000014602	Kif1a	1	93015464	93101951	-	9330	protein_coding	kinesin family member 1A [Source:MGI Symbol;Acc:MGI:108391]	-	16827	26510	24402	19482	14301	23827	25592	22624	15460	20449	22857	18772	24494	21605	26971	16967	14536	20225	21529	19426	15286	20476	21684	19002	12161	11986	11217	9110	11962	10155	11035	8870	11012	12814	10031	10321	10671	12375	10757	10777
ENSMUSG00000058254	Tspan7	X	10485158	10596605	+	7067	protein_coding	tetraspanin 7 [Source:MGI Symbol;Acc:MGI:1298407]	-	21272	19300	11393	12500	17152	18905	13047	13592	15493	23442	15090	12542	17567	15795	14103	14120	17742	21317	15022	12916	18066	18846	14284	12488	20472	25220	15997	12354	22018	22030	17478	12329	22321	24133	18404	17006	19405	24744	21402	14180
ENSMUSG00000025428	Atp5a1	18	77773729	77782869	+	3135	protein_coding	ATP synthase, H+ transporting, mitochondrial F1 complex, alpha subunit 1 [Source:MGI Symbol;Acc:MGI:88115]	-	16767	15007	15573	20076	13938	15354	18010	19467	14397	14897	19012	20399	17465	14956	18374	22115	20248	18621	20810	21831	18625	16012	18661	23231	16227	15134	14901	13691	14340	14819	14027	13279	16089	16412	13351	19190	15964	12510	14043	18094
ENSMUSG00000025867	Cplx2	13	54371349	54383917	+	4928	protein_coding	complexin 2 [Source:MGI Symbol;Acc:MGI:104726]	-	22759	26430	9553	11386	20938	25718	10582	15749	23092	23666	13860	11243	32067	18758	12529	14260	19211	23805	10190	16251	21307	24982	11610	11212	19143	16492	7416	10542	21316	14630	7495	9373	19617	17069	8881	11539	16375	15848	11469	10675
ENSMUSG00000016349	Eef1a2	2	181147653	181157014	-	2084	protein_coding	eukaryotic translation elongation factor 1 alpha 2 [Source:MGI Symbol;Acc:MGI:1096317]	-	20961	21782	16204	23632	17530	20589	17025	24911	15306	20708	18799	21856	19490	18317	18187	21765	15903	20168	19475	21462	15854	18227	15884	19826	15193	16318	10327	9349	15225	14426	9870	9760	13876	16683	7316	13001	14021	15511	8961	15289
ENSMUSG00000031342	Gpm6b	X	166238911	166388988	+	5600	protein_coding	glycoprotein m6b [Source:MGI Symbol;Acc:MGI:107672]	-	13291	15795	11647	16518	11429	15713	12669	20254	13137	19231	13251	13675	17875	12948	14612	19211	15345	14595	10664	19142	17516	15339	14172	16640	15247	15778	9165	12020	15917	15636	11968	14712	17996	17403	13255	20692	14935	14776	15485	17644
ENSMUSG00000004558	Ndrg2	14	51905271	51914158	-	3397	protein_coding	N-myc downstream regulated gene 2 [Source:MGI Symbol;Acc:MGI:1352498]	-	12853	10958	16178	19436	10584	9595	19890	18228	9141	12521	22119	18932	13163	9761	21038	20324	16076	10626	22413	18529	15491	9732	19977	19428	13456	9214	20638	14157	14716	11548	24054	18855	13745	11800	16538	20306	15670	12886	15766	21153
ENSMUSG00000022285	Ywhaz	15	36770770	36796929	-	4118	protein_coding	tyrosine 3-monooxygenase/tryptophan 5-monooxygenase activation protein, zeta polypeptide [Source:MGI Symbol;Acc:MGI:109484]	-	18590	15917	11436	9575	15788	17534	12101	10078	15897	21005	14204	9275	18222	14561	13857	10031	15329	19010	13018	10014	15734	17626	13172	9480	22272	25279	14912	10558	21607	23272	16328	10849	19835	24283	16429	13233	18528	29634	19104	11560
ENSMUSG00000029580	Actb	5	142903115	142906754	-	2679	protein_coding	actin, beta [Source:MGI Symbol;Acc:MGI:87904]	-	20951	13338	9306	8805	17447	14342	9937	7895	15057	14338	12280	9959	17309	12045	11714	9210	15381	14654	11180	8657	16037	13774	10977	9884	23529	22379	19631	15958	22642	20325	17947	14738	23454	21043	19476	17872	21823	25137	23421	16518
ENSMUSG00000026825	Dnm1	2	32308471	32353338	-	5249	protein_coding	dynamin 1 [Source:MGI Symbol;Acc:MGI:107384]	-	23498	25738	16630	19926	19476	23223	16680	22221	20113	23430	17823	17979	27592	22558	17704	19085	16126	21911	16399	19643	17826	20930	14928	18220	12875	15170	7067	9023	13275	10375	6449	6403	11804	13269	5959	8561	11260	12375	7345	9547
ENSMUSG00000040785	Ttc3	16	94370618	94469343	+	16220	protein_coding	tetratricopeptide repeat domain 3 [Source:MGI Symbol;Acc:MGI:1276539]	-	10994	18929	19333	12769	9990	19363	20154	16690	12901	20417	17033	11849	18864	16863	21192	17379	13812	18029	18327	15656	14092	16845	20258	16885	11442	12062	11353	6644	12155	10608	13100	7497	10774	12422	12518	9348	10448	12458	10320	9450
ENSMUSG00000049775	Tmsb4x	X	167207093	167209315	-	1371	protein_coding	thymosin, beta 4, X chromosome [Source:MGI Symbol;Acc:MGI:99510]	-	26422	8884	7028	6492	21029	9304	8501	5213	16565	13222	11175	9168	16221	7903	8307	7308	19751	11787	9099	6622	22118	10491	9226	8486	38560	26273	20344	12840	36697	24337	21950	17140	38948	22696	20266	18742	31815	26220	23676	14421
ENSMUSG00000039278	Pcsk1n	X	7919822	7924410	+	2193	protein_coding	proprotein convertase subtilisin/kexin type 1 inhibitor [Source:MGI Symbol;Acc:MGI:1353431]	-	24737	16307	17338	14748	19992	13657	21192	10956	12136	16194	24086	19541	14269	14441	20644	12231	15460	15212	26522	12351	15876	15011	18586	15040	20978	22453	37909	16191	16022	16416	26984	15705	17116	18412	16785	18743	18917	23054	21016	13215
ENSMUSG00000020894	Vamp2	11	69088490	69092384	+	3809	protein_coding	vesicle-associated membrane protein 2 [Source:MGI Symbol;Acc:MGI:1313277]	-	22458	18520	11805	12602	18078	18141	12980	13481	16900	19084	15623	10806	19141	17215	14011	10681	14401	21298	14692	11919	14895	17932	13069	9754	20066	21373	14971	12783	20743	24857	16104	10908	17803	20840	14186	14198	17054	18494	13708	13190
ENSMUSG00000022108	Itm2b	14	73362226	73385289	-	2732	protein_coding	integral membrane protein 2B [Source:MGI Symbol;Acc:MGI:1309517]	-	15169	9737	11358	21073	12738	10578	12800	23283	12140	11005	13681	18487	14012	10631	13113	22312	18101	13977	14125	23269	16610	11133	13566	18203	16185	14831	13009	19684	15333	16611	15342	16643	17521	15586	13931	24591	14939	12222	13328	21550
ENSMUSG00000004267	Eno2	6	124760053	124769673	-	4705	protein_coding	enolase 2, gamma neuronal [Source:MGI Symbol;Acc:MGI:95394]	-	17583	16509	14075	15366	13888	16227	15662	15404	13805	13971	17190	17203	17219	15122	16887	14325	14777	18604	18180	15652	14515	15862	16078	17708	16857	16797	13892	11460	15819	17000	14354	12048	16562	16529	13533	13972	14978	14001	15031	13992
ENSMUSG00000062591	Tubb4a	17	57080066	57087782	-	2228	protein_coding	tubulin, beta 4A class IVA [Source:MGI Symbol;Acc:MGI:107848]	-	14076	12224	12605	19909	11845	11918	13147	19606	9601	10670	15958	18338	11955	11447	15180	17376	10014	11875	16497	18375	9536	10827	12508	16928	12721	18370	15709	22729	13009	15266	15179	22022	13009	13968	14291	22393	11302	16618	19514	23378
ENSMUSG00000019923	Zwint	10	72654845	72674964	+	4434	protein_coding	ZW10 interactor [Source:MGI Symbol;Acc:MGI:1289227]	-	12438	13609	17999	11428	10701	14232	21069	10860	12090	17231	19621	14874	14035	13524	20982	15588	16642	17895	25750	13822	16419	16177	24358	20367	11398	10801	14303	4078	12246	11683	15305	7154	10828	14160	14745	8244	11574	12601	10475	10793
ENSMUSG00000051853	Arf3	15	98736634	98763214	-	4824	protein_coding	ADP-ribosylation factor 3 [Source:MGI Symbol;Acc:MGI:99432]	-	22502	25566	11377	6764	18717	24144	12472	7299	20317	25352	13933	7088	28481	19627	15094	6982	18773	25105	12166	7162	20547	22965	13175	7402	16408	16168	8446	3593	17743	16762	8813	4745	17335	18329	9281	4955	13682	18021	11667	5325
ENSMUSG00000027254	Map1a	2	121289600	121310832	+	12166	protein_coding	microtubule-associated protein 1 A [Source:MGI Symbol;Acc:MGI:1306776]	-	12566	27671	21561	17158	11171	23130	19522	21803	12955	16076	17280	16132	26242	21634	22320	13647	11318	18452	15480	18488	12129	20042	16437	17456	11422	9603	7532	5532	11421	9910	6969	6995	11218	11247	6767	7104	9110	10820	7266	9222
ENSMUSG00000029467	Atp2a2	5	122453513	122502225	-	6081	protein_coding	ATPase, Ca++ transporting, cardiac muscle, slow twitch 2 [Source:MGI Symbol;Acc:MGI:88110]	-	11226	21235	16716	20224	9751	21115	15262	28552	12381	17348	13351	16377	16979	16340	16982	20103	11601	14849	11906	21850	11388	16026	13241	16092	9205	10719	6572	9961	9800	9406	6945	9108	10027	10155	7889	13402	8463	7953	9079	12489
ENSMUSG00000020321	Mdh1	11	21556787	21572367	-	2567	protein_coding	malate dehydrogenase 1, NAD (soluble) [Source:MGI Symbol;Acc:MGI:97051]	-	12888	12320	13139	14851	10969	12875	14957	14134	10956	14444	15923	16386	11938	12695	14531	18513	15940	15615	17047	16603	15304	13315	16420	19772	13841	15398	12844	9807	13664	17885	14587	14911	13806	15975	14555	15828	14081	14494	13266	19578
ENSMUSG00000057738	Sptan1	2	29965560	30031451	+	13362	protein_coding	spectrin alpha, non-erythrocytic 1 [Source:MGI Symbol;Acc:MGI:98386]	-	13723	18924	13823	19665	11910	18598	13057	26324	14390	17175	13465	16343	21537	16914	14584	18764	15541	17596	12199	19259	16963	16691	13342	16780	12910	11042	5927	9772	12676	10490	6939	7239	12179	11487	6380	11252	10955	12887	7695	11441
ENSMUSG00000063524	Eno1	4	150236721	150248879	+	5379	protein_coding	enolase 1, alpha non-neuron [Source:MGI Symbol;Acc:MGI:95393]	-	18090	13334	11565	13557	14964	12674	12578	12380	12653	14770	15358	13955	14528	12072	13172	13295	14045	15692	15511	12919	14110	13684	13340	14295	19588	18318	14192	12735	17939	15794	12679	10968	17833	16575	9789	15254	17475	16556	13314	14960
ENSMUSG00000052727	Map1b	13	99421446	99516540	-	15846	protein_coding	microtubule-associated protein 1B [Source:MGI Symbol;Acc:MGI:1306778]	-	13661	17717	22437	13182	12272	17501	19724	16842	14939	17570	16858	14259	21994	14589	21787	13253	10777	14743	17029	15358	11717	14382	16339	17416	12283	11430	10660	5384	13681	10574	9985	8081	12209	12439	10738	8355	10392	11376	9138	9620
ENSMUSG00000079037	Prnp	2	131909928	131938429	+	2343	protein_coding	prion protein [Source:MGI Symbol;Acc:MGI:97769]	-	17403	12633	11284	10235	13850	11916	12795	10951	14788	13390	13830	10530	17527	11913	13698	10802	15601	14710	13214	11423	15323	13337	13298	11315	20419	17001	13912	9687	21391	14036	17063	11278	18849	16485	15328	13986	18669	20982	14787	12641
ENSMUSG00000020719	Ddx5	11	106780355	106789185	-	5775	protein_coding	DEAD (Asp-Glu-Ala-Asp) box polypeptide 5 [Source:MGI Symbol;Acc:MGI:105037]	-	13572	12258	11391	18129	13412	13438	11095	23322	12341	12984	12116	14827	14807	11901	12872	15087	12779	13546	11513	17535	12155	11796	11783	12647	13513	15631	11765	19688	10886	15451	13236	12824	13719	14746	14007	19765	11612	14294	13846	16547
ENSMUSG00000020483	Dynll2	11	87979525	87987533	-	2736	protein_coding	dynein light chain LC8-type 2 [Source:MGI Symbol;Acc:MGI:1915347]	-	14259	17339	15948	21588	11404	15808	21211	20869	12381	11753	21512	22803	14273	14142	20082	16065	14725	15707	22968	19903	12024	14006	18750	21115	10811	10207	14307	9959	10061	9817	12939	13552	10504	12479	12283	15893	11308	9701	11206	16204
ENSMUSG00000026223	Itm2c	1	85894281	85908675	+	2491	protein_coding	integral membrane protein 2C [Source:MGI Symbol;Acc:MGI:1927594]	-	20873	15794	13685	11153	16073	15716	17454	11229	16110	13239	17646	11584	19633	15302	18142	10215	20337	20749	18607	11835	18628	17887	16847	10209	18489	12556	17280	6871	16028	14258	16409	7003	20144	15468	13220	9780	17622	12184	12466	9277
ENSMUSG00000020612	Prkar1a	11	109649405	109669656	+	4321	protein_coding	protein kinase, cAMP dependent regulatory, type I, alpha [Source:MGI Symbol;Acc:MGI:104878]	-	12550	13789	15420	13712	11010	14810	16681	14852	12417	15456	15941	13662	15337	13094	17191	15215	13991	15655	17762	14910	14049	13979	17244	16078	12761	12380	12113	7175	12141	11741	13197	9004	11948	13961	12698	11596	12066	13524	10970	12082
ENSMUSG00000015222	Map2	1	66175273	66442583	+	16449	protein_coding	microtubule-associated protein 2 [Source:MGI Symbol;Acc:MGI:97175]	-	12866	17882	15136	9639	10978	16632	16253	11960	12410	19958	15394	9573	19453	14730	16927	9962	11438	15947	14206	10864	11828	14478	15349	10873	14589	12960	11546	5400	14754	13761	14254	6852	11905	15929	11992	8245	13378	14555	10744	8974
ENSMUSG00000038976	Ppp1r9b	11	94991035	95006899	+	5083	protein_coding	protein phosphatase 1, regulatory subunit 9B [Source:MGI Symbol;Acc:MGI:2387581]	-	22002	26615	11928	11857	18525	21246	13297	12838	20033	20120	14113	9961	28749	18247	14240	9055	21657	20424	10701	10738	23643	19848	12540	8633	16588	11688	8223	6025	16160	12402	7339	4608	16926	15619	5908	6827	13992	12664	10058	5887
ENSMUSG00000007892	Rplp1	9	61913284	61914542	-	499	protein_coding	ribosomal protein, large, P1 [Source:MGI Symbol;Acc:MGI:1927099]	-	18336	8469	7869	8278	13034	8038	10654	6088	9708	9805	12635	10788	10401	7748	9685	7028	15903	12061	12877	7813	14206	8780	10688	8805	27026	22983	30676	19743	19778	23795	30438	22995	25817	20440	25936	23643	22838	24532	26080	17099
ENSMUSG00000022037	Clu	14	65968483	65981547	+	3437	protein_coding	clusterin [Source:MGI Symbol;Acc:MGI:88423]	-	16441	11439	13489	11659	15827	11051	15111	10422	12124	14227	15917	11815	15212	10646	14503	12622	21351	12339	16525	11631	20821	11439	14657	12749	17292	10535	14925	8174	15140	9375	15176	8612	17055	12370	11339	10193	17772	11811	13465	12031
ENSMUSG00000026833	Olfm1	2	28192992	28230736	+	3553	protein_coding	olfactomedin 1 [Source:MGI Symbol;Acc:MGI:1860437]	-	28012	17819	6650	8461	23209	16421	6258	9763	19836	20499	9766	7089	24159	15721	6556	7957	17766	19073	6777	7668	18651	16101	6204	6324	27526	21263	6522	8611	29661	15037	6062	8363	27398	17775	6547	9734	22914	28404	8633	9595
ENSMUSG00000054459	Vsnl1	12	11325242	11436613	-	1956	protein_coding	visinin-like 1 [Source:MGI Symbol;Acc:MGI:1349453]	-	12053	12584	9381	12494	10180	12576	11311	13200	9237	15222	11357	13684	10080	11967	11141	15911	11472	11282	14070	14427	11172	12381	12162	15376	13213	20260	14168	15618	14932	8636	16283	16446	13760	14164	15315	20370	13861	18891	18617	17140
ENSMUSG00000034187	Nsf	11	103821782	103954056	-	8346	protein_coding	N-ethylmaleimide sensitive fusion protein [Source:MGI Symbol;Acc:MGI:104560]	-	16391	15381	14895	12050	14096	15064	14984	13106	17073	14239	16367	12199	23499	13741	16163	13283	15073	15869	15777	13114	16210	14656	15605	15446	12295	8755	6898	3716	13145	8799	7621	6522	13218	9843	7564	7344	11459	10407	7040	9283
ENSMUSG00000058297	Spock2	10	60106219	60135198	+	5533	protein_coding	sparc/osteonectin, cwcv and kazal-like domains proteoglycan 2 [Source:MGI Symbol;Acc:MGI:1891351]	-	11098	15074	19014	19082	9159	14185	19503	22515	11182	12529	18322	17041	17072	14804	22284	17188	11400	15241	19099	20189	9935	13648	17762	17768	7790	7668	7647	7664	7950	8144	8377	7329	6650	8641	7547	9380	6824	10370	7941	10280
ENSMUSG00000026764	Kif5c	2	49619298	49774778	+	7142	protein_coding	kinesin family member 5C [Source:MGI Symbol;Acc:MGI:1098269]	-	11076	21719	13488	15976	9591	20539	14890	20709	12231	17499	12925	13322	19050	16587	16148	15315	13713	14521	11402	17776	14182	17317	14184	14567	11624	9992	6922	8029	10467	7821	7317	9399	11410	10706	8267	11767	9775	11031	8261	12358
ENSMUSG00000031144	Syp	X	7638471	7653256	+	5211	protein_coding	synaptophysin [Source:MGI Symbol;Acc:MGI:98467]	-	21773	15334	12254	11710	16857	14268	13327	12273	15317	10757	15997	12674	18322	14204	14475	9561	14692	17694	16268	12866	13106	15546	12903	11944	16883	16180	11812	9473	14027	13031	11399	9536	15514	15151	11313	11838	15041	21549	12216	9993
ENSMUSG00000063077	Kif1b	4	149176319	149307693	-	17608	protein_coding	kinesin family member 1B [Source:MGI Symbol;Acc:MGI:108426]	-	10483	18406	17197	18204	9289	17469	17049	24108	10826	15481	14546	15661	18102	15628	19238	16686	10281	13373	13844	18704	10664	14013	14862	16776	8926	8469	7202	7735	8932	8053	8120	10474	9508	8777	8731	10736	7919	8820	8826	12087
ENSMUSG00000026797	Stxbp1	2	32787602	32847245	-	4997	protein_coding	syntaxin binding protein 1 [Source:MGI Symbol;Acc:MGI:107363]	-	9735	19243	15420	20291	8697	18634	16157	23117	10079	19197	15015	17484	14385	17699	17065	19218	10025	18259	16688	20089	9853	16884	14928	18867	6286	11286	5766	6724	7064	10100	6536	7039	6362	11462	6774	8854	5852	9533	6213	10430
ENSMUSG00000022884	Eif4a2	16	23107444	23114136	+	5338	protein_coding	eukaryotic translation initiation factor 4A2 [Source:MGI Symbol;Acc:MGI:106906]	-	11628	10477	11447	12265	10263	11226	13154	12248	10993	13081	13174	12648	12371	9980	13218	14613	13548	12524	15379	13581	13692	10905	14654	14556	13339	12388	13405	8308	13997	13154	15618	12154	13682	13554	13903	14537	13343	13187	12503	15581
ENSMUSG00000020340	Cyfip2	11	46193850	46312859	-	7103	protein_coding	cytoplasmic FMR1 interacting protein 2 [Source:MGI Symbol;Acc:MGI:1924134]	-	12594	22156	11785	13378	10998	22286	11781	16512	13549	21187	11058	10960	21033	18509	13893	14106	12732	17477	10749	14740	14486	19162	12487	12249	12708	12961	6072	6630	14111	9355	6881	6274	13542	12645	7041	9424	10481	10722	8041	8713
ENSMUSG00000032549	Rab6b	9	103111787	103185276	+	5031	protein_coding	RAB6B, member RAS oncogene family [Source:MGI Symbol;Acc:MGI:107283]	-	16619	21189	12483	11272	13836	20088	12884	12141	14382	19198	13217	11572	19227	17464	14048	10723	12397	18107	12610	11668	12848	17745	12623	12244	13972	15191	7815	6376	14005	11682	7877	7067	13597	14508	8121	8775	12046	13100	9316	8935
ENSMUSG00000059213	Ddn	15	98803777	98809490	-	3781	protein_coding	dendrin [Source:MGI Symbol;Acc:MGI:108101]	-	28194	21593	4509	45	23843	18324	3770	59	27416	19458	7713	107	43637	16615	6272	83	32357	21790	1762	51	39796	20325	5921	47	28302	10802	3154	49	26682	11151	3007	30	31851	14878	3718	43	21300	14447	6615	30
ENSMUSG00000068923	Syt11	3	88744700	88775164	-	5205	protein_coding	synaptotagmin XI [Source:MGI Symbol;Acc:MGI:1859547]	-	11342	14686	13063	11504	9617	14201	13673	12538	11714	13695	13900	11925	16362	13540	16918	13004	12841	14846	14805	13749	13038	13770	14778	14698	13069	11670	11599	8839	13181	10946	10583	11370	12752	10805	8930	10289	11244	9958	10787	9889
ENSMUSG00000031633	Slc25a4	8	46206797	46211284	-	2353	protein_coding	solute carrier family 25 (mitochondrial carrier, adenine nucleotide translocator), member 4 [Source:MGI Symbol;Acc:MGI:1353495]	-	14698	10547	10368	13941	11552	10255	13154	12220	10419	7749	14540	15387	12107	10472	12891	11780	15235	12986	15630	15054	12686	10736	13515	16015	17146	15577	15629	13923	13624	13273	14807	15273	16816	15416	14843	18886	17084	15132	14898	15913
ENSMUSG00000053310	Nrgn	9	37544492	37552904	-	1453	protein_coding	neurogranin [Source:MGI Symbol;Acc:MGI:1927184]	-	33210	27794	2281	566	27495	26025	3093	1057	22085	19733	7614	1632	23303	19547	3678	915	19520	22292	3245	724	18911	22295	3453	396	29456	34852	4859	1854	25392	15973	3799	804	29161	21873	5576	869	22052	29495	9238	260
ENSMUSG00000020315	Sptbn1	11	30099395	30268175	-	17492	protein_coding	spectrin beta, non-erythrocytic 1 [Source:MGI Symbol;Acc:MGI:98388]	-	10557	16660	15977	12669	9297	16320	14822	15723	12135	14882	13993	11744	18456	14947	16889	12398	12098	14831	11826	13508	12592	14733	14587	12998	9786	10267	6317	5682	10652	10461	7435	6436	9716	11784	7541	8143	9036	10347	8220	9194
ENSMUSG00000030701	Plekhb1	7	100642892	100662414	-	3713	protein_coding	pleckstrin homology domain containing, family B (evectins) member 1 [Source:MGI Symbol;Acc:MGI:1351469]	-	8914	6658	11861	13838	7471	6384	14283	10534	5833	6981	15591	18319	7672	6077	13903	16236	11270	5789	14309	14460	12796	6676	14738	19861	10489	9548	17469	15062	9903	10425	16692	25249	14092	9718	15486	23638	12109	6743	19559	22731
ENSMUSG00000018593	Sparc	11	55394500	55423183	-	3788	protein_coding	secreted acidic cysteine rich glycoprotein [Source:MGI Symbol;Acc:MGI:98373]	-	4496	3008	16402	19135	3894	3119	21914	17184	3723	3213	21174	19313	5059	3913	20275	17671	7454	4093	23982	19108	5249	3207	20115	20381	5873	3712	25859	13052	5631	5208	27409	17635	5133	5337	18331	20060	8613	5878	12178	19937
ENSMUSG00000033161	Atp1a1	3	101576219	101604684	-	4568	protein_coding	ATPase, Na+/K+ transporting, alpha 1 polypeptide [Source:MGI Symbol;Acc:MGI:88105]	-	10442	22732	6316	22105	9491	21461	6942	27854	10485	18348	7865	14094	14176	20448	7413	18775	12680	19731	6547	19744	11745	19151	6943	11166	8727	12566	5255	10705	7947	9857	5730	8858	8647	11787	4597	14338	8602	10219	5090	14172
ENSMUSG00000057897	Camk2b	11	5969644	6066362	-	9125	protein_coding	calcium/calmodulin-dependent protein kinase II, beta [Source:MGI Symbol;Acc:MGI:88257]	-	19486	14995	8460	10650	17032	14999	9155	12927	19353	11265	10096	9112	25443	14109	11556	9745	16549	18489	9142	11079	18669	15109	10024	8212	16875	11315	6663	6306	16441	14941	6289	4547	20099	13587	6689	7700	14305	8068	6814	7079
ENSMUSG00000020849	Ywhae	11	75732869	75765845	+	2568	protein_coding	tyrosine 3-monooxygenase/tryptophan 5-monooxygenase activation protein, epsilon polypeptide [Source:MGI Symbol;Acc:MGI:894689]	-	12830	10190	9614	9954	10875	10558	10779	10541	10843	13877	11734	10341	12674	9482	11114	11758	11903	12552	12037	10676	12504	11194	11778	11351	12299	12453	11610	8221	13684	13846	13713	9956	12636	13116	12082	11577	10956	13848	11973	11757
ENSMUSG00000024462	Gabbr1	17	37045966	37075067	+	7764	protein_coding	gamma-aminobutyric acid (GABA) B receptor, 1 [Source:MGI Symbol;Acc:MGI:1860139]	-	12592	14618	13222	12449	9767	13638	14610	13446	10755	12411	14995	10884	13941	12456	15764	12057	12096	13854	16022	13095	11001	12672	14252	11410	10858	10713	9812	7392	11778	11234	11910	7870	11376	11728	10532	10328	10034	11503	11333	9251
ENSMUSG00000028785	Hpca	4	129111570	129122036	-	2922	protein_coding	hippocalcin [Source:MGI Symbol;Acc:MGI:1336200]	-	39268	15878	3302	1671	29316	15285	4377	1473	26072	10900	7030	2094	30503	9251	6172	1490	25304	14519	3916	1820	27852	13392	5775	1834	34232	13887	4630	1562	32129	12356	4594	1598	45725	13362	7921	1891	27642	9160	9110	1583
ENSMUSG00000033953	Ppp3r1	11	17159263	17200375	+	3228	protein_coding	protein phosphatase 3, regulatory subunit B, alpha isoform (calcineurin B, type I) [Source:MGI Symbol;Acc:MGI:107172]	-	18168	14981	6467	5545	15214	16294	7206	5960	16177	17922	8343	5982	18464	12083	8507	6700	15095	15738	7573	6378	17027	15762	8539	6498	18947	15894	6596	3992	22021	14000	7422	6037	21435	15859	7994	7278	17409	14203	9253	7069
ENSMUSG00000056201	Cfl1	19	5490455	5495201	+	2354	protein_coding	cofilin 1, non-muscle [Source:MGI Symbol;Acc:MGI:101757]	-	16369	12995	8475	11052	13412	11583	10939	10064	11698	10355	12805	11760	13380	11519	11310	9957	15267	15171	12830	11003	13595	12671	11128	11816	15040	14178	10881	7831	14844	13365	9916	8180	16223	15681	9182	10863	14822	16939	10759	10107
ENSMUSG00000060126	Tpt1	14	75845093	75848525	+	2380	protein_coding	tumor protein, translationally-controlled 1 [Source:MGI Symbol;Acc:MGI:104890]	-	11407	7034	7705	9521	10128	7731	9708	7430	7406	9383	10708	11696	6915	6795	8190	9563	12469	8712	10253	8981	11545	7082	9024	10694	16789	18919	18407	17768	14598	20797	19983	21702	16159	16993	15487	21923	16195	14038	18592	18476
ENSMUSG00000006273	Atp6v1b2	8	69088646	69113711	+	5305	protein_coding	ATPase, H+ transporting, lysosomal V1 subunit B2 [Source:MGI Symbol;Acc:MGI:109618]	-	11694	12297	11405	10476	9807	12444	12260	11052	10823	14747	12448	11546	13452	11589	12968	13555	13534	15204	14355	12456	13484	13765	14039	15127	10867	9970	8718	5019	11298	10620	9051	7011	11388	11153	8002	8683	10565	10619	7986	9970
ENSMUSG00000070570	Slc17a7	7	45163949	45176142	+	5392	protein_coding	solute carrier family 17 (sodium-dependent inorganic phosphate cotransporter), member 7 [Source:MGI Symbol;Acc:MGI:1920211]	-	28765	25326	2963	6401	22864	21575	1675	7909	21720	20404	6543	4280	27760	20005	2420	6183	18029	24156	2337	6769	19726	22097	3315	4343	20312	16117	975	4109	19238	9683	467	2288	19468	15857	831	4420	16226	18160	3456	3857
ENSMUSG00000032518	Rpsa	9	120127689	120132369	+	3170	protein_coding	ribosomal protein SA [Source:MGI Symbol;Acc:MGI:105381]	-	11426	6276	7207	7233	8972	6221	9456	5892	6453	8850	10186	9034	7094	5641	8732	8490	10265	7627	11304	7154	11765	6628	10392	9470	18432	16341	26673	17565	17402	18482	27158	20063	16590	15010	19735	21443	17843	16017	22308	15531
ENSMUSG00000027581	Stmn3	2	181306459	181314500	-	1136	protein_coding	stathmin-like 3 [Source:MGI Symbol;Acc:MGI:1277137]	-	14335	8871	8825	11324	11265	8404	10666	10340	8688	8948	12931	13975	9438	8471	10596	11842	11470	10796	14548	11955	10491	9110	10589	13485	16455	14404	16475	13986	13959	13035	15672	14821	14480	13279	13115	18541	14991	14892	13342	15156
ENSMUSG00000005610	Eif4g2	7	111067750	111083030	-	10166	protein_coding	eukaryotic translation initiation factor 4, gamma 2 [Source:MGI Symbol;Acc:MGI:109207]	-	9747	11418	11169	13032	8610	11835	12117	15068	9328	13303	11199	11987	11366	9893	12142	14150	11158	11238	11173	14556	10518	10214	11608	12973	10577	11749	8669	8738	10118	11649	9937	9440	10379	11417	9312	13020	10237	8341	9049	12385
ENSMUSG00000025855	Prkar1b	5	139017306	139150001	-	3810	protein_coding	protein kinase, cAMP dependent regulatory, type I beta [Source:MGI Symbol;Acc:MGI:97759]	-	11492	16813	11271	8991	9738	15597	13014	8414	9493	16427	13037	10528	11614	14117	13130	9930	11131	16042	15440	9496	11139	15767	13503	11784	9831	14420	11066	5408	9612	9946	10980	6167	8716	13083	9400	6869	9026	13221	9251	7536
ENSMUSG00000021288	Klc1	12	111758849	111807844	+	4070	protein_coding	kinesin light chain 1 [Source:MGI Symbol;Acc:MGI:107978]	-	14929	13528	10495	13272	12208	13067	11748	12683	11673	12886	12677	13755	13029	12672	11851	11690	12493	14792	13099	13109	12146	12986	11367	13974	12034	13657	9203	7522	11490	12312	9539	9274	11931	13757	8593	10971	11179	12868	9413	10962
ENSMUSG00000032399	Rpl4	9	64173375	64178666	+	2007	protein_coding	ribosomal protein L4 [Source:MGI Symbol;Acc:MGI:1915141]	-	11590	7616	7933	8756	9956	7703	10074	7885	8386	8951	10588	10412	9274	7444	9655	9561	12276	9429	11832	9241	12939	8236	11307	10911	17275	15620	18969	13881	16349	15510	20008	14094	15812	13926	15166	16476	16193	12768	16067	14113
ENSMUSG00000046093	Hpcal4	4	123183227	123194701	+	5339	protein_coding	hippocalcin-like 4 [Source:MGI Symbol;Acc:MGI:2157521]	-	15572	19893	5794	1083	13724	18412	5939	1098	14551	25781	10054	1315	20510	15135	7833	1447	14408	20920	5175	1300	16599	20023	8837	1369	18657	17389	6819	1032	18897	15508	7977	1050	15274	19693	7789	1128	15426	26136	10244	945
ENSMUSG00000031996	Aplp2	9	31149557	31211815	-	5875	protein_coding	amyloid beta (A4) precursor-like protein 2 [Source:MGI Symbol;Acc:MGI:88047]	-	7828	10311	11695	15392	6883	10326	11501	18347	7014	10517	11790	13602	9287	9936	12735	15889	9244	10522	12353	16210	8225	9102	11192	13849	6622	9645	8009	11832	6948	9726	8937	11518	6919	8934	9274	13668	6964	8107	10449	13309
ENSMUSG00000020431	Adcy1	11	7063489	7178506	+	12522	protein_coding	adenylate cyclase 1 [Source:MGI Symbol;Acc:MGI:99677]	-	8287	22625	6553	25998	8588	18607	4358	46773	11758	12972	5213	14520	25098	16937	5747	22599	15311	9936	1927	27397	16664	13614	4125	10198	6360	4648	803	9432	5673	2541	712	6194	7339	3787	1218	10037	4469	4229	1803	9102
ENSMUSG00000032479	Map4	9	109931460	110083955	+	15143	protein_coding	microtubule-associated protein 4 [Source:MGI Symbol;Acc:MGI:97178]	-	11217	9142	12119	14589	9080	8757	13189	15514	9584	8411	13738	14220	13489	8362	13625	14014	10620	8432	12191	14845	11254	8189	11843	14252	10961	7715	8468	10477	10815	8614	8689	12686	11726	8499	9000	14948	9882	7142	9303	13453
ENSMUSG00000030102	Itpr1	6	108213096	108551109	+	18319	protein_coding	inositol 1,4,5-trisphosphate receptor 1 [Source:MGI Symbol;Acc:MGI:96623]	-	4365	18863	3856	31447	3770	16555	3667	50600	4887	11805	2688	17873	9071	10634	5851	29472	5227	9777	2223	36164	5369	12460	4564	15761	4471	6688	1579	18129	4239	4551	1684	6314	4469	5799	2271	18518	3578	3245	3367	9596
ENSMUSG00000031818	Cox4i1	8	120668222	120674207	+	1550	protein_coding	cytochrome c oxidase subunit 4I1 [Source:MGI Symbol;Acc:MGI:88473]	-	13894	8315	7437	11022	11138	7772	9995	8401	8537	8579	11588	12940	7820	7639	8805	9436	11855	9866	11749	10113	11752	8377	9847	12050	17956	15580	19806	16814	14325	14681	16595	17511	16616	15002	12430	22833	17899	13392	17217	16232
ENSMUSG00000031840	Rab3a	8	70754679	70758677	+	2226	protein_coding	RAB3A, member RAS oncogene family [Source:MGI Symbol;Acc:MGI:97843]	-	14613	9518	8874	9981	11897	9993	9916	8650	10009	10376	11822	11801	10955	9907	10124	9953	9617	11321	12593	9855	9830	10913	10107	11428	14705	15357	13176	12165	14090	12338	12376	11156	12836	12803	10098	13534	12629	14248	12679	11258
ENSMUSG00000023456	Tpi1	6	124810586	124814296	-	2753	protein_coding	triosephosphate isomerase 1 [Source:MGI Symbol;Acc:MGI:98797]	-	13731	10341	8616	10443	10833	9781	9816	9487	10202	9652	11931	11299	11142	9310	10185	10733	13786	12271	12860	11035	13402	11085	11376	12876	15819	12401	11288	8976	13901	9760	10293	8635	14322	11845	9670	11700	14503	11843	9480	10532
ENSMUSG00000021939	Ctsb	14	63122462	63145923	+	6051	protein_coding	cathepsin B [Source:MGI Symbol;Acc:MGI:88561]	-	9628	10938	10008	12013	8266	10484	11034	12818	7827	10352	11408	12485	9353	9435	11436	13251	10386	10500	12569	13005	9446	9937	11116	13065	9567	10638	9814	8882	9620	8768	9915	9462	9228	9820	8909	11529	9737	9081	9194	12093
ENSMUSG00000023175	Bsg	10	79704491	79711969	+	1814	protein_coding	basigin [Source:MGI Symbol;Acc:MGI:88208]	-	10783	6692	7228	11017	10591	6375	8829	9998	7843	6395	10371	11297	7524	6981	8820	10715	14927	8868	10824	11739	11435	7989	9820	12019	15834	13257	14527	17343	12150	11603	13054	13556	13451	12496	11794	18322	18712	13710	14073	15745
ENSMUSG00000067889	Sptbn2	19	4711208	4752353	+	8251	protein_coding	spectrin beta, non-erythrocytic 2 [Source:MGI Symbol;Acc:MGI:1313261]	-	15156	25346	6328	12929	13384	20301	6385	16566	14352	15999	6784	9584	24125	17627	8117	9885	15098	15521	4605	12771	17649	17884	6698	7355	11371	8663	2713	7251	10485	6918	2752	3267	11889	9618	2752	6736	9040	8425	4423	4839
ENSMUSG00000032011	Thy1	9	44043384	44048579	+	2995	protein_coding	thymus cell antigen 1, theta [Source:MGI Symbol;Acc:MGI:98747]	-	13634	10815	8562	7302	11083	10366	9107	7035	10241	9991	11467	9855	11811	9818	9952	8155	11309	12186	11677	8498	11253	11562	10565	11213	14654	12948	9042	7222	13983	9432	8284	7784	14370	11783	9219	8276	13001	16688	10823	7909
ENSMUSG00000071866	Ppia	11	6415443	6419817	+	3508	protein_coding	peptidylprolyl isomerase A [Source:MGI Symbol;Acc:MGI:97749]	-	12032	5461	11021	7475	12848	5853	12216	6915	6285	7338	11050	7629	8869	5645	11090	9954	11511	7912	8430	6974	9112	10943	10166	11215	20006	13402	15164	9290	10783	18227	11139	12147	16114	18903	13645	14730	12842	20878	13762	11129
ENSMUSG00000060036	Rpl3	15	80077791	80091868	-	3175	protein_coding	ribosomal protein L3 [Source:MGI Symbol;Acc:MGI:1351605]	-	11482	6505	8068	8192	9307	6912	10837	6638	7923	8221	11340	9550	9301	6903	10651	8837	12098	9763	13896	8613	12257	7892	11962	10190	14870	11060	19031	8860	14480	13717	19659	11187	14086	12332	14464	12941	14119	10779	13946	12240
ENSMUSG00000013698	Pea15a	1	172196728	172206804	-	3861	protein_coding	phosphoprotein enriched in astrocytes 15A [Source:MGI Symbol;Acc:MGI:104799]	-	10733	7825	9550	10193	9001	7398	11518	10037	8890	9157	12596	10801	10766	7578	11044	10198	11470	9844	11267	10309	11271	8298	11332	11109	13209	8959	12275	8424	12668	9290	13659	10014	12185	11199	9810	12277	12835	14306	10336	10194
ENSMUSG00000033615	Cplx1	5	108518554	108550024	-	2189	protein_coding	complexin 1 [Source:MGI Symbol;Acc:MGI:104727]	-	9740	11937	11861	14262	8186	10858	12147	12782	8191	9508	13764	17710	10410	11864	13093	14372	9893	12500	13254	15401	9716	11057	12320	19716	7119	8715	4447	4961	7574	9602	3886	6901	7779	8939	4521	8174	7151	4458	5702	10007
ENSMUSG00000024083	Pja2	17	64281005	64331916	-	6657	protein_coding	praja ring finger ubiquitin ligase 2 [Source:MGI Symbol;Acc:MGI:2159342]	-	9409	12533	10366	8146	7802	13217	10447	10190	10626	13368	10144	8152	14521	10786	11885	10903	10910	12749	10524	9928	12234	12821	11811	10969	8601	7737	6163	3449	9130	6628	6636	5305	9660	8837	7442	6792	8163	7134	6532	6736
ENSMUSG00000025738	Fbxl16	17	25809085	25821244	+	3478	protein_coding	F-box and leucine-rich repeat protein 16 [Source:MGI Symbol;Acc:MGI:2448488]	-	14902	23319	7074	5208	12740	21235	6552	6289	13375	21551	7468	4313	20639	16526	9929	5033	14064	19735	5346	5136	17120	22169	9055	3907	12140	12198	4292	2630	12152	11929	4885	2126	12971	15347	5517	3318	9850	13887	7780	2851
ENSMUSG00000025151	Maged1	X	94535474	94542143	-	4351	protein_coding	melanoma antigen, family D, 1 [Source:MGI Symbol;Acc:MGI:1930187]	-	10894	8147	12208	7866	9342	8348	13581	7883	9194	9355	12827	8870	11737	8417	13555	8574	11088	10442	15412	8495	11085	8933	13504	9965	10965	9265	14011	6633	10247	9136	13867	6290	9313	9472	10999	7905	10349	10688	10526	7671
ENSMUSG00000020458	Rtn4	11	29692947	29744331	+	6991	protein_coding	reticulon 4 [Source:MGI Symbol;Acc:MGI:1915835]	-	8674	12268	10322	8445	7319	12865	10678	9335	7996	12582	9985	9516	10313	11182	11194	10065	10208	13627	10480	9790	9639	12234	10954	10838	9704	13662	7040	6015	8988	11388	7237	6562	10207	12526	8569	8931	8789	8318	8910	8353
ENSMUSG00000062825	Actg1	11	120345690	120348542	-	2658	protein_coding	actin, gamma, cytoplasmic 1 [Source:MGI Symbol;Acc:MGI:87906]	-	12786	10606	8524	7306	10232	10601	9363	6531	9994	11442	11363	9336	13389	9773	11091	7998	12035	13082	11872	8123	11265	11260	10029	9073	13228	10966	10693	5776	11056	10436	10076	7382	13100	11999	9521	8726	11286	11254	10400	8242
ENSMUSG00000054452	Aes	10	81559488	81566362	+	3334	protein_coding	amino-terminal enhancer of split [Source:MGI Symbol;Acc:MGI:95806]	-	12661	8272	8064	12182	10537	7573	10302	10510	8029	7547	12423	13529	9060	7903	10119	9845	10864	9699	12102	11114	9493	7860	9299	11072	13684	12748	15015	14090	10818	11647	13562	12580	12401	12495	11116	15302	12903	14776	12427	12355
ENSMUSG00000072235	Tuba1a	15	98949837	98953703	-	1803	protein_coding	tubulin, alpha 1A [Source:MGI Symbol;Acc:MGI:98869]	-	12514	7386	9024	8287	9740	7992	9078	6904	7550	10762	11679	9685	8638	7483	9548	8737	10114	11330	12930	8712	9086	8796	9334	9298	11586	13411	13831	7696	9972	12921	13176	11269	11812	14164	12198	11670	10587	13961	12142	10871
ENSMUSG00000041329	Atp1b2	11	69599736	69605942	-	4085	protein_coding	ATPase, Na+/K+ transporting, beta 2 polypeptide [Source:MGI Symbol;Acc:MGI:88109]	-	6656	6730	11915	20301	5884	6607	12438	21927	5288	7372	12872	17626	7724	6995	12240	18609	6579	7103	13241	19362	6433	5888	10688	15665	4751	5262	8221	12978	5198	6292	9080	13009	4601	5893	7541	14335	4818	6260	7765	15880
ENSMUSG00000032826	Ank2	3	126921612	127499350	-	35004	protein_coding	ankyrin 2, brain [Source:MGI Symbol;Acc:MGI:88025]	-	8022	14416	12192	15465	7007	13552	11424	22543	8074	11380	10202	11970	13058	11453	12033	12540	7404	10845	8641	14555	7452	10268	9814	11667	7177	7338	5331	8330	7393	7552	6169	7729	6793	7878	5918	9738	6506	7624	6377	9785
ENSMUSG00000015291	Gdi1	X	74304998	74311862	+	4296	protein_coding	guanosine diphosphate (GDP) dissociation inhibitor 1 [Source:MGI Symbol;Acc:MGI:99846]	-	10038	8950	9723	10027	8472	9032	10241	10460	8216	9987	11172	9842	11072	8632	11484	11243	10323	11466	12459	10832	10147	10008	11220	10931	9553	8799	9211	6650	11544	9291	10744	6959	9424	9431	8521	8694	9317	10479	8764	8615
ENSMUSG00000047126	Cltc	11	86694351	86757565	-	8499	protein_coding	clathrin, heavy polypeptide (Hc) [Source:MGI Symbol;Acc:MGI:2388633]	-	6165	11380	11426	9953	5795	12651	11146	12127	7727	11920	9936	9227	11457	10629	12077	12365	8738	11928	10166	11817	9074	11064	11639	12267	6616	8218	6028	5562	7325	8182	7384	6122	6367	8169	6807	8056	6834	6742	6843	8337
ENSMUSG00000020297	Nsg2	11	32000463	32059202	+	4157	protein_coding	neuron specific gene family member 2 [Source:MGI Symbol;Acc:MGI:1202070]	-	14354	10373	8729	3112	11738	11049	10490	2941	12528	12255	12056	4026	14375	10717	11698	4070	12530	15530	11027	3472	12913	13009	11745	4933	14741	13299	10086	2110	15438	15512	11709	3097	13502	14718	11358	3104	13301	17059	11923	3214
ENSMUSG00000055430	Nap1l5	6	58905233	58907076	-	1844	protein_coding	nucleosome assembly protein 1-like 5 [Source:MGI Symbol;Acc:MGI:1923555]	-	4841	5386	14278	9406	4652	5842	17242	9258	5197	6897	14717	10823	5962	6088	16681	12006	7209	6387	21033	11106	6899	5679	19205	14563	5724	5666	16416	6237	5203	5520	19401	10315	5428	7632	17580	11931	6935	7170	9309	12159
ENSMUSG00000031748	Gnao1	8	93809966	93969388	+	11053	protein_coding	guanine nucleotide binding protein, alpha O [Source:MGI Symbol;Acc:MGI:95775]	-	11375	13699	9846	10968	9584	13250	10597	12859	10014	13263	11008	9375	12858	10931	11694	9298	9021	12348	10123	10501	9176	11721	9248	8625	9544	10772	6901	6835	10478	9760	7872	6083	9459	11051	6945	8144	8245	11701	8499	7424
ENSMUSG00000030246	Ldhb	6	142490249	142507957	-	1570	protein_coding	lactate dehydrogenase B [Source:MGI Symbol;Acc:MGI:96763]	-	7953	8623	9113	12380	7198	8949	10106	10907	5892	9183	11805	14175	6788	8698	10806	13432	10488	10573	12107	13018	8990	8961	10911	14890	8813	11631	9791	9684	7859	13261	9531	11329	8521	11646	9447	13502	9533	8643	10326	15821
ENSMUSG00000055254	Ntrk2	13	58806569	59133970	+	19292	protein_coding	neurotrophic tyrosine kinase, receptor, type 2 [Source:MGI Symbol;Acc:MGI:97384]	-	7102	13664	14034	8309	6210	12905	14862	10444	7794	12058	12416	7688	12329	12005	15589	9608	10457	11401	12805	9240	9660	10795	14184	9195	6492	6423	8525	4134	6562	7693	10315	4830	6257	8006	7419	5216	6819	7602	7783	5966
ENSMUSG00000041028	Ghitm	14	37120092	37135272	-	3756	protein_coding	growth hormone inducible transmembrane protein [Source:MGI Symbol;Acc:MGI:1913342]	-	8313	9506	8376	11498	6797	9244	9462	11747	7179	8689	9701	11497	8842	7892	9965	13045	9997	9768	10475	13382	8527	8614	9811	13385	9358	10451	7777	8657	9115	10909	8794	10445	9225	10856	8905	13717	9313	7847	8949	12658
ENSMUSG00000058793	Cds2	2	132263148	132312050	+	9125	protein_coding	CDP-diacylglycerol synthase (phosphatidate cytidylyltransferase) 2 [Source:MGI Symbol;Acc:MGI:1332236]	-	7733	11762	14739	11873	6643	11570	15015	15999	8808	9130	12625	10262	14394	11668	16413	11531	9630	11867	13983	13412	9090	10652	14476	11503	5851	4962	5719	3715	5310	5283	5845	4267	5760	5815	5285	5365	5247	5493	4972	6225
ENSMUSG00000022425	Enpp2	15	54838901	54952892	-	5779	protein_coding	ectonucleotide pyrophosphatase/phosphodiesterase 2 [Source:MGI Symbol;Acc:MGI:1321390]	-	2148	3686	7418	11872	10842	3719	8206	11187	5902	5126	6793	3852	3195	3541	6306	16252	58862	3645	3908	21175	26872	3533	4453	15426	12143	3704	4881	6550	2550	2973	6101	7112	9044	2998	6520	7111	21043	2466	10241	18740
ENSMUSG00000018326	Ywhab	2	163994960	164018588	+	3382	protein_coding	tyrosine 3-monooxygenase/tryptophan 5-monooxygenase activation protein, beta polypeptide [Source:MGI Symbol;Acc:MGI:1891917]	-	12039	9976	9283	7247	10733	11064	10516	7706	10806	12239	10891	7717	13144	9355	11201	8569	11140	11359	10849	8058	11030	10182	10613	8768	12420	10336	7728	3982	12586	8603	8257	4820	12360	10992	8083	6595	11405	11149	7649	6099
ENSMUSG00000056486	Chn1	2	73610660	73775346	-	6365	protein_coding	chimerin 1 [Source:MGI Symbol;Acc:MGI:1915674]	-	17011	13085	4090	2008	14134	13497	3841	2068	12835	16454	5438	2695	15207	10217	5245	3021	12627	12705	4020	2577	15282	12372	5190	2860	20219	17898	4854	2075	22686	12094	5353	2405	22027	13774	6136	2846	15171	16201	8638	2604
ENSMUSG00000001472	Tcf25	8	123373753	123403835	+	5390	protein_coding	transcription factor 25 (basic helix-loop-helix) [Source:MGI Symbol;Acc:MGI:1914105]	-	9877	10530	9767	10192	8444	10221	10962	10718	8146	10097	11308	11211	10539	9742	11282	11258	9714	10367	12689	11237	9475	9581	11254	12627	8889	9094	8489	6897	8589	7386	7802	6404	9345	8453	7232	9105	7967	8269	7552	8695
ENSMUSG00000052459	Atp6v1a	16	44085402	44139705	-	6044	protein_coding	ATPase, H+ transporting, lysosomal V1 subunit A [Source:MGI Symbol;Acc:MGI:1201780]	-	9084	9714	8133	8864	7644	9735	8525	10466	9983	9980	9482	7676	13837	8782	9356	10355	11377	11298	9360	10138	11159	9768	9408	9771	11323	9049	6209	5385	11871	7098	6773	5503	10325	8402	6728	8339	10856	8220	6234	7950
ENSMUSG00000027797	Dclk1	3	55242364	55539068	+	15296	protein_coding	doublecortin-like kinase 1 [Source:MGI Symbol;Acc:MGI:1330861]	-	9515	17065	6925	6886	8588	17902	7242	8709	9813	15360	6580	5202	13350	15361	8237	6467	9072	16968	6133	7185	10244	15482	8118	5526	9651	13495	3983	3860	8922	12808	4659	3690	8728	12859	5214	5222	7620	9107	6200	5091
ENSMUSG00000058756	Thra	11	98740638	98769006	+	4614	protein_coding	thyroid hormone receptor alpha [Source:MGI Symbol;Acc:MGI:98742]	THR-like	18826	11778	7770	7926	15044	10727	9259	8520	14290	11363	12512	7762	17276	10430	9693	6888	14033	13065	10116	7783	15393	11651	9715	6975	14706	8098	6730	3904	13358	8178	6324	3460	14057	10916	5243	5148	13013	12627	6037	4518
ENSMUSG00000007564	Ppp2r1a	17	20945311	20965916	+	3411	protein_coding	protein phosphatase 2, regulatory subunit A, alpha [Source:MGI Symbol;Acc:MGI:1926334]	-	12343	9517	8492	8656	9632	9866	9362	9087	9599	9986	10158	9208	11508	9142	10035	9491	10176	11500	10938	8894	10878	10266	9920	10008	10904	10425	8923	6943	10272	9752	8238	6538	11203	10429	7384	8745	9900	10564	8352	7325
ENSMUSG00000043384	Gprasp1	X	135742733	135803474	+	8119	protein_coding	G protein-coupled receptor associated sorting protein 1 [Source:MGI Symbol;Acc:MGI:1917418]	-	6301	7890	15135	8075	5866	8347	15967	9297	6573	8097	13942	8371	8753	7852	16696	8889	7187	9215	16603	8989	6695	7988	16465	10923	5572	5821	9412	5473	5311	7062	11863	6043	5106	7021	11266	6097	5369	7775	7936	6794
ENSMUSG00000029223	Uchl1	5	66676091	66687234	+	1632	protein_coding	ubiquitin carboxy-terminal hydrolase L1 [Source:MGI Symbol;Acc:MGI:103149]	-	13777	8145	9813	6439	11112	9345	12014	3986	10278	10090	14407	11639	9066	8470	11736	7392	9159	10934	16294	7702	8385	9557	12110	12054	12948	11941	13516	3618	11800	9486	11578	7204	10946	11896	9218	5966	11719	15558	9729	8388
ENSMUSG00000030161	Gabarapl1	6	129533160	129542346	+	2013	protein_coding	gamma-aminobutyric acid (GABA) A receptor-associated protein-like 1 [Source:MGI Symbol;Acc:MGI:1914980]	-	11267	9984	7971	7349	9200	9915	9589	6394	8803	9111	10784	8849	10399	8798	10024	7518	10889	11329	11782	7859	10304	10136	10346	9436	11897	12370	10769	5090	12141	10608	10596	6352	12087	12144	8277	7674	11791	12229	9703	8059
ENSMUSG00000020886	Dlg4	11	70016942	70047522	+	13251	protein_coding	discs large MAGUK scaffold protein 4 [Source:MGI Symbol;Acc:MGI:1277959]	-	15560	15164	7272	6815	12639	13362	7925	7181	11737	12046	9355	6465	15509	11951	9120	5629	10540	13397	7824	6308	11224	12090	7811	5535	13098	11965	8043	5678	12596	11235	8014	4936	12276	12902	6224	6551	11171	13146	8672	5358
ENSMUSG00000030806	Stx1b	7	127803900	127824549	-	4802	protein_coding	syntaxin 1B [Source:MGI Symbol;Acc:MGI:1930705]	-	8090	13173	10006	12487	6683	12434	11044	14716	7346	11468	10333	11307	10762	11598	12053	13113	7666	11857	11626	13274	7527	10386	10631	12172	5655	8835	5754	7138	5934	8774	5556	6242	5038	8402	5311	7618	5058	6269	6195	7802
ENSMUSG00000028756	Pink1	4	138313409	138326307	-	2673	protein_coding	PTEN induced putative kinase 1 [Source:MGI Symbol;Acc:MGI:1916193]	-	8580	9123	7843	11317	7553	8460	10263	10064	6531	7039	10997	12433	8459	7918	9931	9849	10614	8931	11443	11973	9979	8418	10146	12238	10023	10101	10252	11012	8454	8276	10070	11295	10709	9784	9478	14674	10484	9591	10572	11020
ENSMUSG00000041571	Selenow	7	15917208	15922402	-	736	protein_coding	selenoprotein W [Source:MGI Symbol;Acc:MGI:1100878]	-	17180	9458	4227	6450	12527	7369	6336	5698	9365	8289	7731	6624	10443	7019	6511	4727	12706	10581	6900	5844	11699	8432	5931	4922	19287	14399	12166	10803	19072	13852	11316	10037	21080	12552	9492	12368	17168	17162	11923	8093
ENSMUSG00000027438	Napb	2	148693985	148732467	-	7051	protein_coding	N-ethylmaleimide sensitive fusion protein attachment protein beta [Source:MGI Symbol;Acc:MGI:104562]	-	8680	9912	8024	7699	7298	9713	7596	8056	8505	11758	8796	7497	11735	9553	8932	10092	9189	12869	9478	9666	9641	11313	9750	10478	9248	10580	4857	4560	9597	10388	5441	5538	8520	10773	6366	6799	8873	10875	6548	7393
ENSMUSG00000020745	Pafah1b1	11	74673949	74724670	-	9620	protein_coding	platelet-activating factor acetylhydrolase, isoform 1b, subunit 1 [Source:MGI Symbol;Acc:MGI:109520]	-	7175	10867	9955	9155	6459	11075	10422	11304	8365	10931	9513	9126	11593	9866	10903	11004	8973	10598	9974	11173	8641	10260	10686	11252	7387	6760	5581	4268	7551	6616	5834	5283	7104	7820	6012	6677	6814	5902	5094	7683
ENSMUSG00000023011	Faim2	15	99497012	99528165	-	12520	protein_coding	Fas apoptotic inhibitory molecule 2 [Source:MGI Symbol;Acc:MGI:1919643]	-	9675	9730	10270	12007	7881	9017	11748	13028	7996	8306	11599	12006	9843	8943	11969	10262	7404	9561	13218	11423	6987	8841	11113	11780	7627	7901	9247	7820	7059	6641	8918	7217	6611	7626	8009	8281	7205	9091	7699	8349
ENSMUSG00000027634	Ndrg3	2	156927345	156992056	-	8388	protein_coding	N-myc downstream regulated gene 3 [Source:MGI Symbol;Acc:MGI:1352499]	-	9049	7727	5721	10427	7367	8383	5770	11555	7718	8141	6836	9008	9862	7621	6065	11564	8978	9224	7035	11469	9312	8831	6829	9478	11921	10929	6888	13068	11632	7776	6440	8879	11113	8264	6516	14761	10080	9946	6946	11704
ENSMUSG00000041773	Enc1	13	97241105	97253034	+	4737	protein_coding	ectodermal-neural cortex 1 [Source:MGI Symbol;Acc:MGI:109610]	-	15797	23229	4607	773	12662	21757	4666	1032	16262	20702	6565	1346	20360	15023	4924	1125	11880	15070	3632	984	14049	15832	4832	1263	14548	11581	2866	434	14820	6405	2872	610	15485	11144	3289	590	11989	13292	5300	680
ENSMUSG00000005360	Slc1a3	15	8634124	8710764	-	8537	protein_coding	solute carrier family 1 (glial high affinity glutamate transporter), member 3 [Source:MGI Symbol;Acc:MGI:99917]	-	6450	8107	7850	13519	5863	7149	7829	18893	6871	9743	7152	9392	9565	7226	8454	13293	8914	8535	7281	13487	9696	7790	8483	8825	7128	5755	6762	8680	7374	6371	8520	5355	6982	8111	6589	11664	6747	5265	6318	7733
ENSMUSG00000032966	Fkbp1a	2	151542483	151561692	+	3857	protein_coding	FK506 binding protein 1a [Source:MGI Symbol;Acc:MGI:95541]	-	14650	8105	5247	4660	12100	8926	6053	4949	10960	10078	6957	4665	12096	7693	6860	4539	10767	10429	5659	4654	11659	8911	6435	4460	17181	12930	9475	5318	16716	12681	10500	5090	17524	13031	10070	6576	13685	14322	12598	5638
ENSMUSG00000022199	Slc22a17	14	54906304	54913132	-	4517	protein_coding	solute carrier family 22 (organic cation transporter), member 17 [Source:MGI Symbol;Acc:MGI:1926225]	-	12245	9859	10745	8059	11531	9444	12809	7419	10153	8272	12541	8916	12683	10263	13831	7769	12495	11387	13961	8635	11106	9971	11229	9552	9947	6661	7920	4118	7304	5608	7465	3151	8475	7989	6406	4106	9480	8350	6472	5130
ENSMUSG00000025422	Agap2	10	127075284	127093169	+	5941	protein_coding	ArfGAP with GTPase domain, ankyrin repeat and PH domain 2 [Source:MGI Symbol;Acc:MGI:3580016]	-	17851	22368	6743	3264	15470	18426	6961	3963	16266	16341	8323	2929	25115	17049	9087	2589	14867	18694	5044	3167	16298	17605	6812	2117	12629	8141	4008	1842	10037	8539	3783	994	12304	11869	2998	1679	9844	6479	5746	1308
ENSMUSG00000000740	Rpl13	8	123102350	123105244	+	2595	protein_coding	ribosomal protein L13 [Source:MGI Symbol;Acc:MGI:105922]	-	11237	5491	5316	6766	8544	5646	7640	5443	6444	5460	9154	8030	6846	5437	7071	5602	10189	7270	8938	6478	9159	5753	7425	6704	16222	13364	18894	13698	12038	13279	16568	12938	15009	12705	12285	15579	15366	13557	15506	11155
ENSMUSG00000027805	Pfn2	3	57841895	57848079	-	3541	protein_coding	profilin 2 [Source:MGI Symbol;Acc:MGI:97550]	-	11730	8604	7200	5985	10269	9025	8287	5404	9362	10154	8706	7729	10743	7661	8467	7184	10501	9693	9226	6786	10882	9269	8867	8938	12434	10353	7642	3517	13216	9126	8754	6501	12916	10858	8605	7257	10595	9596	8335	7573
ENSMUSG00000027002	Nckap1	2	80500512	80581380	-	4964	protein_coding	NCK-associated protein 1 [Source:MGI Symbol;Acc:MGI:1355333]	-	8823	10478	7204	6278	8190	11004	7168	7710	10063	11756	7216	5801	14728	8657	8198	7623	10570	10131	6693	7368	11717	10068	7912	7302	10791	8821	4659	4219	10724	7586	5251	4434	11238	8378	5712	5425	8824	8259	6601	5554
ENSMUSG00000030704	Rab6a	7	100607410	100641268	+	3728	protein_coding	RAB6A, member RAS oncogene family [Source:MGI Symbol;Acc:MGI:894313]	-	9567	9369	6627	6263	8017	10155	7060	6771	8518	11687	7749	6335	9642	8267	7338	7521	9008	9150	7591	7290	8936	9207	7683	7462	10505	11148	6237	4857	11710	6619	7465	5660	11295	10348	7712	7881	9436	10504	7831	6696
ENSMUSG00000029064	Gnb1	4	155491361	155559269	+	4268	protein_coding	guanine nucleotide binding protein (G protein), beta 1 [Source:MGI Symbol;Acc:MGI:95781]	-	8551	10258	7964	8439	7316	10108	9469	9067	7881	10928	9292	8163	9801	9197	9571	8689	9173	10969	9430	8632	8906	9923	8894	8387	8835	9472	7204	5848	8794	9501	7576	6210	8925	9898	7214	7417	7820	8848	7058	7097
ENSMUSG00000017740	Slc12a5	2	164960802	164999731	+	7447	protein_coding	solute carrier family 12, member 5 [Source:MGI Symbol;Acc:MGI:1862037]	-	7748	14258	11094	11325	6462	13363	12880	13898	7895	10810	11444	9414	11669	12503	13338	9564	7428	11682	11174	11315	7436	11423	10906	10166	5483	6324	4844	4661	5655	6637	4957	5331	5775	7266	5419	6202	5745	7158	5403	6424
ENSMUSG00000015837	Sqstm1	11	50199366	50210827	-	3356	protein_coding	sequestosome 1 [Source:MGI Symbol;Acc:MGI:107931]	-	10453	8467	8305	8081	8673	8646	10054	7582	8089	8260	10870	9634	9109	7839	10113	7795	9138	9416	12207	8419	8946	8787	10033	9702	8949	9046	10438	6052	7954	7155	10210	6954	8834	9065	8758	8376	9334	9619	9040	8594
ENSMUSG00000004980	Hnrnpa2b1	6	51460932	51469894	-	6584	protein_coding	heterogeneous nuclear ribonucleoprotein A2/B1 [Source:MGI Symbol;Acc:MGI:104819]	-	9266	6289	5935	9022	8667	6855	7207	10225	7438	6442	8557	8216	7232	5821	7014	6703	7673	7046	7138	8016	6930	5596	6609	6731	10402	12023	11119	14220	8514	11784	11763	10821	9441	10635	12050	14978	9428	11455	12603	11698
ENSMUSG00000063358	Mapk1	16	16983382	17047453	+	7110	protein_coding	mitogen-activated protein kinase 1 [Source:MGI Symbol;Acc:MGI:1346858]	-	10186	10632	6281	4894	9079	12013	6296	5817	10993	13615	7205	4609	15300	10487	7945	6169	10811	14469	6145	5819	12187	13120	7859	5716	10332	9200	4205	2454	11637	9887	4576	2739	10835	10967	5063	3834	9002	8102	5737	3630
ENSMUSG00000020524	Gria1	11	57011387	57330244	+	6043	protein_coding	glutamate receptor, ionotropic, AMPA1 (alpha 1) [Source:MGI Symbol;Acc:MGI:95808]	-	13618	6319	6349	6383	11302	6267	6791	8656	13764	6286	7809	4679	19759	6108	8187	6159	11771	8119	6326	6722	14277	6591	7113	4870	15588	6023	6114	5827	17249	7965	6863	3693	14970	6607	6262	6249	11755	7456	7005	4496
ENSMUSG00000094483	Purb	11	6467599	6475917	-	8319	protein_coding	purine rich element binding protein B [Source:MGI Symbol;Acc:MGI:1338779]	-	7640	10902	7672	8719	6503	10598	8438	10838	8118	12021	7917	7401	10488	9487	9077	8324	7150	9821	7085	9710	7208	9353	8163	7614	9064	11095	5570	6609	9217	11634	6874	6880	8696	11702	7322	9478	8306	9653	8025	8677
ENSMUSG00000032336	Nptn	9	58582240	58657955	+	6168	protein_coding	neuroplastin [Source:MGI Symbol;Acc:MGI:108077]	-	7938	9196	5856	7126	7057	10138	6074	8715	7249	11033	6789	7060	8301	8203	6944	8705	7580	9606	6305	8082	8114	9173	6943	7451	8911	11831	6367	7532	9382	10447	6653	8167	10066	11030	8001	11192	8323	10599	8412	9485
ENSMUSG00000013921	Clip3	7	30291728	30308367	+	3935	protein_coding	CAP-GLY domain containing linker protein 3 [Source:MGI Symbol;Acc:MGI:1923936]	-	9292	9129	7762	14489	7670	8768	7827	16207	7516	9591	8834	11146	9121	8066	8156	11243	5623	8284	8613	12530	5997	7625	6861	9372	6783	9472	6786	11291	7848	8570	7167	8842	6053	8246	6555	11401	5813	8764	7839	12163
ENSMUSG00000030122	Ptms	6	124913681	124920103	-	1619	protein_coding	parathymosin [Source:MGI Symbol;Acc:MGI:1916452]	-	14443	8868	4856	7041	11947	8099	5461	7219	8765	9276	7415	6729	9622	7557	6033	5707	9133	10096	6149	6685	9182	8832	5690	5270	14962	16234	9520	11435	13245	14609	9218	9106	12680	13551	8008	10785	11861	17994	10735	8544
ENSMUSG00000036427	Gpi1	7	34201330	34230336	-	6452	protein_coding	glucose phosphate isomerase 1 [Source:MGI Symbol;Acc:MGI:95797]	-	11274	7823	6974	7240	9583	6692	7921	6845	7821	7139	9736	7845	8943	6662	8603	6322	8077	8595	9913	6957	7527	7191	7970	7456	11391	10616	10494	9066	10298	10063	11219	8113	10653	9966	9688	9029	10578	11080	10356	8787
ENSMUSG00000085438	1700020I14Rik	2	119594297	119607502	+	8306	lincRNA	RIKEN cDNA 1700020I14 gene [Source:MGI Symbol;Acc:MGI:1913852]	-	7194	10141	5807	12300	6339	10412	5950	16532	7100	9928	5305	9743	9632	9429	6367	11847	6068	9072	4719	13145	6378	8086	5950	9822	7556	10368	3452	11484	7557	10527	3490	9503	7016	8333	4231	12935	6581	6024	5096	10725
ENSMUSG00000001525	Tubb5	17	35833921	35838306	-	3327	protein_coding	tubulin, beta 5 class I [Source:MGI Symbol;Acc:MGI:107812]	-	8833	8408	7998	5800	7314	7996	8875	5267	6384	9638	9636	7648	7398	7146	8528	6536	7529	9423	11072	5830	7183	8302	8991	8043	9524	12142	12782	6453	9465	11104	12354	9132	8273	11145	9571	8727	9035	14164	10904	8794
ENSMUSG00000023004	Tuba1b	15	98931425	98934565	-	1875	protein_coding	tubulin, alpha 1B [Source:MGI Symbol;Acc:MGI:107804]	-	9055	6001	8362	7130	7362	5655	8310	5854	5265	8241	10175	9207	6501	5836	9114	8638	7413	7110	12308	6961	6402	5764	8715	9283	9933	9253	13927	7248	9000	9012	14289	12126	8597	9351	11510	11733	9334	9977	9761	10417
ENSMUSG00000009394	Syn2	6	115134902	115282006	+	7031	protein_coding	synapsin II [Source:MGI Symbol;Acc:MGI:103020]	-	14684	9212	6900	5333	11731	8753	7098	5772	12448	12071	8958	5374	15333	8128	7463	6297	9623	11240	8165	5770	10580	9866	7258	5826	12789	8006	5509	3572	13981	7074	6040	3825	11856	9534	6114	5341	11827	11852	4777	4631
ENSMUSG00000030302	Atp2b2	6	113743831	114042613	-	12612	protein_coding	ATPase, Ca++ transporting, plasma membrane 2 [Source:MGI Symbol;Acc:MGI:105368]	-	5025	18711	8294	11960	4603	17272	7234	16663	5256	11739	5765	8806	8517	13707	9268	10512	5526	11473	5553	12231	5520	12697	7248	8722	4968	10507	3566	8065	4595	8065	3716	5579	5132	8260	4043	8871	4351	6753	5311	7679
ENSMUSG00000032216	Nedd4	9	72662346	72749852	+	10973	protein_coding	neural precursor cell expressed, developmentally down-regulated 4 [Source:MGI Symbol;Acc:MGI:97297]	-	6588	8879	10021	9759	5953	9568	9922	11982	7225	10363	8822	8252	9863	8252	11030	10308	8952	9836	9143	10010	8379	8674	9765	9010	6571	6318	6157	4695	6896	5944	6946	3836	6406	6620	5805	6208	6087	5718	5696	5815
ENSMUSG00000020402	Vdac1	11	52360860	52389397	+	2620	protein_coding	voltage-dependent anion channel 1 [Source:MGI Symbol;Acc:MGI:106919]	-	9082	8184	7944	7949	7324	8068	8594	7387	7531	7701	9423	8669	9066	8014	8975	8433	9615	10248	9642	8651	8992	8547	8970	9652	10572	9357	7181	5446	9721	9244	7444	5852	9637	9698	7268	8164	10092	9032	7950	7309
ENSMUSG00000022421	Nptxr	15	79786351	79804766	-	5170	protein_coding	neuronal pentraxin receptor [Source:MGI Symbol;Acc:MGI:1920590]	-	15714	12803	4978	4074	13153	12283	4681	5275	13616	16365	8600	3042	18161	12595	4686	3685	9123	14797	5759	3951	9959	12803	4698	2739	12918	10036	3362	2724	13726	6145	3426	2200	11758	11098	3205	3301	11355	19700	4221	3162
ENSMUSG00000028081	Rps3a1	3	86137940	86142702	-	977	protein_coding	ribosomal protein S3A1 [Source:MGI Symbol;Acc:MGI:1202063]	-	8873	4588	5186	6523	6949	4760	6912	5217	5480	6893	7794	7822	5837	4639	6438	6922	8585	6145	8135	6388	8924	5135	7404	7345	13392	11598	16035	11746	12277	12958	16567	13104	12208	10505	12308	15380	11614	9219	12943	11820
ENSMUSG00000018707	Dync1h1	12	110601452	110666945	+	15658	protein_coding	dynein cytoplasmic 1 heavy chain 1 [Source:MGI Symbol;Acc:MGI:103147]	-	9423	12486	11191	11473	8081	11976	10166	12809	7909	9832	10339	10646	12242	10503	11663	7644	5819	8895	9169	9446	5881	8774	8085	8493	7127	7748	5757	7482	6643	5989	5893	6114	6531	6036	5299	7301	5952	6375	6589	6756
ENSMUSG00000032328	Tmem30a	9	79768943	79793507	-	5646	protein_coding	transmembrane protein 30A [Source:MGI Symbol;Acc:MGI:106402]	-	6153	7600	6704	6617	5257	8255	7422	7887	6789	9459	7125	6643	8412	7045	8005	8458	6927	8249	7565	8562	6840	7578	8024	8371	7527	9129	6405	5314	8238	8343	8127	7024	7640	9172	8226	8471	8424	9702	7642	9375
ENSMUSG00000028931	Kcnab2	4	152390742	152477871	-	5578	protein_coding	potassium voltage-gated channel, shaker-related subfamily, beta member 2 [Source:MGI Symbol;Acc:MGI:109239]	-	14712	10313	6008	5989	12133	8515	6497	5369	12224	7232	7751	8003	17319	8237	7015	6284	12813	8359	6755	6558	14428	8548	6947	9347	13894	6829	3953	2935	13749	5146	3130	4026	15495	6550	3491	4074	11110	5544	4406	4481
ENSMUSG00000019943	Atp2b1	10	98914406	99026143	+	15218	protein_coding	ATPase, Ca++ transporting, plasma membrane 1 [Source:MGI Symbol;Acc:MGI:104653]	-	10023	17043	4943	3319	8007	17396	4461	5170	11371	12539	4473	2445	18636	11942	7130	3345	10924	13281	2777	3767	12790	13203	5590	3065	9413	7962	1883	1452	10497	9257	2277	1638	11328	8570	3328	2076	6845	4426	3989	2257
ENSMUSG00000038486	Sv2a	3	96181151	96195521	+	4636	protein_coding	synaptic vesicle glycoprotein 2 a [Source:MGI Symbol;Acc:MGI:1927139]	-	6181	8523	10630	8858	5422	8487	11457	10569	6561	7047	10251	8381	8688	8738	12342	8973	6989	9578	12199	9815	6642	8000	10706	9874	6137	6375	5562	4034	6862	7308	6121	4515	6301	7482	5855	5669	6022	6451	5515	6185
ENSMUSG00000027893	Ahcyl1	3	107663118	107696560	-	6690	protein_coding	S-adenosylhomocysteine hydrolase-like 1 [Source:MGI Symbol;Acc:MGI:2385184]	-	6124	7512	7574	10147	5289	7008	8495	11308	5331	8039	8564	9563	7911	6955	9159	11298	8097	7427	8499	11034	7724	6592	8854	11202	7151	7628	6344	7364	7655	7265	7478	7702	6792	7195	6660	9938	7175	6050	7454	9828
ENSMUSG00000051359	Ncald	15	37366175	37792570	-	8581	protein_coding	neurocalcin delta [Source:MGI Symbol;Acc:MGI:1196326]	-	9982	11012	5430	3530	8634	10655	5523	4148	8454	11699	5921	3586	10607	9555	5646	4697	9786	10841	6690	4539	10676	11460	6226	4007	12716	14455	8813	5380	12202	7557	8289	4415	12549	10036	6399	6344	10748	12911	8077	4638
ENSMUSG00000022564	Grina	15	76246764	76249904	+	2067	protein_coding	glutamate receptor, ionotropic, N-methyl D-aspartate-associated protein 1 (glutamate binding) [Source:MGI Symbol;Acc:MGI:1913418]	-	11671	7147	6625	8850	9733	7039	7089	8538	7903	6326	9117	9924	9353	6448	7619	8033	8346	7931	8579	8742	8414	7275	7128	8663	10187	8418	8318	9914	9877	7663	7276	8660	10249	7769	7085	9900	9540	10129	8015	9452
ENSMUSG00000027624	Epb41l1	2	156420909	156543214	+	11530	protein_coding	erythrocyte membrane protein band 4.1 like 1 [Source:MGI Symbol;Acc:MGI:103010]	-	6375	12191	9751	10880	5735	11229	10009	13625	6750	9897	8359	9692	11102	9876	10661	10750	7939	9113	8830	11625	8387	9380	9527	11197	5188	4997	3913	4278	5124	5478	4245	4544	5319	5968	3963	4890	4568	5488	4242	5615
ENSMUSG00000024012	Mtch1	17	29332072	29347904	-	2878	protein_coding	mitochondrial carrier 1 [Source:MGI Symbol;Acc:MGI:1929261]	-	11297	7632	7945	5750	9269	7140	9439	5013	8117	6648	10287	7118	9111	6759	10050	5302	10400	8839	11382	6124	9286	7459	9191	7215	12934	9233	12638	5426	10671	7226	11358	5973	11499	9225	9035	7242	12055	10438	10457	5928
ENSMUSG00000076258	Gm23935	16	11144125	11144181	+	57	miRNA	predicted gene, 23935 [Source:MGI Symbol;Acc:MGI:5453712]	-	1829	9531	11541	1453	10353	6982	9603	5320	7388	1127	2186	4168	3067	5117	7410	5696	2063	7578	7863	9895	6181	10613	3952	10858	6183	8290	7598	5153	3159	5243	5362	4469	5776	10190	9310	16438	4710	6701	6601	6238
ENSMUSG00000030310	Slc6a1	6	114282635	114317532	+	8486	protein_coding	solute carrier family 6 (neurotransmitter transporter, GABA), member 1 [Source:MGI Symbol;Acc:MGI:95627]	-	5674	8488	9726	10426	4887	7668	10588	13179	5989	7544	10383	8885	8675	8058	11929	10612	6753	8294	9531	11067	6191	7180	10327	9392	4908	4844	5849	6424	5416	6169	6869	5195	4373	5722	6600	8189	5292	5408	6599	6567
ENSMUSG00000070802	Pnmal2	7	16944682	16948828	+	4147	protein_coding	PNMA-like 2 [Source:MGI Symbol;Acc:MGI:3645856]	-	9042	6550	12034	7318	8027	6752	13556	7833	8515	7220	13651	7560	10626	6946	13516	6313	6462	8639	14503	7100	6639	6381	11205	7140	6892	5765	12122	4624	6745	8087	13347	5462	5847	7095	9848	6301	6351	8178	8029	6268
ENSMUSG00000005873	Reep5	18	34344889	34373415	-	2894	protein_coding	receptor accessory protein 5 [Source:MGI Symbol;Acc:MGI:1270152]	-	7196	7433	7560	6173	6245	7710	8191	6009	6433	8652	8348	7007	7780	6865	8310	7882	8645	8433	9505	7107	8462	7767	8892	8812	8820	7826	8655	5298	8914	7181	9057	6993	8310	7451	8227	7471	8396	7380	7831	8141
ENSMUSG00000018865	Sult4a1	15	84076097	84105754	-	2512	protein_coding	sulfotransferase family 4A, member 1 [Source:MGI Symbol;Acc:MGI:1888971]	-	11037	10371	6749	7573	8682	9297	7789	6864	8060	8364	9128	9165	8908	8667	8167	6978	8594	9178	9570	7556	8260	9364	7944	9406	10700	10266	8476	5976	9492	6828	7049	7142	9841	9078	6202	8308	9903	9170	7623	7836
ENSMUSG00000025290	Rps24	14	24487125	24496959	+	6256	protein_coding	ribosomal protein S24 [Source:MGI Symbol;Acc:MGI:98147]	-	7050	3481	4348	4868	5747	3797	5967	3770	4585	5050	6780	6526	4256	3602	5002	5230	6810	5016	7003	5189	7321	4186	6630	6125	12018	12051	17640	13575	10894	14372	18757	16875	10477	10464	14727	16650	11765	12196	16125	13593
ENSMUSG00000031765	Mt1	8	94179082	94180327	+	1246	protein_coding	metallothionein 1 [Source:MGI Symbol;Acc:MGI:97171]	-	10440	4524	6025	11385	8864	4671	7247	11311	5966	6614	8589	10614	7092	4426	6092	10290	9768	6161	9418	11279	10669	4930	7552	10536	8271	6217	10885	10156	9643	8074	12363	12675	9424	7200	9232	12035	8683	8662	12767	14057
ENSMUSG00000022415	Syngr1	15	80091334	80119501	+	4808	protein_coding	synaptogyrin 1 [Source:MGI Symbol;Acc:MGI:1328323]	-	7850	12038	8484	9931	6778	10917	9341	11799	7796	8700	9194	8393	10914	10850	9955	8677	8197	11335	9748	10091	7950	11021	9007	8645	5587	6724	4801	4583	5414	5409	4588	3985	5248	7028	4236	5617	5162	6116	4718	6350
ENSMUSG00000020496	Rnf187	11	58932288	58938916	-	1949	protein_coding	ring finger protein 187 [Source:MGI Symbol;Acc:MGI:1914224]	-	10161	7730	6330	8322	8571	7486	7118	8251	7197	8262	8336	8410	8826	7397	7571	8813	8876	8750	8452	8462	8755	7412	6928	7962	11197	9898	8712	8232	10171	8982	7649	6697	10615	9390	6871	9656	9619	9964	8095	7517
ENSMUSG00000029120	Ppp2r2c	5	36868513	36955078	+	4450	protein_coding	protein phosphatase 2, regulatory subunit B, gamma [Source:MGI Symbol;Acc:MGI:2442660]	-	8379	14043	6950	7921	7627	12869	7601	9516	8685	11949	7795	6943	12006	10550	7881	8157	9732	11635	6378	8360	10279	11406	7768	7548	7354	6898	3446	3461	7104	5691	3482	3536	8092	7847	3669	5190	6745	6561	4270	5243
ENSMUSG00000003469	Phyhip	14	70457476	70468832	+	2910	protein_coding	phytanoyl-CoA hydroxylase interacting protein [Source:MGI Symbol;Acc:MGI:1860417]	-	11456	11295	3822	9717	9731	11025	3865	12363	9485	9085	5208	6868	12535	8574	5019	7961	8164	10976	4123	9211	8856	10580	4329	5351	10871	9212	3962	10070	10168	6189	4286	6143	10801	8102	4378	9708	8804	9419	5819	7641
ENSMUSG00000005034	Prkacb	3	146729574	146812990	-	8772	protein_coding	protein kinase, cAMP dependent, catalytic, beta [Source:MGI Symbol;Acc:MGI:97594]	-	4243	10545	9227	6158	3995	11405	10306	7132	5139	11475	9154	5941	7157	8979	11562	7615	5813	10463	10049	7619	6367	10752	11149	8144	3979	6256	6094	2297	4592	6041	7698	3978	4114	8027	7298	4509	4369	8611	5657	5571
ENSMUSG00000061904	Slc25a3	10	91116574	91124059	-	5550	protein_coding	solute carrier family 25 (mitochondrial carrier, phosphate carrier), member 3 [Source:MGI Symbol;Acc:MGI:1353498]	-	9129	6958	7477	9052	7639	7485	8031	8583	6683	7996	8764	9639	7694	6752	8055	9258	8533	7729	9089	8998	7954	6890	8268	9727	8071	7876	7203	6555	7032	8580	7546	6822	7679	8049	6455	8630	7439	7261	7393	9350
ENSMUSG00000036309	Skp1a	11	52231995	52246858	+	2211	protein_coding	S-phase kinase-associated protein 1A [Source:MGI Symbol;Acc:MGI:103575]	-	7385	5390	5740	6263	6452	6075	6799	5888	5893	8233	7432	7271	6257	5135	6815	8054	7460	6794	7890	6675	7525	6190	7274	7938	9532	10040	9302	6803	10292	9610	11316	8688	9338	9399	9580	10688	9334	10523	9188	9856
ENSMUSG00000018474	Chd3	11	69343273	69369406	-	8443	protein_coding	chromodomain helicase DNA binding protein 3 [Source:MGI Symbol;Acc:MGI:1344395]	-	10347	10771	10266	5579	8753	9348	11527	5903	10450	8028	11512	5662	16561	10789	12312	4755	10696	11945	9350	6025	10031	9978	10791	6130	7737	5257	5232	2208	5973	6000	4759	2115	6220	7644	4256	2635	6794	7555	4956	2681
ENSMUSG00000024268	Celf4	18	25477632	25754157	-	8583	protein_coding	CUGBP, Elav-like family member 4 [Source:MGI Symbol;Acc:MGI:1932407]	-	7446	8756	7295	5713	6933	8412	7971	6954	7973	10765	8071	5044	9761	7851	8544	6063	6850	9447	7937	6277	7246	8608	7821	5244	8328	9161	8388	4986	8734	10634	9084	6853	7647	9851	7800	6020	7190	10937	7202	5780
ENSMUSG00000024608	Rps14	18	60774510	60778546	+	1384	protein_coding	ribosomal protein S14 [Source:MGI Symbol;Acc:MGI:98107]	-	9355	5010	4163	5356	6528	4815	6031	4402	5127	7397	7361	6735	5502	4755	5410	5507	8180	5944	6688	4852	8545	5290	6168	5831	13421	12944	17661	12478	13225	14021	16947	13286	12098	11222	10790	15037	13064	10467	13280	10755
ENSMUSG00000017631	Abr	11	76416734	76622314	-	9730	protein_coding	active BCR-related gene [Source:MGI Symbol;Acc:MGI:107771]	-	10944	9922	8077	5360	9168	9770	8518	5665	9790	9477	8829	5451	14220	9677	8991	5422	9351	10153	8158	5721	10244	8989	7916	5991	9921	7640	6188	3023	9584	7207	6370	3250	9602	7885	5697	4170	8483	8606	5875	3740
ENSMUSG00000032186	Tmod2	9	75565621	75611325	-	11683	protein_coding	tropomodulin 2 [Source:MGI Symbol;Acc:MGI:1355335]	-	7245	10139	9513	7577	6346	10323	10082	9966	8176	9585	8879	6737	11858	8532	10627	8083	7215	8852	8004	8516	7866	8690	9306	7868	6324	5448	4333	3238	6794	5557	5403	4639	6253	6265	5232	5194	5985	6722	5287	5200
ENSMUSG00000022055	Nefl	14	68083863	68089095	+	3380	protein_coding	neurofilament, light polypeptide [Source:MGI Symbol;Acc:MGI:97313]	-	7961	5865	6397	8571	6610	6420	7066	6345	6216	6258	8232	13529	6816	5175	6753	8559	6026	5016	8650	9423	5510	5060	6679	14219	9374	7371	6028	5127	9126	4983	5858	13067	9443	6346	6350	9886	8789	5975	6107	12477
ENSMUSG00000028832	Stmn1	4	134468320	134473843	+	1922	protein_coding	stathmin 1 [Source:MGI Symbol;Acc:MGI:96739]	-	7328	9650	6292	5030	6251	9180	7563	4524	4873	9593	8942	6483	5047	8669	7531	4910	6589	10217	9849	4986	5797	9876	8078	5979	7732	16906	9978	5568	5828	11264	9619	7598	7016	13610	8475	8761	7153	15612	9748	7217
ENSMUSG00000021577	Sdha	13	74322254	74350280	-	4126	protein_coding	succinate dehydrogenase complex, subunit A, flavoprotein (Fp) [Source:MGI Symbol;Acc:MGI:1914195]	-	6822	7266	8293	9302	5878	6922	9456	9766	6333	5819	9190	9435	7962	6659	9566	9013	8628	7975	10566	10503	7571	7185	9658	10707	6700	5725	6630	4699	5694	6359	6845	6109	6513	6757	6209	7588	6586	5058	5467	8266
ENSMUSG00000027350	Chgb	2	132781278	132795079	+	2740	protein_coding	chromogranin B [Source:MGI Symbol;Acc:MGI:88395]	-	12854	8068	4558	12510	10345	7659	4632	15616	9948	5240	5362	9323	10429	7076	4660	8218	7282	7804	6522	10625	7679	6525	4754	7722	9853	6475	4823	8147	8017	4920	4409	6740	11697	6159	3611	10906	7969	4793	3954	9544
ENSMUSG00000021573	Tppp	13	74009407	74035753	+	5102	protein_coding	tubulin polymerization promoting protein [Source:MGI Symbol;Acc:MGI:1920198]	-	7718	11160	6851	5105	6531	10899	7821	5610	7756	9046	7719	5033	11289	8981	8896	5697	8491	9287	7188	5689	9040	9957	8660	6469	7602	6621	4264	2453	6854	4038	4662	3330	8084	7007	5569	4061	6799	6079	5297	4150
ENSMUSG00000027500	Stmn2	3	8509360	8561606	+	5602	protein_coding	stathmin-like 2 [Source:MGI Symbol;Acc:MGI:98241]	-	6893	5016	5480	9814	5232	4748	6104	10026	4962	6890	6544	9485	5516	4585	6091	11549	5830	6000	8070	10554	5749	5798	6881	9871	7637	7282	7780	11105	7858	5009	7753	10912	7792	6399	6852	14187	7142	8205	6590	12060
ENSMUSG00000021910	Nisch	14	31170930	31216946	-	13198	protein_coding	nischarin [Source:MGI Symbol;Acc:MGI:1928323]	-	8704	8130	9149	7775	7662	7555	9267	9157	7196	8037	9215	6967	10498	7235	10044	6847	7004	7958	8948	7442	6907	6914	8310	6744	7800	6561	8012	7005	7535	6144	7648	5032	7214	6181	6440	6454	7391	7467	6645	5661
ENSMUSG00000018411	Mapt	11	104231390	104332090	+	7531	protein_coding	microtubule-associated protein tau [Source:MGI Symbol;Acc:MGI:97180]	-	7378	9574	8537	9008	6450	8999	9331	11277	7106	7420	9351	8177	9526	8056	9633	7350	6415	8108	9121	8540	6578	7913	8266	7527	6126	5788	6746	7088	5736	5175	6238	6603	5956	5405	4798	6873	5298	5713	5489	6148
ENSMUSG00000037996	Slc24a2	4	86983124	87230477	-	12217	protein_coding	solute carrier family 24 (sodium/potassium/calcium exchanger), member 2 [Source:MGI Symbol;Acc:MGI:1923626]	-	7721	13768	8343	6072	6628	13334	6646	8674	9486	10183	6616	5635	14991	10494	8701	6887	7339	8016	5109	7894	8176	10100	6938	7752	6349	5288	1901	2587	6607	3331	1860	2941	6976	4190	2654	3625	5475	2494	2611	4352
ENSMUSG00000070493	Chchd2	5	129881156	129887470	-	2269	protein_coding	coiled-coil-helix-coiled-coil-helix domain containing 2 [Source:MGI Symbol;Acc:MGI:1261428]	-	9071	4592	4997	6239	7495	4866	6677	5462	5509	5585	7386	8123	5014	4476	5672	6316	7317	5922	7395	6388	7050	4901	6113	6836	12089	11278	15067	12041	9800	9705	13684	12812	9860	9441	10341	15138	12134	9713	12592	11584
ENSMUSG00000021750	Fam107a	14	8296274	8318023	-	3870	protein_coding	family with sequence similarity 107, member A [Source:MGI Symbol;Acc:MGI:3041256]	-	8286	10960	7648	13349	7756	10267	8265	17247	8169	11511	7749	9075	10380	7441	7426	11565	10896	7897	6078	13013	11352	8235	7150	8032	5310	4427	4003	7338	6431	4575	5066	5167	5699	4976	3623	8127	5820	4164	5491	7215
ENSMUSG00000048076	Arf1	11	59211412	59228270	-	2089	protein_coding	ADP-ribosylation factor 1 [Source:MGI Symbol;Acc:MGI:99431]	-	10147	7474	5869	6072	8251	7477	6354	6441	8131	7618	7161	6371	9542	7149	7191	6448	10128	9477	7217	6502	9806	7975	7087	6298	11482	8891	7082	4640	10829	8260	7290	5004	11463	9032	5996	6804	10035	9019	6783	6159
ENSMUSG00000070880	Gad1	2	70553072	70602014	+	7639	protein_coding	glutamate decarboxylase 1 [Source:MGI Symbol;Acc:MGI:95632]	-	4527	6616	8428	7389	4053	7467	8676	9286	5189	6976	7183	6093	6738	9565	9765	7898	5152	12078	7011	7975	5435	7458	8154	5991	5055	10747	5510	5645	5401	19279	7618	3681	5138	12902	8726	7820	5692	5089	8362	4994
ENSMUSG00000022456	3-Sep	15	82274893	82294574	+	6620	protein_coding	septin 3 [Source:MGI Symbol;Acc:MGI:1345148]	-	8782	9871	5840	9224	7489	8710	6200	11366	8054	8657	6332	6173	11652	7971	6850	8961	8868	8578	6012	10650	9788	7924	6426	6460	7481	6003	3782	5156	8040	4562	4069	3617	7961	6267	3617	5565	6397	6813	4169	5122
ENSMUSG00000102252	Snrpn	7	59982495	60140219	-	2159	protein_coding	small nuclear ribonucleoprotein N [Source:MGI Symbol;Acc:MGI:98347]	-	9248	7027	6363	6203	7716	6874	6921	6218	6246	8135	7594	7160	7386	6001	6886	7688	7893	7415	8597	7105	8338	7174	7831	7873	10259	9646	7424	5209	9825	7390	8090	5313	10523	8425	6261	7475	9416	8133	7016	7209
ENSMUSG00000006782	Cnp	11	100574904	100591729	+	3639	protein_coding	2',3'-cyclic nucleotide 3' phosphodiesterase [Source:MGI Symbol;Acc:MGI:88437]	-	5316	5150	7949	8934	4337	4829	8823	7742	4027	3565	10145	10647	6130	5206	10818	9442	8402	4723	10098	9760	8452	5340	10567	13202	5829	4980	7168	5870	4833	4523	6440	8129	8647	5802	7668	8624	6164	3213	8330	9080
ENSMUSG00000020349	Ppp2ca	11	52098681	52127778	+	7490	protein_coding	protein phosphatase 2 (formerly 2A), catalytic subunit, alpha isoform [Source:MGI Symbol;Acc:MGI:1321159]	-	6784	6516	5435	6605	5757	6553	6423	7397	5741	7616	6763	6375	6869	5660	6527	7608	7528	7851	7015	7281	7640	6522	6964	7259	8453	9167	7041	6282	8740	8653	8390	6954	8198	8486	7780	8650	7426	8659	8636	7965
ENSMUSG00000021700	Rab3c	13	110054187	110280996	-	12049	protein_coding	RAB3C, member RAS oncogene family [Source:MGI Symbol;Acc:MGI:1914545]	-	6524	7313	10965	5203	5251	7523	11554	6875	7020	8308	10466	4397	10932	7404	12843	6153	6577	8098	9777	6157	6142	7524	11162	5983	5868	4101	5291	2503	6150	5229	5300	4471	4031	5158	4644	3501	5445	5905	4965	3442
ENSMUSG00000019194	Scn1b	7	31116524	31127003	-	1859	protein_coding	sodium channel, voltage-gated, type I, beta [Source:MGI Symbol;Acc:MGI:98247]	-	13503	11573	5099	12000	10412	9731	5383	12416	8661	7784	7392	11218	9966	9642	5734	9071	9310	8753	6444	11208	8460	8493	4933	8744	9410	8060	2990	7704	9106	4217	2203	5343	10963	6945	2298	9261	8762	6072	2740	7695
ENSMUSG00000034593	Myo5a	9	75071015	75223688	+	14803	protein_coding	myosin VA [Source:MGI Symbol;Acc:MGI:105976]	-	4783	11818	9194	7155	4164	11292	8057	9758	5424	9478	6680	5673	8924	9599	9660	7768	5455	8845	6559	8451	5320	9255	8037	7383	4905	6731	3971	3871	5263	6434	4784	4320	4653	6665	5103	5584	4696	5675	5096	5694
ENSMUSG00000030428	Ttyh1	7	4119408	4136708	+	6379	protein_coding	tweety family member 1 [Source:MGI Symbol;Acc:MGI:1889007]	-	7174	7482	7248	8468	6209	6680	7993	8633	5697	7892	8720	8512	7550	6789	8866	8215	7076	7764	8253	8340	6921	6620	7647	8113	7104	7893	7489	6364	6905	8713	8812	7233	7536	8693	7310	8476	7068	7905	8066	8259
ENSMUSG00000024163	Mapk8ip3	17	24892153	24936977	-	14558	protein_coding	mitogen-activated protein kinase 8 interacting protein 3 [Source:MGI Symbol;Acc:MGI:1353598]	-	8186	9162	8647	8678	6840	8662	8929	9710	7218	7458	8692	8438	10060	8267	9485	7995	7326	8074	8923	8392	8170	7740	8578	8956	7192	5969	5701	5386	6512	5341	5325	4350	7360	6146	4858	5669	6450	6177	5315	5213
ENSMUSG00000044349	Snhg11	2	158375638	158386145	+	8521	protein_coding	small nucleolar RNA host gene 11 [Source:MGI Symbol;Acc:MGI:2441845]	-	12710	5070	4446	8416	14280	3714	4076	10325	5754	8072	9372	8773	6677	5157	5992	3163	4921	2377	7092	5869	4575	1736	4117	4581	8413	10589	10637	23439	5183	9019	13480	8475	6817	5415	12773	11344	6620	12759	14644	7134
ENSMUSG00000039485	Tspyl4	10	34297442	34301320	+	3879	protein_coding	TSPY-like 4 [Source:MGI Symbol;Acc:MGI:106393]	-	5303	6714	8777	9155	4705	7173	9746	10506	5847	7399	9256	8505	7368	6573	10190	10489	7041	7304	11188	9756	6756	6723	9976	10742	4534	3520	4155	2066	4610	4255	4158	3309	5076	5264	4541	4908	4644	3774	3198	6688
ENSMUSG00000003970	Rpl8	15	76904078	76906314	+	1359	protein_coding	ribosomal protein L8 [Source:MGI Symbol;Acc:MGI:1350927]	-	8272	4750	5322	6642	6676	4888	7235	5349	5070	3866	7993	7931	5345	4578	6539	5338	8026	6004	8683	6333	7211	5022	7219	6695	10876	9873	16736	11867	9123	8673	14294	11083	10240	8708	9984	13563	11166	9787	12145	9757
ENSMUSG00000031778	Cx3cl1	8	94772009	94782427	+	3930	protein_coding	chemokine (C-X3-C motif) ligand 1 [Source:MGI Symbol;Acc:MGI:1097153]	-	11418	16477	6075	2231	9561	17251	6327	2277	9448	13789	6658	2987	11366	13610	7398	2274	7748	13239	5114	2268	9168	13717	6782	2999	8440	11221	4145	1340	8226	10535	4220	1487	8068	11505	4332	1639	6765	8588	5814	1613
ENSMUSG00000030120	Mlf2	6	124931386	124937238	+	4106	protein_coding	myeloid leukemia factor 2 [Source:MGI Symbol;Acc:MGI:1353554]	-	10794	8736	5813	7191	8816	7937	6514	6942	7553	6714	7898	7184	8641	7040	7189	5987	8832	9131	7555	6748	8755	7749	6600	6580	10556	9890	7815	6814	9616	8703	7339	5274	9904	8696	6316	7525	8663	8351	7852	6180
ENSMUSG00000037236	Matr3	18	35562146	35593835	+	9869	protein_coding	matrin 3 [Source:MGI Symbol;Acc:MGI:1298379]	-	6911	6549	5644	5967	6189	7143	6243	7081	6507	8995	6606	5468	7390	6550	6913	7266	6592	7684	6611	6938	6562	6861	7214	5936	7324	8754	5980	5187	7328	9002	7275	5486	7259	9469	7876	8807	7064	6549	6793	7375
ENSMUSG00000005338	Cadm3	1	173333258	173367695	-	7248	protein_coding	cell adhesion molecule 3 [Source:MGI Symbol;Acc:MGI:2137858]	-	6389	7859	5592	13484	5355	7958	5952	18213	6004	6641	5906	9617	8316	7403	7017	12629	5852	9050	6575	13678	5998	8338	6488	9354	5057	4927	4039	7848	5042	4482	3564	5523	5273	5460	3354	9667	4793	6051	3416	8576
ENSMUSG00000032959	Pebp1	5	117282654	117287625	-	1768	protein_coding	phosphatidylethanolamine binding protein 1 [Source:MGI Symbol;Acc:MGI:1344408]	-	11489	6367	5120	7001	9027	6042	6160	6984	7210	5155	7627	7890	7884	5116	6650	6073	9944	8488	7211	6557	7886	6979	6142	6945	12875	9394	8898	7569	9025	6982	8476	6110	13421	9346	6874	9960	11777	8413	8026	6871
ENSMUSG00000021268	Meg3	12	109541001	109571726	+	18089	lincRNA	maternally expressed 3 [Source:MGI Symbol;Acc:MGI:1202886]	-	17745	8072	7382	12346	20653	5267	7269	15034	8189	9260	15640	11814	11671	7453	10159	3143	5770	2689	9386	7423	5313	2063	5140	5140	6712	5535	7618	15495	2949	4566	7446	3893	5069	3066	8659	5652	4120	9197	10659	4176
ENSMUSG00000093674	Rpl41	10	128548114	128549305	-	1168	protein_coding	ribosomal protein L41 [Source:MGI Symbol;Acc:MGI:1915195]	-	10045	4553	3810	4816	7412	4593	4161	2693	5689	4446	7487	6420	5615	4364	4828	3417	8736	7245	7536	3794	7576	5431	5793	4839	13963	11909	19493	11660	9384	11006	14859	9593	12352	11076	12342	13307	12560	10130	13765	7834
ENSMUSG00000024425	Ndfip1	18	38418975	38464399	+	930	protein_coding	Nedd4 family interacting protein 1 [Source:MGI Symbol;Acc:MGI:1929601]	-	6559	7970	8274	6540	5613	8304	9383	6562	6124	8391	8605	6955	7782	7469	8916	8797	8863	8888	10377	7815	8785	8667	10325	9015	6795	6309	4756	2054	6253	4893	5534	2946	6311	7275	4551	4381	6853	5547	4141	4940
ENSMUSG00000060938	Rpl26	11	68901583	68906989	+	1444	protein_coding	ribosomal protein L26 [Source:MGI Symbol;Acc:MGI:106022]	-	6503	3133	3626	4295	5278	3451	4890	3221	3747	5051	5475	5416	3435	2926	3963	4544	5618	4277	5842	4264	6228	3789	5338	5203	10833	11227	16903	13516	10051	13172	18025	15700	9350	9935	13353	15573	10569	11832	15239	11940
ENSMUSG00000024403	Atp6v1g2	17	35233660	35238767	+	2510	protein_coding	ATPase, H+ transporting, lysosomal V1 subunit G2 [Source:MGI Symbol;Acc:MGI:1913487]	-	11099	7298	4503	5175	8470	7018	5346	5103	7561	8109	6991	5549	8417	6558	5715	4967	7505	8059	6679	5458	7572	7226	5825	5464	10681	11953	6233	5838	11480	8360	6443	4488	9774	8908	6826	6294	8743	11704	8365	5284
ENSMUSG00000022841	Ap2m1	16	20535478	20544909	+	4120	protein_coding	adaptor-related protein complex 2, mu 1 subunit [Source:MGI Symbol;Acc:MGI:1298405]	-	9254	8258	6248	6455	7610	7632	6990	6053	6601	8010	8149	6757	8037	7189	7558	6371	8310	9287	8811	6586	7621	7851	7101	6650	8460	9648	6251	4495	8326	6940	6576	3994	8186	8526	5570	5862	7782	9259	6539	5631
ENSMUSG00000030057	Cnbp	6	87842615	87851106	-	3036	protein_coding	cellular nucleic acid binding protein [Source:MGI Symbol;Acc:MGI:88431]	-	6250	4570	4232	5738	5444	5002	4965	5916	4814	5918	5645	5776	5119	4590	5320	6549	6359	6160	5718	6263	5939	5133	5439	5715	9101	11566	9578	11121	9128	11822	11433	9798	8557	10047	10215	12912	8835	10041	10884	10049
ENSMUSG00000076432	Ywhaq	12	21390071	21417637	-	3061	protein_coding	tyrosine 3-monooxygenase/tryptophan 5-monooxygenase activation protein theta [Source:MGI Symbol;Acc:MGI:891963]	-	6259	4817	6071	6696	4927	5125	6608	7007	4819	5790	7151	6662	6026	4715	6920	7760	7148	6262	7467	7399	6951	5579	7232	7217	7888	7609	7781	6069	7892	7053	9605	7125	8081	7643	8475	8700	7514	7528	7918	8042
ENSMUSG00000027894	Slc6a17	3	107467543	107518018	-	10283	protein_coding	solute carrier family 6 (neurotransmitter transporter), member 17 [Source:MGI Symbol;Acc:MGI:2442535]	-	7613	12194	8207	7784	6486	11662	7616	10266	7553	8051	7382	5694	11471	11329	8665	6438	6665	10279	6865	7617	6325	10122	7196	6241	5458	6273	3646	3941	4940	4829	3756	2700	4821	6174	3430	4260	5164	5788	3724	4601
ENSMUSG00000037126	Psd	19	46312087	46327156	-	7636	protein_coding	pleckstrin and Sec7 domain containing [Source:MGI Symbol;Acc:MGI:1920978]	-	15805	12663	3149	2440	13469	10981	3653	2867	11559	11830	4742	2408	14454	9416	4095	2258	12803	10604	3029	2342	15747	10548	4401	1789	16149	10726	3913	2202	14364	7625	3427	1265	17364	11216	3585	2028	12722	9135	4805	1603
ENSMUSG00000035847	Ids	X	70343069	70365084	-	5101	protein_coding	iduronate 2-sulfatase [Source:MGI Symbol;Acc:MGI:96417]	-	6209	8822	7793	4992	5470	8894	7789	5487	6692	11508	7467	4636	9264	7586	9079	5995	6724	8462	7706	6175	6707	8995	8151	6114	5279	5779	4222	2004	5642	5163	5119	3151	5623	7334	5654	3593	5350	7750	4930	4273
ENSMUSG00000062380	Tubb3	8	123411424	123422015	+	1868	protein_coding	tubulin, beta 3 class III [Source:MGI Symbol;Acc:MGI:107813]	-	6881	6229	8214	7747	5235	6034	8451	6432	4630	5724	9429	10036	5187	5990	8846	7480	5858	7838	11162	7795	5128	6167	8222	10318	6014	8400	9684	6467	4910	7455	7761	7911	5372	8082	6904	8805	6110	8075	8281	7998
ENSMUSG00000020932	Gfap	11	102887336	102900912	-	4218	protein_coding	glial fibrillary acidic protein [Source:MGI Symbol;Acc:MGI:95697]	-	8410	2401	4914	9755	7209	2452	7045	5034	5903	2847	8911	13432	8645	2978	5515	7162	10681	4018	7279	8471	11677	1982	5647	9800	9281	3245	8147	5666	9522	3442	8856	13314	9528	3386	4903	8867	8592	2992	5830	11664
ENSMUSG00000037217	Syn1	X	20860511	20921004	-	3299	protein_coding	synapsin I [Source:MGI Symbol;Acc:MGI:98460]	-	9571	12170	6956	5417	8335	11415	6649	5836	8511	12399	7365	5534	11453	10282	6912	5133	5934	10850	6738	5133	6400	10200	5752	5102	6718	9876	4171	3216	8007	9298	4680	3638	5933	8740	4486	3695	5588	8163	4660	4400
ENSMUSG00000028495	Rps6	4	86854660	86857412	-	1586	protein_coding	ribosomal protein S6 [Source:MGI Symbol;Acc:MGI:98159]	-	6856	4155	5040	6047	5356	4254	7080	4841	4502	5099	7706	7495	5110	3944	6145	5980	7070	5041	8067	5744	7278	4431	6986	6837	9252	7943	12823	7697	9317	9282	15291	11217	8929	7965	9476	11377	9218	7787	10531	10780
ENSMUSG00000068747	Sort1	3	108284082	108361511	+	7569	protein_coding	sortilin 1 [Source:MGI Symbol;Acc:MGI:1338015]	-	9382	11987	6030	4496	8168	11559	5728	5580	9564	8904	6612	4731	14772	9515	6608	4838	9462	10253	4670	5293	10611	10138	6052	5315	6944	5834	2310	2085	7372	4974	2224	2288	8033	5923	2991	2653	6157	5764	3575	2653
ENSMUSG00000055022	Cntn1	15	92051165	92341967	+	9433	protein_coding	contactin 1 [Source:MGI Symbol;Acc:MGI:105980]	-	5107	6636	7341	6119	4412	6600	7530	7859	5701	7590	7353	5749	8511	6401	8912	8209	6897	7297	7434	8226	6903	7026	8196	7729	5790	5604	4705	3208	6140	5255	5550	4889	5870	6007	5806	6114	6219	6501	5266	6522
ENSMUSG00000035530	Eif1	11	100319885	100322096	+	2098	protein_coding	eukaryotic translation initiation factor 1 [Source:MGI Symbol;Acc:MGI:105125]	-	8040	4895	4282	6093	6893	5352	5322	6028	5244	6283	6554	6422	4924	4350	4853	5508	5644	5986	5722	5681	5484	4952	5075	5438	9327	11481	10201	11652	8289	12121	10821	11194	8913	10193	10179	12894	8687	9336	11302	10269
ENSMUSG00000032936	Camkv	9	107935674	107949691	+	3763	protein_coding	CaM kinase-like vesicle-associated [Source:MGI Symbol;Acc:MGI:2384296]	-	16105	9282	3830	581	12544	9222	4411	530	11806	9018	5797	1064	16122	7788	6229	768	11826	11744	4598	658	12599	10570	5291	887	15292	8460	5133	535	14490	8855	4979	575	14270	9544	5015	622	12776	10450	7089	529
ENSMUSG00000057880	Abat	16	8513429	8621568	+	7748	protein_coding	4-aminobutyrate aminotransferase [Source:MGI Symbol;Acc:MGI:2443582]	-	3178	5023	10096	8199	2869	5179	11001	8401	3318	4877	8847	8142	5102	5375	11838	9152	5050	6450	10745	9268	4457	5405	11077	10028	3896	4812	7596	4326	4017	5965	8955	5490	3271	5742	7409	6253	4207	3967	6707	6579
ENSMUSG00000048142	Nat8l	5	33995984	34005916	+	6670	protein_coding	N-acetyltransferase 8-like [Source:MGI Symbol;Acc:MGI:2447776]	-	5789	10628	7947	9745	4778	9169	8451	9512	5377	6792	8329	12284	8219	10005	9387	10107	6524	9190	9743	10737	6144	8578	8283	12988	4053	5765	4498	4981	3991	5277	3509	6965	4416	5040	3807	6720	4184	3775	4666	7645
ENSMUSG00000022010	Tsc22d1	14	76414961	76507765	+	8994	protein_coding	TSC22 domain family, member 1 [Source:MGI Symbol;Acc:MGI:109127]	TSC22	8091	8111	6805	6197	7011	8526	7384	6785	6847	10380	7337	6938	8074	7235	7363	6749	9026	9345	6890	7132	8414	8341	7508	6885	7312	7002	6013	3987	7119	6909	6397	4869	7433	8255	6315	5505	7199	8641	6097	5996
ENSMUSG00000025579	Gaa	11	119267887	119285454	+	4783	protein_coding	glucosidase, alpha, acid [Source:MGI Symbol;Acc:MGI:95609]	-	7127	5050	12351	5576	5551	5007	13959	5036	5911	5329	12445	6822	7812	5322	14110	5201	5603	6139	15104	5472	5407	5042	11469	6618	5675	4043	13607	3204	5140	4092	13357	3820	4525	5170	9310	3981	5965	6561	7704	4198
ENSMUSG00000062070	Pgk1	X	106187100	106203699	+	2244	protein_coding	phosphoglycerate kinase 1 [Source:MGI Symbol;Acc:MGI:97555]	-	8373	6974	6702	7130	6967	7085	7639	6824	6727	5788	8425	8213	7776	6301	7768	7800	9613	7958	9302	8235	8420	7200	8187	9445	8057	6514	5014	3413	6367	4918	5069	4073	7706	6337	4472	5815	8227	5267	4673	6510
ENSMUSG00000020368	Canx	11	50293961	50325673	-	4693	protein_coding	calnexin [Source:MGI Symbol;Acc:MGI:88261]	-	5865	5499	7133	7267	5306	6018	8121	7727	5506	6952	7720	7119	5691	4863	7051	6930	6129	5749	8272	6444	5664	5228	7601	7460	6460	6626	7935	5436	6670	6139	8802	6259	5957	6911	7437	7971	6520	6065	6740	7124
ENSMUSG00000035885	Cox8a	19	7215158	7217616	-	545	protein_coding	cytochrome c oxidase subunit 8A [Source:MGI Symbol;Acc:MGI:105959]	-	11519	6763	3929	6734	8635	6085	5968	6080	7245	4449	7497	7055	6934	5965	5380	3894	9642	7889	6437	6687	8185	6341	5573	5662	12662	9254	8973	8624	10552	8962	8267	8295	13146	9471	6872	9483	12340	10399	8035	7627
ENSMUSG00000002265	Peg3	7	6703892	6730431	-	13324	protein_coding	paternally expressed 3 [Source:MGI Symbol;Acc:MGI:104748]	zf-C2H2	3886	5426	14657	7205	3481	5546	15510	9830	3624	5247	10563	7054	5235	5141	15865	6535	3699	4543	13358	7425	3409	4488	12779	7599	2749	2900	8597	5299	2486	3751	9301	5055	2456	3565	8655	5556	3259	3419	5829	5721
ENSMUSG00000008153	Clstn3	6	124430759	124464794	-	4968	protein_coding	calsyntenin 3 [Source:MGI Symbol;Acc:MGI:2178323]	-	7131	8421	8117	10447	5913	8304	8693	11559	5641	6192	8375	8924	7058	7336	8972	8589	5018	6837	9527	9596	5056	6544	8154	8349	4970	4194	5031	5680	4260	3802	5121	4469	4625	4655	4163	7273	4564	4330	3986	6210
ENSMUSG00000040035	Disp2	2	118779719	118811293	+	9555	protein_coding	dispatched RND tramsporter family member 2 [Source:MGI Symbol;Acc:MGI:2388733]	-	6524	5554	11057	7116	5440	5374	10933	7543	6169	4963	9913	8045	9173	5599	11834	6404	4424	4865	11412	7429	4574	4784	8938	8565	6883	4284	7602	4225	6734	3542	8084	5359	5956	4230	7479	5702	6378	5603	5733	6223
ENSMUSG00000006476	Nsmf	2	25054355	25062881	+	4896	protein_coding	NMDA receptor synaptonuclear signaling and neuronal migration factor [Source:MGI Symbol;Acc:MGI:1861755]	-	13771	7892	5573	2123	11063	6712	5046	1645	10982	7600	8432	2490	15995	7220	5917	1972	13746	7431	4176	1987	14305	6975	5633	2414	15168	6667	3614	1874	14576	4917	3235	1383	14651	6096	3257	1813	13783	7738	4837	1576
ENSMUSG00000006932	Ctnnb1	9	120929216	120960507	+	5192	protein_coding	catenin (cadherin associated protein), beta 1 [Source:MGI Symbol;Acc:MGI:88276]	-	6027	6895	8039	7525	5133	7101	8217	8742	6035	7354	8742	6509	8680	6498	8936	8270	9423	8601	8011	8140	8654	7093	8970	7341	5957	4988	4092	3399	5637	4823	5061	3302	5728	6178	4121	5492	6112	5262	4407	4506
ENSMUSG00000030465	Psd3	8	67689082	68212027	-	17632	protein_coding	pleckstrin and Sec7 domain containing 3 [Source:MGI Symbol;Acc:MGI:1918215]	-	8002	11962	5008	5001	6676	11739	4905	8717	9044	11263	6182	3934	13461	10208	6187	5913	7977	9626	4027	6190	8012	9581	5056	3962	7291	5524	2214	2116	7411	5140	2845	2122	6541	6354	2632	3408	6389	5377	3164	3019
ENSMUSG00000023010	Tmbim6	15	99392882	99410049	+	4578	protein_coding	transmembrane BAX inhibitor motif containing 6 [Source:MGI Symbol;Acc:MGI:99682]	-	6863	5939	6966	7748	6172	5805	8160	7475	5483	5967	8430	7851	6849	5589	8362	7518	7479	6305	8498	7965	7137	5898	7702	8060	7365	6342	7715	6019	6004	6222	7441	5722	7065	6646	5671	7248	7053	5909	6257	7251
ENSMUSG00000025190	Got1	19	43499752	43524605	-	2539	protein_coding	glutamic-oxaloacetic transaminase 1, soluble [Source:MGI Symbol;Acc:MGI:95791]	-	7312	7214	7096	7281	5977	7270	7399	7098	6033	6472	8128	7767	7204	6653	7566	7171	6459	7913	8462	7425	6167	6583	7159	8289	6753	7228	5769	4897	6575	6593	5701	4678	6415	6488	5107	6311	5828	5651	5830	6194
ENSMUSG00000000826	Dnajc5	2	181520485	181555133	+	6953	protein_coding	DnaJ heat shock protein family (Hsp40) member C5 [Source:MGI Symbol;Acc:MGI:892995]	-	6268	8394	7305	7680	5359	8298	8168	9315	6286	7755	7577	7044	8674	7650	8688	8115	6457	8650	8058	8324	6496	7311	8147	7886	4875	5598	4444	4022	5141	5555	5026	4141	4948	5823	5165	5271	4884	5152	4611	5330
ENSMUSG00000039347	Atp6v0e2	6	48537615	48541801	+	2381	protein_coding	ATPase, H+ transporting, lysosomal V0 subunit E2 [Source:MGI Symbol;Acc:MGI:1923502]	-	8928	6254	5195	5159	7365	6194	5494	4952	6567	6364	6726	5834	7615	6052	6067	6024	7313	8073	7399	5766	7309	7155	6379	6125	10247	9097	7307	5738	9205	7178	7056	5438	9901	8525	6827	7110	9304	10486	7246	6498
ENSMUSG00000063457	Rps15	10	80292453	80294114	+	630	protein_coding	ribosomal protein S15 [Source:MGI Symbol;Acc:MGI:98117]	-	8610	4643	4295	4629	7196	4619	5609	3186	4969	4782	6606	5802	5093	4209	5299	4037	7551	5721	6665	4300	8138	5075	6377	5119	12960	12026	16799	10231	9364	8828	12818	8582	11617	10175	9310	11533	13502	14292	12708	7337
ENSMUSG00000030744	Rps3	7	99477896	99483738	-	4483	protein_coding	ribosomal protein S3 [Source:MGI Symbol;Acc:MGI:1350917]	-	7913	4662	5130	6580	6551	4968	7343	5075	5447	5006	7684	7286	5370	4767	6427	5697	8512	6370	8123	6089	7995	5213	7286	6561	10740	8672	12211	7268	8162	8627	11171	8129	10242	8972	9144	11071	10017	8057	9231	8529
ENSMUSG00000019302	Atp6v0a1	11	101009452	101063719	+	6556	protein_coding	ATPase, H+ transporting, lysosomal V0 subunit A1 [Source:MGI Symbol;Acc:MGI:103286]	-	9155	9301	7554	7457	7896	8831	7410	8364	7388	8692	7740	6773	9715	7808	8350	6748	6536	8708	7586	7171	6694	8090	7023	6878	6472	6672	4523	4941	6302	5650	4421	3289	5721	6415	3895	4736	5202	6541	4629	4228
ENSMUSG00000037032	Apbb1	7	105558483	105581653	-	4408	protein_coding	amyloid beta (A4) precursor protein-binding, family B, member 1 [Source:MGI Symbol;Acc:MGI:107765]	-	8685	8950	5254	7569	6639	8189	6098	7505	6903	7201	6676	7156	8288	7761	6547	6601	8269	8958	7083	7473	8173	8332	6592	7290	7964	7494	5466	5089	7418	5532	4963	4788	7873	6962	4257	6517	7406	6936	4944	5851
ENSMUSG00000029126	Nsg1	5	38137192	38159907	-	3215	protein_coding	neuron specific gene family member 1 [Source:MGI Symbol;Acc:MGI:109149]	-	5206	5205	6438	11425	4367	5340	7342	13069	4500	4703	7464	10770	5284	4931	7747	11519	4907	6497	8499	12243	4812	5579	7945	10055	4874	4548	6598	7926	4748	4656	6105	6222	4904	5576	5885	10336	5340	4961	5180	8528
ENSMUSG00000010803	Gabra1	11	42130939	42182930	-	7326	protein_coding	gamma-aminobutyric acid (GABA) A receptor, subunit alpha 1 [Source:MGI Symbol;Acc:MGI:95613]	-	3298	7226	5990	6508	2949	8037	6907	11529	4381	7439	5224	4889	6143	7008	7375	11172	5746	6857	5552	9349	5836	6896	8083	6490	4128	5587	2636	4221	4599	3571	3658	2916	4645	5665	4254	6565	4117	4426	3668	4633
ENSMUSG00000096054	Syne1	10	5020917	5551482	-	40491	protein_coding	spectrin repeat containing, nuclear envelope 1 [Source:MGI Symbol;Acc:MGI:1927152]	-	8498	12089	7133	20495	7533	12002	5975	29432	7645	9437	6654	12567	11207	9683	7571	6828	6354	8482	4240	11478	6758	8478	5132	5446	5225	4173	1432	5611	5195	3584	1853	1585	4501	3955	2050	3319	3845	2936	2468	3933
ENSMUSG00000030774	Pak1	7	97788541	97912381	+	3943	protein_coding	p21 (RAC1) activated kinase 1 [Source:MGI Symbol;Acc:MGI:1339975]	-	6623	9201	5087	7979	5320	9223	5107	9885	5458	9781	5787	7788	6499	7712	5685	9080	5944	8710	6456	8178	6287	8060	5647	7965	5864	7473	4463	5843	6079	5024	4197	4651	5308	6166	3681	6981	5255	5776	4677	6641
ENSMUSG00000030654	Arl6ip1	7	118118891	118129662	-	2482	protein_coding	ADP-ribosylation factor-like 6 interacting protein 1 [Source:MGI Symbol;Acc:MGI:1858943]	-	7121	5371	5492	5757	6965	5613	6566	5716	6432	6289	6959	5684	6248	4656	6398	6477	10558	6624	7862	6987	7927	5457	6882	7167	8442	6461	7390	4814	7602	6240	8285	6213	7508	6921	7345	7345	8933	7696	7300	7936
ENSMUSG00000025582	Nptx1	11	119538719	119547753	-	5217	protein_coding	neuronal pentraxin 1 [Source:MGI Symbol;Acc:MGI:107811]	-	11276	11108	2495	11177	10139	10172	2873	15904	11784	9159	4880	7691	15535	7097	2907	9329	7174	6992	2469	11094	9059	7863	2568	5353	7948	5170	1294	6007	8926	2491	1203	3753	8771	3858	1738	6216	6881	5404	2434	5563
ENSMUSG00000049044	Rapgef4	2	71981240	72257474	+	6677	protein_coding	Rap guanine nucleotide exchange factor (GEF) 4 [Source:MGI Symbol;Acc:MGI:1917723]	-	6461	13686	4360	3401	5653	12148	5062	4288	6594	15348	4675	3086	9843	8252	5760	4164	7618	8119	3190	3849	10242	11694	5543	3819	6726	9181	2494	3160	6952	5960	3095	2621	8388	8892	4604	3677	6458	7199	5808	3386
ENSMUSG00000026864	Hspa5	2	34771970	34777547	+	4229	protein_coding	heat shock protein 5 [Source:MGI Symbol;Acc:MGI:95835]	-	8142	7490	8155	8630	8573	9149	10269	11506	8295	9702	10005	9374	4791	4268	6108	5890	6341	4937	6688	5195	5746	4743	6332	5991	5994	5888	6836	5937	4638	6133	7935	6532	4568	5453	6476	6283	5599	4504	5592	7424
ENSMUSG00000027546	Atp9a	2	168634438	168742409	-	5917	protein_coding	ATPase, class II, type 9A [Source:MGI Symbol;Acc:MGI:1330826]	-	8004	8225	6528	8097	6233	7476	7576	8391	6328	7244	7960	7599	7977	6699	8070	7994	6853	7404	8845	7950	6925	7197	7490	7680	7455	5937	6698	5824	6252	4775	6034	4945	7370	6232	4933	7331	6607	6468	5466	6123
ENSMUSG00000040722	Scamp5	9	57441327	57468060	-	3707	protein_coding	secretory carrier membrane protein 5 [Source:MGI Symbol;Acc:MGI:1928948]	-	8307	7819	6482	6319	6727	7681	7042	7078	7194	7365	7373	6210	9398	7921	7624	6742	8004	9224	7438	6818	8238	7833	7468	7102	6761	5994	4367	3813	6347	5626	4750	3233	6685	6482	4397	4744	6009	6373	4558	4883
ENSMUSG00000029614	Rpl6	5	121204481	121209241	+	3140	protein_coding	ribosomal protein L6 [Source:MGI Symbol;Acc:MGI:108057]	-	6949	4356	4972	5079	5608	4270	6288	4331	4553	4942	6705	6267	4846	3767	5895	5298	7269	5589	8162	5475	6667	4421	6427	6058	9900	8779	12905	7868	8244	8818	13014	8816	9671	8410	10158	10289	9612	10039	10099	9220
ENSMUSG00000037706	Cd81	7	143052739	143067934	+	2879	protein_coding	CD81 antigen [Source:MGI Symbol;Acc:MGI:1096398]	-	6154	3996	6130	7580	5240	3942	6717	6876	4371	3919	8455	8143	5160	3942	7318	7870	7259	4973	8784	8080	6100	4240	7630	8803	6752	5716	9105	8006	5843	5485	8914	8570	6772	6411	7870	10043	7843	6577	8012	9349
ENSMUSG00000031447	Lamp1	8	13159161	13175338	+	2675	protein_coding	lysosomal-associated membrane protein 1 [Source:MGI Symbol;Acc:MGI:96745]	-	5527	4957	6716	7567	4927	5113	7357	7006	4364	5763	8052	9003	5442	4892	7682	8766	7442	5701	8237	8381	6883	5246	7802	9536	6279	5603	6817	5848	5037	4980	6889	6788	6546	6312	5787	8933	6450	4963	6123	7621
ENSMUSG00000024423	Impact	18	12972252	12992948	+	3432	protein_coding	impact, RWD domain protein [Source:MGI Symbol;Acc:MGI:1098233]	-	4641	4401	8688	4519	4077	4639	10926	4228	4057	5811	8872	5115	4625	4391	10421	5848	4796	5125	12199	5310	4508	4600	11237	7491	4893	5498	10044	3472	4612	5380	12386	5359	4053	6398	11814	6142	5421	6764	8867	5643
ENSMUSG00000040731	Eif4h	5	134619721	134639490	-	5551	protein_coding	eukaryotic translation initiation factor 4H [Source:MGI Symbol;Acc:MGI:1341822]	-	8372	7711	5840	8493	6775	7122	6793	9068	6354	6510	7973	8190	8238	7124	7650	7881	8724	8599	8153	8994	7574	7158	7221	8139	7850	5988	5525	5076	6750	6048	5471	4890	7807	6271	4913	7011	7061	5289	4716	6361
ENSMUSG00000022594	Lynx1	15	74747852	74753046	-	4662	protein_coding	Ly6/neurotoxin 1 [Source:MGI Symbol;Acc:MGI:1345180]	-	6868	8410	6302	8005	5592	7112	6455	8310	5780	5392	6723	8138	8321	6501	7101	7560	6729	5954	7092	8854	6061	6595	6508	8489	6887	5857	4922	6572	6347	3810	4160	5592	6672	4510	3958	7327	6766	3340	4746	6816
ENSMUSG00000001833	7-Sep	9	25252439	25308571	+	11631	protein_coding	septin 7 [Source:MGI Symbol;Acc:MGI:1335094]	-	5299	6743	4676	4977	4680	7430	5139	5616	4941	8799	5422	5309	5557	5680	5545	6094	5885	6249	4988	5961	6008	6681	5772	6372	6324	8810	4482	4094	6655	6702	5093	5384	6648	8462	5991	7003	6402	7449	6135	7262
ENSMUSG00000017466	Timp2	11	118301069	118355740	-	3896	protein_coding	tissue inhibitor of metalloproteinase 2 [Source:MGI Symbol;Acc:MGI:98753]	-	5796	5013	10555	3822	4929	5454	11472	3162	5766	7496	11899	5390	7542	6282	12295	5180	7377	8577	12156	4418	6202	7048	11335	6621	5282	3886	7175	1839	4696	4840	7669	3171	2720	5547	6838	2941	5274	7389	5913	3583
ENSMUSG00000021546	Hnrnpk	13	58391142	58403343	-	6466	protein_coding	heterogeneous nuclear ribonucleoprotein K [Source:MGI Symbol;Acc:MGI:99894]	-	6028	5575	5830	6744	5074	6009	6128	7541	5525	5542	6541	6100	6662	5489	6808	7294	7261	7070	7120	7484	6617	5993	7027	6693	6010	6201	5349	4951	5241	6749	5846	4967	6427	7428	6448	8144	6085	6134	5580	7074
ENSMUSG00000033981	Gria2	3	80681450	80802835	-	15548	protein_coding	glutamate receptor, ionotropic, AMPA2 (alpha 2) [Source:MGI Symbol;Acc:MGI:95809]	-	7823	9046	4743	3629	7243	9687	4743	5480	9210	9881	5012	2573	13629	7891	6249	3357	8069	8735	3651	3396	9096	8313	5149	2661	7326	6190	3085	2705	7962	7294	4021	2111	7931	7117	4771	3080	6457	5630	4859	2773
ENSMUSG00000022454	Nell2	15	95075230	95528559	-	4670	protein_coding	NEL-like 2 [Source:MGI Symbol;Acc:MGI:1858510]	-	12744	9012	3730	3677	10146	9009	3485	4486	11994	8546	5213	3081	17158	8494	4683	3626	10757	9186	3640	4257	12389	9230	4393	2876	9300	5561	1998	1642	9577	3646	1790	1443	10606	5264	2005	2091	8056	6693	2298	1870
ENSMUSG00000032356	Rasgrf1	9	89909908	90026977	+	11063	protein_coding	RAS protein-specific guanine nucleotide-releasing factor 1 [Source:MGI Symbol;Acc:MGI:99694]	-	7515	5921	8275	4479	6743	6017	8136	5540	7311	5948	7440	5794	11173	6211	9032	6411	7584	6512	8385	5976	8774	5769	8539	7530	5797	4114	4045	2743	6440	4150	4615	2416	6393	4344	4185	2614	4761	4275	3641	3253
ENSMUSG00000045763	Basp1	15	25363277	25413764	-	2009	protein_coding	brain abundant, membrane attached signal protein 1 [Source:MGI Symbol;Acc:MGI:1917600]	-	10631	9631	5442	1587	9129	9108	6979	1080	8693	8667	7666	2720	9652	8860	6489	2048	8469	9744	7447	1856	8963	9910	6967	3150	9475	10551	6376	1086	9102	7733	6317	2085	9149	9559	5899	1808	8440	11667	5495	1836
ENSMUSG00000079477	Rab7	6	87999106	88045270	-	2610	protein_coding	RAB7, member RAS oncogene family [Source:MGI Symbol;Acc:MGI:105068]	-	6409	5519	4704	5549	5340	5650	5358	5547	5095	6129	5981	5603	5880	4974	5458	6047	6198	6317	6107	5854	5883	5589	5589	6027	7506	8891	6881	6482	7953	8412	7630	7003	7653	7815	7355	8053	6987	9009	8261	7744
ENSMUSG00000041697	Cox6a1	5	115345642	115348981	-	702	protein_coding	cytochrome c oxidase subunit 6A1 [Source:MGI Symbol;Acc:MGI:103099]	-	10966	7395	4484	6478	8600	5922	5831	5686	6283	6365	7971	7457	6712	5709	5777	4971	8869	7059	6314	6162	8446	6032	5362	6078	11513	9686	7861	7259	8968	7519	6433	6912	11346	9534	5768	8875	10568	8873	7078	7152
ENSMUSG00000039630	Hnrnpu	1	178321108	178337797	-	11599	protein_coding	heterogeneous nuclear ribonucleoprotein U [Source:MGI Symbol;Acc:MGI:1858195]	-	6887	6279	5635	7387	6107	6531	6000	9336	6061	6971	6383	6246	7406	5943	6455	6074	6028	6538	5963	7196	5933	5533	5800	6079	6411	6918	5191	7220	5613	7440	6105	5728	6188	6815	6205	7753	5547	6387	6095	7191
ENSMUSG00000035152	Ap2b1	11	83299024	83405035	+	8755	protein_coding	adaptor-related protein complex 2, beta 1 subunit [Source:MGI Symbol;Acc:MGI:1919020]	-	8022	7189	5677	5031	6603	7707	5550	5708	7072	7704	5710	4615	9257	5841	6153	5088	6339	6922	5557	4983	6846	6667	5383	4591	9226	6673	5660	4791	9160	6237	5923	3766	8089	6738	4799	5400	7846	6618	6010	4648
ENSMUSG00000034341	Wbp2	11	116078573	116086995	-	3177	protein_coding	WW domain binding protein 2 [Source:MGI Symbol;Acc:MGI:104709]	-	7950	6747	5234	6832	6978	6423	5951	6808	6038	6397	6804	6941	7235	6095	5974	6434	5583	7130	6766	7081	5785	6487	5544	6673	7425	8856	6894	7981	7029	6909	6931	6945	6521	7196	6036	8012	6787	9090	7122	7334
ENSMUSG00000062078	Qk	17	10202601	10319854	-	14242	protein_coding	quaking [Source:MGI Symbol;Acc:MGI:97837]	-	3970	4737	6399	6450	3579	4373	6828	6903	3773	5612	6756	7045	5154	4495	7448	6912	4479	4241	6085	6858	4373	4126	6527	7383	5169	5993	6160	5686	4932	6964	7163	8977	6140	6622	8299	10433	5237	3861	7491	9975
ENSMUSG00000019210	Atp6v1e1	6	120794305	120822793	-	4110	protein_coding	ATPase, H+ transporting, lysosomal V1 subunit E1 [Source:MGI Symbol;Acc:MGI:894326]	-	7294	5445	4601	4899	6345	5960	5104	4522	5689	6748	5736	5701	5803	5197	4984	6503	7204	7368	6419	5843	7642	7006	6257	6790	9046	9148	6446	5157	8384	7772	6307	6345	8994	8633	6023	7678	8909	8879	6718	7358
ENSMUSG00000022477	Aco2	15	81872309	81915133	+	4302	protein_coding	aconitase 2, mitochondrial [Source:MGI Symbol;Acc:MGI:87880]	-	5777	7555	6997	8758	5008	6738	7744	8971	5746	5956	8203	8344	8373	6580	8456	8945	8711	7688	8026	9163	8112	6969	7923	9673	4676	3706	3077	2571	4615	3665	3067	2722	5053	4980	2735	3875	4958	3830	2933	4716
ENSMUSG00000003279	Dlgap1	17	69969073	70821413	+	17890	protein_coding	DLG associated protein 1 [Source:MGI Symbol;Acc:MGI:1346065]	-	7771	9430	3577	5663	7075	8861	3178	7909	8679	8982	4482	3653	13303	9572	3781	5076	7423	9705	2483	5843	8781	8413	3220	3153	8739	9168	2390	4609	8824	8950	2447	3656	8009	8164	2356	4625	6815	8116	3775	4100
ENSMUSG00000032324	Tspan3	9	56131725	56165477	-	4274	protein_coding	tetraspanin 3 [Source:MGI Symbol;Acc:MGI:1928098]	-	5918	5129	6154	6376	5647	5322	7205	6560	5143	6375	7374	6368	6194	5155	7506	7526	7823	6433	7927	7048	6606	5749	7334	7420	6746	6428	6335	4118	6729	6523	7252	5435	6934	7096	6586	6938	7174	6720	5967	7237
ENSMUSG00000043716	Rpl7	1	16101295	16104662	-	2687	protein_coding	ribosomal protein L7 [Source:MGI Symbol;Acc:MGI:98073]	-	6328	3386	4322	5053	5417	3844	5211	4315	4128	4838	5972	5935	4445	3450	4988	5722	6885	4838	6284	5432	6897	3962	5812	6076	9928	8271	11071	8993	8142	9958	11750	10109	8684	8104	9793	11344	8772	7861	10012	10085
ENSMUSG00000045038	Prkce	17	86167785	86657919	+	7261	protein_coding	protein kinase C, epsilon [Source:MGI Symbol;Acc:MGI:97599]	-	8811	9837	4331	4554	7602	9736	4225	6185	9697	8953	5080	3337	15023	8229	5031	4469	8370	9342	3551	4693	9428	9143	4443	3445	8358	6788	2868	2664	8854	6195	3155	3204	9134	6568	3160	3036	6998	7232	4000	2896
ENSMUSG00000055302	Mrfap1	5	36794867	36796772	-	1648	protein_coding	Morf4 family associated protein 1 [Source:MGI Symbol;Acc:MGI:1914818]	-	9368	5190	5349	6562	7928	5110	6713	6210	6403	4938	7496	7214	7377	4848	6699	6006	8461	6485	7901	6412	7784	5311	6203	5888	9824	6959	7851	5426	7527	6666	7785	6107	9861	7060	6984	8378	8311	7010	6343	6813
ENSMUSG00000050711	Scg2	1	79434669	79440120	-	2515	protein_coding	secretogranin II [Source:MGI Symbol;Acc:MGI:103033]	-	4189	4917	9373	4681	3434	5641	11581	4489	3744	4102	10741	5905	3925	5296	11190	5154	3843	6634	13732	5538	3836	4538	12051	7658	3107	4529	11563	3097	3200	7519	12545	5228	3063	5904	10000	4378	3363	2719	5903	5715
ENSMUSG00000089715	Cbx6	15	79823896	79834688	-	10609	protein_coding	chromobox 6 [Source:MGI Symbol;Acc:MGI:3512628]	-	8287	9114	5564	6438	7390	8089	5742	7571	7080	7332	7162	6154	9220	7698	6465	4771	6390	7953	5779	6157	6231	7535	5237	5041	7793	8408	6532	8402	6832	7320	5164	6232	6587	7183	3829	6270	6359	9321	6034	5432
ENSMUSG00000003363	Pld3	7	27532000	27553218	-	2924	protein_coding	phospholipase D family, member 3 [Source:MGI Symbol;Acc:MGI:1333782]	-	8874	10608	4958	2135	7499	9941	5659	1902	7065	9831	6143	2772	9194	8745	6432	2364	7611	10678	6634	2487	8181	10532	6172	3316	6777	7463	5608	1141	6446	6121	5330	1708	6687	8212	4461	1668	6513	9950	4579	2076
ENSMUSG00000022389	Tef	15	81802421	81826863	+	7867	protein_coding	thyrotroph embryonic factor [Source:MGI Symbol;Acc:MGI:98663]	TF_bZIP	7839	8349	4963	7023	6913	8490	5579	8570	7299	8872	6243	6108	8867	7005	6791	6583	7186	8399	5699	7498	7447	7943	6238	5550	6838	5648	4400	5482	6735	5788	4549	3994	6809	6116	4868	5453	5892	6167	5221	5057
ENSMUSG00000017404	Rpl19	11	98026710	98030492	+	1022	protein_coding	ribosomal protein L19 [Source:MGI Symbol;Acc:MGI:98020]	-	7089	3842	4171	4881	5413	4150	5524	3607	4183	5157	6315	6150	4555	3939	5273	5135	6837	5126	6983	4862	6384	4462	5645	5517	9064	8678	12499	8325	9397	10223	13588	10224	8536	8544	9164	10386	9071	8805	9792	9204
ENSMUSG00000062661	Ncs1	2	31245823	31295989	+	4653	protein_coding	neuronal calcium sensor 1 [Source:MGI Symbol;Acc:MGI:109166]	-	7354	7262	6545	5153	6466	6724	7160	5105	6682	6725	7454	6234	9192	6128	7383	5185	7133	6316	6786	5766	7328	6227	7147	6591	8150	5661	6166	3939	7605	5458	5539	4598	7766	6255	5009	4939	7361	7286	6056	4895
ENSMUSG00000057230	Aak1	6	86849517	87003223	+	21453	protein_coding	AP2 associated kinase 1 [Source:MGI Symbol;Acc:MGI:1098687]	-	7057	8548	6248	8011	6263	8386	5552	11191	6893	7999	5702	6570	9668	7315	6406	6700	5591	6965	5203	7801	6117	7069	5445	6150	5912	5008	2955	5209	5993	4208	3031	3376	6103	4714	3225	4857	5016	4746	3267	5111
ENSMUSG00000026204	Ptprn	1	75247027	75264502	-	4249	protein_coding	protein tyrosine phosphatase, receptor type, N [Source:MGI Symbol;Acc:MGI:102765]	-	9696	10571	7264	4284	7721	9647	7781	4367	7355	8801	8055	4539	9887	9658	8881	3686	6350	10165	8946	4098	6531	9527	7449	4623	6981	8328	6903	2968	6547	6086	6232	2175	5852	7641	5057	2716	6068	7200	5069	2627
ENSMUSG00000054364	Rhob	12	8497661	8500009	-	2349	protein_coding	ras homolog family member B [Source:MGI Symbol;Acc:MGI:107949]	-	8990	8038	7598	6373	7408	8047	7813	5311	7852	8542	9485	7437	10095	7594	8762	5817	8999	8920	7445	6128	8884	8190	7643	6753	7460	5410	4562	2720	7256	4781	4570	3586	7632	6044	4252	4116	7245	5075	5211	4376
ENSMUSG00000040249	Lrp1	10	127538161	127621148	-	17717	protein_coding	low density lipoprotein receptor-related protein 1 [Source:MGI Symbol;Acc:MGI:96828]	-	6924	9880	9790	13318	6020	8875	10193	17472	5569	7080	9116	10412	9254	8660	10635	6905	4898	6230	7489	10125	4351	5729	6337	6540	4814	4169	4479	7286	4025	3418	4425	3647	4451	4213	3654	5837	4400	4349	3855	4689
ENSMUSG00000033065	Pfkm	15	98092589	98132451	+	3340	protein_coding	phosphofructokinase, muscle [Source:MGI Symbol;Acc:MGI:97548]	-	6339	6935	6148	9396	5241	6431	6921	9962	5337	5285	7482	8433	6671	6312	7428	8061	6316	7204	7517	9244	5638	6373	6860	8363	5246	5113	4822	5947	4535	4388	4745	4387	4996	5316	4048	6803	5302	4559	4221	5964
ENSMUSG00000014313	Cox6c	15	35925886	35938246	-	3567	protein_coding	cytochrome c oxidase subunit 6C [Source:MGI Symbol;Acc:MGI:104614]	-	6061	3025	3095	3766	5141	3465	4301	3135	4097	3924	4684	5232	3496	3295	3369	3877	5272	4070	4977	4284	4790	3678	4350	5146	9552	10055	10339	10535	7950	11208	11047	13097	8896	9019	10047	14410	10087	9357	11478	11170
ENSMUSG00000027223	Mapk8ip1	2	92383676	92401263	-	4644	protein_coding	mitogen-activated protein kinase 8 interacting protein 1 [Source:MGI Symbol;Acc:MGI:1309464]	-	6836	8266	5570	6911	5460	6917	6429	7007	4826	6757	6922	7096	6809	6270	7362	6514	6606	6940	7218	7211	6564	6596	6538	7264	6698	6811	6998	6570	5375	5855	5940	5785	6303	6433	5265	6975	5954	5707	6216	6047
ENSMUSG00000006740	Kif5b	18	6201002	6242174	-	7395	protein_coding	kinesin family member 5B [Source:MGI Symbol;Acc:MGI:1098268]	-	3759	6687	8117	7684	3298	6702	8891	9175	4033	6981	7251	8364	6012	5980	9437	8322	5298	4771	6257	9426	4966	5300	7413	9221	3468	3566	3846	3497	3259	4096	4343	6104	3874	4676	5073	6651	3456	3185	5014	7069
ENSMUSG00000059456	Ptk2b	14	66153257	66281052	-	7398	protein_coding	PTK2 protein tyrosine kinase 2 beta [Source:MGI Symbol;Acc:MGI:104908]	-	14171	9168	2540	200	11344	9420	1828	342	12825	8406	3786	263	18904	7963	3224	359	11074	10289	1108	285	14553	9124	2667	189	12679	7101	1609	217	13163	7162	1671	122	14835	7315	2281	206	9621	6749	3975	148
ENSMUSG00000033585	Ndn	7	62346569	62350262	+	3694	protein_coding	necdin [Source:MGI Symbol;Acc:MGI:97290]	-	4175	2249	5972	4231	5530	3917	11818	5057	2891	2865	7236	4913	2899	2341	6669	4285	3187	2877	9713	3957	3030	2378	6622	4918	4142	3637	12968	4948	7653	6796	24287	8852	3568	3592	10365	7700	8549	11711	14153	8392
ENSMUSG00000030337	Vamp1	6	125215551	125245964	+	10167	protein_coding	vesicle-associated membrane protein 1 [Source:MGI Symbol;Acc:MGI:1313276]	-	2442	3245	7895	12578	2151	3146	9337	10748	2312	2301	9888	18025	2931	3793	9373	13067	4005	2357	12462	14130	2701	2737	9379	20581	2113	1536	4002	3798	2208	1074	3080	9025	2547	1564	3564	7751	3110	1192	3753	10579
ENSMUSG00000093904	Tomm20	8	126930667	126945844	-	4906	protein_coding	translocase of outer mitochondrial membrane 20 [Source:MGI Symbol;Acc:MGI:1915202]	-	5608	6687	6137	4581	4839	6874	6988	4821	5567	7245	6390	4814	7626	6160	8000	6194	6778	7797	7165	5800	6887	7512	7858	6235	6426	5976	5341	3009	6428	5933	6024	3815	6331	6730	5557	4763	6316	6208	5389	4565
ENSMUSG00000009894	Snap47	11	59407134	59451186	-	2651	protein_coding	synaptosomal-associated protein, 47 [Source:MGI Symbol;Acc:MGI:1915076]	-	7522	5914	6363	5382	6068	5738	6914	5043	5838	6210	7672	6341	6517	5547	6909	5891	6811	6587	8913	5659	7022	6150	7641	7297	6538	5590	6461	3220	6353	4339	5988	3904	6295	5656	4947	4554	6297	6695	4937	5132
ENSMUSG00000047215	Rpl9	5	65388364	65391444	-	3081	protein_coding	ribosomal protein L9 [Source:MGI Symbol;Acc:MGI:1298373]	-	6898	3990	3968	4736	5332	3914	5652	3500	4328	4966	6279	5467	4216	3523	4841	4110	6783	5133	6666	4601	6598	4205	5744	4907	9321	8185	12673	7046	7479	8998	13119	8549	9150	7640	10644	9949	8559	8226	10361	7811
ENSMUSG00000040479	Dgkz	2	91932824	91975864	-	6270	protein_coding	diacylglycerol kinase zeta [Source:MGI Symbol;Acc:MGI:1278339]	-	9226	10326	2640	8819	7818	9021	2606	10639	7076	9058	3291	6371	9943	8165	2956	7022	8222	7687	2375	8254	9925	8197	2877	4387	8026	7237	1929	9866	7687	4223	1813	3523	8829	5994	1496	7133	6058	5193	2824	4627
ENSMUSG00000058672	Tubb2a	13	34074274	34078007	-	1610	protein_coding	tubulin, beta 2A class IIA [Source:MGI Symbol;Acc:MGI:107861]	-	9685	5121	5954	3371	7806	4981	7039	2931	7539	5610	8013	4505	9274	5335	6691	3242	7614	7514	8058	3425	7314	5801	6777	4797	7600	6092	6690	2602	6754	5720	6343	3134	7599	6899	5782	3708	7204	8032	5512	4068
ENSMUSG00000026421	Csrp1	1	135720061	135752232	+	1956	protein_coding	cysteine and glycine-rich protein 1 [Source:MGI Symbol;Acc:MGI:88549]	-	5108	4747	6515	6962	4438	4739	7884	6006	3926	3769	8354	8269	5455	4470	8060	7232	8087	4588	8620	7636	7475	4503	8348	9187	5867	4067	6775	4935	5533	4006	6324	7139	6767	4210	5131	7827	6514	2771	6192	7907
ENSMUSG00000006373	Pgrmc1	X	36598206	36606079	+	1857	protein_coding	progesterone receptor membrane component 1 [Source:MGI Symbol;Acc:MGI:1858305]	-	5699	3563	5253	3254	5040	4067	6370	3226	5038	5787	6360	3563	5181	3993	6639	3416	6097	5912	7471	3700	4834	4860	6512	3700	7846	7724	10173	4022	7469	8477	13057	4669	6279	8782	11360	6056	8182	12605	9746	5211
ENSMUSG00000106847	Peg13	15	72805600	72810324	-	4725	sense_intronic	paternally expressed 13 [Source:MGI Symbol;Acc:MGI:2663476]	-	3849	8021	7601	8144	3331	8293	8055	10043	4138	6004	7043	7225	6209	7623	8733	8701	4800	6823	7762	8293	4810	6951	8345	8108	2815	4134	3710	3987	2899	4022	4041	3946	2811	4110	3521	4644	2746	3393	3765	4706
ENSMUSG00000029838	Ptn	6	36714929	36810220	-	3433	protein_coding	pleiotrophin [Source:MGI Symbol;Acc:MGI:97804]	-	5168	5462	3685	3737	4156	5160	4315	3548	3708	5955	4784	4086	4259	6073	5138	4097	7095	7917	4705	3918	5509	5883	4946	3789	6859	12174	6877	6115	6226	12031	7938	5075	6409	11382	7273	7357	6884	9026	9602	6075
ENSMUSG00000029608	Rph3a	5	120940499	121010092	-	4639	protein_coding	rabphilin 3A [Source:MGI Symbol;Acc:MGI:102788]	-	4243	10809	6063	9829	4043	8620	7522	9830	3996	7856	6754	9661	6052	6791	7190	7978	4504	5504	6055	9501	4961	6880	6618	9067	3046	5470	3374	5443	3305	3503	3495	6380	3360	4234	3536	5683	2949	3781	4259	6809
ENSMUSG00000039262	Prrc2b	2	32151082	32234537	+	11262	protein_coding	proline-rich coiled-coil 2B [Source:MGI Symbol;Acc:MGI:1923304]	-	5818	11263	9416	7640	4718	10347	8874	12254	6615	7110	7119	5826	12687	10281	10401	6185	5489	8652	6140	8446	6026	8444	7350	5302	3542	3342	2772	2646	3334	3747	2938	2292	3677	3952	2682	3047	3132	3670	2907	2961
ENSMUSG00000026202	Tuba4a	1	75214228	75219865	-	3701	protein_coding	tubulin, alpha 4A [Source:MGI Symbol;Acc:MGI:1095410]	-	6992	8052	5030	5957	5594	7725	5505	5780	5316	8348	6000	6454	6807	6352	5570	6643	6121	7202	6176	6050	6278	6864	5638	6672	5592	5987	3851	3521	5671	4095	3863	4033	5530	5721	3116	4834	5362	5149	3946	5309
ENSMUSG00000030683	Sez6l2	7	126950563	126970606	+	4210	protein_coding	seizure related 6 homolog like 2 [Source:MGI Symbol;Acc:MGI:2385295]	-	7829	7221	8014	8930	6468	7010	8040	8985	6289	5357	9155	8983	8051	6372	8823	6712	4901	5714	8213	7608	5443	5781	6647	8198	5323	4393	5122	4730	4674	2958	4575	4407	5501	4406	4454	5375	4834	4205	4568	5167
ENSMUSG00000028488	Sh3gl2	4	85205126	85639195	+	6551	protein_coding	SH3-domain GRB2-like 2 [Source:MGI Symbol;Acc:MGI:700009]	-	6006	5687	3845	7650	4731	5868	4251	8885	5636	6682	5101	6555	7034	5472	4465	8546	5106	6589	4731	8663	5276	6119	4711	7137	6427	6471	3374	6465	7583	5140	3289	5406	6451	6224	3431	8282	5893	5994	4088	6199
ENSMUSG00000017781	Pitpna	11	75588097	75628804	+	4129	protein_coding	phosphatidylinositol transfer protein, alpha [Source:MGI Symbol;Acc:MGI:99887]	-	6136	6841	5478	6842	4961	6361	6133	7460	5020	6060	6679	6761	6704	6108	6655	7042	6080	6370	6387	7643	5845	5822	6225	7320	6110	6198	4662	4894	5866	5036	4735	4601	5864	5714	4330	6374	5297	4890	5011	5645
ENSMUSG00000019087	Atp6ap1	X	74297097	74304721	+	3026	protein_coding	ATPase, H+ transporting, lysosomal accessory protein 1 [Source:MGI Symbol;Acc:MGI:109629]	-	5972	5392	5341	5840	4972	5333	5795	6091	5128	5756	6176	5472	5932	5073	5984	6864	6956	6336	6593	6066	6591	5847	6193	6517	5762	5199	4593	3821	6033	6259	5999	4869	6001	6125	5271	5763	5776	6460	4978	6082
ENSMUSG00000061032	Rrp1	10	78400384	78413043	-	3337	protein_coding	ribosomal RNA processing 1 homolog (S. cerevisiae) [Source:MGI Symbol;Acc:MGI:1203500]	-	7234	5753	4410	5990	5850	5715	5442	5902	5381	5057	6320	6227	5917	5372	5678	5017	5702	6727	6620	5715	5423	5261	5446	5508	7383	8025	7065	6851	7174	7425	7335	5697	6905	7203	6034	7437	6530	7547	7088	6723
ENSMUSG00000028692	Akr1a1	4	116636510	116651680	-	2750	protein_coding	aldo-keto reductase family 1, member A1 (aldehyde reductase) [Source:MGI Symbol;Acc:MGI:1929955]	-	6709	4853	4625	5158	5428	4669	5695	4692	4849	4932	6203	5841	5317	4613	5563	4881	6711	5967	6807	5413	6300	5171	5962	5964	8289	7614	8439	6061	7450	6144	8865	5899	7539	6673	7226	7555	8070	7971	7618	6813
ENSMUSG00000020152	Actr2	11	20062304	20112913	-	5204	protein_coding	ARP2 actin-related protein 2 [Source:MGI Symbol;Acc:MGI:1913963]	-	6932	5978	4536	4114	5711	6439	5009	4847	7003	6386	4919	3933	8449	5245	5068	4698	7060	6471	4326	4677	7572	6132	4786	4390	8589	7348	4532	3861	8678	6850	5338	4567	8689	6989	5659	5699	7423	7239	6159	5199
ENSMUSG00000049313	Sorl1	9	41964720	42124297	-	11321	protein_coding	sortilin-related receptor, LDLR class A repeats-containing [Source:MGI Symbol;Acc:MGI:1202296]	-	5236	8542	4297	11435	4156	7210	4525	15750	4971	5733	3700	7801	7946	6766	5068	9135	4032	5234	3504	10557	4668	5643	3781	6839	4744	5046	2391	7741	5030	3562	2547	5523	4651	3999	2532	8759	3965	3075	3030	7202
ENSMUSG00000097451	Rian	12	109603940	109661716	+	18234	processed_transcript	RNA imprinted and accumulated in nucleus [Source:MGI Symbol;Acc:MGI:1922995]	-	6714	5926	6650	5994	6541	5915	7245	6819	5427	8095	7829	6003	6751	5371	8374	5599	6119	6010	8341	6073	6114	5487	7761	5945	4088	3419	3821	2094	4169	4639	5288	3031	4526	5101	4721	3593	3965	4828	3772	4696
ENSMUSG00000046364	Rpl27a	7	109519147	109522367	+	2774	protein_coding	ribosomal protein L27A [Source:MGI Symbol;Acc:MGI:1347076]	-	6346	3285	3601	4520	5596	3421	4875	3663	4380	3762	5430	5227	4218	3361	4448	3957	5969	4686	5777	4511	6222	3969	5113	4599	9967	8687	12827	8769	8160	9313	11805	9039	9340	8265	9170	10983	9663	8937	10106	8052
ENSMUSG00000018548	Trim37	11	87127077	87220683	+	7214	protein_coding	tripartite motif-containing 37 [Source:MGI Symbol;Acc:MGI:2153072]	-	5112	8465	5709	7055	4167	8050	5907	8221	5217	8118	5860	6539	7000	7026	6554	8060	5789	7064	5899	7674	5653	7007	6391	7811	4059	4579	3072	2875	4382	3864	3196	4008	4578	4822	3106	4765	3939	4245	3206	4591
ENSMUSG00000020859	Spag9	11	93996091	94126085	+	11209	protein_coding	sperm associated antigen 9 [Source:MGI Symbol;Acc:MGI:1918084]	-	3665	7064	6477	7197	3487	7261	6721	8956	4151	6444	5688	6126	6395	6258	7504	7679	4693	6178	6022	7940	4551	6133	6971	7292	3786	4213	3396	3648	3807	4822	4358	3831	3771	4613	3937	5293	3773	3748	3908	5500
ENSMUSG00000038615	Nfe2l1	11	96817414	96829968	-	5441	protein_coding	nuclear factor, erythroid derived 2,-like 1 [Source:MGI Symbol;Acc:MGI:99421]	TF_bZIP	5249	7664	6790	6617	4496	7571	7454	7012	4869	5401	7329	7257	6704	6644	7930	6023	6440	7005	7443	7212	5295	6664	6941	7673	5112	5322	4885	3756	4343	4871	5027	4926	4896	5812	4589	5018	5567	5438	4781	5598
ENSMUSG00000053025	Sv2b	7	75114894	75309262	-	8381	protein_coding	synaptic vesicle glycoprotein 2 b [Source:MGI Symbol;Acc:MGI:1927338]	-	7399	10428	2508	3440	5904	10561	2102	4624	7520	10404	3717	2991	11214	8795	2922	5040	7846	10608	2463	4663	7903	11038	3377	4029	7772	7318	1289	2162	8780	4492	1112	2472	6450	6509	1241	3387	7508	6888	2851	3250
ENSMUSG00000031708	Tecr	8	83571698	83607971	-	2191	protein_coding	trans-2,3-enoyl-CoA reductase [Source:MGI Symbol;Acc:MGI:1915408]	-	6044	4738	5581	7097	5327	4716	6285	6340	4195	4939	7236	8131	4642	4485	6581	6981	5125	4931	8376	7049	4670	4512	6449	8258	4667	5285	6344	6375	4337	4708	6140	5891	4218	5119	4937	6381	4369	5373	5327	7736
ENSMUSG00000031865	Dctn1	6	83165920	83200117	+	6509	protein_coding	dynactin 1 [Source:MGI Symbol;Acc:MGI:107745]	-	7423	8145	6846	8184	6796	7455	7634	8615	6576	6172	7386	7612	8910	6683	7917	6618	5547	7345	7466	7807	6453	6497	6666	7053	4901	4380	3942	4030	4239	3953	3787	2763	4504	4693	3130	4056	4182	3939	3388	4394
ENSMUSG00000026131	Dst	1	33908225	34308661	+	41155	protein_coding	dystonin [Source:MGI Symbol;Acc:MGI:104627]	-	4835	9449	10518	11889	4611	8994	9895	15781	4693	6396	8168	10123	7884	7378	10779	7513	3723	5266	6945	10356	3686	6119	7721	8650	2298	2761	2461	3612	2300	2176	2500	2552	2238	2755	2438	3257	2122	2478	2689	3919
ENSMUSG00000030275	Etnk1	6	143167221	143232307	+	14151	protein_coding	ethanolamine kinase 1 [Source:MGI Symbol;Acc:MGI:1922570]	-	5614	7275	7040	6817	5073	7692	7811	8124	5114	7803	7077	6464	6902	6039	7909	6749	4673	6283	6878	7379	4591	6008	6899	6921	4290	4287	3946	3821	4049	3898	3941	3670	4084	4406	3795	4658	3946	3405	4032	4412
ENSMUSG00000037902	Sirpa	2	129592835	129632228	+	4911	protein_coding	signal-regulatory protein alpha [Source:MGI Symbol;Acc:MGI:108563]	-	6962	8808	3753	5517	5701	8449	4176	6662	5776	8064	4762	4059	7575	7689	4831	5001	5181	8409	4158	5412	5631	7596	4594	3813	7349	7962	4280	5683	6695	7172	5232	4277	6648	7889	4475	6064	6078	7818	4692	5110
ENSMUSG00000028410	Dnaja1	4	40722150	40737149	+	8629	protein_coding	DnaJ heat shock protein family (Hsp40) member A1 [Source:MGI Symbol;Acc:MGI:1270129]	-	6898	6247	5455	4967	5835	7012	7283	6298	6039	6105	7012	5534	6064	4678	5987	4574	6123	5707	6040	5283	5306	5003	5595	5210	7168	7153	6350	4338	6454	6077	6620	4999	6408	6327	6700	6091	6302	6500	6086	5689
ENSMUSG00000021794	Glud1	14	34310727	34345265	+	4210	protein_coding	glutamate dehydrogenase 1 [Source:MGI Symbol;Acc:MGI:95753]	-	4205	4161	6236	6122	3832	4163	7136	6113	3706	5066	6799	6721	4978	4231	7283	7054	5868	5092	7213	6775	5367	4358	7093	7616	5417	5168	6915	4896	5433	5239	8031	5722	5238	5692	6538	7302	5744	5595	6219	6613
ENSMUSG00000026123	Plekhb2	1	34849976	34879580	+	7987	protein_coding	pleckstrin homology domain containing, family B (evectins) member 2 [Source:MGI Symbol;Acc:MGI:2385825]	-	4409	5852	6948	7303	3873	5921	7844	7352	4039	6044	7116	7302	5321	5129	7682	7965	5572	6039	8650	7485	5213	5478	7749	8030	3812	3711	5475	4027	3916	3607	5371	4024	3513	3951	4572	5367	3844	3605	4479	5541
ENSMUSG00000014592	Camta1	4	150917322	151861876	-	14570	protein_coding	calmodulin binding transcription activator 1 [Source:MGI Symbol;Acc:MGI:2140230]	CG-1	5495	5731	6866	6823	4840	5718	7264	8700	5864	5571	6397	6503	7765	5224	7361	7372	4414	5196	6768	7773	4771	4664	6453	6846	4720	4403	3959	4381	5373	4774	4609	5556	5326	4434	5132	6655	4675	3821	3899	6412
ENSMUSG00000026667	Uhmk1	1	170193420	170215397	-	8101	protein_coding	U2AF homology motif (UHM) kinase 1 [Source:MGI Symbol;Acc:MGI:1341908]	-	4801	6751	7531	5778	4047	6257	7993	6412	5088	6653	7008	6167	7130	5225	8340	7026	5191	5971	7599	6941	5094	5997	7911	8083	4425	3283	3715	2044	4314	3172	4150	3659	4312	3977	4319	3892	4263	3646	3409	4541
ENSMUSG00000014956	Ppp1cb	5	32458843	32517433	+	10913	protein_coding	protein phosphatase 1 catalytic subunit beta [Source:MGI Symbol;Acc:MGI:104871]	-	6128	5306	4664	5589	5138	5682	5266	6265	5381	6655	5684	5367	6031	4698	5018	6181	5951	5737	5314	5861	5625	5164	5408	5491	6362	5978	4968	4810	6829	6456	5371	5483	6507	5990	5449	7238	6009	4763	5455	6893
ENSMUSG00000047675	Rps8	4	117153827	117156243	-	1726	protein_coding	ribosomal protein S8 [Source:MGI Symbol;Acc:MGI:98166]	-	6449	3735	4411	5052	5173	3696	5569	3842	3803	4277	6570	5890	4137	3249	5110	4635	6169	4461	7175	4407	5476	3682	5422	4795	8003	7547	12554	7999	6970	7834	12032	8596	8293	7649	9760	10044	7725	7953	9203	7847
ENSMUSG00000022054	Nefm	14	68082590	68124846	-	5782	protein_coding	neurofilament, medium polypeptide [Source:MGI Symbol;Acc:MGI:97314]	-	3331	6402	7936	10607	3072	7127	7485	8402	3244	4091	7148	16223	4234	5190	6694	9486	3579	3775	7907	11170	2804	4236	6217	17211	2758	3225	4073	4292	2404	1997	2458	9427	2741	3193	3328	7284	3004	1893	3333	10579
ENSMUSG00000022619	Mapk8ip2	15	89453913	89464468	+	5700	protein_coding	mitogen-activated protein kinase 8 interacting protein 2 [Source:MGI Symbol;Acc:MGI:1926555]	-	6317	6876	6681	7669	5244	6486	6889	9057	5762	5278	6795	7097	8191	6041	7152	7216	5779	6386	7216	7815	6201	5934	6376	7499	5305	4266	4730	3880	4910	3724	4102	3429	5139	4530	3583	4782	4633	4643	3356	4660
ENSMUSG00000027993	Trim2	3	84160439	84306877	-	19751	protein_coding	tripartite motif-containing 2 [Source:MGI Symbol;Acc:MGI:1933163]	-	6376	6599	5763	5871	5590	6640	5350	7430	7223	6095	5240	5166	10734	5457	6026	6610	6411	5634	4436	6489	7161	5619	5393	6143	6233	4299	3163	3959	6836	4654	3391	4800	6284	4319	3464	4525	5143	3860	3666	5390
ENSMUSG00000029152	Ociad1	5	73292784	73314069	+	5515	protein_coding	OCIA domain containing 1 [Source:MGI Symbol;Acc:MGI:1915345]	-	5645	4442	4743	4486	5003	4784	5195	5068	4806	5395	5573	5190	5281	4174	5440	5846	5764	5120	6227	5420	5838	4841	5891	6281	6598	6593	6209	5116	7568	6498	7111	6112	6560	6376	6058	6757	7112	7234	6310	7010
ENSMUSG00000067786	Nnat	2	157560078	157562522	+	1829	protein_coding	neuronatin [Source:MGI Symbol;Acc:MGI:104716]	-	10051	1225	5930	2637	7563	1524	7888	2096	6199	3264	9823	4450	6122	1654	6911	2924	8141	4055	10131	2883	5913	2859	7694	3526	10520	2591	20424	4603	9363	3859	19133	4107	5710	4572	9708	3983	10312	10950	7441	3433
ENSMUSG00000019428	Fkbp8	8	70527724	70535328	+	4529	protein_coding	FK506 binding protein 8 [Source:MGI Symbol;Acc:MGI:1341070]	-	8634	5732	4570	5592	6936	5464	5702	4923	5786	5054	6393	6001	6385	4978	6027	4677	7393	6663	6992	5258	6871	5639	5829	5631	9200	7130	7063	5051	7962	6093	6064	4489	8627	7332	5437	6033	8748	8150	6222	5097
ENSMUSG00000071644	Eef1g	19	8967041	8978479	+	2600	protein_coding	eukaryotic translation elongation factor 1 gamma [Source:MGI Symbol;Acc:MGI:1914410]	-	6222	4312	5343	5239	5034	4113	6549	4476	4357	4782	7249	6110	4639	3935	6107	5563	6222	5067	8153	5026	5914	4261	6572	6074	7358	6602	10596	5310	6140	6614	10311	5915	6767	6349	7410	7566	6937	6006	6803	6830
ENSMUSG00000033419	Snap91	9	86765923	86880654	-	9126	protein_coding	synaptosomal-associated protein 91 [Source:MGI Symbol;Acc:MGI:109132]	-	5267	6679	5589	5525	4712	6546	5568	6562	5414	7245	5529	5114	7042	6070	5969	6262	4868	6768	5563	6127	5156	5996	5187	5669	5752	6318	3855	4080	5994	6667	4115	4654	5822	6332	4234	6018	5353	5331	4256	5685
ENSMUSG00000018398	8-Sep	11	53519257	53549565	+	6087	protein_coding	septin 8 [Source:MGI Symbol;Acc:MGI:894310]	-	6079	6721	3949	6996	5135	6445	4350	7397	4868	6317	5136	5948	6083	6018	4822	5826	5073	5725	4475	6123	5217	5960	4371	5234	6346	8432	4492	7891	6939	5703	4846	6395	6260	6735	4636	7629	5933	7048	5167	6578
ENSMUSG00000017707	Serinc3	2	163623272	163645131	-	3840	protein_coding	serine incorporator 3 [Source:MGI Symbol;Acc:MGI:1349457]	-	4923	5635	5152	5418	4019	5913	5336	5683	4230	6560	5689	5789	5142	5164	5653	6869	7139	6447	5887	6392	6108	5755	5965	6228	5368	6366	4829	5413	4938	5524	5486	5181	4812	5589	5409	5921	4917	5404	5531	5864
ENSMUSG00000022973	Synj1	16	90936092	91011308	-	8085	protein_coding	synaptojanin 1 [Source:MGI Symbol;Acc:MGI:1354961]	-	5894	7439	6752	4469	4990	7435	6142	5608	6537	6964	5446	3928	10373	6655	7042	5143	5407	6626	5596	5298	5877	6829	6461	5316	5453	4261	3444	2328	5618	3473	3403	2556	5405	4474	3663	3215	5096	4323	3451	3360
ENSMUSG00000046709	Mapk10	5	102907948	103211334	-	11130	protein_coding	mitogen-activated protein kinase 10 [Source:MGI Symbol;Acc:MGI:1346863]	-	6374	7566	4686	4838	5463	7722	5115	5465	6130	7413	5102	4657	7581	6250	5118	5198	6459	6752	5237	4918	6967	7070	5232	5396	6631	5752	3518	2759	7151	3846	3714	2966	6387	4885	3376	3802	5431	5306	3879	3845
ENSMUSG00000022548	Apod	16	31296192	31314808	-	2577	protein_coding	apolipoprotein D [Source:MGI Symbol;Acc:MGI:88056]	-	3654	3023	7239	8126	3533	3735	8097	7019	2611	3804	9764	10864	3228	3650	7029	8764	8673	4777	7378	8246	6238	3603	7912	10939	3149	5078	4798	6465	2735	6496	5115	8458	4476	5504	4973	7245	3846	2657	5400	9353
ENSMUSG00000075706	Gpx4	10	80047166	80056439	+	1724	protein_coding	glutathione peroxidase 4 [Source:MGI Symbol;Acc:MGI:104767]	-	6761	4229	3929	5494	5435	3925	5214	4264	4022	5040	6076	6796	4044	3748	4638	5597	6854	4729	6196	5234	6356	4103	5094	6170	9241	8175	9567	7784	7208	6486	8349	7786	7751	7189	6173	10298	9040	7168	8164	7731
ENSMUSG00000029657	Hsph1	5	149614287	149636376	-	7266	protein_coding	heat shock 105kDa/110kDa protein 1 [Source:MGI Symbol;Acc:MGI:105053]	-	7285	7708	6951	4823	6911	9470	8571	5409	6716	8647	7836	5638	5954	5179	5670	3618	5058	5477	5652	3606	5026	5226	5395	4671	6223	6069	6555	3120	6142	5625	6798	4381	5485	5483	4933	3814	5143	4704	4439	4225
ENSMUSG00000011752	Pgam1	19	41911871	41918664	+	1831	protein_coding	phosphoglycerate mutase 1 [Source:MGI Symbol;Acc:MGI:97552]	-	7063	6377	6185	6662	6014	6526	6529	5993	5700	6084	7314	6880	6997	5913	7261	6978	6812	7066	7716	6679	6226	6445	6840	7413	6146	5958	3732	2376	5572	3766	3981	2240	5845	6122	3259	4108	5804	4631	3706	3883
ENSMUSG00000047187	Rab2a	4	8535644	8607778	+	2133	protein_coding	RAB2A, member RAS oncogene family [Source:MGI Symbol;Acc:MGI:1928750]	-	5319	4759	4655	5171	4837	5069	5233	5809	4981	5714	5559	5254	5953	4479	5677	6062	6304	5974	6162	6170	6089	4965	5752	5801	6334	5892	5002	3861	6670	5620	5931	4948	6878	6417	5775	6089	5820	5731	4784	5838
ENSMUSG00000016346	Kcnq2	2	181075579	181135300	-	16273	protein_coding	potassium voltage-gated channel, subfamily Q, member 2 [Source:MGI Symbol;Acc:MGI:1309503]	-	8706	10418	5969	3873	7578	9703	6152	5820	8313	7607	6322	3741	12524	7470	7121	3628	6595	6950	4958	4529	6942	7753	5820	3895	5970	4318	3027	2528	5931	3620	2864	1598	5698	4263	2959	2101	4648	4647	3529	2161
ENSMUSG00000027375	Mal	2	127633226	127656695	-	2778	protein_coding	myelin and lymphocyte protein, T cell differentiation protein [Source:MGI Symbol;Acc:MGI:892970]	-	4169	4208	6299	4569	4026	4416	7227	4107	3836	4042	8014	6231	5008	4229	8427	5432	5819	3431	6562	5222	6167	4183	7604	7117	4500	4639	4740	3347	4710	5134	6408	7280	6837	4714	7759	5621	5746	3108	8610	7458
ENSMUSG00000001924	Uba1	X	20658326	20683179	+	4819	protein_coding	ubiquitin-like modifier activating enzyme 1 [Source:MGI Symbol;Acc:MGI:98890]	-	5877	5947	5868	6270	4829	6137	6294	6786	5200	5472	6341	5731	7189	5413	6423	6047	5781	6140	6315	5986	5678	5243	5949	5924	4526	4372	3968	3583	4851	4254	4259	2971	4518	4429	3517	4168	4167	4479	4038	4153
ENSMUSG00000036333	Kidins220	12	24974925	25063152	+	8669	protein_coding	kinase D-interacting substrate 220 [Source:MGI Symbol;Acc:MGI:1924730]	-	5041	6597	6508	5812	4255	6272	6859	7722	4899	5602	6134	4957	7128	5568	7533	5934	5039	5887	6116	6249	5081	5430	6506	5315	4794	4645	4219	3840	4508	4571	5243	3866	4416	4755	4989	4861	4360	4439	4679	4443
ENSMUSG00000029106	Add1	5	34573664	34632308	+	8561	protein_coding	adducin 1 (alpha) [Source:MGI Symbol;Acc:MGI:87918]	-	6845	8238	4954	5235	5603	7551	5222	5817	6128	7409	5693	4909	7944	6130	5980	4884	6089	7355	5123	5318	6809	7003	5439	5042	6070	5506	3693	3152	5733	4910	3707	2591	6075	5460	3328	3630	5220	5086	3897	3177
ENSMUSG00000028649	Macf1	4	123349633	123684360	-	31402	protein_coding	microtubule-actin crosslinking factor 1 [Source:MGI Symbol;Acc:MGI:108559]	-	5677	6974	8448	9629	4887	6395	8070	13173	4689	5855	7284	7958	7374	6030	9278	6263	3764	4868	5992	8320	3747	4516	6579	6314	3209	3199	3390	5645	2620	3300	4028	3047	3011	3164	3665	4502	2750	3210	3729	4455
ENSMUSG00000063015	Ccni	5	93181933	93206495	-	3303	protein_coding	cyclin I [Source:MGI Symbol;Acc:MGI:1341077]	-	5028	5226	3979	6411	4315	4889	4350	6738	3974	6082	4569	5662	4474	4416	4332	6897	5135	4996	4870	6731	4893	4482	4444	5626	5726	7671	4780	7777	5685	7443	5211	7316	5895	6771	5088	10077	5685	4958	5545	8444
ENSMUSG00000048978	Nrsn1	13	25252040	25270502	-	2798	protein_coding	neurensin 1 [Source:MGI Symbol;Acc:MGI:894662]	-	5897	6813	5031	3175	4710	7002	5979	2342	4568	8031	6140	3803	5245	6296	6093	3667	5750	7456	7007	3213	5746	6184	5996	4873	6144	7716	6090	1863	6587	9284	7158	3561	5625	7604	6258	3196	5592	5668	6341	4230
ENSMUSG00000003814	Calr	8	84841850	84846934	-	2880	protein_coding	calreticulin [Source:MGI Symbol;Acc:MGI:88252]	-	8678	6478	6037	7671	8731	7112	7119	8247	7723	6821	8087	7644	5400	4632	5304	4629	5458	5078	5548	4471	5303	4762	5064	5170	5890	4870	4612	3973	4766	4740	4609	3367	4858	5529	3889	4195	5280	4622	4214	4861
ENSMUSG00000070304	Scn2b	9	45117782	45130070	+	4656	protein_coding	sodium channel, voltage-gated, type II, beta [Source:MGI Symbol;Acc:MGI:106921]	-	5148	7294	5957	8803	4214	6669	6077	10971	5017	4988	5928	6244	6174	4916	6829	6913	5053	6086	5730	8033	4909	6438	6335	5688	4555	4372	3572	5897	4517	3337	4006	3621	4315	4158	4283	6052	4082	3561	4102	5066
ENSMUSG00000058558	Rpl5	5	107900502	107909005	+	3920	protein_coding	ribosomal protein L5 [Source:MGI Symbol;Acc:MGI:102854]	-	5721	3386	3468	4124	4777	3642	4404	3590	3812	4301	4835	4663	4062	3181	3967	4221	5505	4200	4804	3970	5606	3608	4617	4676	8218	8551	9234	7435	8007	8761	9941	8791	7737	7409	8507	9488	7807	7814	9565	7923
ENSMUSG00000008682	Rpl10	X	74270812	74273135	+	2053	protein_coding	ribosomal protein L10 [Source:MGI Symbol;Acc:MGI:105943]	-	6248	3639	4171	4228	5097	3533	5444	3498	4000	4527	5977	5240	4198	3259	4793	3742	6429	4461	6240	3814	6216	3695	5178	4355	8182	7164	11015	5360	7980	8007	12244	6805	8041	7293	7465	7118	7497	8117	8217	6669
ENSMUSG00000036667	Tcaf1	6	42668002	42710088	-	9638	protein_coding	TRPM8 channel-associated factor 1 [Source:MGI Symbol;Acc:MGI:1914665]	-	4822	6051	5543	4083	4303	5940	5709	4494	4883	5924	5352	3958	6069	4876	6306	4022	4353	5719	5777	4206	4417	4940	5511	4395	5449	6851	5680	3904	5820	6892	7291	4616	4802	6180	6674	4909	4920	6320	6654	5027
ENSMUSG00000035901	Dennd5a	7	109893780	109960470	-	8677	protein_coding	DENN/MADD domain containing 5A [Source:MGI Symbol;Acc:MGI:1201681]	-	4134	5716	5737	7642	3596	5523	6313	8271	4133	5333	6235	6927	5662	4817	6857	7787	5225	5275	5806	7604	5602	4999	6789	7396	4072	3736	3656	3988	4327	4403	3957	4497	4706	4678	3797	6106	3852	2909	4057	5349
ENSMUSG00000028149	Rap1gds1	3	138925902	139075201	-	7559	protein_coding	RAP1, GTP-GDP dissociation stimulator 1 [Source:MGI Symbol;Acc:MGI:2385189]	-	5210	7186	5951	5195	4384	7090	5670	5361	4712	7061	5971	5938	5962	6104	6470	6065	4965	6861	5571	5553	5030	6602	5673	6663	5097	6538	3826	3268	5168	5624	3850	4115	4976	5616	3652	4690	4811	4429	4312	5062
ENSMUSG00000052889	Prkcb	7	122288751	122634402	+	7651	protein_coding	protein kinase C, beta [Source:MGI Symbol;Acc:MGI:97596]	-	5560	11124	3347	4685	4320	10239	3450	6601	4843	7992	2956	3359	8457	8124	4803	4732	5099	7426	3302	5030	5573	8670	4023	3863	6329	8206	2649	3815	6045	6850	2824	3299	5962	6187	3434	4612	4572	5936	4586	4003
ENSMUSG00000044533	Rps2	17	24718116	24721929	+	1830	protein_coding	ribosomal protein S2 [Source:MGI Symbol;Acc:MGI:105110]	-	7903	4938	3786	3890	6051	4350	4936	3170	4985	5134	5676	4377	5435	4016	5006	3323	7839	5777	5730	3452	7778	4652	5201	4037	10398	7920	9729	4503	8980	7325	8646	4982	9906	8521	6648	6095	9940	8646	7870	5398
ENSMUSG00000022186	Oxct1	15	4026383	4155344	+	3701	protein_coding	3-oxoacid CoA transferase 1 [Source:MGI Symbol;Acc:MGI:1914291]	-	4642	4571	3923	4784	4189	4798	4078	5099	4318	5282	4280	4383	5193	4306	4634	5535	5760	5594	4153	5333	5384	4921	4538	4954	6491	7040	4623	5936	6591	6979	5630	5378	5799	6537	5096	6898	6022	6426	5735	5922
ENSMUSG00000047842	Diras2	13	52504380	52531279	-	4786	protein_coding	DIRAS family, GTP-binding RAS-like 2 [Source:MGI Symbol;Acc:MGI:1915453]	-	3986	7573	2296	10977	3635	7028	2617	14891	4297	6197	2638	6861	6317	5286	2891	10519	4415	5537	2219	10776	5220	6033	2890	5568	4239	4956	1436	7203	4799	3685	1471	5199	4656	4413	2006	7829	3667	2892	2984	7059
ENSMUSG00000030307	Slc6a11	6	114131241	114249952	+	5050	protein_coding	solute carrier family 6 (neurotransmitter transporter, GABA), member 11 [Source:MGI Symbol;Acc:MGI:95630]	-	1590	2342	11159	4534	1337	2000	13012	4237	1663	1942	11313	6068	2691	4001	13681	6070	3590	4566	13509	5521	2614	2548	13186	8676	1666	2175	7225	1619	1829	3584	7291	3157	1575	3164	5367	2750	2699	1693	3657	3747
ENSMUSG00000061080	Lsamp	16	39984361	42181679	+	17213	protein_coding	limbic system-associated membrane protein [Source:MGI Symbol;Acc:MGI:1261760]	-	4708	4524	6812	6426	4103	4530	7312	8600	5355	4937	6971	5516	7975	3945	7765	6964	4436	4375	6822	7330	4956	4130	6696	6441	4558	2584	3840	3285	4822	2401	4383	3565	4400	3212	4163	4220	3765	3870	3824	4479
ENSMUSG00000027562	Car2	3	14886273	14900770	+	2422	protein_coding	carbonic anhydrase 2 [Source:MGI Symbol;Acc:MGI:88269]	-	3312	2792	4074	4596	3488	2746	4545	3838	2987	3110	5635	5941	3427	2715	4449	5311	5227	2725	4148	4643	5083	2647	4676	6777	6457	6127	6817	6953	5352	4822	7009	8453	7326	5286	7867	9981	6398	3947	8727	7958
ENSMUSG00000045589	Frrs1l	4	56957173	56990391	-	6817	protein_coding	ferric-chelate reductase 1 like [Source:MGI Symbol;Acc:MGI:2442704]	-	4466	8508	3819	5772	3797	8095	3832	9283	5554	7219	3382	3904	8701	6590	4563	6534	4787	6674	3004	7209	5711	6890	3888	4235	4758	4868	1924	3394	5612	3813	2362	3523	5117	4018	2188	4336	3974	4249	2469	4259
ENSMUSG00000035964	Tmem59l	8	70483867	70487358	-	1663	protein_coding	transmembrane protein 59-like [Source:MGI Symbol;Acc:MGI:1915187]	-	7614	4277	4079	5784	6028	4614	4790	5985	5383	4450	5320	5738	6006	4344	4782	6124	5399	4895	6534	6090	5648	4584	5135	5788	6950	5246	5724	6185	6259	4107	5622	5124	6960	4994	5102	6830	6226	6629	4029	6209
ENSMUSG00000006333	Rps9	7	3703993	3706897	+	2522	protein_coding	ribosomal protein S9 [Source:MGI Symbol;Acc:MGI:1924096]	-	6274	3260	3590	5227	4838	3178	5189	3767	3816	2801	6065	6143	3821	3343	4670	3814	6021	4279	6086	4684	5142	3179	4655	4631	7942	7637	12474	9736	6045	7336	10719	9347	7388	6762	8292	10925	8199	6233	9513	7790
ENSMUSG00000027189	Trim44	2	102300119	102407828	-	5645	protein_coding	tripartite motif-containing 44 [Source:MGI Symbol;Acc:MGI:1931835]	-	4701	6383	5442	5255	3831	6439	5768	6555	4664	6818	5062	4389	6771	6097	6132	5714	5116	6604	5020	5959	5276	5837	5856	5142	4840	5292	3705	3391	5108	5213	4343	3140	4227	5277	4033	4009	3796	4705	4299	3935
ENSMUSG00000025794	Rpl14	9	120571444	120574654	+	1651	protein_coding	ribosomal protein L14 [Source:MGI Symbol;Acc:MGI:1914365]	-	5567	2746	3304	4150	4682	3038	4487	3086	3482	3593	5263	5104	3440	2851	4098	3501	5014	4123	5524	3683	4614	2938	4380	4142	7326	8128	12769	9055	6636	8526	13070	10043	7621	6828	9741	10251	7704	8544	11278	7660
ENSMUSG00000028937	Acot7	4	152178134	152271855	+	2124	protein_coding	acyl-CoA thioesterase 7 [Source:MGI Symbol;Acc:MGI:1917275]	-	7520	4337	5682	6185	5983	4438	6313	5399	4900	4300	7236	7180	5166	3942	6071	5598	4819	4839	7430	5421	4345	4222	5726	6447	6170	6209	7244	6534	5604	4651	6008	5467	5205	5159	4987	6487	5455	6227	5819	6335
ENSMUSG00000021816	Ppp3cb	14	20499364	20546573	-	8809	protein_coding	protein phosphatase 3, catalytic subunit, beta isoform [Source:MGI Symbol;Acc:MGI:107163]	-	7123	5906	3494	3691	5808	6031	3768	4318	6371	7174	4366	3645	7043	4913	4357	4229	5550	6334	4009	4393	6218	6017	4231	3688	7469	7196	3887	3529	7563	6055	4311	3184	8241	6868	4694	4778	6515	6568	4734	3890
ENSMUSG00000026234	Ncl	1	86344719	86359400	-	10188	protein_coding	nucleolin [Source:MGI Symbol;Acc:MGI:97286]	-	4487	4590	4763	5264	3973	4850	5534	5755	4261	4508	5397	5253	5274	4515	6082	5731	4871	5572	5763	6159	4526	4741	5880	6114	4717	5492	5673	4822	4387	5887	5570	5863	4572	6107	5866	6393	4898	5428	7403	6347
ENSMUSG00000060240	Cend1	7	141426446	141429491	-	1775	protein_coding	cell cycle exit and neuronal differentiation 1 [Source:MGI Symbol;Acc:MGI:1929898]	-	6051	4157	4945	6112	4699	4217	5628	5229	4269	3270	6436	7258	4752	4548	5700	5863	5180	4912	7115	6489	4444	4627	5765	7408	5868	5748	6459	6350	5048	4404	5648	6285	5448	5031	5412	7852	5754	4947	5968	6901
ENSMUSG00000026991	Pkp4	2	59160850	59355208	+	5707	protein_coding	plakophilin 4 [Source:MGI Symbol;Acc:MGI:109281]	-	5335	4880	5936	7323	4787	4653	6583	7513	4796	4973	7266	7483	6426	4227	6651	6522	4860	4292	5313	6804	5372	4057	5703	6508	4689	3606	3600	4927	4973	4055	4088	6528	5214	4184	4094	6949	4321	3890	4930	6777
ENSMUSG00000006699	Cdc42	4	137319696	137357720	-	2966	protein_coding	cell division cycle 42 [Source:MGI Symbol;Acc:MGI:106211]	-	4731	3944	4187	4352	4048	4467	4598	4965	3990	5747	4979	4667	4543	4075	4820	5695	5738	5300	5060	5088	5443	4672	5280	5280	5713	5989	5419	4465	6117	6512	6121	4872	5932	6295	5493	6430	5879	5798	5445	6079
ENSMUSG00000025656	Arhgef9	X	95048935	95196856	-	8776	protein_coding	CDC42 guanine nucleotide exchange factor (GEF) 9 [Source:MGI Symbol;Acc:MGI:2442233]	-	5142	7467	4742	3837	4597	8138	4835	4765	5527	7858	4709	3409	7812	6497	5885	4743	5567	7890	4418	4552	6301	7525	5704	4182	4914	5064	2753	1616	5886	5043	3265	1631	4855	5592	2978	2178	4295	4341	3546	2489
ENSMUSG00000043388	Tmem130	5	144735915	144761818	-	2903	protein_coding	transmembrane protein 130 [Source:MGI Symbol;Acc:MGI:3607706]	-	3193	2443	8600	3194	2702	2772	10174	2784	2684	3194	9153	4531	2823	2854	9652	3845	2563	3519	12391	3455	2554	2891	8998	5046	2995	3594	12875	2856	2951	4223	15068	4519	2303	4082	11119	4277	3626	5982	7617	4398
ENSMUSG00000019179	Mdh2	5	135778480	135790398	+	3562	protein_coding	malate dehydrogenase 2, NAD (mitochondrial) [Source:MGI Symbol;Acc:MGI:97050]	-	6358	4594	4427	5509	5156	4391	5130	5004	4523	4914	5862	5894	5424	4502	5219	5520	5782	5578	6085	5407	5453	4689	5078	5997	6609	6283	5678	4843	6285	6756	6057	6136	6054	6207	5276	7172	6552	5977	5162	6851
ENSMUSG00000055567	Unc80	1	66468367	66699148	+	14425	protein_coding	unc-80, NALCN activator [Source:MGI Symbol;Acc:MGI:2652882]	-	3861	6362	6791	6839	3399	5891	6348	10732	3721	5263	4909	4977	6210	5918	7602	5750	2942	4812	4500	7350	2894	4568	5575	5279	3806	5008	3280	6031	4152	4915	4132	4810	3572	4694	4572	6128	3811	4840	4330	6339
ENSMUSG00000063659	Zbtb18	1	177442351	177450764	+	6138	protein_coding	zinc finger and BTB domain containing 18 [Source:MGI Symbol;Acc:MGI:1353609]	ZBTB	7532	5818	1625	8436	6224	5624	1425	10601	7184	6181	2297	5093	9710	4706	1597	7902	7060	4780	1351	8010	8202	4954	1407	4278	7672	4203	1127	5458	7455	2243	944	4317	9123	4026	1379	8117	6043	4647	1525	7571
ENSMUSG00000024109	Nrxn1	17	90033631	91093071	-	20733	protein_coding	neurexin I [Source:MGI Symbol;Acc:MGI:1096391]	-	5115	6136	4488	4580	4385	6600	4621	5901	5701	7673	4865	3717	7115	6193	5189	4794	4796	6145	4175	5225	5107	6038	4698	3775	5312	5041	3081	3657	6026	4008	3690	4133	5383	4925	3697	4338	4380	4941	3191	4215
ENSMUSG00000034891	Sncb	13	54758860	54766595	-	2145	protein_coding	synuclein, beta [Source:MGI Symbol;Acc:MGI:1889011]	-	7405	6009	4541	5896	6376	5674	5526	5305	5339	5266	6770	6297	5538	6181	5613	5177	5222	6578	7073	5829	4904	6213	5584	6325	5102	5969	4826	4910	5000	5036	4336	5223	4249	6053	3921	5807	5342	8240	4928	5534
ENSMUSG00000037071	Scd1	19	44394451	44407709	-	4836	protein_coding	stearoyl-Coenzyme A desaturase 1 [Source:MGI Symbol;Acc:MGI:98239]	-	2619	4514	6857	6576	2291	3870	8396	6140	2325	4239	8076	7887	3694	3692	8418	7189	4027	3459	7376	6882	3576	3942	8008	8450	2850	3625	5720	3738	2548	4030	6034	6582	3176	4249	5941	6513	3588	2607	5047	6922
ENSMUSG00000038619	Ensa	3	95624993	95632102	+	5346	protein_coding	endosulfine alpha [Source:MGI Symbol;Acc:MGI:1891189]	-	7350	5922	3790	4059	6195	5992	4393	4255	5869	6449	4976	4102	6235	5098	4235	4053	6003	6627	4681	4344	6349	5813	4776	4282	7941	8043	4455	3078	7581	6954	4930	3528	7542	7070	4424	4332	7312	8057	4989	4080
ENSMUSG00000034723	Tmx4	2	134594185	134644145	-	10907	protein_coding	thioredoxin-related transmembrane protein 4 [Source:MGI Symbol;Acc:MGI:106558]	-	3928	4534	6818	4218	3270	4944	7603	4955	4214	5276	6555	4391	5362	4652	8153	5744	4480	5608	8198	5268	4437	5010	8162	5961	3779	3890	5606	2395	4146	4787	6900	4012	3941	5074	6109	4479	4459	4164	4190	4956
ENSMUSG00000060450	Rnf14	18	38296635	38317847	+	3515	protein_coding	ring finger protein 14 [Source:MGI Symbol;Acc:MGI:1929668]	-	5014	5787	5492	4309	3898	5965	5529	4757	4378	6616	5462	4293	6338	5612	6523	5877	6253	6694	6656	5704	5916	6089	6718	5872	5057	4026	3713	2234	5172	3655	3819	2472	5036	4637	3703	3381	4417	3418	3387	3530
ENSMUSG00000000563	Atp5f1	3	105942698	105960099	-	4105	protein_coding	ATP synthase, H+ transporting, mitochondrial F0 complex, subunit B1 [Source:MGI Symbol;Acc:MGI:1100495]	-	5454	3757	3908	5097	4607	3950	4733	4418	4058	3783	5065	5817	4357	3590	4403	5509	5734	4670	5563	5542	5385	4138	5286	6368	6834	6547	5656	5736	5794	6351	6438	6247	6701	6273	6288	8429	6875	5271	5675	7419
ENSMUSG00000031320	Rps4x	X	102184941	102189394	-	1631	protein_coding	ribosomal protein S4, X-linked [Source:MGI Symbol;Acc:MGI:98158]	-	5685	3209	3541	3690	4812	3251	4610	2989	3703	4315	5205	4561	3582	2816	4171	4356	5641	3893	5442	3862	5971	3659	5036	4808	8058	7017	9906	5951	7127	7891	10162	7482	7002	6809	7471	7638	7084	6092	8195	7296
ENSMUSG00000061477	Rps7	12	28630854	28635953	-	2015	protein_coding	ribosomal protein S7 [Source:MGI Symbol;Acc:MGI:1333818]	-	6276	3116	3365	3856	5124	3420	4558	2801	4103	4909	4878	4661	4058	3187	4013	4138	5835	4705	5629	4094	5766	3584	4502	4131	9137	8320	10206	7264	8015	7793	9908	6972	8285	7863	7926	9308	8613	7963	8705	6507
ENSMUSG00000025651	Uqcrc1	9	108936633	108949623	+	4135	protein_coding	ubiquinol-cytochrome c reductase core protein 1 [Source:MGI Symbol;Acc:MGI:107876]	-	6271	4459	4734	5943	5055	4485	5464	4998	4257	4557	6409	6739	5063	4535	5524	6133	5731	5410	6872	5992	5356	4771	5757	6850	6040	6304	6413	6230	5218	5095	5925	5983	5363	6095	5065	7625	6044	5787	5815	6825
ENSMUSG00000035242	Oaz1	10	80826656	80829290	+	2558	protein_coding	ornithine decarboxylase antizyme 1 [Source:MGI Symbol;Acc:MGI:109433]	-	6937	5300	4516	6470	5701	4629	5661	5804	4520	5171	6180	7328	5134	4696	5854	5667	7095	5999	6938	6342	5731	4634	5305	5581	8247	6538	7848	6151	5532	5372	6254	4837	7946	6473	5074	8270	6897	4800	5462	5242
ENSMUSG00000035203	Epn1	7	5080235	5098178	+	2810	protein_coding	epsin 1 [Source:MGI Symbol;Acc:MGI:1333763]	-	8661	8040	4280	4643	7466	6836	4776	4931	6898	7276	5813	4696	8934	6495	4857	4075	7382	7332	4747	4472	7512	6906	4453	4020	7081	5868	3850	3294	6941	5767	3466	2728	6953	6281	2878	3632	6444	6424	3613	3312
ENSMUSG00000005417	Mprip	11	59661305	59780860	+	13327	protein_coding	myosin phosphatase Rho interacting protein [Source:MGI Symbol;Acc:MGI:1349438]	-	5217	7687	5724	8234	4532	7307	5748	10764	5005	5735	5288	6132	7211	5843	6103	6691	4927	6138	4503	7590	5175	5784	5244	5661	4787	4548	3241	4651	3912	3979	3345	3100	4382	4331	2892	4768	3850	3920	3618	4142
ENSMUSG00000024127	Prepl	17	85063477	85090267	-	3830	protein_coding	prolyl endopeptidase-like [Source:MGI Symbol;Acc:MGI:2441932]	-	2831	6524	8365	5189	2516	6522	7836	7041	3743	5529	5858	4622	7184	5755	9296	7863	5591	5910	7687	6914	5549	5853	8661	7852	1457	1111	1142	532	1801	806	1350	547	1606	1729	1075	797	1433	1090	924	1387
ENSMUSG00000026944	Abca2	2	25428703	25448540	+	8346	protein_coding	ATP-binding cassette, sub-family A (ABC1), member 2 [Source:MGI Symbol;Acc:MGI:99606]	-	4940	6112	8391	10034	4175	5710	7509	11183	3905	4652	7518	9106	6570	5771	9055	8721	4536	4497	6796	9497	4325	4972	6344	8618	3025	2636	3088	5638	2335	2367	2979	3785	3010	2726	2889	4709	2969	2616	3272	4890
ENSMUSG00000033066	Gas7	11	67455437	67688990	+	11342	protein_coding	growth arrest specific 7 [Source:MGI Symbol;Acc:MGI:1202388]	-	6057	9406	2239	6132	5278	9271	2415	8850	6366	8019	3420	3961	8458	7493	3292	6494	5372	8322	2068	7394	6266	8499	3018	3369	5131	5491	1604	4470	4540	4402	2003	2882	4416	5388	2881	4718	3798	6010	3142	4117
ENSMUSG00000031428	Zcchc18	X	136993155	136998472	+	4876	protein_coding	zinc finger, CCHC domain containing 18 [Source:MGI Symbol;Acc:MGI:1914245]	-	5212	4353	5869	4532	4467	4490	6687	4532	4599	4851	7143	4735	5376	4700	7429	4455	5513	5687	8205	4382	5093	4709	7194	5420	5402	4514	6013	3727	4703	3735	6704	3267	5015	5102	6073	4496	4860	5466	5116	3904
ENSMUSG00000078578	Ube2d3	3	135438149	135468198	+	24499	protein_coding	ubiquitin-conjugating enzyme E2D 3 [Source:MGI Symbol;Acc:MGI:1913355]	-	5138	4518	4096	4672	4489	4994	4883	5123	4422	5763	5018	4529	4823	3982	4942	5046	4958	5024	5012	5028	4571	4276	4841	4821	5847	6318	5065	4662	5853	5138	6044	4451	5614	5974	5982	6592	5738	5255	5795	5312
ENSMUSG00000037259	Dzank1	2	144470557	144527414	-	8262	protein_coding	double zinc ribbon and ankyrin repeat domains 1 [Source:MGI Symbol;Acc:MGI:2139080]	-	2573	5138	8164	4471	2185	5155	8993	5243	2945	5243	6787	5132	4326	4595	9543	6283	3478	4786	8398	5617	3262	4838	9155	7158	2693	3325	4499	2190	2728	3291	5232	3111	2245	3495	5057	3660	3042	2969	3842	4170
ENSMUSG00000021719	Rgs7bp	13	104945904	105054930	-	7077	protein_coding	regulator of G-protein signalling 7 binding protein [Source:MGI Symbol;Acc:MGI:106334]	-	4641	8719	3902	5130	4211	8981	3518	7390	5169	8348	3868	4155	6706	5961	4735	5537	4170	6345	2434	5947	4332	6619	3815	3926	4472	6314	1898	4696	5103	6209	2008	4815	4674	5137	2064	4518	3390	4199	3067	4301
ENSMUSG00000028557	Rnf11	4	109451098	109484728	-	4263	protein_coding	ring finger protein 11 [Source:MGI Symbol;Acc:MGI:1352759]	-	4753	4658	4371	4194	4049	4970	4802	4100	4148	5966	4879	4201	4401	4010	4803	4522	4413	4780	5149	4457	4231	4613	4905	4632	6169	7541	5661	4324	6311	5609	6636	5134	5597	6596	6439	6592	6099	7032	5835	5357
ENSMUSG00000037503	Fam168b	1	34813219	34843065	-	5219	protein_coding	family with sequence similarity 168, member B [Source:MGI Symbol;Acc:MGI:2448487]	-	5639	7717	5362	6749	4639	7512	5654	8033	5181	6387	5760	6350	6995	6564	6399	6253	4913	6662	5547	7141	4805	6057	5521	5861	4325	4275	3070	3216	3780	3918	2687	3310	4172	4441	2750	4620	3904	3731	2935	4640
ENSMUSG00000024576	Csnk1a1	18	61555274	61590061	+	10502	protein_coding	casein kinase 1, alpha 1 [Source:MGI Symbol;Acc:MGI:1934950]	-	5350	6143	4592	4866	4648	5928	4637	6109	5476	5877	4683	4446	7276	5078	5064	5448	6099	5614	4421	5363	6345	5088	4919	4973	5678	4989	3629	3573	5532	5291	3944	3697	5682	4962	3909	4898	5141	3959	3794	4402
ENSMUSG00000027347	Rasgrp1	2	117279993	117343001	-	5600	protein_coding	RAS guanyl releasing protein 1 [Source:MGI Symbol;Acc:MGI:1314635]	-	5989	10286	3148	726	4775	10304	2288	1060	6595	8869	2448	453	11198	8568	3838	865	7881	9476	1433	907	9249	9452	3175	662	5796	6149	1006	250	6641	7003	1362	324	7359	6604	1777	470	5161	4082	2122	602
ENSMUSG00000006575	Rundc3a	11	102393403	102402555	+	2941	protein_coding	RUN domain containing 3A [Source:MGI Symbol;Acc:MGI:1858752]	-	7304	5792	3599	5214	6173	5111	4043	4961	4988	6022	5076	5199	6024	4795	4077	4509	5833	5863	4889	4704	6287	5439	4455	4758	8063	7456	5148	6572	7407	5460	4690	4283	7008	6456	3839	5804	6897	7136	4984	4822
ENSMUSG00000022201	Zfr	15	12117831	12185683	+	5911	protein_coding	zinc finger RNA binding protein [Source:MGI Symbol;Acc:MGI:1341890]	-	4320	6220	4774	3901	3826	6448	5141	4926	4544	7501	4635	3418	6168	5311	5366	4629	4859	5540	4310	4213	5606	5595	5257	3979	5178	5674	3879	3033	5433	5022	4875	2723	4580	5693	4702	3866	4164	5035	4524	3494
ENSMUSG00000000787	Ddx3x	X	13280970	13294052	+	5277	protein_coding	DEAD/H (Asp-Glu-Ala-Asp/His) box polypeptide 3, X-linked [Source:MGI Symbol;Acc:MGI:103064]	-	2867	3782	4029	5089	2415	3969	4049	6201	3063	3834	3876	4275	5803	5203	6876	8597	5941	5711	6258	8745	5092	4993	6582	7372	2971	3234	3028	3377	3232	3706	3490	3778	3095	3556	3482	5404	4255	2954	4095	7137
ENSMUSG00000026585	Kifap3	1	163779583	163917109	+	4012	protein_coding	kinesin-associated protein 3 [Source:MGI Symbol;Acc:MGI:107566]	-	4557	5168	4598	4058	3767	5567	4969	4536	4461	6281	4900	4289	5356	5073	5240	4994	4551	5605	5067	4575	4899	5376	5284	5233	5344	6531	4138	3393	5879	5467	4815	3742	5043	5535	4852	4568	4991	6373	4878	4632
ENSMUSG00000055065	Ddx17	15	79527736	79546741	-	7643	protein_coding	DEAD (Asp-Glu-Ala-Asp) box polypeptide 17 [Source:MGI Symbol;Acc:MGI:1914290]	-	5741	5798	5810	7029	5540	5575	6237	8425	4684	5169	6725	6068	5926	5421	6251	4954	4850	4787	5644	6212	4602	3763	5121	5330	4663	4851	4318	5089	3556	5303	4378	3147	4154	4474	4073	4732	3812	4030	4298	4320
ENSMUSG00000069601	Ank3	10	69398773	70027438	+	34838	protein_coding	ankyrin 3, epithelial [Source:MGI Symbol;Acc:MGI:88026]	-	3819	8054	8184	7547	3472	7922	7216	11595	4369	5557	5571	6199	8024	6906	8614	6379	3197	5206	4489	7707	3801	5650	6009	6239	2972	3292	2429	2994	3079	3243	2491	3141	2922	3188	2809	3349	2359	2659	2678	3385
ENSMUSG00000037855	Zfp365	10	67886103	67912662	-	5205	protein_coding	zinc finger protein 365 [Source:MGI Symbol;Acc:MGI:2143676]	-	5003	12816	3130	1389	4262	11564	3230	1657	5286	13035	3305	1649	7871	8791	4337	2013	6113	9212	2585	1958	6745	10510	4321	2147	5085	7417	1707	705	5803	5242	2104	954	5366	7554	2478	1024	4313	6415	3534	1183
ENSMUSG00000029076	Sdf4	4	155992872	156013610	+	6115	protein_coding	stromal cell derived factor 4 [Source:MGI Symbol;Acc:MGI:108079]	-	4590	4657	4711	5532	3729	4919	5618	6149	4131	4263	5371	5600	5430	4636	6006	6424	5575	5277	6119	6342	5221	4686	6187	6437	5069	4702	5133	4080	4980	4392	5269	4573	4736	4733	4895	5465	4716	4371	4449	5453
ENSMUSG00000035640	Cbarp	10	80130451	80140835	-	4996	protein_coding	calcium channel, voltage-dependent, beta subunit associated regulatory protein [Source:MGI Symbol;Acc:MGI:1354170]	-	5779	6580	7399	3415	5153	6182	8445	3221	4725	6494	8030	4065	6901	6667	8946	3857	5337	7015	9846	3722	5806	6475	8133	4615	5121	4850	7559	2203	4555	3917	6986	2246	4147	4651	5122	2881	4319	4766	4700	2614
ENSMUSG00000004187	Kifc2	15	76659858	76668196	+	3932	protein_coding	kinesin family member C2 [Source:MGI Symbol;Acc:MGI:109187]	-	7698	10138	3716	2412	6686	8120	4162	2473	6607	7950	5558	2568	9492	8298	4933	2358	7818	8114	4193	2486	8319	8019	4729	2671	6962	6675	3036	2611	6478	4703	3321	1419	6642	6726	3236	2102	5948	8134	4213	1585
ENSMUSG00000049517	Rps23	13	90922958	90924950	+	1268	protein_coding	ribosomal protein S23 [Source:MGI Symbol;Acc:MGI:1913725]	-	6181	3220	2913	4056	4555	3088	4586	3041	3845	2662	4816	4596	3600	3089	3794	2649	5288	3969	5227	3587	4943	3294	4621	3698	8082	7601	11278	8467	6103	7925	10164	7989	8126	7563	9002	9508	7888	7180	9318	6611
ENSMUSG00000011877	Git1	11	77493562	77507786	+	4838	protein_coding	G protein-coupled receptor kinase-interactor 1 [Source:MGI Symbol;Acc:MGI:1927140]	-	7031	10102	5193	4305	5936	7917	5479	4149	5965	8343	5183	4485	8573	6625	5194	3795	6704	6265	4257	3670	8075	6504	4949	4162	5803	5542	3174	2525	5450	4530	3144	2441	5583	5249	2584	2640	4057	4742	3536	2194
ENSMUSG00000019986	Ahi1	10	20952547	21080429	+	7040	protein_coding	Abelson helper integration site 1 [Source:MGI Symbol;Acc:MGI:87971]	-	3692	2091	8943	2895	3339	2195	9763	3074	2945	3536	8031	3430	3849	2099	9339	3844	3219	2935	10921	3128	3642	2212	9622	4518	3958	2873	10615	2701	3564	3633	11438	3220	3253	3197	10010	3618	3620	5471	6151	3063
ENSMUSG00000028222	Calb1	4	15881264	15908064	+	4846	protein_coding	calbindin 1 [Source:MGI Symbol;Acc:MGI:88248]	-	2641	1920	1956	11327	2282	2493	2340	14424	2386	3462	2464	8811	2485	1784	2641	13340	2133	3009	2375	13845	2102	2520	2787	7147	3157	3142	3421	14163	3654	2578	3939	6028	2519	3324	3607	15270	2945	4984	3193	8182
ENSMUSG00000031532	Saraf	8	34154575	34170821	+	2929	protein_coding	store-operated calcium entry-associated regulatory factor [Source:MGI Symbol;Acc:MGI:1915137]	-	5893	4630	4861	4300	5028	4446	5654	3930	4507	4811	6235	4910	4958	4181	5713	3986	5918	4818	6835	4331	5211	4349	5628	4753	6708	5842	7365	3679	5443	4978	7170	4567	6227	5793	6333	5257	6330	6026	5423	5121
ENSMUSG00000078812	Eif5a	11	69916714	69921958	-	2377	protein_coding	eukaryotic translation initiation factor 5A [Source:MGI Symbol;Acc:MGI:106248]	-	6870	4844	3769	4535	5803	4825	4788	4503	4744	4433	5249	5141	5309	4618	4779	4392	6763	6111	5432	4863	6140	4825	4971	4858	7349	5983	5517	3971	7041	6337	5455	3967	7555	6747	4180	5684	7095	6813	4642	5149
ENSMUSG00000024277	Mapre2	18	23752333	23893861	+	10202	protein_coding	microtubule-associated protein, RP/EB family, member 2 [Source:MGI Symbol;Acc:MGI:106271]	-	4358	6197	5199	7538	3745	6716	5834	9471	4394	5982	5772	6205	5630	5230	5940	7314	4089	6240	5406	7746	4112	5465	5456	5847	3475	4332	3187	3791	3547	3724	3404	3237	3329	4508	3312	4858	3038	4053	3456	4329
ENSMUSG00000067274	Rplp0	5	115559467	115563727	+	1659	protein_coding	ribosomal protein, large, P0 [Source:MGI Symbol;Acc:MGI:1927636]	-	5736	3314	3485	4910	4836	3304	4276	4101	3786	4041	5211	5346	4100	3229	4158	4962	6665	4403	5011	4613	6748	3542	4719	5065	7617	6067	8070	6611	6844	5948	7664	5876	7525	5665	5219	7295	7039	5158	6236	6112
ENSMUSG00000033208	S100b	10	76253853	76261159	+	1484	protein_coding	S100 protein, beta polypeptide, neural [Source:MGI Symbol;Acc:MGI:98217]	-	1941	1501	3335	8005	1647	1586	3928	6959	1438	1928	4251	9169	1906	1820	3357	8270	2624	1934	4169	8410	2825	1920	3910	9808	2829	3009	5661	12033	2928	3706	6182	16734	3259	3201	4755	16507	3619	3051	5278	14466
ENSMUSG00000036752	Tubb4b	2	25222160	25224702	-	2088	protein_coding	tubulin, beta 4B class IVB [Source:MGI Symbol;Acc:MGI:1915472]	-	5508	4476	5410	5087	4734	4364	5400	4098	3842	4456	6126	6264	4380	3915	5195	4874	5352	4839	6726	5146	4496	4189	4977	6306	5279	5396	6014	4183	4601	4651	6671	6566	4696	5086	4794	5624	5860	5908	5515	6988
ENSMUSG00000064373	Selenop	15	3268547	3280508	+	2842	protein_coding	selenoprotein P [Source:MGI Symbol;Acc:MGI:894288]	-	3704	4343	7644	7003	3342	4651	9176	6668	3703	5515	9057	8733	4471	4197	8705	8383	6498	4779	7777	7187	6311	4285	8978	10200	2766	2294	3243	1549	2951	2600	4174	3071	3412	3479	3116	3282	3270	1756	2503	4749
ENSMUSG00000029632	Ndufa4	6	11900292	11907497	-	1381	protein_coding	Ndufa4, mitochondrial complex associated [Source:MGI Symbol;Acc:MGI:107686]	-	5715	3204	2976	4822	4486	3246	3972	4079	3763	3321	4666	5665	3400	3214	3547	4471	5058	4123	4646	5210	4567	3573	4261	5391	7036	6679	7048	7733	6056	6990	6708	8815	6265	6518	6509	10479	7397	5287	6607	9321
ENSMUSG00000031824	6430548M08Rik	8	120114152	120165306	+	6626	protein_coding	RIKEN cDNA 6430548M08 gene [Source:MGI Symbol;Acc:MGI:2443793]	-	3346	6795	5388	6671	3072	5770	5443	9089	3352	5054	5348	6430	4950	6838	5647	7283	4290	7974	5558	7675	4132	5558	5575	6402	3406	4958	3514	4496	2851	5152	3416	3110	2811	5430	2912	5032	3327	4040	2973	4678
ENSMUSG00000073702	Rpl31	1	39367842	39371911	+	1662	protein_coding	ribosomal protein L31 [Source:MGI Symbol;Acc:MGI:2149632]	-	5699	3150	2794	3366	4243	3196	4095	2782	3312	3315	4559	3842	3131	2806	3606	2784	5043	4237	4542	3148	4443	3342	4081	3303	8107	8995	10381	7507	6240	8923	9714	7399	7187	8575	10204	9154	7696	9104	10808	6557
ENSMUSG00000040724	Kcna2	3	107101146	107115005	+	11906	protein_coding	potassium voltage-gated channel, shaker-related subfamily, member 2 [Source:MGI Symbol;Acc:MGI:96659]	-	2435	6644	5562	6373	2110	6461	5381	9799	2522	4366	4219	5573	4557	5755	6195	6852	2808	4564	4443	8154	2431	4957	5177	7211	2549	4349	3707	6985	2756	4030	3021	8465	2465	2713	2296	6985	3132	3468	5182	6467
ENSMUSG00000048388	Fam171b	2	83812636	83883486	+	5744	protein_coding	family with sequence similarity 171, member B [Source:MGI Symbol;Acc:MGI:2444579]	-	5417	6922	4504	2915	4173	6880	4419	3412	5474	7601	4404	2861	8066	7229	5221	3634	5834	9509	3814	3488	5971	6941	5062	3450	5427	6450	2479	1403	5855	8460	2956	1840	5199	7099	2915	2122	4650	4095	2974	2457
ENSMUSG00000034902	Pip5k1c	10	81292963	81319973	+	5730	protein_coding	phosphatidylinositol-4-phosphate 5-kinase, type 1 gamma [Source:MGI Symbol;Acc:MGI:1298224]	-	5632	11833	3731	7137	4961	9873	4006	8715	5471	7302	4204	5337	7752	9078	4357	5662	5871	8460	3593	6817	5615	8087	3730	4677	3437	5089	1571	3686	3324	3870	1535	1888	3581	5012	1389	3523	3157	4094	2040	2935
ENSMUSG00000040276	Pacsin1	17	27655509	27711482	+	6525	protein_coding	protein kinase C and casein kinase substrate in neurons 1 [Source:MGI Symbol;Acc:MGI:1345181]	-	5060	8741	6047	7298	4300	7819	6479	8387	5092	5249	5805	6120	7345	7559	6710	5585	4721	7508	5746	7112	4876	6950	5772	6253	2889	3475	2213	2277	2647	3047	1947	1667	2644	4078	1906	2461	2691	3045	2124	2611
ENSMUSG00000036766	Dner	1	84369839	84696221	-	4784	protein_coding	delta/notch-like EGF repeat containing [Source:MGI Symbol;Acc:MGI:2152889]	-	2563	2101	4711	8744	2173	2424	4848	10663	2322	3230	4626	7133	2751	3122	4632	8680	2250	4053	5146	9127	2212	2921	4395	6276	2843	3546	5603	9871	2755	4623	6554	6458	2322	4292	5494	11765	3062	4967	4764	7410
ENSMUSG00000026959	Grin1	2	25291181	25319187	-	9700	protein_coding	glutamate receptor, ionotropic, NMDA1 (zeta 1) [Source:MGI Symbol;Acc:MGI:95819]	-	7098	6634	3870	3980	5967	6039	4061	4421	5043	5408	4404	4086	6795	5927	4885	3580	4698	6190	4563	3887	5215	5912	3871	3561	7041	7039	3748	4293	5926	5513	3460	2963	6383	5808	2967	4350	6006	6282	4540	3142
ENSMUSG00000039100	6-Mar	15	31455891	31531053	-	9174	protein_coding	membrane-associated ring finger (C3HC4) 6 [Source:MGI Symbol;Acc:MGI:2442773]	-	4631	5459	4752	4018	3815	5770	4886	4900	4775	5697	4704	3561	6419	4999	5685	4302	4383	5747	4568	4448	4384	5498	4891	4055	5567	5960	3921	3393	5197	5294	5059	3477	5062	5852	5064	4580	4856	5621	4488	4023
ENSMUSG00000029840	Mtpn	6	35508906	35539888	-	3960	protein_coding	myotrophin [Source:MGI Symbol;Acc:MGI:99445]	-	4721	7054	3235	2927	3985	7520	3595	3924	5198	8167	3814	2614	6809	5756	4269	3703	5415	7098	3393	3690	5368	6902	3895	2862	4746	5562	2657	1845	5380	4811	3549	2209	5140	6108	3401	2896	4596	5178	3550	3136
ENSMUSG00000030729	Pgm2l1	7	100227394	100278868	+	9583	protein_coding	phosphoglucomutase 2-like 1 [Source:MGI Symbol;Acc:MGI:1918224]	-	6218	8429	3963	3986	4974	8411	3809	5128	6878	8627	3992	2992	9165	6299	4001	3453	4635	6912	3448	3896	4779	7310	3651	3193	6015	5595	1893	1889	6230	3207	1975	1900	5722	5543	2429	2681	5353	5258	2537	2785
ENSMUSG00000022048	Dpysl2	14	66802864	66868688	-	4520	protein_coding	dihydropyrimidinase-like 2 [Source:MGI Symbol;Acc:MGI:1349763]	-	5545	3122	3444	3226	4559	3387	4443	2903	3564	3656	5218	4376	2736	2651	3609	2489	2505	3157	4887	2759	2530	2897	3472	3576	7640	8395	8899	6056	6701	7877	8633	9116	6671	7856	11500	9643	7384	9005	8397	8685
ENSMUSG00000013033	Adgrl1	8	83900105	83941954	+	8587	protein_coding	adhesion G protein-coupled receptor L1 [Source:MGI Symbol;Acc:MGI:1929461]	-	6729	10547	5096	5538	5727	8915	5266	6742	5782	6305	5717	4406	8468	8286	5996	3202	4929	8512	4819	4881	4547	7663	4695	3449	5084	5138	2525	3606	4038	4561	2778	1826	4875	5465	2730	2609	4181	5422	2958	2419
ENSMUSG00000032046	Abhd12	2	150832493	150904741	-	2823	protein_coding	abhydrolase domain containing 12 [Source:MGI Symbol;Acc:MGI:1923442]	-	6094	5435	3937	4096	5215	5276	4306	3952	4713	5382	4671	4757	5794	4736	4725	4652	5868	5771	4935	4636	6405	5782	4907	5089	6259	6058	4473	3368	6860	4502	3970	3202	6303	5338	3723	4017	6186	5425	4207	3857
ENSMUSG00000019124	Scrn1	6	54501173	54566489	-	8613	protein_coding	secernin 1 [Source:MGI Symbol;Acc:MGI:1917188]	-	2953	5755	5736	5445	2488	5721	5868	6284	2803	5165	4983	4542	4106	4764	6544	5845	3741	6017	6590	6029	3548	5568	6124	5255	3415	5114	4608	4130	3098	4860	4935	3420	3132	4911	4225	4829	2910	3595	4617	4626
ENSMUSG00000021476	Habp4	13	64161824	64186537	+	5362	protein_coding	hyaluronic acid binding protein 4 [Source:MGI Symbol;Acc:MGI:1891713]	-	4881	4810	4405	4480	3958	4489	5325	3750	3662	4805	5536	5537	4308	4372	5393	4203	4587	4981	6022	4520	4339	4617	5401	5535	5763	6498	6779	4389	5469	4997	6846	5240	5021	5442	5615	5552	5069	5806	5987	4901
ENSMUSG00000013236	Ptprs	17	56412426	56476483	-	14990	protein_coding	protein tyrosine phosphatase, receptor type, S [Source:MGI Symbol;Acc:MGI:97815]	-	7589	7189	4862	4245	6439	6443	4695	4614	6041	6514	5459	4197	8620	6327	5343	3407	5221	6431	4665	4128	5747	5979	4507	3601	6076	4898	3822	3817	5424	4181	3543	2570	5692	5027	3326	3206	5356	6116	4044	2777
ENSMUSG00000007950	Abhd8	8	71456705	71463655	-	4079	protein_coding	abhydrolase domain containing 8 [Source:MGI Symbol;Acc:MGI:1918946]	-	6803	6192	4713	5290	5707	5547	5839	5214	4762	4922	6463	5817	5419	5155	5834	4816	6028	5878	6507	5445	5634	5681	5461	5056	6426	5512	5390	4336	4860	3880	4248	3291	5837	5382	3499	4942	6138	6002	4128	3748
ENSMUSG00000018451	6330403K07Rik	11	71031941	71033513	-	1494	lincRNA	RIKEN cDNA 6330403K07 gene [Source:MGI Symbol;Acc:MGI:1918001]	-	4913	4110	5852	2439	3839	3717	8131	1601	3464	4534	8040	4226	3951	3855	7697	2739	4301	5788	10806	2653	4137	4219	7987	4218	4756	5663	14266	1860	4067	5246	13566	3381	4041	6081	8442	3184	4512	6308	5328	3294
ENSMUSG00000036745	Ttll7	3	146852367	146984009	+	8266	protein_coding	tubulin tyrosine ligase-like family, member 7 [Source:MGI Symbol;Acc:MGI:1918142]	-	3439	5243	5281	4724	2719	5246	5048	5288	3499	5207	4766	4726	4887	4908	6311	5823	3963	5027	4636	6055	3656	4837	5443	6203	3738	4561	2649	2746	3842	3891	2978	3646	3708	4366	3696	4256	3587	3114	3720	4391
ENSMUSG00000071659	Hnrnpul2	19	8819401	8834142	+	5726	protein_coding	heterogeneous nuclear ribonucleoprotein U-like 2 [Source:MGI Symbol;Acc:MGI:1915943]	-	4551	5962	5084	6231	3847	6008	5555	7668	4736	4298	5230	5183	5875	5310	5732	4919	4662	5536	4890	5731	4348	5042	5241	5067	3929	4232	3370	3410	4063	4520	3787	3911	4097	4899	3851	5002	4047	4091	3599	5132
ENSMUSG00000039601	Rcan2	17	43801351	44039516	+	4372	protein_coding	regulator of calcineurin 2 [Source:MGI Symbol;Acc:MGI:1858219]	-	2698	5617	6540	5520	2351	6150	7290	5050	2370	5248	6723	6277	3240	4983	7823	6752	3789	4705	7125	6408	3564	5082	7642	7862	2050	4516	3940	2682	2080	3989	4513	4443	2256	3870	4779	4667	2917	2820	5130	5275
ENSMUSG00000037012	Hk1	10	62268855	62379908	-	8532	protein_coding	hexokinase 1 [Source:MGI Symbol;Acc:MGI:96103]	-	6242	6571	4618	5630	5123	5952	4895	6325	5363	5533	5708	4875	7274	5638	5169	4775	4679	6039	5317	5365	4880	5818	4578	4674	4224	4165	2906	2692	4284	3496	2983	2466	3829	4378	2393	3325	3822	4581	2686	3594
ENSMUSG00000000538	Tom1l2	11	60226714	60352905	-	8764	protein_coding	target of myb1-like 2 (chicken) [Source:MGI Symbol;Acc:MGI:2443306]	-	4457	6167	5460	5851	3915	5596	5762	6804	4176	4938	5443	5380	6198	5384	6035	5529	5012	5572	5846	6067	4753	5364	5625	6096	4149	3411	3408	3222	3635	3506	3137	3359	3868	3482	2996	3868	3846	3417	3193	4264
ENSMUSG00000007891	Ctsd	7	142375911	142388038	-	2351	protein_coding	cathepsin D [Source:MGI Symbol;Acc:MGI:88562]	-	4389	3233	4163	4445	4302	3259	4477	3883	3127	3486	4894	5194	3426	3036	4594	4953	6581	3991	5198	4756	5253	3360	4567	5077	7043	5130	6662	5919	4834	4880	6674	6862	6227	4733	5527	6910	7989	4479	5860	6749
ENSMUSG00000026424	Gpr37l1	1	135160234	135167681	-	2269	protein_coding	G protein-coupled receptor 37-like 1 [Source:MGI Symbol;Acc:MGI:1928503]	-	3522	3154	4019	8637	3021	2549	4505	9795	2651	2756	4850	7601	3530	2990	4820	8304	4335	3248	5088	8714	3897	2750	4359	7047	4005	3031	4295	7660	3609	3143	4387	6566	4501	3479	3612	8867	4159	3106	3581	7608
ENSMUSG00000052572	Dlg2	7	90476672	92449247	+	16280	protein_coding	discs large MAGUK scaffold protein 2 [Source:MGI Symbol;Acc:MGI:1344351]	-	3696	7962	4379	4541	3384	7817	4335	6431	4339	7586	3721	3528	6901	6252	5199	5246	4353	6593	3289	5449	4714	6816	4580	4184	3464	4145	2062	2981	3687	4522	2596	2138	3342	4770	2606	3310	3241	4260	3117	2854
ENSMUSG00000023960	Enpp5	17	44078813	44086567	+	4858	protein_coding	ectonucleotide pyrophosphatase/phosphodiesterase 5 [Source:MGI Symbol;Acc:MGI:1933830]	-	3830	4536	4509	4391	3230	4725	4722	4951	3597	5276	5146	4436	4721	4183	5257	5990	4965	5306	5024	5539	4601	5108	5416	5820	4043	4447	3836	3222	4184	4025	3907	3637	3783	4124	3871	4422	3890	4227	4356	4276
ENSMUSG00000021687	Scamp1	13	94201310	94285857	-	4582	protein_coding	secretory carrier membrane protein 1 [Source:MGI Symbol;Acc:MGI:1349480]	-	4509	4576	4228	4129	3923	5108	4913	4474	4082	5463	4878	4277	4836	4359	5350	5001	4348	5762	5304	4733	4341	5123	5402	5032	4623	5649	4422	3281	4473	6137	4969	4046	4632	5638	4926	4979	4276	4893	4793	4815
ENSMUSG00000063229	Ldha	7	46841475	46855627	+	3310	protein_coding	lactate dehydrogenase A [Source:MGI Symbol;Acc:MGI:96759]	-	6951	5768	2781	2916	5519	5580	3254	2855	4808	5760	4303	2769	5579	4950	3594	2720	6320	6404	4072	2916	6002	5806	3979	3037	7692	7740	5109	3874	6836	6223	5019	3187	6863	6893	4709	4320	6975	8384	5008	3454
ENSMUSG00000018909	Arrb1	7	99535466	99606771	+	11175	protein_coding	arrestin, beta 1 [Source:MGI Symbol;Acc:MGI:99473]	-	3635	7422	5644	6398	3084	6600	5837	8091	3485	5416	5392	5583	5306	5784	6393	6277	4412	6382	5481	6462	4055	5767	5852	6056	2956	3662	2963	3376	2551	3553	2976	2535	2877	4124	2672	3808	2984	2708	3216	3586
ENSMUSG00000090841	Myl6	10	128490860	128494145	-	3187	protein_coding	myosin, light polypeptide 6, alkali, smooth muscle and non-muscle [Source:MGI Symbol;Acc:MGI:109318]	-	5641	3204	2850	4212	4286	3198	4029	3630	3665	2588	4567	5056	3345	3353	3584	3186	5410	4393	4701	4188	4015	3487	3795	4272	7450	7459	8419	8479	5377	6789	7206	7934	6668	6757	6476	9559	8296	7698	7772	6877
ENSMUSG00000032589	Bsn	9	108096022	108190384	-	15938	protein_coding	bassoon [Source:MGI Symbol;Acc:MGI:1277955]	-	5546	14718	4776	7705	5185	12721	3958	14291	5998	8296	4454	4686	11349	10472	4488	4265	3670	7493	2453	6476	3981	8428	3127	3087	4023	3801	1023	2179	4328	3104	1074	1717	3945	3887	1250	2497	3211	4208	1737	2969
ENSMUSG00000026238	Ptma	1	86526726	86530712	+	1462	protein_coding	prothymosin alpha [Source:MGI Symbol;Acc:MGI:97803]	-	4657	3754	3797	5219	4325	3912	4602	5659	4360	3797	5080	4955	4462	3516	4378	4458	5826	4242	4470	4804	5500	3618	4564	4763	5298	5086	5178	4861	4547	5612	5732	5449	6260	5680	5275	6383	5335	4680	5232	5824
ENSMUSG00000009013	Dynll1	5	115297110	115300999	-	3890	protein_coding	dynein light chain LC8-type 1 [Source:MGI Symbol;Acc:MGI:1861457]	-	8650	4155	2614	2421	6903	4471	3309	2229	5748	5440	4366	2918	5215	3488	2876	1832	5690	5053	3124	1955	6401	4406	3290	2433	10320	9457	6065	3627	9553	8802	5643	3670	9424	8338	5026	4672	9668	9548	6189	3134
ENSMUSG00000035770	Dync1li2	8	104417680	104443047	-	6027	protein_coding	dynein, cytoplasmic 1 light intermediate chain 2 [Source:MGI Symbol;Acc:MGI:107738]	-	4096	5715	5363	6163	3534	5638	5634	6338	3817	4724	5440	6123	4946	4760	6014	6142	4265	5056	5163	6090	4032	4724	5559	6797	3008	3159	2813	2988	2947	3052	3096	4054	3147	3403	3212	4525	2866	2542	3520	4839
ENSMUSG00000017639	Rab11fip4	11	79591212	79698023	+	7451	protein_coding	RAB11 family interacting protein 4 (class II) [Source:MGI Symbol;Acc:MGI:2442920]	-	4256	8883	5123	5162	3785	7572	5650	6497	4378	5667	4900	4549	6510	6979	6228	4837	4752	7230	4795	5696	4505	6706	5415	4675	3101	4479	3074	2968	3193	4641	3081	3242	3024	4429	2694	3231	3032	3658	3234	3385
ENSMUSG00000009927	Rps25	9	44407139	44410427	+	2691	protein_coding	ribosomal protein S25 [Source:MGI Symbol;Acc:MGI:1922867]	-	5002	2579	2857	3108	3781	2682	3730	2803	3275	4033	4307	4276	3080	2632	3325	3510	4670	3719	4766	3325	4902	3169	4211	3965	7507	8024	10565	7243	6340	7722	10452	7780	7005	7077	7542	9338	6918	7359	8044	6576
ENSMUSG00000025369	Smarcc2	10	128459248	128490482	+	5552	protein_coding	SWI/SNF related, matrix associated, actin dependent regulator of chromatin, subfamily c, member 2 [Source:MGI Symbol;Acc:MGI:1915344]	MYB	4778	5597	5019	6341	4005	5009	5586	6919	4242	4930	5388	5457	5610	5016	5860	5513	4374	5236	5673	5996	4710	4631	5318	5448	3534	4249	3815	4107	3292	3713	3702	3363	3444	4411	3251	4539	3451	4225	4055	4034
ENSMUSG00000026103	Gls	1	52163448	52233232	-	15057	protein_coding	glutaminase [Source:MGI Symbol;Acc:MGI:95752]	-	6373	6298	4401	5565	5317	6519	3988	7085	5495	6651	4455	4238	7438	5622	4133	4630	4934	5528	4303	5346	4960	5429	3804	4783	4646	4039	2400	3578	4679	3463	2301	2532	4667	3903	2342	4005	3885	3594	2590	3798
ENSMUSG00000021096	Ppm1a	12	72757455	72799819	+	12829	protein_coding	protein phosphatase 1A, magnesium dependent, alpha isoform [Source:MGI Symbol;Acc:MGI:99878]	-	3829	5859	4985	4974	3226	5685	5440	5713	3708	5336	5041	4936	5061	4903	5891	5200	4373	5500	5731	5512	4136	5019	5513	5484	4016	4861	3859	3024	3851	3950	4045	3725	3772	4682	4219	4158	3648	4346	3990	4269
ENSMUSG00000047261	Gap43	16	42248442	42340651	-	1523	protein_coding	growth associated protein 43 [Source:MGI Symbol;Acc:MGI:95639]	-	3497	3211	5472	2806	2817	3504	6395	2654	2582	4956	6934	3413	2810	3124	6608	3198	3101	4890	8314	3183	2819	4335	7279	3755	3961	5075	10113	3742	4057	4697	11200	3725	2488	6103	8449	4717	3991	7931	6992	3992
ENSMUSG00000001211	Agpat3	10	78269178	78352489	-	7790	protein_coding	1-acylglycerol-3-phosphate O-acyltransferase 3 [Source:MGI Symbol;Acc:MGI:1336186]	-	3749	6204	5528	5966	3313	5599	5818	7166	3753	4007	5284	5655	5786	5528	6628	5897	5274	5739	5553	7081	4888	5357	6119	6667	3593	3183	3190	3161	3103	3091	2930	3169	3479	3671	2737	3978	3420	2843	2936	3918
ENSMUSG00000075700	Selenot	3	58576636	58593133	+	3436	protein_coding	selenoprotein T [Source:MGI Symbol;Acc:MGI:1916477]	-	3523	3822	4217	4658	3215	4144	4858	5083	3512	5082	4588	4463	4250	3527	5158	5403	4055	4101	4586	5234	3721	3560	4974	5038	4656	4954	4804	4565	5168	5240	5462	5180	4479	4869	4983	6523	4583	3562	4895	6130
ENSMUSG00000038274	Fau	19	6057888	6059524	+	815	protein_coding	Finkel-Biskis-Reilly murine sarcoma virus (FBR-MuSV) ubiquitously expressed (fox derived) [Source:MGI Symbol;Acc:MGI:102547]	-	6012	3165	2983	4199	4686	2962	4392	3166	3394	3324	5149	5013	3339	3058	3919	3547	5359	3935	5182	3854	5118	3284	4074	3955	8051	7444	11579	8161	5871	6622	8614	7260	7334	6695	6452	9583	8065	7418	7819	5873
ENSMUSG00000029461	Fam168a	7	100706635	100841656	+	7252	protein_coding	family with sequence similarity 168, member A [Source:MGI Symbol;Acc:MGI:2442372]	-	4290	5940	5183	5786	3692	5974	5003	6782	4505	5480	4882	4742	6353	5081	5559	5232	3714	5159	4392	5949	4069	5276	4947	5024	4518	4148	2507	3346	3971	3274	2854	3085	4216	4010	2953	4393	4012	3771	3241	4463
ENSMUSG00000018770	Atp5g3	2	73908447	73911326	-	2181	protein_coding	ATP synthase, H+ transporting, mitochondrial F0 complex, subunit C3 (subunit 9) [Source:MGI Symbol;Acc:MGI:2442035]	-	5913	3420	3797	5203	4960	3431	4740	4151	3844	3259	5551	6301	3766	3518	4484	4531	5143	4382	5957	5376	4411	3712	4790	5804	6399	6228	7218	6797	4168	5534	5576	6300	5790	6057	5760	9005	6479	4863	5737	6739
ENSMUSG00000020048	Hsp90b1	10	86690209	86705509	-	4032	protein_coding	heat shock protein 90, beta (Grp94), member 1 [Source:MGI Symbol;Acc:MGI:98817]	-	4711	4913	5310	6044	4524	5524	6198	7569	4673	5287	6021	5863	3826	3459	4875	4597	4592	3998	4757	4436	3867	3449	4825	4392	4510	4407	4610	4225	3237	4418	5595	4577	3968	4546	4366	5202	3934	3806	4191	4877
ENSMUSG00000032532	Cck	9	121489824	121495694	-	1305	protein_coding	cholecystokinin [Source:MGI Symbol;Acc:MGI:88297]	-	11840	7227	1347	652	9301	6352	1535	679	6782	6452	3225	966	7237	5967	1512	809	7594	6793	1633	826	8638	6392	2025	646	13947	13371	1410	1683	11272	6418	809	986	13121	8581	978	1539	10354	11489	2681	859
ENSMUSG00000028020	Glrb	3	80843599	80913660	-	4655	protein_coding	glycine receptor, beta subunit [Source:MGI Symbol;Acc:MGI:95751]	-	2899	4351	4370	4553	2518	4716	4287	5114	3001	5230	4335	4931	3500	3866	4673	6207	3567	4346	4752	5731	3376	4272	4867	6229	3302	5028	3550	3398	3716	3977	3895	5040	3644	4704	4237	6256	3519	4134	4192	6208
ENSMUSG00000033768	Nrxn2	19	6418731	6544169	+	13812	protein_coding	neurexin II [Source:MGI Symbol;Acc:MGI:1096362]	-	4497	8855	6718	7701	3663	7615	7224	9937	4446	5323	6337	5783	7374	8556	7974	6508	5029	8820	6670	7783	4562	7098	6219	5403	2586	2505	2376	2483	2231	2724	2019	1736	2334	3640	1787	3052	2648	3000	1658	3006
ENSMUSG00000056692	D17Wsu92e	17	27751235	27820648	-	5287	protein_coding	DNA segment, Chr 17, Wayne State University 92, expressed [Source:MGI Symbol;Acc:MGI:106281]	-	5158	7056	4157	5601	4259	6089	4416	6398	4503	5427	4533	4847	5888	5264	4488	4691	5324	5280	4061	5270	5192	5429	4246	4714	4934	4614	3378	3765	4682	4453	3435	3967	5157	4709	3082	4702	4757	4356	3594	4775
ENSMUSG00000078816	Prkcg	7	3289179	3331099	+	3612	protein_coding	protein kinase C, gamma [Source:MGI Symbol;Acc:MGI:97597]	-	11207	4963	1662	4272	8538	4500	1353	5328	8265	5846	2868	3377	11675	4474	2293	3907	5650	5377	1145	4095	7082	5492	1755	1973	8235	4306	835	4383	8719	3014	865	1691	7216	4196	1101	3590	5766	6050	2342	2221
ENSMUSG00000031007	Atp6ap2	X	12587801	12617049	+	2618	protein_coding	ATPase, H+ transporting, lysosomal accessory protein 2 [Source:MGI Symbol;Acc:MGI:1917745]	-	4136	4076	4098	3677	3669	4463	4452	4115	3648	5316	4883	3662	4237	4046	4725	4345	4799	4859	4851	4237	4188	4803	4751	4528	4481	5669	3940	3071	5029	5428	4827	3845	4257	5952	5080	4950	5031	5276	4621	5009
ENSMUSG00000025375	Aatk	11	120007313	120047167	-	7159	protein_coding	apoptosis-associated tyrosine kinase [Source:MGI Symbol;Acc:MGI:1197518]	-	5125	6133	6494	6747	4063	5317	6362	6853	4422	4552	6994	6657	6910	5462	7693	5400	4656	5069	6251	6042	4593	4955	5775	5988	3757	3263	3738	3829	3282	2984	3386	3674	4021	3265	3341	4382	3552	2759	3318	3756
ENSMUSG00000037373	Ctbp1	5	33247723	33274994	-	4476	protein_coding	C-terminal binding protein 1 [Source:MGI Symbol;Acc:MGI:1201685]	-	4885	4356	3545	5114	4314	4105	4273	5295	3876	4683	4668	5012	4341	4249	4328	4934	4667	4613	4770	4961	4419	4175	4300	4891	5368	6117	5564	5924	5246	6162	5118	5894	5380	5644	4418	7275	5307	5995	5356	5728
ENSMUSG00000020361	Hspa4	11	53259814	53300457	-	5528	protein_coding	heat shock protein 4 [Source:MGI Symbol;Acc:MGI:1342292]	-	4293	5697	5237	4956	3624	5940	5719	5801	4609	5317	5070	4348	5483	4700	5392	5209	4611	5048	5097	5331	4474	4680	5036	5108	4248	3802	3526	2831	4241	3999	3802	2784	3828	3994	3415	3693	4241	3264	3145	4182
ENSMUSG00000037351	Actr1b	1	36698114	36714422	-	4274	protein_coding	ARP1 actin-related protein 1B, centractin beta [Source:MGI Symbol;Acc:MGI:1917446]	-	6006	6499	4121	5116	4971	6261	4544	5150	4766	5034	4867	5041	5809	5692	4903	4290	5439	6478	4903	5019	5058	5817	4587	4853	5470	5383	3571	3727	4898	4071	3637	3175	5278	4905	3273	4132	4838	4735	3836	4014
ENSMUSG00000061576	Dpp6	5	26817203	27727505	+	12347	protein_coding	dipeptidylpeptidase 6 [Source:MGI Symbol;Acc:MGI:94921]	-	4928	3207	5388	5091	4226	3656	5428	6201	4841	3738	5086	4844	6858	3698	6056	5686	4342	4509	5859	5433	5251	3736	5697	5236	3914	2525	3642	2814	4464	3132	3486	2758	4016	3044	3139	3421	3435	3335	2664	3644
ENSMUSG00000064354	mt-Co2	MT	7013	7696	+	684	protein_coding	mitochondrially encoded cytochrome c oxidase II [Source:MGI Symbol;Acc:MGI:102503]	-	2622	1127	1037	6277	1499	1580	1199	1122	3652	1776	1752	2393	1471	1261	1471	1514	2285	3175	3234	2018	2421	1539	4421	2200	5563	16415	11930	15212	2927	11606	6072	7011	3952	6968	7005	22538	9954	6818	23151	3249
ENSMUSG00000054793	Cadm4	7	24482023	24504539	+	2161	protein_coding	cell adhesion molecule 4 [Source:MGI Symbol;Acc:MGI:2449088]	-	3901	6737	4708	6119	3282	5701	6321	5569	3221	4523	6493	5915	4147	5849	6732	5321	5194	6513	6338	6151	4335	5657	6065	6172	3839	4917	3929	3195	3117	4281	3775	4018	3805	5724	3075	5306	4169	4805	3380	4942
ENSMUSG00000010277	2610507B11Rik	11	78261752	78290623	+	8798	protein_coding	RIKEN cDNA 2610507B11 gene [Source:MGI Symbol;Acc:MGI:1919753]	-	4512	5321	5420	5353	3905	4951	5528	6066	3997	5008	5332	5151	6064	4878	6038	5370	4589	5432	5137	5760	4655	4401	5382	5634	4197	4028	3290	3617	3857	4015	3473	3134	3775	4121	3164	3828	3709	2915	3683	3772
ENSMUSG00000020900	Myh10	11	68691559	68816632	+	10458	protein_coding	myosin, heavy polypeptide 10, non-muscle [Source:MGI Symbol;Acc:MGI:1930780]	-	2896	6899	5727	6508	2458	6794	5644	8353	3270	5162	4705	5415	5273	5506	6432	5695	3660	5924	4602	6640	3308	6047	5708	5856	2739	3959	2720	3129	2780	2914	2896	2300	2635	3803	2896	3410	2451	3425	3073	3400
ENSMUSG00000031760	Mt3	8	94152607	94154146	+	1066	protein_coding	metallothionein 3 [Source:MGI Symbol;Acc:MGI:97173]	-	6744	2659	2352	3630	5413	2272	4005	2567	4348	2528	4843	4155	3936	2703	3067	2219	4469	2770	3581	2701	5509	2879	3670	3836	7443	6191	11763	8563	8415	6352	8074	7144	6074	4997	5185	6683	9659	7151	7896	6023
ENSMUSG00000054423	Cadps	14	12372563	12823079	-	15054	protein_coding	Ca2+-dependent secretion activator [Source:MGI Symbol;Acc:MGI:1350922]	-	3823	5211	5894	4648	3320	5201	5484	5127	4015	4547	4914	4919	5646	5135	5982	5515	4176	5191	5633	5555	3879	4381	5408	6470	3206	3633	2395	1763	3787	3887	2803	3013	3693	3354	3082	3045	3318	3120	2531	3834
ENSMUSG00000005683	Cs	10	128337734	128362479	+	5779	protein_coding	citrate synthase [Source:MGI Symbol;Acc:MGI:88529]	-	4613	4100	4048	4483	3936	4056	4300	4635	3864	4176	4812	4961	4601	3852	4358	4430	3840	4553	4504	4573	4042	3940	4389	5045	5214	4839	4275	4122	4964	4476	4636	4064	4851	5029	4085	5078	4638	4741	4244	4325
ENSMUSG00000054728	Phactr1	13	42680623	43138526	+	9611	protein_coding	phosphatase and actin regulator 1 [Source:MGI Symbol;Acc:MGI:2659021]	-	4209	11468	3717	1967	3521	11101	3861	2166	4397	9997	2958	2057	6548	7197	5405	2065	4908	9190	2783	2276	5370	10006	4731	2291	3872	5753	2756	1155	4111	6047	3709	1957	3838	6375	2825	1238	3041	4559	4075	1207
ENSMUSG00000001847	Rac1	5	143503634	143528036	-	4496	protein_coding	Rac family small GTPase 1 [Source:MGI Symbol;Acc:MGI:97845]	-	4466	5079	4982	5240	3904	5415	5324	5696	4396	6087	5334	4719	5596	4564	5467	5903	5625	5381	5003	5354	5739	5256	5425	5399	4130	3085	2728	1719	4355	3415	3151	1968	4458	4304	2689	3246	3834	2953	2728	3381
ENSMUSG00000023353	Agap3	5	24452177	24502047	+	5321	protein_coding	ArfGAP with GTPase domain, ankyrin repeat and PH domain 3 [Source:MGI Symbol;Acc:MGI:2183446]	-	8003	5592	4025	4441	6494	5012	4538	4476	5926	5182	5176	4751	6650	4697	4611	3858	5434	5089	5024	4450	5541	4999	4180	4274	6351	4940	4412	5190	5733	3862	3672	3461	6007	5282	3237	4360	5833	5584	3798	3360
ENSMUSG00000034336	Ina	19	47014698	47025327	+	3240	protein_coding	internexin neuronal intermediate filament protein, alpha [Source:MGI Symbol;Acc:MGI:96568]	-	4517	4857	5144	5540	3927	4907	5089	6153	3947	4422	5241	5924	4242	4042	4947	5610	3502	3561	5458	5500	3425	3773	4493	6571	4219	4256	3793	3815	3947	3322	3913	3983	4013	3886	3529	4742	3797	3992	4005	4956
ENSMUSG00000021282	Eif5	12	111538016	111546752	+	6820	protein_coding	eukaryotic translation initiation factor 5 [Source:MGI Symbol;Acc:MGI:95309]	-	3767	3754	4331	5050	3164	3938	4648	5592	3341	5012	4628	5452	4278	3936	5192	6357	4034	4276	5074	6053	3771	3792	4781	5670	4009	4410	4074	4311	3815	3967	4406	4361	3896	4455	4328	5894	3808	3707	3908	5536
ENSMUSG00000046329	Slc25a23	17	57043711	57059863	-	5294	protein_coding	solute carrier family 25 (mitochondrial carrier; phosphate carrier), member 23 [Source:MGI Symbol;Acc:MGI:1914222]	-	5228	6143	3493	3839	4671	5585	3785	4316	4818	6049	4289	3166	7181	5333	4369	3803	5743	6566	3599	4146	6587	5705	4108	3261	4423	4421	2511	2607	5291	5114	2840	1964	4419	4977	2487	2588	4237	5198	3294	2868
ENSMUSG00000021218	Gdi2	13	3538063	3567871	+	10558	protein_coding	guanosine diphosphate (GDP) dissociation inhibitor 2 [Source:MGI Symbol;Acc:MGI:99845]	-	3656	3861	3820	4182	3266	4011	4506	4411	3337	4867	4126	4163	4045	3641	4269	5419	4871	4468	4842	5115	4931	3996	4835	5512	4458	4589	3946	3315	4782	4936	4725	3927	4250	4686	3992	4769	4235	3780	4166	5066
ENSMUSG00000026787	Gad2	2	22622205	22693874	+	5876	protein_coding	glutamic acid decarboxylase 2 [Source:MGI Symbol;Acc:MGI:95634]	-	1645	4179	9671	3066	1621	4720	9337	3959	2236	4735	5447	2725	3385	5036	11058	4167	2637	6033	6479	3726	2650	4646	8658	3922	1689	3117	3533	1219	1876	5699	5800	1423	1603	4890	6396	2011	1843	2804	4749	1983
ENSMUSG00000053192	Mllt11	3	95219135	95232171	-	2385	protein_coding	myeloid/lymphoid or mixed-lineage leukemia; translocated to, 11 [Source:MGI Symbol;Acc:MGI:1929671]	-	5700	3853	3165	2668	4495	3729	3899	2417	4030	4952	4290	3183	4634	3454	3932	3219	4869	4682	4953	3057	4859	4045	4278	3813	6528	6254	5449	2989	7101	4660	6840	3564	6258	4911	5680	4250	5561	6413	5755	3680
ENSMUSG00000050148	Ubqln2	X	153498227	153501570	+	3344	protein_coding	ubiquilin 2 [Source:MGI Symbol;Acc:MGI:1860283]	-	4420	4702	4953	4394	3919	4761	5013	4871	4109	5520	4843	4089	5260	4137	5236	4325	3216	4874	4855	4333	3512	4403	4654	3984	4267	5504	5016	4742	3901	4365	5372	4370	3952	4941	5400	5899	4047	4885	5520	4299
ENSMUSG00000028782	Adgrb2	4	129984870	130022633	+	6487	protein_coding	adhesion G protein-coupled receptor B2 [Source:MGI Symbol;Acc:MGI:2451244]	-	8717	9992	3528	1696	7507	8722	3727	1734	8006	7450	4659	1829	12231	7907	4643	1798	7038	7627	3240	1941	8141	7708	4003	2005	6976	5110	2220	1057	5904	3894	1948	865	6982	5316	2155	1237	5469	5578	2865	1021
ENSMUSG00000033004	Mycbp2	14	103113411	103346814	-	19248	protein_coding	MYC binding protein 2, E3 ubiquitin protein ligase [Source:MGI Symbol;Acc:MGI:2179432]	-	4707	5840	6124	5558	4326	5504	5413	8088	4010	5038	4911	4825	7479	5534	6886	5057	3522	4617	4986	5894	3989	4910	5196	4731	2950	2589	2434	3888	2686	2555	2659	2730	3027	2621	2652	3108	2679	2797	2465	3192
ENSMUSG00000004936	Map2k1	9	64185770	64253631	-	3391	protein_coding	mitogen-activated protein kinase kinase 1 [Source:MGI Symbol;Acc:MGI:1346866]	-	6025	5209	3491	3091	5152	5461	4147	3542	5622	5852	4407	3053	7250	5251	4664	3436	5972	7838	4342	3372	6043	6246	4537	3257	5562	5574	3166	1599	5812	6883	3832	1705	6193	6943	3740	2616	5434	5417	3317	2594
ENSMUSG00000028452	Vcp	4	42979963	43000507	-	4851	protein_coding	valosin containing protein [Source:MGI Symbol;Acc:MGI:99919]	-	4526	4114	4358	4710	3566	4069	4585	4799	3798	4044	4855	4870	4366	3762	4509	4399	4475	4573	5726	4872	3962	3962	4492	4676	4896	4856	5148	4414	4328	4035	5805	5133	4675	4318	4857	5555	4683	5114	5502	4773
ENSMUSG00000045128	Rpl18a	8	70894722	70897412	-	1739	protein_coding	ribosomal protein L18A [Source:MGI Symbol;Acc:MGI:1924058]	-	4965	2929	3096	3701	4323	2884	3928	3089	3144	3421	4136	4505	3392	2863	3569	4174	5611	3728	4487	3811	5697	3242	4331	4200	7751	6602	8295	6268	6328	6785	7305	6355	7513	6335	5547	7835	6697	6381	7188	5992
ENSMUSG00000020262	Adarb1	10	77290726	77418270	-	11272	protein_coding	adenosine deaminase, RNA-specific, B1 [Source:MGI Symbol;Acc:MGI:891999]	-	2595	4849	7629	7592	2352	4336	6571	9615	2960	3325	6495	5975	4297	5235	7921	6952	3807	4910	5373	7810	3177	3955	6748	6919	1995	2621	2225	3398	1786	3626	2026	2788	2117	2986	2203	4069	2070	1661	2172	4069
ENSMUSG00000016559	H3f3b	11	116021912	116027962	-	2976	protein_coding	H3 histone, family 3B [Source:MGI Symbol;Acc:MGI:1101768]	-	3817	2558	2808	6438	3216	2672	3356	7060	2938	2960	3465	4853	3273	3048	3664	5992	3851	3646	3801	6130	3467	2831	3612	4521	4374	5048	4915	8322	3713	6536	5531	6346	4468	5417	4744	10401	4273	4040	5032	8255
ENSMUSG00000029713	Gnb2	5	137528127	137533510	-	3402	protein_coding	guanine nucleotide binding protein (G protein), beta 2 [Source:MGI Symbol;Acc:MGI:95784]	-	6517	4890	3447	3141	5400	4579	3873	2854	3985	4672	4654	3460	4706	4134	4298	2816	4554	5510	4575	3102	4340	4857	3975	2843	6693	8040	6822	4784	5339	7674	6246	3903	6285	7414	5367	5054	6343	8329	6444	4140
ENSMUSG00000024393	Prrc2a	17	35149076	35164897	-	7631	protein_coding	proline-rich coiled-coil 2A [Source:MGI Symbol;Acc:MGI:1915467]	-	5061	8605	6922	6918	4794	7463	6940	9170	5329	5589	6119	5237	9167	7269	7460	4581	4581	6207	5061	6168	4762	6116	5375	4322	3008	2877	2780	3202	2425	2918	2541	1930	2522	3194	2023	2745	2576	2808	2308	2418
ENSMUSG00000028528	Dnajc6	4	101496648	101642799	+	5909	protein_coding	DnaJ heat shock protein family (Hsp40) member C6 [Source:MGI Symbol;Acc:MGI:1919935]	-	3340	6278	5379	3937	3033	6062	5209	5055	4072	5626	4980	3504	6406	5394	5842	4839	4635	5974	5156	4863	4812	5888	5519	4774	2801	2690	1917	1037	3187	2812	2347	1553	3128	3745	2226	2147	3149	2800	1863	2947
ENSMUSG00000029291	Rufy3	5	88565040	88651392	+	10214	protein_coding	RUN and FYVE domain containing 3 [Source:MGI Symbol;Acc:MGI:106484]	-	3872	4351	4951	5208	3339	4364	5316	5591	3457	4710	5158	5153	4252	4088	5420	5758	3860	4488	5474	5769	3741	3983	5149	6207	3875	4047	4351	3531	3863	3935	4430	3942	3391	3793	3745	4578	3457	3547	3582	4856
ENSMUSG00000030257	Srgap3	6	112717971	112947266	-	9852	protein_coding	SLIT-ROBO Rho GTPase activating protein 3 [Source:MGI Symbol;Acc:MGI:2152938]	-	5043	6653	4881	6300	4593	6165	4827	9685	5174	5256	4315	4382	8523	5654	4989	5559	4288	5065	3789	6121	4741	4832	4226	4520	3856	2486	2092	2999	3575	2735	2017	2412	3655	2605	2033	3094	2964	2484	2005	3253
ENSMUSG00000068823	Csde1	3	103020426	103058186	+	10902	protein_coding	cold shock domain containing E1, RNA binding [Source:MGI Symbol;Acc:MGI:92356]	CSD	4052	3505	3519	4564	3460	3733	4402	4800	3491	4279	4522	4579	3738	3261	4247	4837	4120	3874	4531	4876	3657	3246	4197	4957	4959	5443	4659	5010	4919	5110	5329	5557	4606	5197	5497	6887	5129	5026	5528	6163
ENSMUSG00000003131	Pafah1b2	9	45962859	46012690	-	8266	protein_coding	platelet-activating factor acetylhydrolase, isoform 1b, subunit 2 [Source:MGI Symbol;Acc:MGI:108415]	-	3626	3988	4536	4573	3178	4185	4983	4776	3540	4368	4633	4729	4364	3895	5079	5358	4122	4430	5389	4932	3867	3942	5088	5540	3897	4109	4247	3423	4129	4425	4583	4339	3918	4487	4636	5100	3822	4138	4209	5298
ENSMUSG00000030058	Copg1	6	87887814	87913595	+	11011	protein_coding	coatomer protein complex, subunit gamma 1 [Source:MGI Symbol;Acc:MGI:1858696]	-	3948	4598	5036	4422	3439	4805	5644	4894	3893	4603	5244	4710	5265	4294	5949	4996	4236	4926	5926	5155	4317	4662	5508	5695	3701	3498	3023	2225	4165	3273	3510	2362	3771	3827	3116	2863	3437	3892	2914	3330
ENSMUSG00000022789	Dnm1l	16	16312230	16358959	-	5203	protein_coding	dynamin 1-like [Source:MGI Symbol;Acc:MGI:1921256]	-	3599	3781	3787	3928	3360	4210	4457	4757	3309	4897	4364	3701	3968	3507	4603	4430	3476	3843	4356	4525	3244	3515	4281	4289	4261	5160	4700	5086	4915	4616	5448	4562	3753	4605	5511	5739	3906	4746	5576	5027
ENSMUSG00000042671	Rgs8	1	153653025	153700323	+	9640	protein_coding	regulator of G-protein signaling 8 [Source:MGI Symbol;Acc:MGI:108408]	-	1555	2558	2838	15592	1351	2594	3046	23853	1726	1995	2709	11048	2357	1764	3528	14359	1843	2153	2547	16734	1757	2032	3192	8152	1303	1255	947	9464	1340	1271	932	4465	1610	1573	1333	10354	1323	988	1263	6602
ENSMUSG00000024921	Smarca2	19	26605050	26778322	+	14269	protein_coding	SWI/SNF related, matrix associated, actin dependent regulator of chromatin, subfamily a, member 2 [Source:MGI Symbol;Acc:MGI:99603]	-	3707	6211	4759	5998	3378	6146	5222	7374	3875	5735	4885	4849	4913	4797	5379	5102	3835	4771	4909	5923	3608	4965	4679	4802	3602	4354	3371	3351	3449	3135	4134	3354	3379	4139	4130	4618	3151	4648	3989	4527
ENSMUSG00000022307	Oxr1	15	41447482	41861048	+	7136	protein_coding	oxidation resistance 1 [Source:MGI Symbol;Acc:MGI:2179326]	-	3294	5843	4177	3934	3324	5933	4011	5425	4178	5689	4025	3425	5363	5063	4246	4814	4339	5382	3720	4708	4467	5525	4330	4351	3932	4645	2077	2578	4027	2970	2451	2586	3368	4280	2669	3770	4004	3529	2772	3572
ENSMUSG00000024381	Bin1	18	32377217	32435736	+	2451	protein_coding	bridging integrator 1 [Source:MGI Symbol;Acc:MGI:108092]	-	6248	3965	4031	4384	5096	3636	4341	4226	4232	3455	5213	5011	5116	3897	4817	3815	4693	4115	5139	4353	4703	3718	4376	4980	5902	5029	4621	5094	5134	4643	3939	4799	6686	4858	4207	5391	5383	4943	5262	4753
ENSMUSG00000026249	Serpine2	1	79794197	79861180	-	8287	protein_coding	serine (or cysteine) peptidase inhibitor, clade E, member 2 [Source:MGI Symbol;Acc:MGI:101780]	-	3247	2926	5051	3204	2768	3043	5962	2792	2581	3778	6415	4128	2922	2780	5934	3866	3829	3774	6105	3489	3336	3197	6121	4737	4131	4473	6409	3584	4049	5840	7680	5660	3587	5286	6485	5670	4610	4703	7127	4920
ENSMUSG00000022016	Akap11	14	78492246	78536808	-	11015	protein_coding	A kinase (PRKA) anchor protein 11 [Source:MGI Symbol;Acc:MGI:2684060]	-	3828	5243	5004	3807	3500	5229	5086	4983	4243	5423	4326	3317	6741	4913	5828	4727	4315	5338	4382	4535	4579	5407	5411	4415	3984	3478	2568	1853	4342	3761	3104	2271	3967	4019	3259	2627	3562	3761	2944	2870
ENSMUSG00000022295	Atp6v1c1	15	38661933	38692446	+	5601	protein_coding	ATPase, H+ transporting, lysosomal V1 subunit C1 [Source:MGI Symbol;Acc:MGI:1913585]	-	4853	4622	3596	3560	4299	4712	3836	3811	4448	5155	4364	3881	4980	3949	4243	4230	4763	5047	4545	4173	4601	4497	4223	4409	5156	5342	3845	2925	5538	4020	4349	3401	5254	4786	4116	4282	4721	5122	4233	3935
ENSMUSG00000027419	Pcsk2	2	143546156	143816285	+	7910	protein_coding	proprotein convertase subtilisin/kexin type 2 [Source:MGI Symbol;Acc:MGI:97512]	-	3862	7296	3732	2294	3455	7053	3712	2853	3736	6437	3389	2253	5200	5983	4811	2719	4735	7086	3992	2790	4634	7381	4511	2765	4783	7342	2766	1573	4861	4313	2947	1854	5203	6252	3086	2394	4248	5667	3722	2245
ENSMUSG00000025132	Arhgdia	11	120578104	120581624	-	2258	protein_coding	Rho GDP dissociation inhibitor (GDI) alpha [Source:MGI Symbol;Acc:MGI:2178103]	-	6292	5070	4470	3968	4999	5075	4980	3823	4189	4817	5785	4782	4947	4024	4792	3666	4758	5258	5463	3821	4737	4554	4693	4497	5069	5021	5993	3760	4647	4356	5098	3474	4614	5281	4152	3856	4718	5337	4644	3747
ENSMUSG00000042750	Bex2	X	136066564	136068236	-	903	protein_coding	brain expressed X-linked 2 [Source:MGI Symbol;Acc:MGI:1338017]	-	5852	3534	3777	3287	4603	3468	5268	3043	3977	2683	5480	3792	3955	3620	4934	2305	4903	5220	6796	3426	3721	4170	4800	3320	6306	5754	9405	4291	4614	5660	8703	4590	6146	6438	7423	6021	6141	7121	6429	4610
ENSMUSG00000020456	Ogdh	11	6291633	6356642	+	5456	protein_coding	oxoglutarate (alpha-ketoglutarate) dehydrogenase (lipoamide) [Source:MGI Symbol;Acc:MGI:1098267]	-	3437	4681	5419	5863	3043	4544	5271	6423	3163	4378	4847	5423	4530	4059	5850	6277	3738	4453	5302	6206	3740	4006	5023	6289	3218	3431	3780	3899	3468	3380	3814	3483	3194	3251	3072	4134	3127	3295	3571	4434
ENSMUSG00000039809	Gabbr2	4	46662305	46991873	-	6686	protein_coding	gamma-aminobutyric acid (GABA) B receptor, 2 [Source:MGI Symbol;Acc:MGI:2386030]	-	4481	7776	5232	4888	3803	7169	4979	5770	5088	6493	5684	3330	6949	6214	5267	4803	4305	5477	4238	4996	4526	5814	4745	3600	3572	3661	2027	1988	3767	1915	2156	1568	3648	3648	2199	2853	3131	4221	2376	2340
ENSMUSG00000050043	Tmx2	2	84671316	84679140	-	2330	protein_coding	thioredoxin-related transmembrane protein 2 [Source:MGI Symbol;Acc:MGI:1914208]	-	3811	2738	3499	3826	3255	2814	3752	3560	2806	3345	4118	4764	3186	2785	3962	5007	3794	3623	5032	4589	3895	3142	4505	5837	5219	5163	5844	5068	4870	4664	6594	5951	4611	4597	5758	6815	4996	5269	5830	5958
ENSMUSG00000023169	Slc38a1	15	96571418	96642913	-	17236	protein_coding	solute carrier family 38, member 1 [Source:MGI Symbol;Acc:MGI:2145895]	-	2047	3929	6059	7494	1916	3908	6379	9936	2385	3212	4963	5792	3365	4052	6405	6844	2985	3924	5539	7912	2602	3160	5546	6154	1899	2633	3098	4489	1632	3310	3595	3495	1798	2923	3203	5127	1723	1956	3166	4927
ENSMUSG00000027457	Snph	2	151590549	151632593	-	7861	protein_coding	syntaphilin [Source:MGI Symbol;Acc:MGI:2139270]	-	6589	8755	3939	3313	5799	7239	3764	3809	5901	6968	4632	3184	9322	6467	4192	3041	5863	5707	3338	3281	6669	6025	3669	3330	6062	4381	2363	2751	5454	3428	2275	1943	5273	3932	2316	2349	4702	4363	3104	2052
ENSMUSG00000020486	4-Sep	11	87568903	87590539	+	3563	protein_coding	septin 4 [Source:MGI Symbol;Acc:MGI:1270156]	-	3080	2708	3957	7198	2688	2684	4481	7272	2035	2305	5119	7136	2955	2775	5066	7195	4244	2382	5222	7522	4209	2811	5064	7904	3118	3453	3336	7058	2812	3455	3603	6172	4219	3276	3959	8478	3273	1868	4251	7444
ENSMUSG00000028849	Map7d1	4	126232167	126256343	-	3652	protein_coding	MAP7 domain containing 1 [Source:MGI Symbol;Acc:MGI:2384297]	-	5941	5682	4492	6009	5054	5355	4561	5977	4229	4592	5438	5893	5220	4908	5245	4351	3958	5020	4562	4940	3994	5005	4140	4642	5109	5136	4296	6666	3802	3885	3780	4369	4489	4852	3383	5972	3921	4017	4115	4210
ENSMUSG00000025266	Gnl3l	X	150983141	151017322	-	5570	protein_coding	guanine nucleotide binding protein-like 3 (nucleolar)-like [Source:MGI Symbol;Acc:MGI:2448557]	-	3675	3855	5326	4107	3350	4079	5770	4694	3821	4431	5474	4095	4916	3925	5947	4842	4178	4882	6203	4618	4140	3939	6238	4903	3554	3655	4109	2575	3660	3518	4641	2985	3015	4151	4724	3515	3317	4066	4157	3519
ENSMUSG00000025153	Fasn	11	120805846	120824547	-	10947	protein_coding	fatty acid synthase [Source:MGI Symbol;Acc:MGI:95485]	-	4449	6330	6242	4484	3562	5769	6018	4981	4028	5129	5708	4992	7156	5636	7211	4139	3571	5394	5907	4459	4042	5207	5548	4722	3872	4085	3994	2740	3495	3464	3885	2566	3705	3978	3221	3215	3386	3105	3507	2637
ENSMUSG00000061751	Kalrn	16	33969073	34573532	-	24050	protein_coding	kalirin, RhoGEF kinase [Source:MGI Symbol;Acc:MGI:2685385]	-	7019	11596	2708	822	6551	11079	2281	1072	7815	7607	2865	722	13949	10183	3125	765	8952	8902	1403	993	10103	9492	2350	668	5125	4333	864	359	4568	2981	934	265	5836	4081	1176	408	3999	3385	1828	377
ENSMUSG00000060961	Slc4a4	5	88886818	89239653	+	10815	protein_coding	solute carrier family 4 (anion exchanger), member 4 [Source:MGI Symbol;Acc:MGI:1927555]	-	1785	2572	5173	7940	1583	2631	5518	9819	1899	2583	4670	6274	3282	2854	5908	7701	2639	3351	4521	8059	2359	2491	4973	6290	2434	2759	3697	5059	2421	3583	4335	4647	2406	2988	3910	7416	2589	1849	3372	6266
ENSMUSG00000024359	Hspa9	18	34937414	34954357	-	3932	protein_coding	heat shock protein 9 [Source:MGI Symbol;Acc:MGI:96245]	-	3560	3743	4240	4764	3204	4173	4727	5015	3361	3864	4779	4657	4177	3599	4665	5439	4498	4128	4835	5302	4111	3636	4657	5339	4296	4145	3968	3957	4057	4245	4308	4237	4014	4164	4045	5501	4254	3161	3985	5693
ENSMUSG00000020585	Laptm4a	12	8921664	8938742	+	1773	protein_coding	lysosomal-associated protein transmembrane 4A [Source:MGI Symbol;Acc:MGI:108017]	-	4020	3072	3845	4767	3477	3051	4719	4734	3198	3753	4991	5205	3713	3033	4629	5387	6643	3789	4862	5234	5035	3068	4691	4979	4337	3855	4783	4490	4720	3646	5318	4517	4445	4042	4467	5573	4773	3862	3792	5697
ENSMUSG00000022961	Son	16	91647506	91679221	+	14907	protein_coding	Son DNA binding protein [Source:MGI Symbol;Acc:MGI:98353]	-	3745	4338	4570	5644	3818	4637	4531	7790	3672	4815	4174	4451	5254	3911	4932	4892	3749	3847	3581	5525	4044	3902	4347	4501	3446	3506	2995	5709	3032	3813	3427	3752	3387	3181	3000	4380	2781	3169	3595	3544
ENSMUSG00000003072	Atp5d	10	80138632	80145818	+	1928	protein_coding	ATP synthase, H+ transporting, mitochondrial F1 complex, delta subunit [Source:MGI Symbol;Acc:MGI:1913293]	-	6022	3232	2922	3825	4908	3300	3419	3281	3505	3119	4633	4548	3895	3304	3401	3619	4717	4160	4288	3852	4461	3616	3562	4299	7354	6800	6829	6926	5132	4984	5061	5421	6035	5706	4513	7379	7044	6593	6101	4897
ENSMUSG00000016541	Atxn10	15	85336245	85463212	+	1937	protein_coding	ataxin 10 [Source:MGI Symbol;Acc:MGI:1859293]	-	4292	3354	4338	3628	3792	3515	4575	3516	3890	4421	4821	4031	4803	3624	4723	4562	4981	4567	5710	4224	5135	4012	5156	4974	4775	4128	4469	2752	5298	4464	4948	3238	4822	4371	4062	3850	4606	4421	3605	3729
ENSMUSG00000026878	Rab14	2	35180205	35201120	-	13589	protein_coding	RAB14, member RAS oncogene family [Source:MGI Symbol;Acc:MGI:1915615]	-	3867	4631	4177	4093	3694	5121	4649	4823	4039	5525	4648	3978	4720	4135	4669	4637	4330	4780	4618	4405	4291	4507	4631	4311	4077	4024	3298	2704	4330	4353	4026	2640	4119	4150	3660	4051	3912	3419	3608	4006
ENSMUSG00000004071	Cdip1	16	4750348	4790292	-	10094	protein_coding	cell death inducing Trp53 target 1 [Source:MGI Symbol;Acc:MGI:1913876]	zf-LITAF-like	5636	3871	3998	4271	4638	4001	4485	4683	4299	3863	4898	4593	5422	3737	4697	4545	4585	4365	5184	4619	4681	3772	4416	4553	5303	4236	4235	3387	4725	3635	4169	3169	5300	4086	3738	4266	4593	4055	3832	3843
ENSMUSG00000048644	Ctxn1	8	4257660	4259274	-	1212	protein_coding	cortexin 1 [Source:MGI Symbol;Acc:MGI:88566]	-	10658	7472	1607	236	8052	6684	1838	161	5907	7677	3000	482	7540	6057	2876	282	6299	8641	1765	296	6862	7269	2539	356	8600	10265	3485	404	8487	8780	3826	504	7599	9372	3512	432	6443	11871	5085	358
ENSMUSG00000032181	Scg3	9	75643189	75684056	-	2738	protein_coding	secretogranin III [Source:MGI Symbol;Acc:MGI:103032]	-	3526	4227	3720	5297	3186	4132	3778	5880	3146	4899	3771	4703	4452	3776	3986	5960	3805	3875	4083	5611	4469	4029	3850	5624	3785	3951	3521	3338	3922	3533	4176	4092	3745	4074	3394	5100	3463	4057	3375	5144
ENSMUSG00000025261	Huwe1	X	151800807	151935417	+	23507	protein_coding	HECT, UBA and WWE domain containing 1 [Source:MGI Symbol;Acc:MGI:1926884]	-	3938	6602	6768	5376	3783	6289	6214	7878	3599	5438	5122	4515	6587	5850	7338	4701	3352	4753	4464	5256	3370	4666	5293	4456	2456	2389	2242	2852	2297	2752	2862	1942	2354	2688	2579	2525	2216	2312	2333	2852
ENSMUSG00000033676	Gabrb3	7	57419692	57828802	+	6542	protein_coding	gamma-aminobutyric acid (GABA) A receptor, subunit beta 3 [Source:MGI Symbol;Acc:MGI:95621]	-	5184	5109	3335	2484	4466	5597	3277	3154	5544	6112	3305	2048	7600	4878	4125	2747	4706	6263	3201	2817	5389	5266	3798	2281	6097	5444	2849	1636	6763	5914	3565	1609	5840	5877	3679	2263	5189	5090	3487	2203
ENSMUSG00000013523	Bcas1	2	170346991	170427845	-	3775	protein_coding	breast carcinoma amplified sequence 1 [Source:MGI Symbol;Acc:MGI:1924210]	-	2926	2659	4804	5436	2638	2475	6143	4376	2188	2183	7028	8138	3055	2602	6443	5723	3663	1978	5527	5607	3934	2500	5915	8379	2671	2242	3849	3137	2304	3046	4435	10373	4542	3090	4521	8201	3513	1701	5787	9173
ENSMUSG00000034730	Adgrb1	15	74516195	74589465	+	7222	protein_coding	adhesion G protein-coupled receptor B1 [Source:MGI Symbol;Acc:MGI:1933736]	-	6866	9715	5050	3283	6297	8241	5260	3426	5441	6950	5904	3242	7336	8709	6014	2673	4565	7720	4775	3269	4578	6502	4750	2982	3925	6094	2820	2563	3031	4521	2337	1382	3524	5404	2145	2201	3369	4757	3172	1589
ENSMUSG00000058975	Kcnc1	7	46396497	46438704	+	9458	protein_coding	potassium voltage gated channel, Shaw-related subfamily, member 1 [Source:MGI Symbol;Acc:MGI:96667]	-	2597	4375	5353	11561	2391	4106	5231	15746	2761	3110	4749	8049	4188	4784	6034	9094	2557	3743	4588	9657	2466	3404	4835	6831	2005	2296	2026	5731	1859	2417	1848	4451	2071	2183	2317	6050	2088	1957	2212	5802
ENSMUSG00000027184	Caprin1	2	103762941	103797649	-	10219	protein_coding	cell cycle associated protein 1 [Source:MGI Symbol;Acc:MGI:1858234]	-	3827	4248	4598	4597	3418	4802	4799	5754	3915	4982	4731	4333	4646	3764	4816	5023	4138	4625	4388	4880	4183	4117	4617	4547	3971	4049	3307	2768	3646	3816	3566	3216	3570	3973	3500	4050	3774	3280	3325	3691
ENSMUSG00000026490	Cdc42bpa	1	179960472	180165603	+	21522	protein_coding	CDC42 binding protein kinase alpha [Source:MGI Symbol;Acc:MGI:2441841]	-	3855	6202	6161	6631	3768	5882	5975	8728	3722	5016	5011	5152	5897	4954	6510	6094	3664	4252	4138	6636	3882	4465	5039	5686	2665	2609	1943	3031	2725	2191	2221	1795	2766	2734	1904	3093	2252	2349	2509	2792
ENSMUSG00000044708	Kcnj10	1	172341210	172374085	+	5407	protein_coding	potassium inwardly-rectifying channel, subfamily J, member 10 [Source:MGI Symbol;Acc:MGI:1194504]	-	1904	3216	6584	7043	1576	2877	6908	6402	1835	2496	5708	7476	3063	3299	7541	7480	2811	2835	6449	8122	2604	2521	6260	9009	1969	2264	3559	2734	1678	3051	3591	4611	2133	2980	3316	4229	2305	1366	2540	5603
ENSMUSG00000046442	Ppm1e	11	87226906	87359023	-	6702	protein_coding	protein phosphatase 1E (PP2C domain containing) [Source:MGI Symbol;Acc:MGI:2444096]	-	6668	4952	3938	1774	5561	4775	3391	2086	6710	4842	3633	2032	10010	5380	3816	2013	5844	6382	2792	2270	6329	4616	3063	2490	6960	6014	2289	1108	7566	7624	2514	1469	6730	5705	2342	1587	5621	4233	3316	2018
ENSMUSG00000031672	Got2	8	95864134	95888547	-	4824	protein_coding	glutamatic-oxaloacetic transaminase 2, mitochondrial [Source:MGI Symbol;Acc:MGI:95792]	-	5126	4119	4052	4033	4118	4215	4247	3935	3953	4059	4939	4489	4899	3959	4544	4378	4647	4799	5043	4544	4333	4043	4560	4839	5641	4782	3877	3566	5493	4624	3994	3500	5298	4854	3555	4212	5172	3751	4384	3766
ENSMUSG00000027834	Serpini1	3	75557547	75643495	+	7286	protein_coding	serine (or cysteine) peptidase inhibitor, clade I, member 1 [Source:MGI Symbol;Acc:MGI:1194506]	-	3940	5155	2252	2702	3356	5586	2804	3392	4128	6091	2907	2479	4474	5095	2964	3527	4395	6463	2801	3381	4634	5506	3424	3453	4612	7905	2399	2344	4853	7447	2754	2832	3739	6578	3147	3824	4426	5363	3542	3261
ENSMUSG00000012848	Rps5	7	12922290	12926686	+	1734	protein_coding	ribosomal protein S5 [Source:MGI Symbol;Acc:MGI:1097682]	-	4930	2424	2805	3419	3816	2671	4028	2764	3116	3873	4236	4119	2932	2544	3553	3908	4506	3331	4693	3416	4816	2899	4208	3961	6748	6219	8993	5919	5761	6576	8398	5923	6649	6058	6008	8093	6555	5677	6916	5800
ENSMUSG00000022208	Jph4	14	55106826	55116935	-	7064	protein_coding	junctophilin 4 [Source:MGI Symbol;Acc:MGI:2443113]	-	8409	7054	3040	3733	6958	6198	3407	4374	7135	6213	4784	3026	9948	5432	3992	2449	5932	6792	3318	2950	6793	6496	3444	2001	5912	3779	2304	1973	5776	3661	2247	1267	5689	4985	2272	1785	4798	5428	2733	1707
ENSMUSG00000059291	Rpl11	4	136028265	136053428	-	2697	protein_coding	ribosomal protein L11 [Source:MGI Symbol;Acc:MGI:1914275]	-	5278	2825	2873	3978	3922	2633	4619	3039	3284	2464	5177	4758	3314	2864	4005	2968	5065	3675	5370	3638	4114	2842	4083	3817	6654	6293	9556	6443	4516	5056	8516	6101	6240	5952	6793	7708	6852	6509	7306	5331
ENSMUSG00000036371	Serbp1	6	67238176	67297736	+	20117	protein_coding	serpine1 mRNA binding protein 1 [Source:MGI Symbol;Acc:MGI:1914120]	-	4267	4555	3923	4602	3695	4959	4440	5552	4111	4201	4265	4136	4943	4344	4712	4786	4573	5103	4294	5179	4317	4246	4579	4169	4037	4509	3261	3235	3692	4078	3893	3052	4127	4727	3839	4658	3936	3677	3637	4091
ENSMUSG00000021771	Vdac2	14	21825238	21845879	+	4769	protein_coding	voltage-dependent anion channel 2 [Source:MGI Symbol;Acc:MGI:106915]	-	3988	2915	3141	3758	3518	3048	3508	3904	2957	3336	4002	4132	3382	3104	3619	4543	4142	3420	4359	4260	3901	3155	4031	4592	4971	5485	5379	5599	4559	5154	5839	5320	4624	4654	5570	6971	4619	5252	5716	5633
ENSMUSG00000028759	Hp1bp3	4	138216296	138244683	+	8433	protein_coding	heterochromatin protein 1, binding protein 3 [Source:MGI Symbol;Acc:MGI:109369]	-	4444	4926	4132	4332	3703	4712	4545	5297	4037	4704	4503	4027	5322	4377	4879	4354	4313	5322	4702	4594	4404	4752	4735	3999	3708	3933	3450	2925	3666	4011	3875	2727	3801	4498	3871	3936	3425	3899	3395	3326
ENSMUSG00000062397	Zfp706	15	36997027	37007773	-	4981	protein_coding	zinc finger protein 706 [Source:MGI Symbol;Acc:MGI:1915286]	-	4794	3605	3526	4280	4075	3996	3963	4449	4004	4914	4482	4016	4584	3343	4159	4308	4305	4199	4082	4172	4402	3751	4056	3940	5035	4588	3909	3671	5277	4464	4803	3583	5270	4991	4328	5155	4723	4621	4191	4329
ENSMUSG00000034403	Pja1	X	99465734	99471273	-	3324	protein_coding	praja ring finger ubiquitin ligase 1 [Source:MGI Symbol;Acc:MGI:1101765]	-	4256	4488	4317	3991	3581	4464	5069	4380	4020	4024	5005	4088	4564	4101	4972	4079	4359	4823	5414	4050	4439	4073	4983	4241	4562	4482	4564	3047	4460	4424	5200	2710	4195	4617	4086	4240	3948	4291	3700	3464
ENSMUSG00000032118	Fez1	9	36821864	36878924	+	4104	protein_coding	fasciculation and elongation protein zeta 1 (zygin I) [Source:MGI Symbol;Acc:MGI:2670976]	-	4304	3657	3426	5149	3664	3940	3851	5529	3620	3951	4515	5358	4380	3585	4239	5351	4550	4350	4568	5352	5028	3594	4465	5666	4213	4009	3349	3237	4227	4246	3679	4346	4550	4407	3661	5015	4059	3453	3561	5377
ENSMUSG00000033059	Pygb	2	150786735	150831758	+	4809	protein_coding	brain glycogen phosphorylase [Source:MGI Symbol;Acc:MGI:97828]	-	4291	3549	4616	4637	3678	3160	5464	4372	3977	3255	5693	5431	5747	3311	5572	4962	5544	3735	5998	5078	5405	3089	5303	6181	4382	2212	3768	2158	3816	1999	3580	2688	4210	2810	2611	2897	4118	2242	2779	3601
ENSMUSG00000025931	Paqr8	1	20890606	20939650	+	5488	protein_coding	progestin and adipoQ receptor family member VIII [Source:MGI Symbol;Acc:MGI:1921479]	-	2853	3753	5595	7159	2460	3330	5694	8987	2850	3436	5615	6389	4246	3320	5565	7227	3614	2859	4470	7348	3909	2916	5178	6876	2488	2025	2678	3395	2817	2270	3110	3901	2830	2386	2582	5091	3106	2099	2841	5331
ENSMUSG00000048895	Cdk5r1	11	80477023	80481184	+	4162	protein_coding	cyclin-dependent kinase 5, regulatory subunit 1 (p35) [Source:MGI Symbol;Acc:MGI:101764]	-	4155	7393	4259	2108	3377	7134	4209	2556	4215	7097	4385	1979	5920	6851	4833	2380	4491	7544	3373	2464	4506	6751	4264	2203	4610	6346	2691	1317	4490	6322	3264	1628	4467	6586	3376	2217	4010	6570	3966	1776
ENSMUSG00000031703	Itfg1	8	85717578	85840921	-	11045	protein_coding	integrin alpha FG-GAP repeat containing 1 [Source:MGI Symbol;Acc:MGI:106419]	-	3519	3871	3984	3255	2937	4305	4236	3707	3118	4874	3827	3244	4249	3894	4735	5097	4478	4986	4585	4518	4107	4707	5201	4714	3703	4397	3396	2430	4189	3851	4224	3267	3697	4408	4459	3824	3891	4235	3872	4122
ENSMUSG00000020366	Mapk9	11	49846751	49886421	+	6784	protein_coding	mitogen-activated protein kinase 9 [Source:MGI Symbol;Acc:MGI:1346862]	-	2820	4714	4448	4515	2500	4680	5024	5240	2811	4764	4553	4835	3850	4259	5500	6017	3750	4571	5329	5727	3457	4360	5345	6161	2802	3521	2804	2918	2870	2968	2991	2980	2806	3355	3045	3982	2935	3164	2781	4022
ENSMUSG00000002107	Celf2	2	6539694	7509563	-	25884	protein_coding	CUGBP, Elav-like family member 2 [Source:MGI Symbol;Acc:MGI:1338822]	-	6206	6596	3293	2603	5485	6552	2998	3634	5851	6895	3586	1936	8324	5960	4107	2444	4428	6911	2420	2637	4861	5883	3172	1636	5378	5272	2339	1679	5188	6070	2681	1842	5339	5335	2741	2093	4052	5042	3277	1840
ENSMUSG00000024587	Nars	18	64499665	64516557	-	2632	protein_coding	asparaginyl-tRNA synthetase [Source:MGI Symbol;Acc:MGI:1917473]	-	3649	3736	3618	4705	3044	3927	4230	5042	3147	3639	4334	4982	3776	3532	4128	4954	4055	3929	4611	4935	3659	3510	4191	5810	4128	4465	3967	4344	4025	3781	4396	4684	4057	3875	3849	5521	3953	3629	4157	5465
ENSMUSG00000022658	Tagln3	16	45711230	45724608	-	1240	protein_coding	transgelin 3 [Source:MGI Symbol;Acc:MGI:1926784]	-	4476	4241	3444	5718	3725	3897	4135	5289	3083	3105	4784	5566	3389	3517	4025	4483	4140	4203	5574	5734	3339	3885	4090	5281	4800	5532	5314	5145	3969	3614	4867	4980	4994	4711	3680	7184	4879	5464	4421	6664
ENSMUSG00000064357	mt-Atp6	MT	7927	8607	+	681	protein_coding	mitochondrially encoded ATP synthase 6 [Source:MGI Symbol;Acc:MGI:99927]	-	3362	2415	616	1844	1137	3719	2066	1286	1828	1492	4522	1179	1436	2018	3812	1394	2382	2909	3120	5315	1916	1485	1913	1612	9953	11746	4646	12764	2452	7984	12492	3003	3160	7971	16419	14361	2673	9467	13721	2805
ENSMUSG00000033392	Clasp2	9	113741473	113919682	+	15378	protein_coding	CLIP associating protein 2 [Source:MGI Symbol;Acc:MGI:1923749]	-	3646	4482	4821	4984	3457	4363	4552	6203	3384	4693	4453	4550	4806	3939	5252	5409	3675	4067	4467	5289	3998	3844	4628	5235	3062	2907	2793	3741	2937	2977	3198	3280	3196	3079	3219	3823	2593	2744	3230	3697
ENSMUSG00000031812	Map1lc3b	8	121590361	121598760	+	7517	protein_coding	microtubule-associated protein 1 light chain 3 beta [Source:MGI Symbol;Acc:MGI:1914693]	-	4880	4236	3787	5263	4116	4176	4099	5047	3720	4601	4659	6108	4315	3570	3997	5372	4600	4175	4744	5299	4373	3880	4262	5885	4314	4345	3701	3761	4326	3584	3325	3863	4832	4008	2956	4941	4054	3257	3483	4457
ENSMUSG00000060261	Gtf2i	5	134237834	134314760	-	10199	protein_coding	general transcription factor II I [Source:MGI Symbol;Acc:MGI:1202722]	GTF2I	5161	4520	4387	4904	4246	4268	4712	5154	4122	4621	5030	4289	4990	4369	4660	4213	4387	4953	4585	4681	4386	4060	4143	3737	4951	4828	4127	4169	4802	4309	4034	2921	4477	4533	3145	4484	4539	3156	3729	3459
ENSMUSG00000006024	Napa	7	16098458	16117975	+	3786	protein_coding	N-ethylmaleimide sensitive fusion protein attachment protein alpha [Source:MGI Symbol;Acc:MGI:104563]	-	4914	4468	3054	3978	4381	4224	3131	4064	3897	4384	3673	3986	4935	3903	3651	4562	4960	4700	3753	4278	5368	4451	3560	4345	5221	5566	3492	4642	5022	4436	3629	3443	5665	4726	3293	4530	4719	4868	3833	4408
ENSMUSG00000024044	Epb41l3	17	69075683	69289989	+	11919	protein_coding	erythrocyte membrane protein band 4.1 like 3 [Source:MGI Symbol;Acc:MGI:103008]	-	2111	3971	5420	5391	1922	3838	5318	6025	2202	3382	4820	5944	3190	3900	5888	6229	2999	3992	5279	6357	2708	3402	5294	7832	2122	3335	2445	2608	2243	3525	2887	3897	2450	3500	3496	3900	2351	2531	3441	4549
ENSMUSG00000027706	Sec62	3	30792875	30821263	+	4343	protein_coding	SEC62 homolog (S. cerevisiae) [Source:MGI Symbol;Acc:MGI:1916526]	-	3026	3305	3498	4079	2928	3458	4013	4664	3002	3939	4193	4130	3336	2950	4254	4768	3784	3492	4364	4989	3592	3096	4142	4801	4182	4679	4706	4674	3819	4771	5059	6188	3500	4266	4397	5642	3708	4081	4717	5397
ENSMUSG00000026623	Lpgat1	1	191717834	191784255	+	7610	protein_coding	lysophosphatidylglycerol acyltransferase 1 [Source:MGI Symbol;Acc:MGI:2446186]	-	2673	7002	4701	4781	2356	6646	4851	6811	3117	5593	3917	4441	4534	5478	5308	5564	3222	5049	4078	6179	2694	5382	4707	5156	2613	3455	1994	2357	2405	2873	2238	2275	2362	3270	2403	3361	2340	2742	2386	3019
ENSMUSG00000028552	Eps15	4	109280268	109387817	+	6931	protein_coding	epidermal growth factor receptor pathway substrate 15 [Source:MGI Symbol;Acc:MGI:104583]	-	4249	4588	3720	4101	3595	4411	4348	5003	4323	4820	3782	3748	5921	3917	4444	4959	4659	4077	3722	4897	5048	3942	4235	4635	3719	2964	1867	1959	3769	2520	2170	2781	4444	3380	2609	3684	3607	2294	2475	3707
ENSMUSG00000043733	Ptpn11	5	121130533	121191397	-	7492	protein_coding	protein tyrosine phosphatase, non-receptor type 11 [Source:MGI Symbol;Acc:MGI:99511]	-	3896	5182	5772	6187	3330	4698	6258	7119	3480	4050	5516	5913	5114	4413	6603	6072	5005	4449	5660	6554	4515	4129	5990	6361	2875	2441	2617	2692	2422	2432	2542	2729	3181	3005	2538	3696	2700	1602	2691	3545
ENSMUSG00000038375	Trp53inp2	2	155381059	155389850	+	5257	protein_coding	transformation related protein 53 inducible nuclear protein 2 [Source:MGI Symbol;Acc:MGI:1915978]	-	2834	4359	4873	5624	2662	4041	5413	5509	2757	3474	5594	7063	4046	3779	5603	6027	4014	3603	4632	6224	3983	3892	5233	7118	2492	2783	2802	3028	2411	3323	3236	6260	3149	3170	2848	5405	2978	2341	3761	6138
ENSMUSG00000053477	Tcf4	18	69343356	69689079	+	27382	protein_coding	transcription factor 4 [Source:MGI Symbol;Acc:MGI:98506]	bHLH	6202	4786	2090	4009	5394	4674	2003	5504	6674	5193	2833	2970	8726	4717	2170	3350	4940	4366	1577	3870	5909	3972	1874	2525	6380	4276	1760	3266	6683	4395	1828	3814	6277	3998	1800	3924	5034	3993	2088	3493
ENSMUSG00000024966	Stip1	19	7020696	7040026	-	2173	protein_coding	stress-induced phosphoprotein 1 [Source:MGI Symbol;Acc:MGI:109130]	-	4545	3664	4697	5067	4043	4192	5935	5582	3621	3788	5662	5579	3012	2839	4043	4470	3612	3311	4777	4256	3389	2945	4387	5248	4077	4683	5754	4594	3657	4170	5455	4684	3473	4104	4264	5522	3925	4091	4084	5084
ENSMUSG00000032279	Idh3a	9	54586334	54604661	+	5072	protein_coding	isocitrate dehydrogenase 3 (NAD+) alpha [Source:MGI Symbol;Acc:MGI:1915084]	-	3888	3801	3519	3421	3644	3790	3889	3480	3523	4160	3946	3629	3928	3589	4144	4265	4513	4120	4190	4014	4418	3783	4241	4566	4589	4728	3960	3190	4755	3924	4246	3013	4399	4556	3863	4234	4752	4258	4239	4026
ENSMUSG00000028249	Sdcbp	4	6365650	6408423	+	6904	protein_coding	syndecan binding protein [Source:MGI Symbol;Acc:MGI:1337026]	-	4540	3242	3333	3654	3944	3409	3442	4256	4070	3989	3656	3592	4608	2867	3393	4664	5082	3537	3492	4385	5133	3309	3350	4164	5824	4656	3928	3304	5915	4129	4275	4021	5803	4314	4210	4887	5573	4598	4000	4787
ENSMUSG00000030772	Dkk3	7	112116017	112159057	-	3359	protein_coding	dickkopf WNT signaling pathway inhibitor 3 [Source:MGI Symbol;Acc:MGI:1354952]	-	8701	9786	1136	1023	6816	8309	1537	694	7533	6560	1814	1414	10146	6597	1762	912	6883	5287	1568	1108	7819	6100	1608	1474	8652	6964	1299	507	8630	2979	1409	1006	10200	5026	1325	839	7071	3598	2024	933
ENSMUSG00000002957	Ap2a2	7	141562173	141633011	+	5663	protein_coding	adaptor-related protein complex 2, alpha 2 subunit [Source:MGI Symbol;Acc:MGI:101920]	-	5481	4029	3432	4403	4419	4180	3570	5034	4763	4703	4190	3773	5595	3735	3782	4297	4408	4832	3952	4298	4642	4194	3564	3318	6008	4761	3716	4217	6030	4010	3324	3032	5372	4330	2783	4450	5125	4834	3266	3568
ENSMUSG00000013593	Ndufs2	1	171234853	171251388	-	2313	protein_coding	NADH:ubiquinone oxidoreductase core subunit S2 [Source:MGI Symbol;Acc:MGI:2385112]	-	4605	3566	3508	4948	3897	3425	4244	4554	3385	3225	4812	5422	3714	3184	4197	4842	4548	4128	4980	5057	4092	3385	4419	5232	4622	4636	4661	4852	4257	4333	4447	4888	4636	4203	4328	6271	4606	3842	4567	5253
ENSMUSG00000036707	Cab39	1	85793441	85851576	+	7077	protein_coding	calcium binding protein 39 [Source:MGI Symbol;Acc:MGI:107438]	-	3403	4258	4012	4171	2933	4405	4353	4476	3250	4511	4115	4339	3988	3922	4511	5094	3917	4426	4363	4766	3835	3918	4398	5056	4008	4658	3643	3217	4053	4294	3921	3921	3560	4154	3662	4629	3858	3692	3855	4354
ENSMUSG00000052949	Rnf157	11	116336353	116413032	-	9537	protein_coding	ring finger protein 157 [Source:MGI Symbol;Acc:MGI:2442484]	-	4392	6923	4617	3649	3773	6283	4881	3827	4471	5649	4624	4015	6839	5649	5174	4166	4497	6136	4552	4142	4974	5845	4880	5099	3641	3827	2207	1363	3642	3563	2442	1705	3734	4131	2329	1883	3218	3410	2591	2456
ENSMUSG00000040952	Rps19	7	24884371	24889806	+	4685	protein_coding	ribosomal protein S19 [Source:MGI Symbol;Acc:MGI:1333780]	-	5269	2739	2349	3015	3914	2371	3740	2246	3009	2681	4080	3612	2797	2427	3180	2157	4297	3473	4245	2500	4085	2608	3536	2895	7380	7060	11208	6784	5657	6618	9523	6391	6694	6144	6915	8015	7376	7351	8814	4711
ENSMUSG00000027406	Idh3b	2	130279309	130284547	-	3422	protein_coding	isocitrate dehydrogenase 3 (NAD+) beta [Source:MGI Symbol;Acc:MGI:2158650]	-	4958	3345	3539	4907	3863	3294	4246	4677	3674	2816	4703	4835	4266	3298	4218	4656	4919	3915	4888	5010	4401	3209	4329	5503	5227	4368	4395	4534	4483	3901	4374	3974	5144	4292	4066	5434	5117	4139	4324	4885
ENSMUSG00000016319	Slc25a5	X	36795651	36798807	+	1646	protein_coding	solute carrier family 25 (mitochondrial carrier, adenine nucleotide translocator), member 5 [Source:MGI Symbol;Acc:MGI:1353496]	-	4322	3575	3763	5360	3616	3721	4172	5053	3341	2839	4419	5398	3799	3458	4269	5009	5562	4404	4835	5525	4612	3613	4424	6016	4018	4089	3095	3474	3811	3884	3228	3485	4247	4333	3401	4668	4369	2730	3734	4933
ENSMUSG00000005716	Pvalb	15	78191114	78206400	-	1041	protein_coding	parvalbumin [Source:MGI Symbol;Acc:MGI:97821]	-	1303	1142	1513	10129	945	1173	1691	10086	790	767	2288	9325	747	1214	1648	8158	1333	808	2096	10193	1004	1046	1593	6986	1533	1675	2670	24492	1394	873	1711	15249	1708	958	2093	25043	1956	1094	3125	14703
ENSMUSG00000056222	Spock1	13	57421195	57908332	-	8365	protein_coding	sparc/osteonectin, cwcv and kazal-like domains proteoglycan 1 [Source:MGI Symbol;Acc:MGI:105371]	-	3941	6075	4512	5560	3337	5581	4367	5945	3469	6098	4787	4481	4514	4292	4597	5579	2974	4751	4417	5388	3201	5246	4301	5367	2908	3935	2599	2525	3688	2632	2714	3222	3057	3299	2695	3525	2647	3983	2514	4339
ENSMUSG00000038900	Rpl12	2	32961559	32965345	+	3598	protein_coding	ribosomal protein L12 [Source:MGI Symbol;Acc:MGI:98002]	-	4723	2930	2574	2604	3722	2911	3265	2149	2837	3929	3634	3252	2874	2691	2899	2773	4365	3615	3899	2564	4695	3225	3396	2822	7200	7696	8036	5009	6222	6996	8591	5211	6347	6325	6719	6048	6402	7936	7191	4576
ENSMUSG00000053963	Stum	1	180432387	180483504	-	7375	protein_coding	mechanosensory transduction mediator [Source:MGI Symbol;Acc:MGI:2138735]	-	9165	5873	2769	341	6835	4717	2299	465	9237	5903	3831	405	13708	4362	3040	473	7545	6566	2022	496	8240	5819	2741	588	7203	3363	1353	238	7140	2422	1417	291	6700	3994	1547	322	5581	5480	2488	335
ENSMUSG00000037428	Vgf	5	137026392	137033351	+	2973	protein_coding	VGF nerve growth factor inducible [Source:MGI Symbol;Acc:MGI:1343180]	-	7174	10155	6833	2254	6101	8950	7290	1837	4887	8394	7061	3325	5897	7564	6384	1846	3432	5962	7173	1893	3609	5976	4843	2900	3554	4996	3896	810	2823	3778	3631	1594	3169	5486	2905	1308	2916	4505	3201	1577
ENSMUSG00000034312	Iqsec1	6	90656088	90988685	-	11601	protein_coding	IQ motif and Sec7 domain 1 [Source:MGI Symbol;Acc:MGI:1196356]	-	3656	5918	5735	6520	3199	5493	5246	7409	3250	4884	4805	5973	4891	4652	5588	5809	3351	3779	4914	6412	3419	4272	4429	5847	3180	3236	3170	3920	2854	2026	2763	3118	2849	2638	2390	3879	2450	2400	3015	4035
ENSMUSG00000045983	Eif4g1	16	20668313	20692884	+	7301	protein_coding	eukaryotic translation initiation factor 4, gamma 1 [Source:MGI Symbol;Acc:MGI:2384784]	-	4525	5530	4984	5677	4003	5255	5293	6358	4436	4283	5270	5119	5930	5052	5470	4362	4466	5062	4961	5155	4101	4408	4398	4625	3536	2825	2504	2328	2968	2500	2750	2007	3271	3247	2276	3158	3304	2751	2148	3012
ENSMUSG00000022982	Sod1	16	90220754	90226329	+	3970	protein_coding	superoxide dismutase 1, soluble [Source:MGI Symbol;Acc:MGI:98351]	-	4678	2498	2886	3131	3889	2714	3808	2464	2803	2509	4505	3958	2869	2393	3564	2687	4135	3274	4598	3230	3545	2737	3836	3844	5587	5894	8365	5511	4183	5402	7709	6176	5092	5393	6983	6250	5616	6452	7589	5672
ENSMUSG00000005312	Ubqln1	13	58176156	58215653	-	4406	protein_coding	ubiquilin 1 [Source:MGI Symbol;Acc:MGI:1860276]	-	3456	4097	4293	4442	2977	4305	4898	5043	3507	4182	4299	4413	4156	3496	4604	4710	3611	3658	4257	4614	3647	3658	4531	4878	3643	3426	3707	3439	3707	3352	4009	4024	3499	3404	3509	4724	3643	2952	3640	4406
ENSMUSG00000032199	Polr2m	9	71478437	71485935	-	2424	protein_coding	polymerase (RNA) II (DNA directed) polypeptide M [Source:MGI Symbol;Acc:MGI:107282]	-	3786	3275	3998	4047	3184	3327	5033	3694	2997	4158	5052	4452	3496	3358	4899	4224	4246	3831	5606	4126	3995	3320	5161	4593	4322	4389	5618	3919	4096	3682	5843	3712	3307	4253	5062	4865	4375	3991	4529	4207
ENSMUSG00000025781	Atp5c1	2	10056016	10080510	-	1908	protein_coding	ATP synthase, H+ transporting, mitochondrial F1 complex, gamma polypeptide 1 [Source:MGI Symbol;Acc:MGI:1261437]	-	3915	2986	3273	3922	3528	3054	3794	3599	3240	3351	4133	4410	3474	2954	3856	4856	4550	3829	4442	4504	4542	3286	4320	5099	4832	4628	4279	3833	4569	4798	4338	4221	4822	4944	4373	5459	5127	3949	4740	5484
ENSMUSG00000041261	Car8	4	8143362	8239041	-	3853	protein_coding	carbonic anhydrase 8 [Source:MGI Symbol;Acc:MGI:88253]	-	54	158	212	15586	32	106	205	22534	63	157	231	11190	53	97	190	17239	98	112	193	18910	75	118	198	8506	79	141	214	18794	87	113	290	7055	97	162	234	18584	130	130	233	9916
ENSMUSG00000032594	Ip6k1	9	108002501	108048782	+	6487	protein_coding	inositol hexaphosphate kinase 1 [Source:MGI Symbol;Acc:MGI:1351633]	-	5644	3950	3920	5139	4689	3995	4479	5458	4423	3746	4893	4175	5208	3697	4465	3793	4386	4302	4811	4388	4241	3792	4597	4181	5223	4000	4037	4643	3962	3553	3719	2623	4686	4072	3631	4046	4400	4157	3466	3400
ENSMUSG00000034566	Atp5h	11	115415689	115419962	-	1465	protein_coding	ATP synthase, H+ transporting, mitochondrial F0 complex, subunit D [Source:MGI Symbol;Acc:MGI:1918929]	-	4291	2135	2265	3783	3658	2472	3284	3124	2813	2258	3900	4312	2671	2392	2619	3031	3784	3212	3945	3607	3277	2624	3317	3953	6235	6130	6426	6894	5044	6476	6697	7744	5861	5706	5547	8214	5738	6501	6612	7241
ENSMUSG00000005161	Prdx2	8	84969587	84974834	+	3050	protein_coding	peroxiredoxin 2 [Source:MGI Symbol;Acc:MGI:109486]	-	4602	3110	3401	3897	3979	3006	3822	3710	3286	3490	4600	4318	3536	3204	3633	4140	4658	4313	4549	3875	4446	3319	3979	4348	5399	5046	5378	4033	5033	5976	5510	4778	4946	5177	4482	5687	5353	5004	4685	5240
ENSMUSG00000042066	Tmcc2	1	132356315	132391281	-	5692	protein_coding	transmembrane and coiled-coil domains 2 [Source:MGI Symbol;Acc:MGI:1916125]	-	3993	4222	4714	5810	3291	3749	5279	6196	3791	3961	5455	5452	5304	3696	5119	5401	4800	3980	5029	5755	4754	3667	5080	5624	4028	2615	3730	3516	3561	2749	3238	3058	3879	2937	2488	4412	3591	2692	3019	3804
ENSMUSG00000031422	Morf4l2	X	136732942	136743690	-	3135	protein_coding	mortality factor 4 like 2 [Source:MGI Symbol;Acc:MGI:1927167]	-	5228	3602	3548	3446	4727	3876	4321	3685	4210	4317	4812	3566	4548	3152	3954	3371	4627	4633	4841	3429	4921	4051	4492	3817	5014	4087	4330	2347	4682	4372	4483	2647	4627	4661	3972	3622	4243	5219	3372	3411
ENSMUSG00000024953	Prdx5	19	6906697	6910106	-	2139	protein_coding	peroxiredoxin 5 [Source:MGI Symbol;Acc:MGI:1859821]	-	5350	3219	2890	4495	4253	2842	3824	4025	3510	2462	4795	5096	3401	2864	3766	3782	5082	3689	4956	4513	4059	3102	3582	4890	6251	5029	5526	5387	5073	3948	5029	5035	5860	4322	4195	6620	6433	4448	5087	5550
ENSMUSG00000030105	Arl8b	6	108783099	108825278	+	4479	protein_coding	ADP-ribosylation factor-like 8B [Source:MGI Symbol;Acc:MGI:1914416]	-	4379	3952	3470	3815	3593	4274	3861	4285	3908	4990	3885	3647	4693	3564	3845	4440	3984	4359	4065	4150	4193	3920	3993	4228	4591	4041	2983	2487	4686	3978	3266	3313	4419	4208	3442	3925	4040	3761	3283	3859
ENSMUSG00000041740	Rnf10	5	115241412	115272898	-	7556	protein_coding	ring finger protein 10 [Source:MGI Symbol;Acc:MGI:1859162]	-	4741	5434	3713	4538	4161	4844	4260	4732	4197	5339	4445	4151	5043	4456	4224	3976	4700	4526	3916	3951	4829	4406	3990	3836	4777	4512	3505	3355	4760	4077	3857	2777	4313	4415	2854	3606	4330	4686	3425	3756
ENSMUSG00000025757	Hspa4l	3	40744495	40796103	+	11792	protein_coding	heat shock protein 4 like [Source:MGI Symbol;Acc:MGI:107422]	-	2571	4077	5854	5476	2438	4399	6215	7352	2904	3962	4699	4821	3509	3325	5140	5861	2894	3039	4099	5850	2633	3059	4696	5552	2761	2894	2925	3306	2690	2612	3174	2637	2305	2712	2970	4020	2518	2197	2739	3809
ENSMUSG00000036644	Tbc1d9b	11	50131396	50172785	+	6429	protein_coding	TBC1 domain family, member 9B [Source:MGI Symbol;Acc:MGI:1924045]	-	4205	6662	5181	4856	3938	6338	5544	4814	3618	5802	5052	4851	4831	4430	4959	4390	5756	5946	5010	5450	5506	5377	5164	5147	3541	3300	3074	2427	2680	2528	2615	2941	3294	3843	2617	2871	2801	3108	2582	3079
ENSMUSG00000022139	Mbnl2	14	120275669	120431697	+	11993	protein_coding	muscleblind like splicing factor 2 [Source:MGI Symbol;Acc:MGI:2145597]	-	3204	4379	3494	3568	2987	5204	3651	4699	3542	4903	3483	3432	4545	3539	4124	4068	3571	3999	3064	4316	3641	4074	3770	3938	3438	3763	2537	2976	3345	3546	3370	3319	3538	3592	3787	3813	3124	3105	3866	3919
ENSMUSG00000022099	Dmtn	14	70601263	70636048	-	9804	protein_coding	dematin actin binding protein [Source:MGI Symbol;Acc:MGI:99670]	-	5291	7700	3416	2521	4736	7467	3620	2424	4581	6719	4322	2955	5790	5895	4095	2584	4878	6557	3895	2622	4944	6259	3946	3069	4501	5091	3081	1661	4081	3785	2621	1502	4355	4709	2480	1804	3560	4500	2913	1888
ENSMUSG00000060371	Caln1	5	130369455	130847412	+	10483	protein_coding	calneuron 1 [Source:MGI Symbol;Acc:MGI:2155987]	-	2779	5667	2889	8018	2222	6352	2877	12270	3485	4591	2753	5279	5976	4217	4509	8092	2776	5497	2233	9010	3130	5687	4026	5720	2107	2010	910	2162	2276	2156	1052	2517	1617	2662	1410	3136	1904	2644	1865	3554
ENSMUSG00000020372	Rack1	11	48800332	48806434	+	5119	protein_coding	receptor for activated C kinase 1 [Source:MGI Symbol;Acc:MGI:101849]	-	4444	2821	2843	3666	3674	2949	3501	3383	2970	3610	4108	4037	3194	2733	3363	4109	4953	3703	4234	3595	5044	3029	3716	3958	5677	5720	6629	5464	5065	5756	5878	4538	5443	5152	4908	6340	5583	4714	5103	5349
ENSMUSG00000010663	Fads1	19	10182888	10196870	+	3456	protein_coding	fatty acid desaturase 1 [Source:MGI Symbol;Acc:MGI:1923517]	-	3271	3767	4177	3708	3102	3347	4883	3522	2879	3978	4904	4074	4011	3409	4863	3738	4177	3570	4953	3746	3783	3277	4539	4207	4191	4022	4679	2976	4400	4616	5390	3512	4298	4471	4260	4308	4803	4328	4910	4167
ENSMUSG00000028478	Clta	4	44004452	44032846	+	1800	protein_coding	clathrin, light polypeptide (Lca) [Source:MGI Symbol;Acc:MGI:894297]	-	4960	3647	3429	4268	4100	3460	4094	3971	3524	3980	4441	4880	4134	3518	4005	4585	5129	4504	4976	4331	5110	3913	4205	5037	5030	3798	4960	2877	5095	4867	4375	4437	4748	3929	3495	4559	4744	3413	3323	5375
ENSMUSG00000029430	Ran	5	129020069	129024323	+	2646	protein_coding	RAN, member RAS oncogene family [Source:MGI Symbol;Acc:MGI:1333112]	-	4490	3215	3417	3701	3738	3332	4382	3562	3420	3708	4469	4040	3769	3089	4159	3826	4118	3896	5197	4003	3817	3364	4296	3958	4764	4454	5475	3506	4461	4164	5607	4190	4552	4387	5103	5284	4630	4477	4370	4472
ENSMUSG00000027248	Pdia3	2	121413775	121438687	+	3139	protein_coding	protein disulfide isomerase associated 3 [Source:MGI Symbol;Acc:MGI:95834]	-	4449	4116	4355	4524	4637	4451	5149	5249	4576	5016	5239	4786	3299	3137	3999	3743	4252	3500	4235	3615	3859	3188	3980	4005	3771	3672	4173	3339	3867	4292	5037	3996	3446	4146	3779	4000	4205	3705	3305	4955
ENSMUSG00000013160	Atp6v0d1	8	105524465	105566047	-	1793	protein_coding	ATPase, H+ transporting, lysosomal V0 subunit D1 [Source:MGI Symbol;Acc:MGI:1201778]	-	4800	3866	3362	3509	4004	3845	3560	3265	3581	4805	3998	3830	4116	3748	3556	3890	4325	4476	4247	3653	4519	4087	3649	4032	4940	5205	4227	3296	5509	4614	4091	3248	5077	4850	3672	3825	4854	4893	3927	3945
ENSMUSG00000058589	Anks1b	10	89873509	90973300	+	14501	protein_coding	ankyrin repeat and sterile alpha motif domain containing 1B [Source:MGI Symbol;Acc:MGI:1924781]	-	4402	6150	2915	2972	3968	6489	2783	4397	4911	5545	2993	2133	7120	4832	4029	3484	4719	5964	2388	3670	5223	5804	3461	2253	4373	3837	1717	1806	3878	4011	2042	1450	4379	4474	2655	2504	3718	3984	2522	1995
ENSMUSG00000026163	Sphkap	1	83254139	83408200	-	9602	protein_coding	SPHK1 interactor, AKAP domain containing [Source:MGI Symbol;Acc:MGI:1924879]	-	3223	3206	2683	8299	2924	3137	2381	12279	3800	3446	2290	5124	5680	2800	2533	8221	3567	3217	1985	8314	4218	2827	2526	4833	3096	1781	1073	4092	3688	1930	1409	2978	3616	2035	1466	5937	2664	1600	1158	5487
ENSMUSG00000020684	Rasl10b	11	83409137	83421039	+	4010	protein_coding	RAS-like, family 10, member B [Source:MGI Symbol;Acc:MGI:2685575]	-	4338	6847	3546	3043	3738	6297	4067	2974	4084	5266	3884	2915	5862	5294	4201	2602	5215	7638	3580	3225	5093	6421	4186	3035	4461	5328	3474	1908	3693	6052	3432	1669	4017	6099	2775	2190	3844	4222	3347	1933
ENSMUSG00000030327	Necap1	6	122874474	122888941	+	3651	protein_coding	NECAP endocytosis associated 1 [Source:MGI Symbol;Acc:MGI:1914852]	-	3848	3450	3474	3810	3229	3701	3718	3786	3372	3776	3764	3800	3991	3131	3917	4279	3846	3950	4673	4125	4175	3522	4354	4663	4741	4202	3994	3129	4767	3665	4592	3081	4076	4146	4203	4385	4444	4298	3853	3929
ENSMUSG00000026701	Prdx6	1	161240112	161251219	-	4804	protein_coding	peroxiredoxin 6 [Source:MGI Symbol;Acc:MGI:894320]	-	4252	2946	3170	3980	3760	2909	3691	3377	3141	3790	4437	4690	3957	2890	3849	3896	4801	3594	4320	3838	4472	2923	3729	4028	4960	4267	5510	3697	4472	3907	5424	4565	5279	4368	3912	4620	4584	3942	4730	4787
ENSMUSG00000060373	Hnrnpc	14	52073377	52104028	-	4322	protein_coding	heterogeneous nuclear ribonucleoprotein C [Source:MGI Symbol;Acc:MGI:107795]	-	4851	3274	3416	4141	4022	3604	3808	4371	3760	4151	4365	3977	3757	2910	3332	3777	3778	3757	3525	3654	3913	3099	3440	3650	4586	4604	4208	3881	4804	5509	4687	3740	4449	4602	4368	4794	4304	4202	3965	4588
ENSMUSG00000005469	Prkaca	8	83972993	83996443	+	2488	protein_coding	protein kinase, cAMP dependent, catalytic, alpha [Source:MGI Symbol;Acc:MGI:97592]	-	3898	3671	4752	4336	3417	3457	5297	4186	3492	2825	4946	4987	4413	3650	5116	4272	3974	4299	6088	4563	3658	3785	4919	5259	3720	3358	4492	2843	3307	3039	4364	3058	3542	3620	3712	3588	3481	3892	3635	3791
ENSMUSG00000021114	Atp6v1d	12	78840725	78861638	-	4602	protein_coding	ATPase, H+ transporting, lysosomal V1 subunit D [Source:MGI Symbol;Acc:MGI:1921084]	-	4885	4141	2807	2940	4115	4297	3414	2931	3845	4587	4035	3328	4038	3659	3646	3363	4640	5188	3980	3310	4528	4288	3801	3557	5393	5621	3755	2504	5001	4868	4222	3019	5343	5421	4154	3785	4874	5618	3905	3543
ENSMUSG00000030207	Fam234b	6	135197977	135244955	+	6912	protein_coding	family with sequence similarity 234, member B [Source:MGI Symbol;Acc:MGI:1921775]	-	4372	5851	3649	3571	3733	5730	3837	3998	4003	4871	3928	3359	5240	4984	4386	3605	3685	5469	4085	3721	3893	5047	4128	3756	4043	4601	3125	2308	3994	4185	3019	2510	3924	4435	3206	2911	3502	3847	3086	2840
ENSMUSG00000024853	Sf3b2	19	5273923	5295455	-	3231	protein_coding	splicing factor 3b, subunit 2 [Source:MGI Symbol;Acc:MGI:2441856]	-	4075	3919	3953	4814	3667	3916	4536	4841	3600	3466	4551	4462	4360	3806	4746	4175	4081	4298	4883	4746	4047	3753	4350	4628	4208	3978	3996	3220	3759	4291	4102	3508	3816	4247	3424	4163	4020	3613	3257	4383
ENSMUSG00000042506	Usp22	11	61151785	61175055	-	4886	protein_coding	ubiquitin specific peptidase 22 [Source:MGI Symbol;Acc:MGI:2144157]	-	3651	3817	4292	3591	3185	3798	4301	4001	3828	4478	4268	3279	5245	3777	5057	3897	3516	4747	4709	3800	3885	4155	4481	3579	3999	3273	3721	2292	4276	3403	3715	2140	4115	3653	3492	2924	3495	3688	3287	3015
ENSMUSG00000022577	Ly6h	15	75551268	75567255	-	4227	protein_coding	lymphocyte antigen 6 complex, locus H [Source:MGI Symbol;Acc:MGI:1346030]	-	7493	2462	3545	789	5999	2596	4324	628	4557	3532	5420	1387	5353	3157	4713	1007	5241	4835	5815	857	5262	3829	4453	1427	8400	4337	9767	1066	6626	4190	9016	1575	5806	5472	6124	1628	7753	11505	6363	1259
ENSMUSG00000023033	Scn8a	15	100869858	101045938	+	15766	protein_coding	sodium channel, voltage-gated, type VIII, alpha [Source:MGI Symbol;Acc:MGI:103169]	-	4435	7133	3912	4810	3688	6639	3422	7354	4239	4529	3040	4057	7443	5974	4539	4368	3217	4555	2699	5152	3684	5202	3241	4260	3190	3108	1675	3409	3002	2301	1375	3414	3212	2227	1377	2921	2258	2716	2168	2667
ENSMUSG00000008734	Gprc5b	7	118972047	118995211	-	4630	protein_coding	G protein-coupled receptor, family C, group 5, member B [Source:MGI Symbol;Acc:MGI:1927596]	-	2329	2951	5340	6503	2212	2814	5622	7329	2441	2456	5200	6218	4086	3678	5697	6661	4403	4349	5165	6810	4435	2824	5378	7011	2217	2326	2172	2336	2130	3354	2481	2595	2587	3105	2026	3411	2399	1314	2129	3642
ENSMUSG00000050821	Fam131a	16	20693241	20703048	+	2899	protein_coding	family with sequence similarity 131, member A [Source:MGI Symbol;Acc:MGI:1925658]	-	10290	5359	1303	1443	7753	4961	1328	1614	7479	4449	2443	1151	10059	4881	1631	1059	8065	5730	1432	1239	8583	5208	1564	957	9925	4685	1670	1222	9125	3144	1429	969	9958	4530	1465	1214	8597	6233	2039	1151
ENSMUSG00000020149	Rab1a	11	20201432	20226856	+	3799	protein_coding	RAB1A, member RAS oncogene family [Source:MGI Symbol;Acc:MGI:97842]	-	3729	3483	3264	3566	3211	3462	3637	3893	3180	4329	3734	3571	3299	3069	3581	3852	3566	3826	4053	3827	3468	3371	3952	4005	4274	5171	4077	3792	4228	4169	4469	3610	3871	4765	4411	4937	4243	4822	4301	4187
ENSMUSG00000062270	Morf4l1	9	90091665	90114774	-	9754	protein_coding	mortality factor 4 like 1 [Source:MGI Symbol;Acc:MGI:1096551]	-	3806	3381	3892	4553	3225	3544	4623	4447	3177	3275	4632	4843	3543	3117	4619	4494	4475	4345	5316	4922	3927	3691	5000	5528	3879	3272	3794	2304	3171	3215	3881	3419	4197	4088	3371	4165	3673	2787	2736	4268
ENSMUSG00000024213	Nudt3	17	27579382	27623495	-	4607	protein_coding	nudix (nucleotide diphosphate linked moiety X)-type motif 3 [Source:MGI Symbol;Acc:MGI:1928484]	-	4960	4711	2814	4180	4359	4195	3710	4137	3767	3685	4052	4257	4232	4052	3484	3538	4407	4225	3808	4076	4316	4047	3483	3907	5040	4826	3907	3407	4829	4527	3701	4279	5242	5076	3097	5071	4816	5343	3692	4764
ENSMUSG00000015733	Capza2	6	17636234	17666972	+	5890	protein_coding	capping protein (actin filament) muscle Z-line, alpha 2 [Source:MGI Symbol;Acc:MGI:106222]	-	4482	3536	2747	3126	3782	3775	3255	3433	4350	4412	3359	2988	5118	3357	3509	4011	4969	4143	3205	3835	5560	4020	3670	3705	5151	3415	2735	2192	5480	3424	2987	2565	5888	3865	2956	3522	4941	3030	2832	3351
ENSMUSG00000047514	Tspyl1	10	34282190	34285275	+	3086	protein_coding	testis-specific protein, Y-encoded-like 1 [Source:MGI Symbol;Acc:MGI:1298395]	-	4194	4252	3613	3887	3596	4381	4105	4338	3685	4262	3937	3871	4241	3725	4333	4016	4237	4536	4292	4224	4283	4098	4298	4108	4031	3702	3386	2626	3779	3761	3677	3397	4413	3683	3846	4222	3705	2854	3434	4171
ENSMUSG00000032503	Arpp21	9	112065091	112235938	-	17428	protein_coding	cyclic AMP-regulated phosphoprotein, 21 [Source:MGI Symbol;Acc:MGI:107562]	-	2505	8431	1976	1116	2269	10029	1969	1437	2260	9677	1879	936	2543	5419	4729	1096	2247	9458	1041	1079	2408	9220	4218	826	2463	8873	2084	1037	2288	11223	2934	742	2253	10209	5077	1112	2154	8451	6756	975
ENSMUSG00000022391	Rangap1	15	81704248	81745530	-	4863	protein_coding	RAN GTPase activating protein 1 [Source:MGI Symbol;Acc:MGI:103071]	-	4025	4717	4578	3109	3329	4837	4986	3119	3462	4087	5094	3654	4315	4045	4865	3164	3980	4652	5337	3206	3749	4399	4653	4103	3870	3934	4314	1876	3566	3333	4293	2577	3421	3880	3484	2692	3584	4303	3332	2956
ENSMUSG00000049470	Aff4	11	53350833	53421830	+	13450	protein_coding	AF4/FMR2 family, member 4 [Source:MGI Symbol;Acc:MGI:2136171]	AF-4	2952	4409	5096	4345	2681	4581	5134	6355	3885	4115	3969	3397	5493	3928	5518	4781	3424	4294	3958	4866	3588	3803	4813	3926	2978	2699	2474	2065	3096	2801	3020	1920	2721	2968	3156	2845	2753	2454	2425	3000
ENSMUSG00000024261	Syt4	18	31437808	31447415	-	3901	protein_coding	synaptotagmin IV [Source:MGI Symbol;Acc:MGI:101759]	-	2511	3732	4095	4255	2312	3913	4471	5505	2719	4459	3884	3722	2951	2816	4060	5006	2519	3406	4350	5032	2325	3328	4279	4308	2963	3475	3598	3550	3081	3116	3720	3630	2589	3738	3388	5414	2793	3461	2980	5373
ENSMUSG00000019132	BC005537	13	24801657	24816197	+	5849	protein_coding	cDNA sequence BC005537 [Source:MGI Symbol;Acc:MGI:2441726]	-	4023	3846	3371	3999	3565	3970	3167	4101	3237	4293	3507	3640	4242	3584	3714	3481	3359	3934	3481	3855	3353	3582	3298	3493	4805	5234	3448	4073	4714	5584	4135	3761	4471	5169	3954	4953	4449	4195	4107	4662
ENSMUSG00000022265	Ank	15	27466677	27594909	+	3610	protein_coding	progressive ankylosis [Source:MGI Symbol;Acc:MGI:3045421]	-	3279	4945	3875	4638	2956	4758	3725	4754	3368	4659	4132	4376	4458	4133	4078	4865	3729	4187	3947	4728	4023	4337	4075	4748	3174	3852	2396	2772	3316	2790	2330	2636	3491	3615	2421	3477	3113	3628	3021	3512
ENSMUSG00000032890	Rims3	4	120854816	120896579	+	7972	protein_coding	regulating synaptic membrane exocytosis 3 [Source:MGI Symbol;Acc:MGI:2443331]	-	1049	6943	6504	5329	1150	6190	7194	6806	1280	4407	5488	3651	2130	6246	7483	5122	2555	3976	6634	5475	1699	4144	7117	4108	1052	2974	3512	2880	898	2329	3515	2387	977	2655	3105	3501	1327	1964	2149	3238
ENSMUSG00000045962	Wnk1	6	119923969	120038672	-	22825	protein_coding	WNK lysine deficient protein kinase 1 [Source:MGI Symbol;Acc:MGI:2442092]	-	2963	4407	5761	5257	2760	4270	5487	6541	2631	3640	4708	5087	4197	3675	5892	4766	3001	3110	3986	5174	2951	3422	4768	5128	2465	2286	2411	2716	2133	2981	3095	3793	2753	2701	3071	3588	2217	2057	3096	4366
ENSMUSG00000020708	Psmc5	11	106256154	106263120	+	1394	protein_coding	protease (prosome, macropain) 26S subunit, ATPase 5 [Source:MGI Symbol;Acc:MGI:105047]	-	3813	2900	2820	4511	3264	2878	3978	3520	2679	2920	4341	5320	2612	2599	3510	3924	3331	3346	4745	4318	3093	2820	3888	5514	4214	4916	5787	5485	3721	3778	5302	6416	3703	4169	4331	7028	4007	4163	5333	6440
ENSMUSG00000030000	Add2	6	86028681	86124409	+	10139	protein_coding	adducin 2 (beta) [Source:MGI Symbol;Acc:MGI:87919]	-	4730	6634	4134	2845	4138	6276	3965	3689	5337	5032	3864	2679	8655	5391	4718	2983	5502	5927	3634	3186	6170	5631	4221	3297	3558	2413	1785	1215	3592	2406	1751	1290	3830	2513	1835	1490	2619	2022	1990	1722
ENSMUSG00000031065	Cdk16	X	20687954	20699880	+	4378	protein_coding	cyclin-dependent kinase 16 [Source:MGI Symbol;Acc:MGI:97516]	-	3236	5068	3420	6365	3001	4448	3521	7168	2907	4095	3753	5667	3940	4574	3828	6166	4013	4444	3652	6920	3936	4233	3594	5427	2981	3264	2076	4417	2669	3254	1926	3254	3205	3308	1741	5034	3158	2912	2073	4288
ENSMUSG00000027288	Zfp106	2	120506820	120563843	-	10429	protein_coding	zinc finger protein 106 [Source:MGI Symbol;Acc:MGI:1270153]	-	3937	4947	3975	4204	3387	4523	4286	4781	3802	4601	4178	4065	4540	3863	4619	3904	3496	3782	3990	4508	3273	3794	3980	4101	4162	3548	3191	2899	3904	3916	3760	3524	3918	3979	3261	4054	3773	3297	3277	4146
ENSMUSG00000008668	Rps18	17	33951999	33956001	-	2491	protein_coding	ribosomal protein S18 [Source:MGI Symbol;Acc:MGI:98146]	-	5214	2525	2050	3211	4064	2663	3404	2364	2980	2921	4189	3783	3050	2568	2712	2855	4499	3608	4176	2539	4211	2808	3216	3151	6939	6915	7824	5659	4837	5708	7046	5688	6180	6191	6084	7038	6163	6912	6337	4683
ENSMUSG00000059974	Ntm	9	28994750	29963141	-	8079	protein_coding	neurotrimin [Source:MGI Symbol;Acc:MGI:2446259]	-	2335	3890	2561	4458	2055	3955	2983	5527	2224	4181	3222	3753	2670	4149	3151	4806	2675	4127	3396	5039	2570	3688	3292	3662	3142	5162	3928	5578	3394	4762	4222	6340	2758	4602	3426	6233	3286	4992	3806	5500
ENSMUSG00000026442	Nfasc	1	132564690	132741797	-	14145	protein_coding	neurofascin [Source:MGI Symbol;Acc:MGI:104753]	-	4339	5598	6156	6559	4104	5358	5875	7570	3640	3706	5274	6001	5244	4294	6086	4750	2973	3557	4917	6085	3139	3612	4593	5453	2269	2331	2047	3547	2088	1915	2166	2245	2295	2163	1969	2915	2007	1787	2391	3057
ENSMUSG00000050953	Gja1	10	56377330	56402513	+	10257	protein_coding	gap junction protein, alpha 1 [Source:MGI Symbol;Acc:MGI:95713]	-	2384	2550	3944	3755	2055	2388	4431	3918	2500	3063	4621	3812	3343	2610	4425	4349	3855	2925	4220	4038	3769	2483	4482	4340	3153	2662	3985	2874	3147	3118	5011	4178	3386	3542	4428	4878	3499	2681	3953	4900
ENSMUSG00000036062	Phf24	4	42916660	42944752	+	7118	protein_coding	PHD finger protein 24 [Source:MGI Symbol;Acc:MGI:2140712]	-	3594	8865	3467	2060	3361	8257	3361	2449	3164	7266	2905	2290	4686	6886	4129	2559	3320	6398	3063	2630	3526	7524	4106	3182	2963	5441	1800	1507	2857	3514	1819	1248	2906	4668	2304	1448	2657	5736	2720	1637
ENSMUSG00000046330	Rpl37a	1	72711290	72713813	+	1410	protein_coding	ribosomal protein L37a [Source:MGI Symbol;Acc:MGI:98068]	-	4295	1977	2073	2738	3325	2004	3190	1887	2752	2422	3615	3309	2563	2117	2609	2127	3782	2777	3716	2404	3953	2369	3483	2856	7314	6544	10788	7498	4206	5990	8706	5943	6782	5807	6916	7697	5624	6300	8323	4640
ENSMUSG00000026341	Actr3	1	125392905	125435727	-	4631	protein_coding	ARP3 actin-related protein 3 [Source:MGI Symbol;Acc:MGI:1921367]	-	5126	3656	2690	2729	4640	3751	3074	2825	4612	4304	3242	2989	5607	3315	3247	3284	5024	3991	3305	3130	5339	3635	3379	3367	6165	4548	3284	2455	6119	4389	3674	2534	6072	4699	3508	3570	4982	3681	3565	3361
ENSMUSG00000025228	Actr1a	19	46376814	46395735	-	2742	protein_coding	ARP1 actin-related protein 1A, centractin alpha [Source:MGI Symbol;Acc:MGI:1858964]	-	4204	3879	3707	3969	3386	3822	3901	3930	3473	3672	4385	4252	4041	3450	4156	3993	4133	4386	4442	3974	4028	3854	4284	4662	4704	4195	3881	3358	3898	3505	3684	3072	4151	3776	3008	3646	3898	3998	3430	3315
ENSMUSG00000048307	Ankrd46	15	36477668	36496820	-	5221	protein_coding	ankyrin repeat domain 46 [Source:MGI Symbol;Acc:MGI:1916089]	-	5418	3635	3341	3246	4531	3785	3594	3272	4759	4147	4272	3684	5485	3396	3993	4093	5292	4566	4270	3673	5425	3826	4174	4025	5248	3595	2943	2113	5138	3176	3073	2739	5365	3649	3264	3329	4626	3649	3116	3189
ENSMUSG00000004366	Sst	16	23889573	23890958	-	721	protein_coding	somatostatin [Source:MGI Symbol;Acc:MGI:98326]	-	7877	3750	1858	908	6252	3826	2232	456	5259	4769	3441	1560	4397	3288	2308	963	4703	4135	2533	799	4999	4448	2645	1483	8982	8441	6593	1189	8353	6031	5438	2003	6510	6427	4254	1761	7935	12537	5515	1402
ENSMUSG00000030007	Cct7	6	85451514	85468475	+	6778	protein_coding	chaperonin containing Tcp1, subunit 7 (eta) [Source:MGI Symbol;Acc:MGI:107184]	-	4540	3265	3661	3720	3870	3633	4364	3518	3513	3380	4796	4201	3533	2939	3757	3643	4315	3868	4627	3613	4060	3353	3936	4384	4554	4355	5306	3428	3673	3882	4879	3998	4243	4349	4510	4402	4069	4682	4449	4376
ENSMUSG00000061315	Naca	10	128035575	128048637	+	6805	protein_coding	nascent polypeptide-associated complex alpha polypeptide [Source:MGI Symbol;Acc:MGI:106095]	-	3317	1887	2366	2778	2688	2074	2971	2397	2313	2904	3521	3252	2369	1872	2657	3219	3212	2573	3625	2957	3315	2179	3338	3351	4967	5400	7837	6155	4994	6456	8684	7030	4345	4655	6748	6943	4893	5445	6940	6384
ENSMUSG00000015094	Npdc1	2	25399351	25409494	+	3906	protein_coding	neural proliferation, differentiation and control 1 [Source:MGI Symbol;Acc:MGI:1099802]	-	6559	3624	2907	4071	5218	3535	3497	4142	4432	3503	3915	4361	5147	3573	3521	3603	4874	3852	4234	3904	4852	3381	3313	3547	6301	4340	4430	4431	5542	3203	4314	3386	6282	3565	3178	4901	5550	4782	3460	4001
ENSMUSG00000086503	Xist	X	103460366	103483254	-	17946	lincRNA	inactive X specific transcripts [Source:MGI Symbol;Acc:MGI:98974]	-	1	0	0	3	0	0	3	3	1	1	1	0	18302	12675	12591	8056	7084	8066	7517	13461	7952	5817	7729	6968	2	0	0	1	0	3	2	0	0	0	2	0	2208	3953	3534	4437
ENSMUSG00000021061	Sptb	12	76580488	76710547	-	12147	protein_coding	spectrin beta, erythrocytic [Source:MGI Symbol;Acc:MGI:98387]	-	3169	5292	3999	8705	2894	4669	4056	12046	3753	3251	3199	5759	6720	4022	4859	7191	3496	3805	3279	9269	4247	3974	4192	5937	2198	1595	1142	3064	2108	1568	1081	1923	2411	1696	1209	3370	1860	1179	1248	3585
ENSMUSG00000026553	Copa	1	172082529	172122330	+	9427	protein_coding	coatomer protein complex subunit alpha [Source:MGI Symbol;Acc:MGI:1334462]	-	2986	3771	4308	4059	2778	4007	4293	4750	3013	3930	4106	4051	4330	3584	4456	4938	3982	3873	4308	4482	3903	3800	4426	4728	3140	2772	3092	2863	3131	2979	3310	2492	2765	2569	2888	2997	2505	3099	2700	3225
ENSMUSG00000024873	Cnih2	19	5092871	5098418	-	1237	protein_coding	cornichon family AMPA receptor auxiliary protein 2 [Source:MGI Symbol;Acc:MGI:1277225]	-	11167	4013	2887	934	8990	3569	2796	912	7545	4517	3517	1025	9776	3081	3180	901	8680	4421	2800	872	9759	4062	2734	981	9323	3149	3010	596	8433	2736	2928	521	10016	3990	2289	730	7784	4435	3175	549
ENSMUSG00000058655	Eif4b	15	102073773	102097173	+	4468	protein_coding	eukaryotic translation initiation factor 4B [Source:MGI Symbol;Acc:MGI:95304]	-	3667	3329	3438	3803	3077	3471	3789	4374	3288	3390	3789	3611	4523	3249	4343	4280	4258	3998	4564	4298	4523	3747	4465	4170	4245	3464	4018	2970	4003	3710	4157	3028	4097	3615	3514	3656	3708	3574	3461	3935
ENSMUSG00000031839	Hsbp1	8	119344488	119348922	+	1861	protein_coding	heat shock factor binding protein 1 [Source:MGI Symbol;Acc:MGI:1915446]	-	5317	3254	2572	2563	4086	3053	3250	2511	3384	4186	4045	3037	4000	3027	3348	2525	4414	4363	4039	2666	4116	3507	3225	2749	6170	5916	5729	3469	6071	5561	5759	3459	5863	5312	4617	4232	5415	6703	5329	3504
ENSMUSG00000040659	Efhd2	4	141858142	141874920	-	2381	protein_coding	EF hand domain containing 2 [Source:MGI Symbol;Acc:MGI:106504]	-	4088	8401	3231	2801	3427	7497	3343	3076	3345	6387	3973	3483	3962	6444	3363	3017	4353	5718	4375	2913	3886	5931	3393	4065	3616	6384	3446	1940	3088	4556	2631	2489	3249	5708	1966	3174	3379	5261	3015	2640
ENSMUSG00000039001	Rps21	2	180257377	180258445	+	810	protein_coding	ribosomal protein S21 [Source:MGI Symbol;Acc:MGI:1913731]	-	3878	2245	1515	2253	3072	1642	3009	1512	3107	2454	3455	3192	2191	2260	2052	1617	3584	2447	3204	2100	4264	2558	3752	3035	7146	5408	12010	8045	5176	5227	10049	6652	6439	4554	7021	6864	5550	5332	8013	4667
ENSMUSG00000032827	Ppp1r9a	6	4902917	5165661	+	14531	protein_coding	protein phosphatase 1, regulatory subunit 9A [Source:MGI Symbol;Acc:MGI:2442401]	-	2821	7770	3762	2132	2408	7779	3953	3245	3223	6201	2749	1916	5563	5536	5224	2826	3246	6075	2903	2938	3416	6822	4402	2548	2748	4323	2267	1327	3056	4675	2636	1631	2683	4380	3238	1829	2350	3283	3346	1773
ENSMUSG00000007850	Hnrnph1	11	50376990	50386528	+	5842	protein_coding	heterogeneous nuclear ribonucleoprotein H1 [Source:MGI Symbol;Acc:MGI:1891925]	-	4459	3349	2996	5323	3958	3437	3415	6636	3499	3329	3864	4227	3366	2994	3468	3811	3339	3156	3558	4543	3343	2421	3355	3696	3506	3959	3452	5276	2809	4639	4016	3959	3556	4172	3801	6435	3396	3672	3826	5297
ENSMUSG00000039542	Ncam1	9	49502136	49798925	-	8664	protein_coding	neural cell adhesion molecule 1 [Source:MGI Symbol;Acc:MGI:97281]	-	3786	2894	4308	3797	3118	2874	4477	4180	2953	3173	4774	3761	3565	2577	4854	3034	2462	3051	5052	3388	2373	2665	4107	3398	3725	3700	5530	4147	3647	4761	5910	4130	3162	3792	4795	4090	3348	4685	5025	3927
ENSMUSG00000024858	Grk2	19	4286001	4306222	-	4476	protein_coding	G protein-coupled receptor kinase 2 [Source:MGI Symbol;Acc:MGI:87940]	-	4036	5080	3539	5292	3828	4713	4073	5822	3358	5439	4199	4540	4319	4280	3994	4727	3733	3880	3957	4831	3998	4245	3850	4126	3440	3722	3076	4099	3152	2778	3065	3328	3129	3555	2273	4218	3034	3984	2612	3754
ENSMUSG00000020598	Nrcam	12	44328885	44601964	+	13358	protein_coding	neuronal cell adhesion molecule [Source:MGI Symbol;Acc:MGI:104750]	-	3314	5147	3453	2787	2999	5098	3435	4140	3783	4555	3508	2714	6539	5006	3908	3415	4003	4958	2859	3644	4480	4856	3562	3278	3327	2718	1752	1677	3295	2898	1968	1895	3013	2974	1785	1973	3261	3024	1876	2068
ENSMUSG00000042388	Dlgap3	4	127169204	127237022	+	4521	protein_coding	DLG associated protein 3 [Source:MGI Symbol;Acc:MGI:3039563]	-	4693	11096	3387	2912	4013	9326	3546	3199	4369	7886	4171	2488	6624	7249	4611	2443	4706	7274	2670	2833	4806	7623	3854	2004	3996	5330	1635	1732	3155	3686	1474	908	3282	4887	1417	1547	3127	4203	2684	1178
ENSMUSG00000062933	Gm10123	9	96895658	96896147	+	490	processed_pseudogene	predicted pseudogene 10123 [Source:MGI Symbol;Acc:MGI:3704342]	-	4804	5085	1060	3768	1950	5278	1189	2705	4913	4882	3910	6214	3684	4753	1828	3607	5778	6887	7185	5772	7424	2871	4601	4438	1862	5787	2168	1275	6248	1616	6274	4295	3772	1972	1425	3745	7634	2390	2464	7009
ENSMUSG00000031751	Amfr	8	93971588	94012842	-	4132	protein_coding	autocrine motility factor receptor [Source:MGI Symbol;Acc:MGI:1345634]	-	3568	3337	3673	4133	3009	3525	3921	4481	3228	3621	3966	3739	3925	3115	3959	4551	4650	3781	3901	4479	4181	3470	3862	4009	4167	3760	3396	3561	4154	3538	4029	3083	4016	3717	3347	4323	4031	3136	3427	3868
ENSMUSG00000020331	Hcn2	10	79716634	79736108	+	3195	protein_coding	hyperpolarization-activated, cyclic nucleotide-gated K+ 2 [Source:MGI Symbol;Acc:MGI:1298210]	-	3144	4141	5626	6247	2701	3801	5812	4903	2323	3491	5629	7689	3179	3776	6052	6425	3653	3402	6295	6378	3108	3442	5141	8236	2755	3143	3337	3464	2032	2490	2175	3156	2630	2995	1838	4219	2349	1938	2597	3882
ENSMUSG00000024743	Syt7	19	10389090	10453181	+	7274	protein_coding	synaptotagmin VII [Source:MGI Symbol;Acc:MGI:1859545]	-	4628	5866	4215	4971	4749	5226	3592	6842	4655	4988	3707	3715	6951	5405	4391	4443	4532	5199	2953	5283	4819	4499	3241	3307	2683	2554	1187	2883	2588	2420	1195	1738	2872	2788	1309	2505	2108	3069	1921	2389
ENSMUSG00000000308	Ckmt1	2	121357714	121363737	+	2496	protein_coding	creatine kinase, mitochondrial 1, ubiquitous [Source:MGI Symbol;Acc:MGI:99441]	-	4282	3109	3534	4036	3342	3083	3770	3398	3098	2640	4432	5330	3510	2838	3833	3977	3369	3145	5053	4252	3203	2841	4028	5828	4463	3726	4163	3274	3937	3208	3983	5040	3402	3484	3685	4842	4225	4203	3967	5579
ENSMUSG00000015709	Arnt2	7	84246278	84410176	-	7689	protein_coding	aryl hydrocarbon receptor nuclear translocator 2 [Source:MGI Symbol;Acc:MGI:107188]	bHLH	3161	6810	4825	2516	2718	6163	5119	2799	3610	5399	4713	2836	5698	5680	5789	3127	4229	5148	4453	3118	4395	5704	5300	3811	2798	2601	1978	763	2784	2065	2206	1170	2225	3160	2084	1321	2592	2460	2044	1769
ENSMUSG00000021071	Trim9	12	70244533	70347614	-	14203	protein_coding	tripartite motif-containing 9 [Source:MGI Symbol;Acc:MGI:2137354]	-	4908	6149	2885	3693	4351	6482	2750	4776	4116	6252	3352	2961	5622	5213	3028	3249	3241	5248	2237	3471	3765	4738	2637	2627	4152	5821	2210	3091	4321	5534	2374	2180	3998	5018	2354	3201	3407	4440	2823	2446
ENSMUSG00000058135	Gstm1	3	108012255	108017973	-	1473	protein_coding	glutathione S-transferase, mu 1 [Source:MGI Symbol;Acc:MGI:95860]	-	3863	2230	3217	3490	3435	2346	3533	3373	2735	3392	4424	4083	3750	2477	3860	4105	4243	2856	4196	3772	4720	2530	3846	4123	4174	3274	5320	4195	4403	3511	5554	3978	4250	3795	3991	4644	4341	4835	4838	4534
ENSMUSG00000039515	Ptpa	2	30416039	30447806	+	5188	protein_coding	protein phosphatase 2 protein activator [Source:MGI Symbol;Acc:MGI:1346006]	-	3963	3128	3834	4522	3405	2940	4322	4445	2880	2894	5028	4616	3460	3147	4384	4153	4016	3790	5225	4443	3810	3072	4384	4687	4466	3691	5157	4465	3738	3628	4578	3664	4150	4115	3948	4986	4130	3562	3962	4013
ENSMUSG00000028760	Eif4g3	4	137993022	138208508	+	11063	protein_coding	eukaryotic translation initiation factor 4 gamma, 3 [Source:MGI Symbol;Acc:MGI:1923935]	-	3177	4632	3535	4312	2872	4541	3491	5777	3265	3911	3580	3510	4759	4362	4115	3543	2670	3922	2951	4217	2720	3815	3130	3380	3716	4824	3430	5682	3615	4117	3841	4930	3209	3598	3012	4861	3108	4941	4026	4300
ENSMUSG00000044117	2900011O08Rik	16	13986604	14101500	+	2395	protein_coding	RIKEN cDNA 2900011O08 gene [Source:MGI Symbol;Acc:MGI:1914504]	-	4509	3546	2981	2494	3771	3593	3619	2378	3376	3811	4267	3003	3718	3278	3642	2578	3812	3874	4206	2736	3693	3584	3682	3007	5124	5444	4896	3051	5560	3965	4888	2953	4611	4514	4340	3486	4568	6254	5222	3103
ENSMUSG00000023236	Scg5	2	113776362	113829121	-	1569	protein_coding	secretogranin V [Source:MGI Symbol;Acc:MGI:98289]	-	4120	3208	2933	2674	3289	3649	3577	2483	3063	3663	3904	3257	3220	3195	3613	3414	3834	3874	4669	3427	3872	3709	4425	3885	4603	4872	5216	3319	4309	3581	5418	3304	4688	4383	5108	4708	4203	3728	4170	3813
ENSMUSG00000042182	Bend6	1	33852052	33907816	-	3421	protein_coding	BEN domain containing 6 [Source:MGI Symbol;Acc:MGI:2444572]	-	2110	2957	3601	5215	1815	2825	4561	4766	1767	3510	4561	5854	1930	2518	4603	6222	2649	2628	5351	5954	2140	2608	4862	6950	2314	2939	3432	3989	2726	2062	3668	4936	2285	2901	3956	6490	2666	2987	3842	5965
ENSMUSG00000057614	Gnai1	5	18265135	18360355	-	3135	protein_coding	guanine nucleotide binding protein (G protein), alpha inhibiting 1 [Source:MGI Symbol;Acc:MGI:95771]	-	3192	3867	3079	3900	2639	3721	3607	4895	3337	4135	3541	3412	4335	3762	4076	4325	3569	4514	3332	4291	3580	4005	3533	3436	3902	4283	2730	2585	3832	4538	3316	2794	3571	4343	3456	3872	3565	3375	3581	3725
ENSMUSG00000005871	Apc	18	34220924	34322189	+	15753	protein_coding	adenomatosis polyposis coli [Source:MGI Symbol;Acc:MGI:88039]	-	2760	6702	4190	2946	2569	6047	3916	4377	3278	6002	3727	2799	5804	6647	4718	2998	3005	6798	2621	3478	3278	5656	3535	3196	2564	3713	1506	1623	2515	5215	1756	1795	2550	4317	1892	2132	2437	2993	2032	2367
ENSMUSG00000006998	Psmd2	16	20651652	20663414	+	4038	protein_coding	proteasome (prosome, macropain) 26S subunit, non-ATPase, 2 [Source:MGI Symbol;Acc:MGI:1096584]	-	3742	3921	3433	4050	3284	3951	3824	4359	3218	3587	4043	4220	4260	3458	4066	4590	4341	4380	4359	4397	4002	3848	4126	4779	3752	3699	3691	3241	3178	3262	3257	3271	3702	3606	2841	4140	3640	3547	3393	3885
ENSMUSG00000059796	Eif4a1	11	69666936	69672423	-	4334	protein_coding	eukaryotic translation initiation factor 4A1 [Source:MGI Symbol;Acc:MGI:95303]	-	4739	3368	2612	2848	4049	3606	3168	2867	3838	3740	3717	2881	4424	3098	3314	3022	4794	4105	3487	3077	4561	3579	3476	3133	5262	4744	3556	3111	4760	4461	3730	2864	5419	4942	3889	3597	5032	5223	3926	3327
ENSMUSG00000040794	C1qtnf4	2	90885860	90890525	+	1290	protein_coding	C1q and tumor necrosis factor related protein 4 [Source:MGI Symbol;Acc:MGI:1914695]	-	7164	4405	2215	3138	6025	4197	2380	2553	3615	5163	3518	3080	4005	4788	3014	2778	4308	6081	2491	2507	4408	5074	2763	1971	6980	9053	3266	5450	5228	7722	2352	2762	5562	7890	2311	5091	5471	7727	3800	2664
ENSMUSG00000062098	Btbd3	2	138256565	138589292	+	5776	protein_coding	BTB (POZ) domain containing 3 [Source:MGI Symbol;Acc:MGI:2385155]	-	3023	3446	3029	6948	2827	3422	3238	10268	3510	3663	3171	5145	5425	3541	3268	7527	4018	3259	2489	7476	4253	2824	3192	4262	3088	2205	1268	3661	3140	2558	1504	2772	3603	2759	1636	5478	2844	1292	1410	4589
ENSMUSG00000029020	Mfn2	4	147873599	147904704	-	5194	protein_coding	mitofusin 2 [Source:MGI Symbol;Acc:MGI:2442230]	-	3621	4362	4143	3851	3123	4211	4096	4057	3394	4003	4180	3709	4942	3920	4686	4220	3976	4321	4166	4130	4035	4233	4142	4258	3312	3167	2790	2568	3284	2933	3022	2540	3277	3206	2723	3081	3213	3053	2903	3136
ENSMUSG00000051790	Nlgn2	11	69823122	69837784	-	5785	protein_coding	neuroligin 2 [Source:MGI Symbol;Acc:MGI:2681835]	-	4282	5491	4186	4655	3563	4984	4374	5019	3611	3811	4462	3776	5374	5163	4873	3499	3108	4901	4121	4113	3012	4708	3827	3381	3394	3976	3060	3595	3061	3664	3340	2467	2986	3789	2948	3315	2890	4268	3127	3075
ENSMUSG00000025362	Rps26	10	128624534	128626747	-	1544	protein_coding	ribosomal protein S26 [Source:MGI Symbol;Acc:MGI:1351628]	-	4544	2166	2447	2880	3644	2260	3349	2149	2760	2445	3987	3839	2665	2146	3108	2497	3958	3018	4184	2859	3843	2450	3382	3146	6302	5407	8242	5080	4877	5195	7614	5191	6066	5531	5904	6372	5510	5874	6820	4781
ENSMUSG00000044252	Osbpl1a	18	12755314	12941841	-	7392	protein_coding	oxysterol binding protein-like 1A [Source:MGI Symbol;Acc:MGI:1927551]	-	2698	6170	2914	3715	2382	5803	2781	4206	2348	5212	3053	3281	3050	5043	3013	4128	3110	4673	2721	4333	2750	5113	2982	4093	3049	6795	1909	3178	2901	2565	2051	2497	2804	4244	2352	4297	2910	4247	2917	3434
ENSMUSG00000071528	Usmg5	19	47083471	47090625	-	341	protein_coding	upregulated during skeletal muscle growth 5 [Source:MGI Symbol;Acc:MGI:1891435]	-	4597	2315	2078	2643	3536	2438	3049	2074	3110	3183	3376	3443	2686	2372	2396	2375	3956	3109	3456	2678	3738	2595	2901	2928	6187	6521	6005	4712	5178	6705	6458	5794	5363	6043	5715	7049	5782	6634	6795	5400
ENSMUSG00000022752	Tomm70a	16	57121703	57156705	+	9777	protein_coding	translocase of outer mitochondrial membrane 70A [Source:MGI Symbol;Acc:MGI:106295]	-	3107	4342	3467	2812	2778	5057	3495	3214	3307	4810	3148	2670	4406	3650	4508	3518	3642	5159	3775	3399	3794	4698	4265	3651	3386	4061	2583	1419	3590	4392	3041	1954	3412	4998	3705	2775	3308	3165	3230	2737
ENSMUSG00000024740	Ddb1	19	10605625	10629813	+	4155	protein_coding	damage specific DNA binding protein 1 [Source:MGI Symbol;Acc:MGI:1202384]	-	3420	4187	4247	4601	2814	4228	4604	5207	3235	3768	4597	3967	4466	3926	4823	4578	4264	4529	4550	4731	4236	4025	4360	4542	3145	2388	2669	2071	2784	2352	2664	1809	2998	2909	2079	2799	3034	2027	2020	2579
ENSMUSG00000025743	Sdc3	4	130792537	130826319	+	5989	protein_coding	syndecan 3 [Source:MGI Symbol;Acc:MGI:1349163]	-	3297	3406	5717	5339	2589	3311	5709	5771	2893	2805	5363	5201	4530	3649	5979	4620	3500	4739	6180	5878	2945	3470	5208	5491	2564	2329	3166	2010	2255	2190	3204	2436	2165	2798	2249	2627	2335	3066	2005	3228
ENSMUSG00000021196	Pfkp	13	6579768	6648777	-	13401	protein_coding	phosphofructokinase, platelet [Source:MGI Symbol;Acc:MGI:1891833]	-	3681	5442	3432	4424	3343	4977	3805	4599	3163	4794	4465	4263	4212	4537	4049	3690	3867	5204	4051	3996	3784	4601	3913	4675	2967	4381	2237	2435	2864	3712	2409	2122	2893	4092	2102	2698	2863	3840	2776	3066
ENSMUSG00000027220	Syt13	2	92915098	92956058	+	3761	protein_coding	synaptotagmin XIII [Source:MGI Symbol;Acc:MGI:1933945]	-	4654	6011	4313	3095	3828	5435	4495	3764	4362	4364	4948	2625	5391	4584	4432	2972	4111	4156	4917	3145	4003	4297	4167	3028	3806	3873	3094	2633	3665	2255	2902	2042	3970	3162	2728	2796	3375	3980	2723	2637
ENSMUSG00000024524	Gnal	18	67088336	67226792	+	5761	protein_coding	guanine nucleotide binding protein, alpha stimulating, olfactory type [Source:MGI Symbol;Acc:MGI:95774]	-	1825	5283	4647	3011	1677	6187	4658	3391	1903	5629	3712	2670	2367	3345	6078	3278	1984	4938	3473	3513	1777	4868	5275	3260	2016	5265	3373	2353	2064	5882	4228	2180	2008	5609	4581	2868	1933	3617	5739	2563
ENSMUSG00000028517	Plpp3	4	105157347	105232764	+	3159	protein_coding	phospholipid phosphatase 3 [Source:MGI Symbol;Acc:MGI:1915166]	-	2268	3631	4061	3568	1891	2830	3994	3988	2574	3287	3943	3060	4206	3561	5013	3781	4163	3720	3936	3590	3744	3317	4273	3092	3595	2592	3257	2167	3451	2684	4062	1861	3644	3422	3346	3199	3250	2696	3543	2615
ENSMUSG00000074781	Ube2n	10	95515145	95545657	+	4221	protein_coding	ubiquitin-conjugating enzyme E2N [Source:MGI Symbol;Acc:MGI:1934835]	-	3110	3165	3124	3126	2858	3403	3501	3494	2980	3633	3592	3671	3569	2895	3621	3807	3485	3446	3704	3383	3434	3318	3591	3942	4037	4199	3864	3083	4399	3835	4524	3469	3910	4034	3894	4271	3823	4274	4006	3916
ENSMUSG00000001687	Ubl3	5	148504635	148552789	-	8098	protein_coding	ubiquitin-like 3 [Source:MGI Symbol;Acc:MGI:1344373]	-	3492	4055	3424	4405	3016	4200	3742	5226	3101	3559	3307	4109	3533	3411	3798	4483	3502	4070	3317	4689	3225	3500	3534	4193	3596	4994	2943	3680	3364	4318	3242	3221	3919	4766	3611	5205	3231	3050	3665	3771
ENSMUSG00000040712	Camta2	11	70669463	70688105	-	5207	protein_coding	calmodulin binding transcription activator 2 [Source:MGI Symbol;Acc:MGI:2135957]	CG-1	7638	6356	3063	4097	6423	5317	2822	4753	6159	5433	3387	3537	8726	4958	2989	3237	4745	4453	2556	3483	5883	4673	2646	2734	4370	3291	1533	2654	4720	2235	1506	1746	5073	2956	1400	2410	3309	2889	1873	2175
ENSMUSG00000038530	Rgs4	1	169741477	169747642	-	3098	protein_coding	regulator of G-protein signaling 4 [Source:MGI Symbol;Acc:MGI:108409]	-	2547	8665	3656	1070	2414	9154	3227	803	2564	7879	3907	1624	2838	5766	3882	1150	3213	7165	2744	1157	2753	7160	3685	2077	2440	6447	1726	381	2519	4841	2081	1094	2292	5679	2458	822	2355	3661	2650	1364
ENSMUSG00000049339	Retreg2	1	75142778	75147913	+	2999	protein_coding	reticulophagy regulator family member 2 [Source:MGI Symbol;Acc:MGI:2388278]	-	4042	3998	3318	4440	3379	3841	3838	4723	3218	3795	4176	4171	3838	3794	4131	4129	3871	4146	4498	4269	3813	3614	3910	3899	3859	3259	3818	3763	3551	3141	3951	3269	3558	3034	3305	4095	3408	2690	2957	3856
ENSMUSG00000064358	mt-Co3	MT	8607	9390	+	784	protein_coding	mitochondrially encoded cytochrome c oxidase III [Source:MGI Symbol;Acc:MGI:102502]	-	4949	832	651	1462	1107	1694	981	1755	3643	12578	2243	1191	760	816	854	1049	1353	1225	3068	1451	1764	1346	1527	2841	9466	13551	9149	5007	3539	3869	4707	5386	4284	7980	7572	6876	4197	7117	17172	2687
ENSMUSG00000042700	Sipa1l1	12	82169320	82451786	+	12806	protein_coding	signal-induced proliferation-associated 1 like 1 [Source:MGI Symbol;Acc:MGI:2443679]	-	3636	11563	3127	1693	3239	10194	3151	2327	4240	8787	2670	1485	7571	8213	3656	1661	4030	8343	1865	1836	4783	7585	3157	1518	2539	3846	1154	570	2539	4418	1213	586	2507	4274	1397	674	1844	2559	1642	717
ENSMUSG00000015806	Qdpr	5	45434021	45450236	-	1788	protein_coding	quinoid dihydropteridine reductase [Source:MGI Symbol;Acc:MGI:97836]	-	3732	2599	3359	4081	2905	2302	4384	3024	2281	2020	5140	5155	2787	2090	4549	3377	4016	2414	4955	3980	3271	2176	3994	4533	4023	3517	4998	3757	3069	3078	4387	5795	5288	3519	5030	6881	3861	2102	5599	5588
ENSMUSG00000021820	Camk2g	14	20734875	20794088	-	6401	protein_coding	calcium/calmodulin-dependent protein kinase II gamma [Source:MGI Symbol;Acc:MGI:88259]	-	2804	5232	3820	3846	2573	4826	4136	3698	2656	3758	4249	4760	4147	5012	4479	4333	3435	4578	4832	4768	3264	4996	4540	5709	2652	3530	2918	2025	2325	2273	2649	2649	2745	3050	2377	2834	2766	2924	2187	3309
ENSMUSG00000020577	Tspan13	12	36014557	36042500	-	2474	protein_coding	tetraspanin 13 [Source:MGI Symbol;Acc:MGI:1913359]	-	6173	3914	2899	2583	5106	3797	3073	2910	4834	4369	3687	2622	5220	3133	2927	2753	4899	3937	2940	2706	4958	3496	2946	2575	6535	4196	2829	2225	7000	3117	3134	1851	6307	3899	2952	2788	5158	4090	2921	2354
ENSMUSG00000024862	Klc2	19	5107746	5118560	-	4134	protein_coding	kinesin light chain 2 [Source:MGI Symbol;Acc:MGI:107953]	-	4313	5652	3871	5012	3646	4975	4176	5163	3572	3913	4268	5646	4806	4410	4386	4601	3871	4438	4755	5419	3997	4377	4267	5705	2982	2947	1934	2403	2731	1830	1763	1894	2802	3030	1621	3027	2609	2311	2029	2934
ENSMUSG00000024654	Asrgl1	19	9109868	9135636	-	4297	protein_coding	asparaginase like 1 [Source:MGI Symbol;Acc:MGI:1913764]	-	2951	2911	3339	4069	2583	2553	4099	4437	2565	3037	4288	3893	3688	2763	4148	4212	3668	3118	4440	4322	3785	2888	4250	3904	3581	2753	3825	3204	3267	2839	4347	3229	3704	3616	3526	4525	3687	3147	3377	3915
ENSMUSG00000033565	Rbfox2	15	77078990	77307004	-	8140	protein_coding	RNA binding protein, fox-1 homolog (C. elegans) 2 [Source:MGI Symbol;Acc:MGI:1933973]	-	3829	6238	4491	4858	3645	5912	4537	6508	3957	4778	4054	3646	5514	4858	4675	4305	3697	4654	3762	4723	4000	4595	4404	3686	2611	2279	1776	2104	2334	2423	1846	1310	2467	2434	1640	2182	2067	2168	1722	1939
ENSMUSG00000020333	Acsl6	11	54303798	54364756	+	9914	protein_coding	acyl-CoA synthetase long-chain family member 6 [Source:MGI Symbol;Acc:MGI:894291]	-	2769	3760	3684	4543	2440	3511	4001	5306	2370	3234	3854	4535	3527	3232	4525	4765	3144	2951	4099	5322	2862	3035	3907	5034	2714	2900	2981	3127	2605	2534	3349	3444	2741	2946	3128	4487	2940	2528	3073	4509
ENSMUSG00000025982	Sf3b1	1	54985169	55027481	-	11370	protein_coding	splicing factor 3b, subunit 1 [Source:MGI Symbol;Acc:MGI:1932339]	-	4062	3443	3163	4311	4110	3527	3064	5187	3180	4196	3401	3411	3946	3253	3725	3797	3423	3267	3064	3903	3486	2911	3372	3381	3106	3334	2432	4478	2958	3878	3334	2591	2937	2943	3034	3520	2731	3345	3254	3394
ENSMUSG00000022629	Kif21a	15	90933276	91049948	-	6476	protein_coding	kinesin family member 21A [Source:MGI Symbol;Acc:MGI:109188]	-	2601	5046	5083	3966	2341	4622	5055	4700	3002	4021	4171	4056	4476	3974	5362	4123	3154	3457	4637	4517	3077	3625	4743	4998	2199	2097	2408	1683	2074	1531	2284	2574	2469	2330	2591	2923	2059	2302	2458	2860
ENSMUSG00000028484	Psip1	4	83455680	83486459	-	5082	protein_coding	PC4 and SFRS1 interacting protein 1 [Source:MGI Symbol;Acc:MGI:2142116]	-	2926	3152	2996	3542	2798	3429	3576	4228	2820	3826	3422	3042	3385	3059	3611	3659	3093	3623	3533	3786	2975	3032	3251	2981	3657	4809	3730	3457	3809	4936	4595	3619	3466	4358	4612	4825	3491	4322	4171	4254
ENSMUSG00000003410	Elavl3	9	22015005	22052023	-	6890	protein_coding	ELAV like RNA binding protein 3 [Source:MGI Symbol;Acc:MGI:109157]	-	4008	4598	4202	5051	3526	4364	4481	6414	4068	4055	4857	4819	4822	4110	4661	4260	3220	4325	4138	5122	3199	3816	3857	4097	3166	3330	2482	3596	3053	3659	2788	3844	2713	3334	2098	3283	2435	2695	2673	3050
ENSMUSG00000075318	Scn2a	2	65620771	65767447	+	12732	protein_coding	sodium channel, voltage-gated, type II, alpha [Source:MGI Symbol;Acc:MGI:98248]	-	2126	5965	3600	3970	1872	5833	3193	7662	2849	4566	2491	2341	6124	5282	4515	4726	3334	5109	2709	4736	3630	5411	3970	2641	1758	1913	1126	1628	1985	1381	1384	1246	1729	1723	1432	1937	1576	1706	1284	1963
ENSMUSG00000030432	Rpl28	7	4792874	4795066	+	1840	protein_coding	ribosomal protein L28 [Source:MGI Symbol;Acc:MGI:101839]	-	4303	2273	2375	3152	3442	2004	2732	2623	2376	1919	3723	3788	2432	2175	2800	2468	3534	2760	3703	3105	3417	2406	3142	3258	5639	5728	7727	7281	3609	5128	5818	5617	5442	5217	5158	7600	5593	6128	6943	5124
ENSMUSG00000093930	Hmgcs1	13	119690379	119708260	+	4594	protein_coding	3-hydroxy-3-methylglutaryl-Coenzyme A synthase 1 [Source:MGI Symbol;Acc:MGI:107592]	-	2832	3609	2624	2096	2370	3294	2829	1876	2569	4222	3214	2701	3277	3057	3025	2747	3032	3791	4037	2669	2925	3504	3270	3367	4000	5254	4397	2369	3711	4364	4363	4484	3945	4939	3740	4217	3607	4730	3790	4281
ENSMUSG00000022463	Srebf2	15	82147181	82205379	+	7184	protein_coding	sterol regulatory element binding factor 2 [Source:MGI Symbol;Acc:MGI:107585]	bHLH	3788	5877	3812	3057	3252	5456	4259	3331	3463	4915	4087	3084	5206	5027	4609	3284	3903	5361	4332	3311	4282	4695	4036	3414	3564	3681	2983	1791	3141	3593	2852	2258	3397	3999	2454	2234	3074	3604	2560	2429
ENSMUSG00000063882	Uqcrh	4	116066965	116075071	-	1237	protein_coding	ubiquinol-cytochrome c reductase hinge protein [Source:MGI Symbol;Acc:MGI:1913826]	-	3616	1956	2321	3174	2968	1931	3022	2607	2382	2281	3434	4077	2071	1930	2526	3206	3409	2546	3582	3402	3254	2026	3170	3829	5490	5433	6790	6338	3870	5342	6140	6514	4873	4496	5581	8431	5540	4458	6193	6239
ENSMUSG00000091264	Smim13	13	41249844	41276577	+	4483	protein_coding	small integral membrane protein 13 [Source:MGI Symbol;Acc:MGI:2652854]	-	3626	4809	3297	2714	3086	4963	3394	2927	3726	5464	3398	2703	4382	4040	3432	3117	3504	4381	2944	2929	3376	4564	3274	3210	4267	4694	2119	1977	4734	3943	2546	2604	3779	4211	2854	3012	3876	3946	3240	3020
ENSMUSG00000029053	Prkcz	4	155260129	155361361	-	6318	protein_coding	protein kinase C, zeta [Source:MGI Symbol;Acc:MGI:97602]	-	3641	5529	2647	4758	3048	5109	3077	5527	3206	5019	3387	3953	4162	4007	3455	4314	3783	4834	2968	4631	3800	4750	3382	3358	3627	4143	2164	3543	3401	3089	2243	2454	3594	3903	2265	3947	3167	3458	2899	3569
ENSMUSG00000004849	Ap1s1	5	137034993	137046135	-	2198	protein_coding	adaptor protein complex AP-1, sigma 1 [Source:MGI Symbol;Acc:MGI:1098244]	-	5744	4674	2239	1824	4257	4245	2813	1537	3812	3989	3832	2281	4158	3525	3131	1514	4209	5107	2984	1825	4130	4562	3227	2145	6603	6032	4293	2004	5728	5119	4138	2195	5771	6623	4107	2591	6347	8188	5049	2077
ENSMUSG00000029571	Tmem106b	6	13069759	13089269	+	6931	protein_coding	transmembrane protein 106B [Source:MGI Symbol;Acc:MGI:1919150]	-	3016	3526	3740	3538	2635	3943	4155	4600	3642	4262	3620	3049	4740	3319	4380	4510	3767	3962	3557	4794	3532	3447	4022	3745	3123	2844	2296	1896	3233	3016	2968	2286	3056	3282	2963	3028	3095	2714	2596	3287
ENSMUSG00000008140	Emc10	7	44489937	44496529	-	2917	protein_coding	ER membrane protein complex subunit 10 [Source:MGI Symbol;Acc:MGI:1916933]	-	6021	4408	3256	4381	4431	3971	3689	4359	3931	4031	4183	4346	5040	3879	4083	3986	4804	4651	4616	4158	4545	3919	3441	3733	4817	3157	3861	2721	4336	2957	3075	2491	4253	3069	2408	3327	4052	2263	2668	2975
ENSMUSG00000020396	Nefh	11	4938754	4948064	-	3994	protein_coding	neurofilament, heavy polypeptide [Source:MGI Symbol;Acc:MGI:97309]	-	1223	1830	5517	7361	1019	1738	4516	5977	1139	1350	4607	11146	1585	1970	4422	7644	1770	1257	5069	7839	1476	1522	3966	12018	1547	1507	3425	4619	1396	1174	2462	8334	1481	1115	2164	6804	1922	938	3010	7742
ENSMUSG00000051695	Pcbp1	6	86524492	86526321	-	1830	protein_coding	poly(rC) binding protein 1 [Source:MGI Symbol;Acc:MGI:1345635]	-	4386	3418	2919	4026	3697	3267	3656	3843	3158	3020	4106	4033	3324	3071	3513	3259	3502	3697	3784	3382	3313	3055	3152	3239	4668	5130	4796	4699	3911	4540	4945	4463	4100	4624	4229	5581	4614	5160	4314	4560
ENSMUSG00000056429	Tgoln1	6	72608432	72617000	-	5013	protein_coding	trans-golgi network protein [Source:MGI Symbol;Acc:MGI:105080]	-	2579	3264	4607	4260	2141	3316	4856	5329	2693	3345	4075	4025	3558	2906	4905	5373	4154	3363	4628	5077	3522	3026	4966	4862	2426	2152	2971	2160	2323	2248	3139	3007	2442	2557	3015	3387	2604	2080	2582	3383
ENSMUSG00000046785	Epm2aip1	9	111271929	111279093	+	7165	protein_coding	EPM2A (laforin) interacting protein 1 [Source:MGI Symbol;Acc:MGI:1925031]	-	2361	3346	4911	3605	2143	3551	4845	4924	2614	3814	3952	3263	3852	3198	5314	4822	3067	3698	4617	4452	3045	3399	5255	4482	2321	2441	2386	1460	2386	2418	2675	1634	2184	2697	2691	2309	2270	2479	2124	2380
ENSMUSG00000062014	Gmfb	14	46808149	46822242	-	6844	protein_coding	glia maturation factor, beta [Source:MGI Symbol;Acc:MGI:1927133]	-	3862	3510	3024	2817	3337	3776	3372	3193	3720	4702	3503	2783	4373	2903	3536	3439	3618	3912	3231	3205	3598	3427	3547	3145	4141	3882	2955	2255	4338	3439	3366	2796	4122	4128	3381	3499	3955	3499	3605	2997
ENSMUSG00000031701	Dnaja2	8	85537633	85555344	-	2975	protein_coding	DnaJ heat shock protein family (Hsp40) member A2 [Source:MGI Symbol;Acc:MGI:1931882]	-	4016	3742	2967	3414	3259	4116	3524	3827	3431	4209	3711	3569	3728	3313	3598	3788	3799	3837	3611	3637	3509	3524	3505	3480	3951	4134	3220	2777	3933	3480	3329	2932	4045	3994	3342	4456	4078	3710	3504	3815
ENSMUSG00000042744	Hectd4	5	121220219	121368577	+	16443	protein_coding	HECT domain E3 ubiquitin protein ligase 4 [Source:MGI Symbol;Acc:MGI:3647820]	-	4206	6344	5420	5776	3815	5910	4968	9167	3290	4411	4332	4501	5656	5280	5539	3629	2246	4014	3599	4803	2579	4208	3901	3155	2703	3166	2206	3745	2678	2428	2230	1707	2373	2505	2050	2668	2240	3056	2419	2404
ENSMUSG00000032875	Arhgef17	7	100869752	100932107	-	10795	protein_coding	Rho guanine nucleotide exchange factor (GEF) 17 [Source:MGI Symbol;Acc:MGI:2673002]	-	4464	5696	4234	3428	3811	5000	4254	3585	4362	4253	4360	3247	7255	4715	4862	3327	4421	4992	4210	3536	4721	4595	4211	3504	3395	3075	2756	1829	2994	2506	2430	1396	3533	3048	2426	1880	3062	2590	2405	1757
ENSMUSG00000006930	Hap1	11	100347327	100356128	-	3766	protein_coding	huntingtin-associated protein 1 [Source:MGI Symbol;Acc:MGI:1261831]	-	2781	1288	7230	2396	2321	1188	8653	2268	2361	2686	8425	3255	3251	2259	9386	2693	2419	4517	10947	2730	2406	2432	8069	3503	2197	1435	7454	1059	1874	2722	7831	1379	1249	2960	5832	1655	1939	4303	3029	1675
ENSMUSG00000068748	Ptprz1	6	22875502	23052916	+	14245	protein_coding	protein tyrosine phosphatase, receptor type Z, polypeptide 1 [Source:MGI Symbol;Acc:MGI:97816]	-	1716	2613	4060	3614	1679	2499	4066	5691	1998	3433	3584	2754	3562	2797	4696	4381	2762	2965	3217	4221	2911	2686	4355	3482	2272	2167	2522	2604	2480	2713	3367	2359	2363	2920	3241	3790	2312	2494	2912	2987
ENSMUSG00000033352	Map2k4	11	65688243	65788297	-	4664	protein_coding	mitogen-activated protein kinase kinase 4 [Source:MGI Symbol;Acc:MGI:1346869]	-	3551	3535	3493	2480	3134	3601	3717	2695	3371	4128	3559	2789	4342	3034	3931	3452	3262	3476	3801	2970	3394	3511	3937	3891	4319	3652	3442	2396	4314	2527	3666	2271	3745	3366	3754	2975	3689	3874	3322	2739
ENSMUSG00000041986	Elmod1	9	53911457	53975301	-	4434	protein_coding	ELMO/CED-12 domain containing 1 [Source:MGI Symbol;Acc:MGI:3583900]	-	3794	4125	2397	2991	3249	4487	2758	3206	3402	4387	2718	2622	4441	3098	3539	3690	3219	3943	2747	3518	3504	3882	3466	2818	4500	4546	2500	2308	5154	4834	3200	2242	4207	4504	3950	3195	3942	3043	4035	2703
ENSMUSG00000037072	Selenof	3	144570304	144597680	+	5819	protein_coding	selenoprotein F [Source:MGI Symbol;Acc:MGI:1927947]	-	3177	2230	2147	2919	2746	2280	2884	2766	2322	3314	3106	3153	2466	2196	2860	3340	4179	2824	3212	3232	3591	2670	3136	3411	4962	5072	4712	4402	4936	4467	5559	4106	4796	4224	4680	5662	4805	3833	5021	4805
ENSMUSG00000007836	Hnrnpa0	13	58125879	58128556	-	2678	protein_coding	heterogeneous nuclear ribonucleoprotein A0 [Source:MGI Symbol;Acc:MGI:1924384]	-	4091	4220	3382	4777	3487	3807	3963	4797	3417	3058	3988	4203	4170	4215	4338	3911	3892	4574	4202	4561	3326	3789	3585	3507	3717	4163	3758	3346	2898	3890	3530	3150	3713	4419	3159	5244	3643	3456	3118	3943
ENSMUSG00000028656	Cap1	4	122859047	122886056	-	3494	protein_coding	CAP, adenylate cyclase-associated protein 1 (yeast) [Source:MGI Symbol;Acc:MGI:88262]	-	4431	4840	2948	2768	3914	4710	2992	2954	4156	4579	3298	2566	5097	3628	3480	2849	4810	4742	2879	2863	4975	4435	3345	2882	4145	3763	2224	1426	4371	3583	2625	1248	4468	4174	2235	1691	3720	3964	3031	2026
ENSMUSG00000005583	Mef2c	13	83504034	83667080	+	15715	protein_coding	myocyte enhancer factor 2C [Source:MGI Symbol;Acc:MGI:99458]	SRF	2191	9681	1111	634	2159	9896	1045	932	2438	10636	1429	609	2883	9770	1388	762	2771	9483	753	683	2613	9455	1504	493	2383	10614	762	639	2209	7409	996	439	2253	9557	1184	737	2043	9318	2341	554
ENSMUSG00000090071	Cdk5r2	1	74854934	74857732	+	2799	protein_coding	cyclin-dependent kinase 5, regulatory subunit 2 (p39) [Source:MGI Symbol;Acc:MGI:1330828]	-	5926	10324	3501	2827	4975	9184	3797	2518	4166	7500	3968	2857	5495	7705	4067	2318	4539	7570	3747	2457	4808	7614	3423	2386	3111	4359	2127	1103	2859	3244	1802	1177	3157	4910	1467	1517	2593	2914	2257	1229
ENSMUSG00000020777	Acox1	11	116171888	116199045	-	5082	protein_coding	acyl-Coenzyme A oxidase 1, palmitoyl [Source:MGI Symbol;Acc:MGI:1330812]	-	3352	3799	3393	3341	2716	3685	3796	3416	3136	3796	3982	3055	4233	3208	4208	3273	3638	3986	3943	3267	3557	3596	3985	3543	3540	3406	3265	2606	3455	3022	3674	2349	3253	3237	3356	3111	3474	3300	3340	2760
ENSMUSG00000054766	Set	2	30057378	30072577	+	4070	protein_coding	SET nuclear oncogene [Source:MGI Symbol;Acc:MGI:1860267]	-	3789	3059	2751	3103	3212	3148	3545	3163	3105	3617	3768	3317	3429	3039	3512	3307	3560	3511	3773	3465	3435	2934	3496	3288	4526	4469	4091	3540	4379	4782	4622	3668	4233	4423	4024	4684	4041	4155	4020	3903
ENSMUSG00000037419	Endod1	9	14353990	14381507	-	4645	protein_coding	endonuclease domain containing 1 [Source:MGI Symbol;Acc:MGI:1919196]	-	2642	2617	4885	5172	2074	2733	4983	5034	2334	2388	4702	6086	3019	2506	4937	5687	3036	2513	5476	5828	3007	2476	5026	7467	2203	2042	3247	2781	2204	1671	3167	4457	2409	2029	3149	4111	2768	1786	3066	5195
ENSMUSG00000061603	Akap6	12	52699383	53155599	+	14848	protein_coding	A kinase (PRKA) anchor protein 6 [Source:MGI Symbol;Acc:MGI:3050566]	-	2556	5486	4663	3126	2000	5362	4511	4160	2988	4500	3732	3027	4568	4402	5037	3570	2537	4440	3597	4171	2686	4521	4250	3817	2758	3046	2138	1513	2822	2946	2582	2171	2485	3113	2486	2205	2254	3019	2343	2571
ENSMUSG00000006205	Htra1	7	130936111	130985660	+	2879	protein_coding	HtrA serine peptidase 1 [Source:MGI Symbol;Acc:MGI:1929076]	-	5749	4624	4636	5315	4681	4427	4648	5186	4016	5006	5477	5868	4605	3560	4343	5087	4921	4133	4038	4647	5448	3651	4242	5461	3697	2683	2481	2836	3515	3179	2580	3046	3695	2879	2260	3827	3555	2427	2656	3696
ENSMUSG00000016382	Pls3	X	75785654	75875182	-	4238	protein_coding	plastin 3 (T-isoform) [Source:MGI Symbol;Acc:MGI:104807]	-	4800	3189	2543	2780	3897	3152	2734	3147	4579	3914	3403	2731	5937	2635	2972	3177	5209	3600	2887	3116	5090	3457	2905	3439	5197	3264	1916	1822	5289	2564	2158	2443	4767	3467	2092	2582	4498	4005	2439	2732
ENSMUSG00000056596	Trnp1	4	133491100	133498550	-	1654	protein_coding	TMF1-regulated nuclear protein 1 [Source:MGI Symbol;Acc:MGI:1916789]	-	4935	3877	2900	3377	3997	3484	3038	2810	2901	3398	3936	3918	3572	3052	3530	3080	3947	3919	3473	3260	3565	3594	2947	3503	5507	5756	3201	4149	4964	4617	2778	3485	5001	4705	3031	4384	5077	4501	4543	3511
ENSMUSG00000021194	Chga	12	102554969	102565028	+	2756	protein_coding	chromogranin A [Source:MGI Symbol;Acc:MGI:88394]	-	3249	2674	3661	3745	2684	2642	4380	3335	2282	1765	4793	5109	2411	2665	4216	3236	2274	2907	5920	3833	2040	2686	4263	5186	3179	3902	5787	3515	2652	3646	6163	4788	2565	3502	4406	4621	3805	4293	4777	4960
ENSMUSG00000057841	Rpl32	6	115805505	115808747	-	963	protein_coding	ribosomal protein L32 [Source:MGI Symbol;Acc:MGI:98038]	-	4159	2088	2069	2948	3131	2109	3173	2364	2589	2611	3438	3429	2344	1967	2732	2436	3811	2930	3660	2567	3703	2457	3068	2977	5461	5540	7861	5654	4298	4670	7346	5299	5408	5020	5377	6921	5222	5154	6424	4680
ENSMUSG00000025318	Jph3	8	121729623	121794276	+	4457	protein_coding	junctophilin 3 [Source:MGI Symbol;Acc:MGI:1891497]	-	4781	6535	2996	4078	4110	5590	3454	5031	4630	4413	3730	3352	6659	4754	3810	3319	5055	5150	3361	3933	5377	5139	3447	3258	3831	2813	2052	1795	3487	2288	1715	1581	4122	3043	1815	2244	3236	2799	1926	2100
ENSMUSG00000025613	Cct8	16	87483326	87495873	-	3088	protein_coding	chaperonin containing Tcp1, subunit 8 (theta) [Source:MGI Symbol;Acc:MGI:107183]	-	3415	2792	3328	3259	2883	2964	3984	3499	2884	3179	4105	3614	3068	2642	3780	3883	3494	3374	4402	3862	3167	2876	3933	4217	3450	3665	3848	2759	3334	3848	4467	3585	3035	3699	4064	4062	3278	4018	3505	4178
ENSMUSG00000032281	Acsbg1	9	54604877	54661870	-	3604	protein_coding	acyl-CoA synthetase bubblegum family member 1 [Source:MGI Symbol;Acc:MGI:2385656]	-	2280	2638	3742	5911	2027	2364	4067	5982	1877	2476	4082	5456	2596	2474	4001	5617	3236	2822	4173	5855	3087	2528	4090	5729	2692	2615	3432	4426	2439	2743	3446	3861	2511	3036	2584	5783	2891	2492	3028	4577
ENSMUSG00000025410	Dctn2	10	127266368	127281950	+	4795	protein_coding	dynactin 2 [Source:MGI Symbol;Acc:MGI:107733]	-	4514	3354	2763	3448	3612	3251	2991	3208	3105	3193	3699	3530	3955	3412	3325	3462	4023	4327	4019	3732	3920	3529	3392	3827	4837	4298	3907	3887	4288	3513	3350	3369	4599	4160	3060	4293	4561	4744	3467	3722
ENSMUSG00000041720	Pi4ka	16	17280351	17406314	-	11254	protein_coding	phosphatidylinositol 4-kinase alpha [Source:MGI Symbol;Acc:MGI:2448506]	-	3095	5916	3686	3606	2578	5526	3704	4384	3150	4607	3282	3019	5109	5033	4398	3815	3666	4883	3424	3839	3575	4524	3756	3718	2869	3356	1945	2027	2577	2669	1839	1544	2622	3000	1759	2227	2429	2578	2120	2053
ENSMUSG00000040652	Oaz2	9	65668001	65690300	+	2990	protein_coding	ornithine decarboxylase antizyme 2 [Source:MGI Symbol;Acc:MGI:109492]	-	4262	3289	3215	3180	3790	3284	3742	3108	3200	2826	4394	3775	3575	3020	4192	2779	4038	3879	4664	3363	3204	3243	3826	3430	4641	4008	4484	2799	3828	3633	4698	3291	4433	4394	3899	4254	4513	4317	3886	3678
ENSMUSG00000028745	Capzb	4	139192899	139291818	+	3299	protein_coding	capping protein (actin filament) muscle Z-line, beta [Source:MGI Symbol;Acc:MGI:104652]	-	4843	3215	2789	3205	3999	3008	3119	2888	3745	3515	3639	3438	4483	2895	3252	3141	4451	3655	3414	3142	4511	3120	3044	3356	4858	4009	3628	2866	5006	3698	3830	3096	4682	3783	2888	3507	4308	4596	3698	3246
ENSMUSG00000051223	Bzw1	1	58392898	58407353	+	4033	protein_coding	basic leucine zipper and W2 domains 1 [Source:MGI Symbol;Acc:MGI:1914132]	-	2766	3650	2886	3014	2478	3917	3039	3503	2654	4314	2988	2687	3347	3484	3367	3817	3643	4112	3101	3516	3447	3686	3516	3652	3247	4010	2258	2418	3326	3799	2719	2636	3318	3973	2938	3404	3088	3608	3330	2945
ENSMUSG00000027799	Nbea	3	55625195	56183701	-	31361	protein_coding	neurobeachin [Source:MGI Symbol;Acc:MGI:1347075]	-	3399	4993	3388	3476	3109	4918	3333	4658	4038	4252	3257	2675	6921	4314	4114	3548	3730	4602	2779	3899	4007	4423	3349	2929	3619	2415	1622	1740	3459	1949	1828	1273	3646	2657	2098	2143	2712	2339	2098	1825
ENSMUSG00000024411	Aqp4	18	15389394	15403684	-	5082	protein_coding	aquaporin 4 [Source:MGI Symbol;Acc:MGI:107387]	-	1306	1475	2924	5310	1366	1328	3484	5493	1431	1827	3733	4823	2121	1684	3190	6107	2655	2062	3673	6191	2086	1509	3159	5256	2420	2084	3183	4688	1970	2082	3257	4727	2152	2419	3016	6689	2298	1744	2868	6202
ENSMUSG00000022205	Sub1	15	11981339	11996983	-	3930	protein_coding	SUB1 homolog (S. cerevisiae) [Source:MGI Symbol;Acc:MGI:104811]	PC4	4396	3339	2216	1626	3563	3733	2791	1526	3575	4411	2678	1510	3797	3208	2708	1778	3687	4035	2898	1730	3577	3537	3035	1760	5350	5690	3847	1914	5330	5568	4758	2410	4729	5504	4421	2948	4889	5995	4358	2595
ENSMUSG00000025372	Baiap2	11	119942763	120006782	+	4992	protein_coding	brain-specific angiogenesis inhibitor 1-associated protein 2 [Source:MGI Symbol;Acc:MGI:2137336]	-	6221	6995	1532	1885	5369	6751	1431	2426	5017	7195	2001	1615	5531	4519	2340	1593	3396	6012	977	1690	4386	5733	2114	1096	4947	6359	1686	2620	4620	5708	1757	1337	4814	6053	2215	1925	4052	5920	3427	1146
ENSMUSG00000027620	Rbm39	2	156147239	156180238	-	6946	protein_coding	RNA binding motif protein 39 [Source:MGI Symbol;Acc:MGI:2157953]	-	3970	2771	2679	3829	3625	3116	3098	4534	3039	3493	3196	3192	3348	2663	3255	3583	3430	2954	2790	3841	3436	2437	2947	3073	3890	3822	3370	4777	3492	4651	4158	3281	3678	3344	4200	4572	3091	3572	3887	3853
ENSMUSG00000020917	Acly	11	100476353	100528000	-	5279	protein_coding	ATP citrate lyase [Source:MGI Symbol;Acc:MGI:103251]	-	1977	3739	4816	4640	1951	3805	4824	4765	2302	3148	3889	5631	3253	3467	5040	4560	2768	3979	4326	5195	2474	3462	4576	6363	1853	2294	2575	2060	1914	2328	2662	3320	1796	2679	2363	3191	1788	1614	2084	3866
ENSMUSG00000068739	Sars	3	108424865	108445209	-	5142	protein_coding	seryl-aminoacyl-tRNA synthetase [Source:MGI Symbol;Acc:MGI:102809]	-	3600	2981	2936	3617	3141	3102	3593	3511	2573	3123	3869	4132	3054	2945	3494	3781	3655	3417	4305	3945	3338	3003	3470	4311	3788	3749	4009	3830	3720	3715	4003	3825	3478	3533	3073	4420	3593	3457	3526	3866
ENSMUSG00000020580	Rock2	12	16894895	16987823	+	13897	protein_coding	Rho-associated coiled-coil containing protein kinase 2 [Source:MGI Symbol;Acc:MGI:107926]	-	3195	5876	2774	3395	2624	6298	2672	5012	3706	5998	2600	2523	4882	4595	3041	2909	2864	3847	2030	3133	3320	4343	2656	2307	3208	3676	1684	1971	3568	3186	1932	1954	3178	3506	1838	2705	2764	3630	2180	2878
ENSMUSG00000037685	Atp8a1	5	67618140	67847434	-	14278	protein_coding	ATPase, aminophospholipid transporter (APLT), class I, type 8A, member 1 [Source:MGI Symbol;Acc:MGI:1330848]	-	3427	5013	3829	3144	3028	4874	4095	3658	3586	4827	3682	3013	4861	3815	4669	3395	2998	4260	3683	3503	3397	4234	4260	3378	2833	2674	2252	1461	2752	2624	2251	1704	3076	2971	2579	2479	2546	2986	2107	2709
ENSMUSG00000022791	Tnk2	16	32643874	32683493	+	5738	protein_coding	tyrosine kinase, non-receptor, 2 [Source:MGI Symbol;Acc:MGI:1858308]	-	3123	6049	4911	4859	2967	4901	5884	5216	3039	3986	5051	5254	4280	4103	5824	3939	3178	3957	5206	4902	3019	3891	4973	5083	2562	2457	3578	3083	1926	2075	2963	2605	2018	2663	2260	3056	2081	2039	2487	2674
ENSMUSG00000000605	Clcn4	7	7282309	7300851	-	8575	protein_coding	chloride channel, voltage-sensitive 4 [Source:MGI Symbol;Acc:MGI:104571]	-	3417	3430	2949	3584	2950	3676	2919	3825	3100	3797	3176	3364	3789	3505	3250	3622	3583	3944	2987	3698	3228	3431	3122	3526	3699	4246	2444	3096	3760	3727	2920	3178	3647	3704	2640	4109	3453	3769	3206	3768
ENSMUSG00000052981	Ube2ql1	13	69702832	69739889	-	2674	protein_coding	ubiquitin-conjugating enzyme E2Q family-like 1 [Source:MGI Symbol;Acc:MGI:1924230]	-	4447	4817	3064	2779	3527	4371	3173	2663	3707	4621	3158	2888	4811	4434	2982	2967	3465	4505	3366	2740	3725	4198	2992	3038	4786	5015	2952	1957	4837	4417	2829	1977	4338	4466	2287	2434	4290	4333	3001	2421
ENSMUSG00000029221	Slc30a9	5	67306955	67358443	+	12374	protein_coding	solute carrier family 30 (zinc transporter), member 9 [Source:MGI Symbol;Acc:MGI:1923690]	-	3198	2775	3526	3404	2800	2886	3834	3301	2761	3329	3788	3817	3447	2758	4020	3895	3413	3102	4306	3777	3370	3027	4089	4298	3403	3460	3578	2885	3309	3424	3974	3453	3333	3698	3674	4207	3439	3162	3456	3966
ENSMUSG00000032562	Gnai2	9	107614125	107635367	-	3779	protein_coding	guanine nucleotide binding protein (G protein), alpha inhibiting 2 [Source:MGI Symbol;Acc:MGI:95772]	-	3054	2903	3818	3742	2720	2794	4731	3619	2711	3368	4805	4110	3083	2738	4431	3652	3922	3372	4857	3506	3674	2913	4371	3896	3389	3348	4976	2879	3102	3416	5159	2993	3199	3803	3561	3369	3289	3735	3550	3143
ENSMUSG00000060279	Ap2a1	7	44900373	44929496	-	4300	protein_coding	adaptor-related protein complex 2, alpha 1 subunit [Source:MGI Symbol;Acc:MGI:101921]	-	4006	4750	4146	3798	3331	4629	4026	3599	3377	4033	4250	3887	4969	4397	4805	3811	3393	4680	4294	3652	3563	4309	4223	4017	2777	3365	2832	2367	2760	3068	2355	2629	2706	3196	2206	2773	2870	3535	2558	2523
ENSMUSG00000038128	Camk4	18	32939041	33195767	+	12331	protein_coding	calcium/calmodulin-dependent protein kinase IV [Source:MGI Symbol;Acc:MGI:88258]	-	1629	5028	1187	8277	1498	5421	1139	12101	1856	4832	1180	4728	2431	3457	2158	7146	1441	4082	750	8597	1615	4443	1581	3381	2102	3689	826	6425	1838	3078	999	4159	1914	3333	1529	6872	1611	2770	2067	6171
ENSMUSG00000033763	Mtss1l	8	110721476	110741400	+	5311	protein_coding	metastasis suppressor 1-like [Source:MGI Symbol;Acc:MGI:3039591]	-	3371	3265	3730	7167	2773	2728	4504	8049	2537	2884	4720	5497	3782	3073	4528	4871	2688	3044	4163	5805	2666	2647	3479	4152	2310	2130	2890	4292	2033	2632	2873	2828	2094	2846	2156	4440	2172	2872	2117	3687
ENSMUSG00000009575	Cbx5	15	103191544	103239816	-	9006	protein_coding	chromobox 5 [Source:MGI Symbol;Acc:MGI:109372]	-	3039	3771	4118	3260	2741	3772	4644	4121	3295	3851	4239	3113	4166	3379	4766	3359	3384	3628	4122	3507	3057	3378	4360	3221	3071	2721	3093	1752	3051	2901	3501	2191	2790	2942	3031	2431	2859	3157	2666	2596
ENSMUSG00000039218	Srrm2	17	23790532	23824741	+	12842	protein_coding	serine/arginine repetitive matrix 2 [Source:MGI Symbol;Acc:MGI:1923206]	-	4194	5013	5256	6446	4265	5175	4750	9043	3541	4674	4564	4913	5294	4596	5293	3926	2670	3460	3502	4913	2937	3173	3560	3593	1786	1796	1681	2509	1767	1907	1461	1262	1464	1735	1319	1904	1335	1503	1437	2065
ENSMUSG00000062604	Srpk2	5	23503264	23684617	-	13901	protein_coding	serine/arginine-rich protein specific kinase 2 [Source:MGI Symbol;Acc:MGI:1201408]	-	2721	4383	3352	3130	2457	4463	3610	3925	2694	4445	3263	2747	3582	3689	3810	3440	2991	3909	3425	3278	2871	4045	3691	3347	2906	3904	2631	2510	3116	3086	3042	2323	2597	3419	2943	3057	2488	3548	3100	2972
ENSMUSG00000024767	Otub1	19	7198202	7206316	-	2545	protein_coding	OTU domain, ubiquitin aldehyde binding 1 [Source:MGI Symbol;Acc:MGI:2147616]	-	5130	2994	2575	2670	4005	2990	3054	2588	3399	2880	3700	3175	3514	2866	3376	2726	3679	3643	4059	2860	3777	3191	3448	3302	4669	4332	4233	3419	4436	3762	3583	3179	4634	3881	3393	3849	4282	4924	4093	3310
ENSMUSG00000033379	Atp6v0b	4	117884326	117887333	-	2051	protein_coding	ATPase, H+ transporting, lysosomal V0 subunit B [Source:MGI Symbol;Acc:MGI:1890510]	-	4595	2970	2586	3470	3931	3042	2941	3183	2828	2561	3631	3800	2934	2783	3095	2717	4151	3779	4052	3288	3370	3136	3197	3291	5153	4901	4722	4697	3486	4576	4105	3799	5162	4617	4217	5311	4989	5189	4290	4131
ENSMUSG00000026587	Astn1	1	158362273	158691781	+	9839	protein_coding	astrotactin 1 [Source:MGI Symbol;Acc:MGI:1098567]	-	3410	4126	4084	1616	2766	4208	4254	2104	3590	4634	4154	1862	5222	4083	4693	2005	2925	4838	4161	2020	3413	4279	3963	2064	3770	3263	3117	994	3918	3256	3696	1198	3358	3683	3274	1344	3256	4130	2548	1543
ENSMUSG00000019795	Pcmt1	10	7629373	7681136	-	4718	protein_coding	protein-L-isoaspartate (D-aspartate) O-methyltransferase 1 [Source:MGI Symbol;Acc:MGI:97502]	-	3388	3519	3085	3131	2788	3507	3343	3247	2814	3749	3465	3705	3322	3044	3578	3828	3575	3825	3962	3832	3366	3381	3674	3999	3811	4084	3512	2731	3783	2850	3615	2961	3718	3494	3228	3864	3273	3763	3301	3386
ENSMUSG00000025016	Tm9sf3	19	41210842	41264004	-	6144	protein_coding	transmembrane 9 superfamily member 3 [Source:MGI Symbol;Acc:MGI:1914262]	-	2586	3764	3742	3519	2101	3879	3960	4195	2650	3403	3623	3127	3674	3400	4379	4081	3474	3578	3792	4178	3195	3265	3892	3808	3071	2747	2777	2095	3015	3056	3195	2767	2928	2862	2939	3527	2952	2203	2798	3560
ENSMUSG00000033307	Mif	10	75859353	75860240	-	745	protein_coding	macrophage migration inhibitory factor (glycosylation-inhibiting factor) [Source:MGI Symbol;Acc:MGI:96982]	-	3993	2194	2408	3067	3468	2187	2836	2541	2454	2800	3474	3543	2268	2284	2736	3219	3233	3061	3950	2846	3016	2679	3221	3535	4630	5653	6224	5442	3618	4242	5129	4950	3965	4586	4752	5854	4629	5680	5538	4905
ENSMUSG00000032097	Ddx6	9	44604892	44640731	+	8035	protein_coding	DEAD (Asp-Glu-Ala-Asp) box polypeptide 6 [Source:MGI Symbol;Acc:MGI:104976]	-	3033	3822	3490	4091	2595	3909	3601	5183	3212	3429	3549	3383	3974	3705	3936	3788	3449	3855	3286	4254	3388	3647	3631	3660	2854	2917	2804	2861	2811	2807	2715	2346	2815	3387	2832	3477	2855	2580	2619	2944
ENSMUSG00000034892	Rps29	12	69157722	69159186	-	693	protein_coding	ribosomal protein S29 [Source:MGI Symbol;Acc:MGI:107681]	-	3435	1713	1436	2395	2846	1776	2854	1896	2916	1619	2956	2388	2204	1946	1774	1391	3026	2455	2899	1949	3698	2321	3333	2848	5433	4801	10046	7004	3226	5710	7014	5429	4755	5001	7503	5849	4429	4090	6162	4586
ENSMUSG00000029364	Wsb2	5	117357304	117378601	+	5857	protein_coding	WD repeat and SOCS box-containing 2 [Source:MGI Symbol;Acc:MGI:2144041]	-	4356	5251	2765	2947	3768	4757	3291	3044	3686	5694	3537	3057	4684	3919	3293	3115	4227	4745	3208	3034	4737	4528	3351	2949	4602	4460	2814	2120	4635	3170	2813	1685	4772	4291	2129	2932	4148	4163	2647	2331
ENSMUSG00000025092	Hspa12a	19	58795751	58860984	-	5733	protein_coding	heat shock protein 12A [Source:MGI Symbol;Acc:MGI:1920692]	-	3719	3644	3668	2749	3287	3716	3488	3186	4380	3569	3949	2647	6190	3575	4125	3102	3604	3584	2960	3059	3776	3594	3536	3587	4133	2357	1847	1234	4749	1656	1848	1485	3516	2161	1820	1612	3461	3186	2151	1840
ENSMUSG00000033917	Gde1	7	118688545	118705778	-	1692	protein_coding	glycerophosphodiester phosphodiesterase 1 [Source:MGI Symbol;Acc:MGI:1891827]	-	3944	3573	2564	2810	3455	3627	2952	2663	3010	4321	3337	3135	3400	3131	3210	3514	4588	3999	3215	3038	4262	3935	3341	3255	4929	5511	3037	2794	4671	4012	3097	2609	4467	4432	2609	3424	4766	4285	3464	3068
ENSMUSG00000061451	Tmem151a	19	5070859	5085531	-	4807	protein_coding	transmembrane protein 151A [Source:MGI Symbol;Acc:MGI:2147713]	-	4613	5741	3547	2843	3771	5290	3639	2571	3754	4904	4018	3641	4946	4914	4036	2971	3805	4708	3284	2807	4465	4967	3636	3813	3645	4478	2110	1688	3677	3312	1989	2085	3610	3696	2267	1926	3011	4035	2956	2109
ENSMUSG00000003380	Rabac1	7	24969752	24972754	-	1523	protein_coding	Rab acceptor 1 (prenylated) [Source:MGI Symbol;Acc:MGI:1201692]	-	4454	2984	2999	4451	3416	2549	3784	4043	2908	2758	4674	4981	3043	2898	3760	4389	4728	3580	5070	4704	4104	2989	3783	4570	4525	3408	4904	3924	3374	2754	4067	3440	4392	3722	3258	5019	4582	3161	3213	4217
ENSMUSG00000025576	Rbfox3	11	118489762	118911597	-	5818	protein_coding	RNA binding protein, fox-1 homolog (C. elegans) 3 [Source:MGI Symbol;Acc:MGI:106368]	-	4420	6527	2108	6070	3771	5712	2403	7584	3908	4482	2682	4285	5209	5219	2755	4505	3539	5832	2375	5451	3862	5477	2411	3215	3208	3540	1497	2900	3460	3327	1447	2347	3604	3668	1382	3211	2653	3756	1719	3075
ENSMUSG00000042751	Nmnat2	1	152954993	153119261	+	5781	protein_coding	nicotinamide nucleotide adenylyltransferase 2 [Source:MGI Symbol;Acc:MGI:2444155]	-	2898	3261	3448	4924	2657	3289	3586	5647	2777	3287	3752	3684	3333	3010	3622	3928	2642	3107	3901	4183	2548	3079	3518	3823	2995	2847	2869	3297	2941	2327	2961	3128	2701	2851	2635	4177	2748	3843	2571	4535
ENSMUSG00000028234	Rps20	4	3831334	3835665	-	4080	protein_coding	ribosomal protein S20 [Source:MGI Symbol;Acc:MGI:1914677]	-	4071	1903	2222	2479	3231	2135	3109	1821	2329	2662	3328	3340	2423	2107	2679	2480	3889	2805	3615	2505	3854	2234	3146	2963	5996	5586	7846	5393	4144	4714	6638	5115	5518	5111	5006	6982	5366	5175	5916	4372
ENSMUSG00000041645	Ddx24	12	103407982	103425830	-	8242	protein_coding	DEAD (Asp-Glu-Ala-Asp) box polypeptide 24 [Source:MGI Symbol;Acc:MGI:1351337]	-	3319	3128	3608	3461	2879	3144	3784	3493	2956	3577	3877	3552	3817	3031	3788	3736	3221	3485	4281	3629	3280	3262	3758	3811	3439	3242	3595	3157	3322	2651	3517	2812	3131	2800	3148	3167	3061	2985	3141	3238
ENSMUSG00000028618	Tmem59	4	107178399	107200996	+	2056	protein_coding	transmembrane protein 59 [Source:MGI Symbol;Acc:MGI:1929278]	-	2999	2677	3217	3484	2813	2972	3580	3507	2527	3416	3883	3745	2871	2690	3702	4249	4573	3275	4258	3935	3547	2881	3754	4166	3473	3688	3448	2775	2922	3360	3900	2965	3567	3650	3938	3764	3400	3093	3582	3735
ENSMUSG00000030357	Fkbp4	6	128429735	128438677	-	2795	protein_coding	FK506 binding protein 4 [Source:MGI Symbol;Acc:MGI:95543]	-	3552	2736	3889	5919	3434	2948	4649	6366	2913	2211	4815	5952	2470	2359	3412	4214	3191	2631	4503	4923	2765	2070	3643	4521	3313	2915	4488	4962	2489	2600	3733	3793	2831	2764	3127	5226	2832	2401	2924	4623
ENSMUSG00000020267	Hint1	11	54866383	54870501	+	872	protein_coding	histidine triad nucleotide binding protein 1 [Source:MGI Symbol;Acc:MGI:1321133]	-	4178	2042	2155	3338	3242	2018	3279	2707	2667	2372	3593	4041	2493	2030	2768	2966	3500	2787	4032	3282	2933	2145	3084	3457	5049	4663	6036	4893	4346	4135	5708	5759	4582	4204	5117	6591	5444	5264	4891	5202
ENSMUSG00000029778	Adcyap1r1	6	55451978	55501451	+	6601	protein_coding	adenylate cyclase activating polypeptide 1 receptor 1 [Source:MGI Symbol;Acc:MGI:108449]	-	2826	2881	5423	2869	2623	2674	5657	3400	2941	2894	4794	3159	4285	3552	6233	3384	2853	3869	5537	3352	3014	2881	5180	3855	2467	2212	3572	1415	2283	3009	3871	1888	2336	2589	3123	2210	2270	2530	2860	2464
ENSMUSG00000057863	Rpl36	17	56613416	56614243	+	383	protein_coding	ribosomal protein L36 [Source:MGI Symbol;Acc:MGI:1860603]	-	3971	1853	1850	2636	2894	1663	2814	1952	2185	1448	3533	3592	2141	1945	2487	1848	3322	2775	3757	2447	2795	1875	2687	2497	5502	5319	9070	7105	3703	4890	7372	6176	5127	4774	6394	7255	5417	6022	7363	4730
ENSMUSG00000019082	Slc25a22	7	141429744	141437892	-	5992	protein_coding	solute carrier family 25 (mitochondrial carrier, glutamate), member 22 [Source:MGI Symbol;Acc:MGI:1915517]	-	6103	4311	2935	3390	5072	3990	2708	3791	4994	4468	3642	3055	6070	3884	3106	2690	4174	4932	3136	3009	4218	4536	2733	2474	4415	3139	1900	2284	4180	2517	1859	1130	3891	3789	1727	2157	3585	4248	2318	1866
ENSMUSG00000040537	Adam22	5	8072352	8368160	-	14348	protein_coding	a disintegrin and metallopeptidase domain 22 [Source:MGI Symbol;Acc:MGI:1340046]	-	3149	4126	3464	4052	2748	4396	3254	5335	2944	3944	3190	3374	4028	3685	3879	3814	2491	4087	3333	4146	2650	3966	3567	3362	2716	3160	2000	3531	2621	2648	2392	2280	2333	2884	2635	3290	2535	3237	2707	3356
ENSMUSG00000003429	Rps11	7	45122379	45124439	-	865	protein_coding	ribosomal protein S11 [Source:MGI Symbol;Acc:MGI:1351329]	-	3584	2114	2399	2875	2815	2017	3290	2181	2230	2261	3607	3372	2090	1882	2642	2391	3259	2477	3882	2652	3211	2214	3322	3174	4822	4609	7643	4669	3616	4532	7677	5278	4890	4754	5581	6533	4520	4986	6529	4830
ENSMUSG00000037563	Rps16	7	28350652	28353155	+	1266	protein_coding	ribosomal protein S16 [Source:MGI Symbol;Acc:MGI:98118]	-	4019	2111	1992	2657	3221	2066	2989	1962	2589	2304	3497	3194	2443	1999	2768	2258	4075	2811	3698	2517	3784	2339	3067	2561	5732	5501	8346	5448	3731	4349	6451	4316	5789	4981	5275	6500	5782	5622	6167	3723
ENSMUSG00000017843	Ppp2r5c	12	110447120	110583062	+	8286	protein_coding	protein phosphatase 2, regulatory subunit B', gamma [Source:MGI Symbol;Acc:MGI:1349475]	-	3186	4026	3197	2903	2885	4089	3514	2950	3011	4842	3536	3117	3798	3225	3764	3463	3569	3778	3733	3228	3746	3682	3518	3399	3595	3446	2483	1655	3743	3162	2977	2391	3906	3582	2734	2539	3189	2801	2625	2935
ENSMUSG00000033629	Hacd3	9	64986983	65021693	-	2709	protein_coding	3-hydroxyacyl-CoA dehydratase 3 [Source:MGI Symbol;Acc:MGI:1889341]	-	3241	2871	3492	3222	2834	2951	3932	3261	2857	3489	3876	3608	3198	2655	3843	3667	3268	3380	4429	3500	3371	2939	4068	4033	3769	3191	4004	2624	3502	3144	4443	2991	3233	3295	3586	3618	3537	2975	3265	3439
ENSMUSG00000030451	Herc2	7	56050196	56231800	+	16175	protein_coding	HECT and RLD domain containing E3 ubiquitin protein ligase 2 [Source:MGI Symbol;Acc:MGI:103234]	-	3743	5892	5006	4839	3243	5531	4640	7009	3543	3765	4113	3873	6330	5148	5306	3372	2990	4191	3543	4365	3104	4022	3801	3545	2321	2295	1581	1976	2336	1970	1695	1511	2159	2199	1731	2007	2030	2111	1743	2118
ENSMUSG00000033793	Atp6v1h	1	5070018	5162529	+	9746	protein_coding	ATPase, H+ transporting, lysosomal V1 subunit H [Source:MGI Symbol;Acc:MGI:1914864]	-	3256	3155	2708	2412	2693	3347	3175	2606	2769	3830	3313	2837	2829	2733	3223	3203	3543	3804	3654	3166	3231	3567	3402	3934	3663	4552	3426	2405	3430	3730	3430	3323	3363	4458	3558	4050	3890	4790	3669	4068
ENSMUSG00000008683	Rps15a	7	118104372	118116188	-	6270	protein_coding	ribosomal protein S15A [Source:MGI Symbol;Acc:MGI:2389091]	-	3366	2276	3021	2785	2832	2237	3439	2588	2406	3050	3508	3193	2839	2314	3355	3307	3618	2842	4048	2999	3877	2488	3724	3396	4302	4175	5972	3734	4168	3844	5853	3977	4314	4055	4179	4752	4233	4040	4511	3764
ENSMUSG00000026904	Slc4a10	2	62046462	62326730	+	6424	protein_coding	solute carrier family 4, sodium bicarbonate cotransporter-like, member 10 [Source:MGI Symbol;Acc:MGI:2150150]	-	2751	4250	2603	2791	2459	4549	2758	4380	3411	4778	2777	1794	5248	4687	3434	3715	5287	4882	2230	3850	4362	4467	3198	2681	2793	2794	1223	1382	2668	2585	1375	924	2418	3119	1639	1983	2795	2488	1866	1722
ENSMUSG00000090733	Rps27	3	90212522	90213651	-	1043	protein_coding	ribosomal protein S27 [Source:MGI Symbol;Acc:MGI:1888676]	-	3350	1370	1364	2037	885	995	2566	430	817	913	2322	2604	1548	1603	1058	698	2182	2725	1853	1209	2361	951	2577	2655	7083	6320	10359	6146	4720	8497	12637	6512	6222	6474	10385	6575	5116	5969	9093	5781
ENSMUSG00000029030	Tprgl	4	154157485	154160666	-	2242	protein_coding	transformation related protein 63 regulated like [Source:MGI Symbol;Acc:MGI:1915058]	-	3851	3127	3084	4203	3088	2992	3802	3986	2880	3227	3856	4092	3363	2696	3714	4069	3968	3216	4248	4000	4091	2927	3849	3979	3987	3330	3754	3203	3913	2533	3896	2943	4279	3458	3457	4232	3656	3058	3596	3366
ENSMUSG00000064115	Cadm2	16	66655421	67620908	-	9809	protein_coding	cell adhesion molecule 2 [Source:MGI Symbol;Acc:MGI:2442722]	-	3308	4332	2473	2251	2925	4805	2856	2873	3437	5175	2660	2100	4399	4014	3229	2448	3031	4315	2423	2680	3289	3937	2717	2223	3741	5344	2009	1864	3871	4380	2148	1975	4508	4761	2776	2757	3452	3452	2938	2405
ENSMUSG00000042406	Atf4	15	80255184	80257541	+	2358	protein_coding	activating transcription factor 4 [Source:MGI Symbol;Acc:MGI:88096]	TF_bZIP	3591	2697	2080	3077	3179	2868	2619	3399	2624	2752	2879	3112	2624	2825	2366	2873	3001	2769	2799	2969	2713	2427	2441	2864	4398	5263	4005	5868	4040	4777	4060	5305	3925	4066	3698	6309	4139	5335	4370	4853
ENSMUSG00000038453	Srcin1	11	97509340	97576186	-	9558	protein_coding	SRC kinase signaling inhibitor 1 [Source:MGI Symbol;Acc:MGI:1933179]	-	4374	7172	3799	4190	3728	5964	3805	5887	3796	5592	3889	3517	6137	5666	4465	3192	3371	4877	3115	3893	3734	5384	3335	2786	2369	2590	1677	2776	2495	2367	1448	1738	2222	2430	1549	2245	1915	2700	1862	1862
ENSMUSG00000024851	Pitpnm1	19	4099998	4113965	+	6889	protein_coding	phosphatidylinositol transfer protein, membrane-associated 1 [Source:MGI Symbol;Acc:MGI:1197524]	-	3120	3281	3440	5569	2645	2815	3650	5921	2426	3409	4207	4273	3222	3043	4380	4901	2924	3110	4162	5248	2811	3018	3929	4190	2736	2565	3497	5868	2536	2413	3162	2722	2233	2638	2302	4588	2625	2940	2659	3483
ENSMUSG00000041268	Dmxl2	9	54365158	54501626	-	13285	protein_coding	Dmx-like 2 [Source:MGI Symbol;Acc:MGI:2444630]	-	3067	4603	3440	3412	2839	4472	3210	5159	3265	4172	2896	2776	5340	3928	3695	3932	3337	3909	2739	4223	3399	3858	3291	3484	2861	2722	1525	2067	2876	2228	1657	1979	2991	2633	1976	2535	2717	3015	1944	2788
ENSMUSG00000032482	Cspg5	9	110243783	110262576	+	10074	protein_coding	chondroitin sulfate proteoglycan 5 [Source:MGI Symbol;Acc:MGI:1352747]	-	3546	5263	3193	1964	3106	4385	3691	1998	3151	4397	3824	1980	4339	4830	4494	1866	4237	5897	4055	2189	3947	4909	3970	2136	3678	3712	3183	1167	3495	3947	3329	1126	3617	4986	2863	1524	3514	3873	2835	1388
ENSMUSG00000025980	Hspd1	1	55077835	55088243	-	2642	protein_coding	heat shock protein 1 (chaperonin) [Source:MGI Symbol;Acc:MGI:96242]	-	3237	2837	3572	3363	3164	3300	4275	3761	3133	3141	4094	3836	3034	2397	3520	3420	3180	3169	3818	3520	3061	2811	3513	3842	3636	2945	3737	2540	3232	3345	4275	3442	3171	3268	3477	3862	3124	2936	3073	4161
ENSMUSG00000021395	Spin1	13	51100880	51152546	+	4498	protein_coding	spindlin 1 [Source:MGI Symbol;Acc:MGI:109242]	-	3445	4159	3539	2623	2809	4572	3898	2962	3368	4466	3590	2608	4561	3572	3915	3003	3566	3976	3643	3015	3622	3938	3933	2958	3236	3101	2788	1402	3584	3368	3026	2349	3262	3453	3097	2304	2877	3335	2783	2695
ENSMUSG00000027351	Spred1	2	117121374	117182279	+	6784	protein_coding	sprouty protein with EVH-1 domain 1, related sequence [Source:MGI Symbol;Acc:MGI:2150016]	-	2544	5908	3392	3520	2234	6617	3896	4409	2630	6159	3263	2847	3268	4399	3907	3499	2639	3963	3036	3488	2658	4398	3508	3139	2548	3909	2109	1702	2488	3377	2505	1927	2384	4258	2573	2714	2176	2987	2641	2464
ENSMUSG00000024581	Napg	18	62977836	62999450	+	5139	protein_coding	N-ethylmaleimide sensitive fusion protein attachment protein gamma [Source:MGI Symbol;Acc:MGI:104561]	-	3761	3327	2904	2847	2991	3367	3155	3279	3300	3730	3448	2968	3852	3130	3430	3515	3423	3541	3516	3211	3471	3146	3378	3598	4082	3778	2947	2385	3963	3101	3199	2791	3747	3521	3055	3462	3541	4010	3098	2942
ENSMUSG00000021314	Amph	13	18948205	19150921	+	4528	protein_coding	amphiphysin [Source:MGI Symbol;Acc:MGI:103574]	-	4192	3737	2948	3376	3607	3693	2845	3960	3965	4040	3289	2939	5022	3449	3102	3384	3631	4112	3150	3345	4042	3781	2988	3443	4333	3033	1926	2155	4157	2467	2089	1542	4332	3013	1659	2649	3551	2778	1689	2273
ENSMUSG00000034160	Ogt	X	101640060	101684351	+	8045	protein_coding	O-linked N-acetylglucosamine (GlcNAc) transferase (UDP-N-acetylglucosamine:polypeptide-N-acetylglucosaminyl transferase) [Source:MGI Symbol;Acc:MGI:1339639]	-	3545	3340	2862	3391	3764	3246	2614	4353	2915	3918	3074	2903	4179	3035	3155	3201	3225	3035	2670	3338	3088	2668	2672	2828	3496	3775	2364	3830	3175	4178	3126	2472	3173	2987	3416	3671	2853	3276	3301	3059
ENSMUSG00000073725	Lmbrd1	1	24678630	24766301	+	5960	protein_coding	LMBR1 domain containing 1 [Source:MGI Symbol;Acc:MGI:1915671]	-	2438	3774	3307	3323	2246	3895	3481	4054	2500	4012	3246	3118	3400	3604	3904	4242	3481	3598	3332	4050	3388	3625	3620	3997	2534	3098	2328	2370	2564	2890	2797	2685	2453	3032	2578	3215	2777	2753	2332	3161
ENSMUSG00000037972	Snn	16	11060945	11074985	+	2967	protein_coding	stannin [Source:MGI Symbol;Acc:MGI:1276549]	-	4095	3962	2556	2829	3342	4090	3021	2553	3818	3485	3442	3831	4673	4231	3732	3058	3919	5760	3370	3479	3975	4711	3742	4011	4449	4229	2531	1646	3952	4117	2596	2282	4760	4440	2583	2526	4039	3660	2909	2520
ENSMUSG00000061689	Dlgap4	2	156613705	156764363	+	8451	protein_coding	DLG associated protein 4 [Source:MGI Symbol;Acc:MGI:2138865]	-	4968	6169	3092	2991	4242	5876	3044	3464	4091	5448	3483	2608	5539	5121	3549	2352	3298	5105	2613	2698	3521	4757	2998	2042	3853	4349	2102	2699	3296	3935	2091	1667	3329	4352	1936	2207	3250	4188	2528	1753
ENSMUSG00000034958	Atcay	10	81204508	81230833	-	3996	protein_coding	ataxia, cerebellar, Cayman type [Source:MGI Symbol;Acc:MGI:2448730]	-	3356	4666	3461	2981	3095	4548	3806	3204	3234	3693	3747	2984	4094	4307	3879	2987	3414	4879	4025	3107	3554	4064	3862	3334	3380	4322	2914	2259	3015	3418	2902	1798	3044	3759	2510	2279	3055	3412	2694	2246
ENSMUSG00000057522	Spop	11	95414080	95493406	+	3159	protein_coding	speckle-type POZ protein [Source:MGI Symbol;Acc:MGI:1343085]	-	3266	4013	3027	4942	2773	3874	3518	5512	3350	3759	3589	3993	4050	3510	3720	4484	3661	3826	3344	5121	3551	3482	3308	3858	3053	2938	2221	2418	2927	3438	2489	2622	3541	3591	2431	3850	2917	2536	2313	3972
ENSMUSG00000058230	Arhgap35	7	16493719	16614993	-	9147	protein_coding	Rho GTPase activating protein 35 [Source:MGI Symbol;Acc:MGI:1929494]	-	2651	4972	4645	3519	2473	4548	4681	4839	3107	3604	3892	3321	4664	4087	4905	3864	3216	3804	3707	3988	3121	3913	4043	3929	2729	2393	2395	1831	2698	1985	2347	1649	2471	2490	1969	2071	2221	2250	2015	2221
ENSMUSG00000041444	Arhgap32	9	32116136	32268446	+	17179	protein_coding	Rho GTPase activating protein 32 [Source:MGI Symbol;Acc:MGI:2450166]	-	2034	8988	2980	1782	1982	8740	2884	2459	2326	7780	2427	1716	3449	7163	3949	1838	2278	7194	2125	1890	2221	7824	3314	1834	2107	5142	1640	1064	2260	3858	1764	1172	1751	4816	1944	1528	1843	4246	2463	1456
ENSMUSG00000027499	Pkia	3	7366669	7445366	+	3721	protein_coding	protein kinase inhibitor, alpha [Source:MGI Symbol;Acc:MGI:104747]	-	2653	2728	2928	2519	2554	3093	3685	3240	3085	3673	3411	2327	3649	2692	4024	3884	3157	3808	3647	3514	3115	3563	4073	2967	3047	2958	2881	2382	3387	3092	3434	2153	2910	3415	3894	3419	3098	3519	3104	3020
ENSMUSG00000061718	Ppp1r1b	11	98348404	98357796	+	2928	protein_coding	protein phosphatase 1, regulatory inhibitor subunit 1B [Source:MGI Symbol;Acc:MGI:94860]	-	1219	8740	1694	3031	1357	9105	1874	3353	946	5282	1241	2364	1012	3471	4974	2392	2504	9003	1036	3118	1514	8874	3594	1848	1761	7090	2376	2822	897	10105	2962	1848	2155	8558	4844	2872	2107	3540	7826	2721
ENSMUSG00000030209	Grin2b	6	135713233	136173511	-	24842	protein_coding	glutamate receptor, ionotropic, NMDA2B (epsilon 2) [Source:MGI Symbol;Acc:MGI:95821]	-	4594	10210	4123	496	4279	10705	3652	919	7014	7077	3573	543	12891	8706	4852	440	3083	6855	1600	607	3679	6390	2338	425	2709	2042	655	136	2765	2256	780	143	2645	2244	959	181	1840	2579	1194	209
ENSMUSG00000025220	Mgea5	19	45750261	45783520	-	5024	protein_coding	meningioma expressed antigen 5 (hyaluronidase) [Source:MGI Symbol;Acc:MGI:1932139]	-	3293	3920	3310	2837	3032	4056	3246	3263	3086	3832	3421	2902	3957	3251	3677	2738	2973	3619	3108	2920	3195	3607	3576	3171	3605	3740	2892	2720	3073	3476	3235	2473	3192	3636	3450	2877	3125	3611	3384	2855
ENSMUSG00000037747	Phyhipl	10	70557682	70655965	-	9732	protein_coding	phytanoyl-CoA hydroxylase interacting protein-like [Source:MGI Symbol;Acc:MGI:1918161]	-	2744	3040	2944	3042	2482	3174	3178	3207	2352	3846	3243	3366	2703	2900	3224	3560	2678	3405	3284	3222	2688	3095	3359	3766	3044	4644	3380	2575	3393	3942	3925	2964	3144	4002	3591	3757	3114	3935	3534	3216
ENSMUSG00000049354	Dcaf7	11	106036872	106059324	+	6133	protein_coding	DDB1 and CUL4 associated factor 7 [Source:MGI Symbol;Acc:MGI:1919083]	-	3664	3988	3473	3149	3082	3912	3810	3893	3663	4103	4103	3065	5328	4069	4362	3204	4049	5196	4276	3706	4103	4161	3999	3084	2876	2266	2013	1297	2808	2725	2124	1474	2767	2948	2222	1892	2625	3038	1937	2149
ENSMUSG00000021373	Cap2	13	46501848	46650281	+	4159	protein_coding	CAP, adenylate cyclase-associated protein, 2 (yeast) [Source:MGI Symbol;Acc:MGI:1914502]	-	4325	5785	2152	1806	3546	5629	2182	2211	3739	5595	2310	1524	4615	4198	2489	1965	3712	4672	1889	2015	4442	4641	2365	1561	4491	5485	1954	1854	5211	3960	2097	1374	4998	4970	2404	2105	3760	4544	2960	1432
ENSMUSG00000026158	Ogfrl1	1	23366424	23397772	-	8109	protein_coding	opioid growth factor receptor-like 1 [Source:MGI Symbol;Acc:MGI:1917405]	-	3500	3000	2304	3578	3053	3122	2494	4035	3183	3423	2869	2435	3683	2630	2926	3414	2745	2750	2120	3520	2750	2931	2416	2359	4637	4483	2347	4525	4759	3687	2724	3946	4515	3717	2508	5430	3927	4391	3116	4454
ENSMUSG00000006818	Sod2	17	13006846	13040063	+	10008	protein_coding	superoxide dismutase 2, mitochondrial [Source:MGI Symbol;Acc:MGI:98352]	-	3170	3529	3576	3335	2715	3307	3736	3930	2713	3214	3372	3326	3416	3101	3934	3590	2935	3257	3531	3743	2893	3310	3656	3774	3099	3337	2776	3030	2745	3196	3054	3021	2633	3186	3498	3700	2776	2954	3403	3298
ENSMUSG00000046480	Scn4b	9	45138395	45154152	+	4982	protein_coding	sodium channel, type IV, beta [Source:MGI Symbol;Acc:MGI:2687406]	-	406	8642	3570	4650	390	9235	3153	4946	493	5234	2336	5836	749	3566	5781	5138	1027	7007	3054	5339	837	7844	4240	7531	276	3092	1002	892	269	4477	938	2465	713	3640	1962	2082	481	653	2694	3197
ENSMUSG00000029621	Arpc1a	5	145083830	145108761	+	2567	protein_coding	actin related protein 2/3 complex, subunit 1A [Source:MGI Symbol;Acc:MGI:1928896]	-	4802	2728	2335	2351	3793	3120	2635	2029	3450	3742	3116	2638	3516	2658	2922	2389	3691	3328	3074	2289	3957	2965	2840	2571	5085	4929	4334	3094	4942	4974	4387	3806	5152	4263	4264	3872	4794	5420	5111	3579
ENSMUSG00000001127	Araf	X	20797814	20860519	+	6541	protein_coding	Araf proto-oncogene, serine/threonine kinase [Source:MGI Symbol;Acc:MGI:88065]	-	2728	2205	2915	3137	2405	2388	3795	3022	2302	2443	3912	3254	2764	2231	4030	2981	3230	2806	4614	3235	2737	2287	3821	3439	3429	3599	4916	2988	3312	3622	5835	3764	3219	3582	5170	4493	3497	3860	4549	4039
ENSMUSG00000062006	Rpl34	3	130726831	130730398	-	2643	protein_coding	ribosomal protein L34 [Source:MGI Symbol;Acc:MGI:1915686]	-	3389	1833	2123	2426	2693	2064	2789	2006	2126	2188	3265	3235	2220	1940	2487	2214	3418	2393	3268	2433	3160	2170	2778	2632	5151	4902	6659	4729	4302	5668	7451	6314	4486	4544	5918	6576	4596	4293	6005	5544
ENSMUSG00000034636	Zyg11b	4	108229724	108301096	-	9046	protein_coding	zyg-ll family member B, cell cycle regulator [Source:MGI Symbol;Acc:MGI:2685277]	-	2828	4351	4286	3056	2473	4314	4173	4039	3335	4017	3175	2742	4946	3978	4616	3747	3199	4041	3240	3719	3370	3861	4062	3361	2252	2326	1698	1125	2532	2145	1827	1303	2201	2313	1707	1735	2014	1891	1580	1817
ENSMUSG00000058799	Nap1l1	10	111473223	111498150	+	4994	protein_coding	nucleosome assembly protein 1-like 1 [Source:MGI Symbol;Acc:MGI:1855693]	-	3147	3884	2542	2142	2583	3797	2960	2038	2713	4783	3251	2186	3170	3407	2960	2632	3029	3911	3274	2368	2844	3579	3263	2631	3836	4907	3155	1873	3614	4634	4109	2484	3348	4991	3858	3088	3118	4286	3639	2771
ENSMUSG00000020029	Nudt4	10	95547007	95564146	-	3210	protein_coding	nudix (nucleoside diphosphate linked moiety X)-type motif 4 [Source:MGI Symbol;Acc:MGI:1918457]	-	1866	3326	3285	3630	1784	3669	3723	3452	1875	3995	3421	4081	2223	3462	3462	3956	3267	3181	3499	4015	2676	3142	3514	4216	2365	3711	3204	3110	2339	3028	3927	4511	2486	3387	3225	4294	2722	3168	3273	4772
ENSMUSG00000027602	Map1lc3a	2	155276297	155278073	+	1181	protein_coding	microtubule-associated protein 1 light chain 3 alpha [Source:MGI Symbol;Acc:MGI:1915661]	-	4475	3333	2448	3364	3314	2872	3127	2631	2628	2762	3771	4082	2775	3049	3111	2863	3730	3705	4136	3142	3312	3150	3050	3538	4521	4766	5116	3943	3359	3430	4098	3768	4007	4078	3334	4864	4383	4557	3988	3844
ENSMUSG00000040097	Flywch1	17	23752793	23771602	-	4266	protein_coding	FLYWCH-type zinc finger 1 [Source:MGI Symbol;Acc:MGI:2442638]	-	2486	4930	5367	5398	2241	4630	6039	6197	3157	2723	4906	4842	4335	4266	6340	4828	4170	3843	6060	5550	3640	4285	5811	5933	1160	786	1073	639	1236	769	940	648	1196	1103	700	912	1205	706	664	1559
ENSMUSG00000040265	Dnm3	1	161982453	162478034	-	24452	protein_coding	dynamin 3 [Source:MGI Symbol;Acc:MGI:1341299]	-	1290	3038	5026	4205	1092	3395	5103	5401	1555	3321	3990	4307	2258	2889	5517	5138	1779	2975	4791	5164	1446	2962	4885	4817	1386	2069	2320	1992	1408	2380	2607	2689	1406	2418	2896	3230	1591	1942	2269	3689
ENSMUSG00000040380	Cbln3	14	55878913	55884392	-	4866	protein_coding	cerebellin 3 precursor protein [Source:MGI Symbol;Acc:MGI:1889286]	-	6	9	45	15369	4	8	18	21621	7	5	17	8431	5	5	9	17280	10	4	22	18475	6	2	11	7273	5	0	9	11106	6	4	5	7977	20	7	24	14200	9	9	6	13140
ENSMUSG00000030134	Rasgef1a	6	118011438	118091546	+	3355	protein_coding	RasGEF domain family, member 1A [Source:MGI Symbol;Acc:MGI:1917977]	-	5021	5284	1844	1553	4091	4949	2084	1941	4283	5065	2465	1527	5697	3853	2701	1651	4216	5375	2002	1629	4832	5163	2770	1403	5685	4460	2284	1828	5325	4003	2317	1218	5357	4921	2531	1705	4335	5182	3139	1306
ENSMUSG00000020850	Prpf8	11	75486816	75509449	+	7461	protein_coding	pre-mRNA processing factor 8 [Source:MGI Symbol;Acc:MGI:2179381]	-	2327	4108	4106	4661	2128	4251	4016	5615	2787	3370	3382	3283	4248	3733	4485	4167	3233	3825	3582	4366	3173	3460	3633	3627	1880	1762	1518	1540	1705	1876	1560	1215	1952	1984	1412	1755	1817	1823	1483	2228
ENSMUSG00000048814	Lonrf2	1	38793645	38836711	-	7506	protein_coding	LON peptidase N-terminal domain and ring finger 2 [Source:MGI Symbol;Acc:MGI:1920209]	-	2322	3796	5576	3336	1990	3866	5548	4051	2793	3875	4329	3103	4004	3568	5685	3686	2543	3854	4825	3720	2718	3574	4979	3824	1961	2041	2525	1364	1915	2314	2993	1542	1831	2302	2684	1838	1757	2133	2157	2061
ENSMUSG00000041020	Map7d2	X	159414572	159498757	+	4121	protein_coding	MAP7 domain containing 2 [Source:MGI Symbol;Acc:MGI:1917474]	-	2425	3614	4159	4262	2036	3509	4506	4420	2625	3238	4159	4442	3345	3114	4536	4657	2726	3193	4535	4792	2588	2873	4109	5420	1972	2133	2328	1532	2099	1736	2528	2407	2104	2347	2490	2756	1891	2191	2207	3345
ENSMUSG00000022840	Adcy5	16	35154877	35305738	+	7184	protein_coding	adenylate cyclase 5 [Source:MGI Symbol;Acc:MGI:99673]	-	1723	8836	4461	1567	1382	8859	4525	1813	1841	6528	3452	1800	3066	4618	7466	1713	2556	7548	3029	1912	2203	8111	5634	1895	1698	3769	2741	764	1356	5325	3077	831	1562	4887	3520	855	1525	2691	4181	1085
ENSMUSG00000031833	Mast3	8	70778117	70805054	-	5955	protein_coding	microtubule associated serine/threonine kinase 3 [Source:MGI Symbol;Acc:MGI:2683541]	-	7072	7518	2605	1720	5358	6246	2595	1626	5632	5164	3242	1923	8542	5115	3542	1333	4029	4373	2338	1641	5078	4242	2397	1604	5419	4119	1761	762	5338	3105	1780	859	5421	3315	1962	834	3932	3553	2438	961
ENSMUSG00000008658	Rbfox1	16	5885355	7411526	+	4400	protein_coding	RNA binding protein, fox-1 homolog (C. elegans) 1 [Source:MGI Symbol;Acc:MGI:1926224]	-	3616	5677	2435	2915	3180	6048	2518	4395	4523	5246	2388	2454	6752	4127	3195	3692	3856	4851	1961	3677	4643	5025	2780	2934	2789	2045	610	981	3124	1961	823	1016	3384	2371	932	1656	2215	1455	1053	1924
ENSMUSG00000040037	Negr1	3	156561794	157316445	+	10506	protein_coding	neuronal growth regulator 1 [Source:MGI Symbol;Acc:MGI:2444846]	-	2426	3358	2548	3390	1905	3852	3042	4525	2546	4898	3395	2857	3099	3507	3518	3897	2191	5029	3065	4056	2338	4450	3437	2950	2778	3729	2284	2557	2777	3222	2787	2069	1756	4237	3029	3506	2432	4236	2637	2863
ENSMUSG00000067194	Eif1ax	X	159372178	159389928	+	5266	protein_coding	eukaryotic translation initiation factor 1A, X-linked [Source:MGI Symbol;Acc:MGI:1913485]	-	2736	3194	2995	3046	2246	3394	3189	4013	2669	3770	3085	3005	3499	3164	3486	4059	2917	3371	3106	4126	2923	3176	3382	3581	2923	3305	2078	2672	2960	3157	2653	2659	2892	3369	2551	3808	2722	2691	2643	3379
ENSMUSG00000021062	Rab15	12	76797960	76822908	-	4614	protein_coding	RAB15, member RAS oncogene family [Source:MGI Symbol;Acc:MGI:1916865]	-	4564	6637	2333	2531	3933	6605	2577	3015	4129	5808	2634	2157	4984	4693	2731	2267	3702	5479	2668	2348	3933	5564	2860	2275	4091	3762	1718	1513	3941	2924	2075	1273	4424	4199	2018	1772	3435	4332	2124	1885
ENSMUSG00000038467	Chmp4b	2	154651705	154694785	+	2027	protein_coding	charged multivesicular body protein 4B [Source:MGI Symbol;Acc:MGI:1922858]	-	3606	3340	3134	4508	3157	3201	3921	4421	2919	2859	4202	4485	3323	3029	3825	4011	4082	3505	4411	4363	3588	3186	3854	4281	3493	2879	3780	2895	2985	2576	3067	3036	3490	2918	2522	4153	3519	2402	2510	3913
ENSMUSG00000026150	Mff	1	82724890	82752394	+	9757	protein_coding	mitochondrial fission factor [Source:MGI Symbol;Acc:MGI:1922984]	-	3082	3029	2878	3251	2548	3278	3417	3369	2686	4052	3341	3165	3195	2769	3426	4181	3805	3404	3872	3590	3573	3164	3718	3760	3299	3149	2770	1825	3350	3510	3083	2625	3716	3650	3125	3535	3515	2778	2585	3731
ENSMUSG00000029103	Lrpap1	5	35091501	35105766	-	4116	protein_coding	low density lipoprotein receptor-related protein associated protein 1 [Source:MGI Symbol;Acc:MGI:96829]	-	3712	2889	2784	2988	3054	2981	3409	2951	2996	2781	3633	2934	3558	2892	3507	2948	3827	3806	4032	3184	3653	3417	3770	3467	4138	3265	4628	2918	3475	3245	4200	2567	3437	3360	3693	3439	4068	3858	3174	3170
ENSMUSG00000032883	Acsl3	1	78657825	78707743	+	4357	protein_coding	acyl-CoA synthetase long-chain family member 3 [Source:MGI Symbol;Acc:MGI:1921455]	-	2435	3456	3772	2842	2022	3367	3753	3127	2463	3697	3479	2794	3446	3085	4257	3469	3590	3316	3686	3101	3852	3159	4092	3618	2598	2608	2677	1795	2616	2676	3295	2536	3042	2899	3034	3057	2782	2412	3120	2859
ENSMUSG00000022517	Mgrn1	16	4886249	4938296	+	5087	protein_coding	mahogunin, ring finger 1 [Source:MGI Symbol;Acc:MGI:2447670]	-	3613	3926	3552	3532	3056	3853	3765	4082	3130	3877	3883	3470	4340	3967	3922	3935	3252	3590	3763	3945	3408	3407	3819	3691	3206	2681	2537	2453	3027	2741	2440	1868	2895	3054	1960	2689	2629	2471	2360	2541
ENSMUSG00000029772	Ahcyl2	6	29768011	29912310	+	18255	protein_coding	S-adenosylhomocysteine hydrolase-like 2 [Source:MGI Symbol;Acc:MGI:1921590]	-	2943	3001	4282	4047	3205	2757	4393	4776	3721	2961	4224	3210	5000	2742	4320	4587	5648	2795	3391	4704	4508	2544	4047	4483	2345	1533	1228	1148	2258	1699	1707	1225	2490	1900	1566	1614	2378	1671	1596	2169
ENSMUSG00000012405	Rpl15	14	18267823	18271391	-	2473	protein_coding	ribosomal protein L15 [Source:MGI Symbol;Acc:MGI:1913730]	-	3909	2775	2700	2990	3212	2725	3311	2428	2750	2592	3546	3390	3059	2655	3259	2514	4479	3673	3700	3190	3670	2802	3499	3046	5025	4404	4409	2768	3851	3859	4679	2949	4622	4708	3748	4062	4717	4872	3966	3377
ENSMUSG00000024750	Zfand5	19	21272278	21282289	+	6193	protein_coding	zinc finger, AN1-type domain 5 [Source:MGI Symbol;Acc:MGI:1278334]	-	3104	2939	2475	3680	2672	3132	2388	3821	2749	3927	2765	3033	3340	3017	2632	3900	3032	3677	2516	3824	2931	3073	2576	3166	3496	4163	2459	3524	3612	4534	2993	3712	3424	4201	3008	5472	3197	3550	3195	4635
ENSMUSG00000024248	Cox7a2l	17	83501919	83514333	-	1147	protein_coding	cytochrome c oxidase subunit 7A2 like [Source:MGI Symbol;Acc:MGI:106015]	-	3497	2126	2413	2587	2809	2082	3085	2128	2320	2265	3370	3415	2328	1976	2864	2682	3170	2514	3795	2572	3134	2238	3149	3379	4992	4261	6287	4334	3999	4018	5697	5426	4773	4022	4602	6179	4901	3457	5256	4708
ENSMUSG00000004892	Bcan	3	87987531	88000230	-	4064	protein_coding	brevican [Source:MGI Symbol;Acc:MGI:1096385]	-	4123	3221	3714	3636	3525	2845	3966	3089	2747	3082	4676	4252	3644	3051	4449	3272	3630	3372	4646	3485	3403	2880	3777	3756	3541	2852	4063	2697	2905	2642	3360	2366	3573	3127	2550	2904	3163	2637	3044	2872
ENSMUSG00000026932	Nacc2	2	26055535	26123220	-	7815	protein_coding	nucleus accumbens associated 2, BEN and BTB (POZ) domain containing [Source:MGI Symbol;Acc:MGI:1915241]	-	1529	2651	4739	5780	1505	2241	4895	6537	1346	2010	4339	5792	2300	2779	4992	5658	2324	2726	4283	6300	2032	2165	4528	6633	1554	1851	2162	2632	1424	2459	2122	3440	1646	2273	2085	3901	1733	1573	2063	4149
ENSMUSG00000062785	Kcnc3	7	44590664	44604754	+	5995	protein_coding	potassium voltage gated channel, Shaw-related subfamily, member 3 [Source:MGI Symbol;Acc:MGI:96669]	-	2086	2699	3261	12427	1866	2250	3066	16503	2110	1154	2538	10245	3358	2487	3140	10314	1811	1703	2747	12609	1816	1842	2353	8506	777	533	539	4767	582	386	281	2062	756	435	369	4046	746	367	577	3533
ENSMUSG00000054455	Vapb	2	173737511	173784336	+	7131	protein_coding	vesicle-associated membrane protein, associated protein B and C [Source:MGI Symbol;Acc:MGI:1928744]	-	3253	3367	3822	4055	2724	3092	4394	4223	2505	2722	4413	4388	3319	3089	4533	3812	3309	3212	4705	4336	2875	3116	4058	4630	2985	2692	3211	2531	2738	2228	3015	2948	2929	2788	2656	3635	3082	2486	2639	3246
ENSMUSG00000020827	Mink1	11	70562881	70614483	+	6286	protein_coding	misshapen-like kinase 1 (zebrafish) [Source:MGI Symbol;Acc:MGI:1355329]	-	4845	6754	3374	3291	4044	6070	3457	3834	4819	4750	3858	2727	7511	4792	4225	2630	4558	5787	2728	3090	4954	5801	3353	2610	2467	1733	963	874	2398	1869	1165	615	2746	2306	1061	956	2183	2142	1570	997
ENSMUSG00000036751	Cox6b1	7	30616861	30626151	-	708	protein_coding	cytochrome c oxidase, subunit 6B1 [Source:MGI Symbol;Acc:MGI:107460]	-	3604	2273	2156	2884	3012	2096	2763	2201	2655	2088	3313	3601	2373	2068	2437	2660	3542	2702	3385	3063	3226	2523	3143	3526	4907	4412	4922	4091	3652	4363	4753	4733	4693	4197	4498	5454	4510	4742	4464	4919
ENSMUSG00000022812	Gsk3b	16	38089001	38246084	+	9831	protein_coding	glycogen synthase kinase 3 beta [Source:MGI Symbol;Acc:MGI:1861437]	-	2394	4482	4245	3223	1986	4602	4162	4224	2800	4464	3475	2990	3873	4007	4638	3597	2499	3961	3408	3674	2719	3962	3972	3505	2120	2834	1819	1392	2056	2750	2056	1819	2164	2927	2411	2130	1964	2680	2193	2328
ENSMUSG00000047547	Cltb	13	54592401	54611344	-	4868	protein_coding	clathrin, light polypeptide (Lcb) [Source:MGI Symbol;Acc:MGI:1921575]	-	3536	2724	2700	4384	2884	2590	3306	4061	2506	1867	3824	4337	2646	2670	3299	3032	3153	3107	4160	4019	2728	2511	3255	4307	3580	4100	4593	4799	3050	3705	3872	4183	3473	3685	3343	5143	3515	3690	3882	4627
ENSMUSG00000055932	Fto	8	91313525	91668439	+	13031	protein_coding	fat mass and obesity associated [Source:MGI Symbol;Acc:MGI:1347093]	-	3018	3143	3799	3730	2509	3225	3980	4085	2687	3395	3990	3817	3321	2846	4264	3837	2964	3393	4592	3794	2800	3193	4041	4119	2382	2803	3001	2594	2496	2716	3240	2504	2253	2737	2857	2959	2170	2661	2670	3023
ENSMUSG00000004110	Cacna1e	1	154390731	154884501	-	25228	protein_coding	calcium channel, voltage-dependent, R type, alpha 1E subunit [Source:MGI Symbol;Acc:MGI:106217]	-	5109	5014	2815	2418	4889	5106	2708	3337	5277	5205	2542	1509	7699	3993	3239	1394	2629	4413	2030	2124	3420	4197	2171	1188	5125	3578	2089	1813	4819	3675	2684	1148	4481	3453	2449	1477	3346	4825	3097	1718
ENSMUSG00000022489	Pde1b	15	103503034	103530052	+	5396	protein_coding	phosphodiesterase 1B, Ca2+-calmodulin dependent [Source:MGI Symbol;Acc:MGI:97523]	-	1800	6722	2871	1199	1669	7290	3136	934	1749	5609	2732	1575	2229	3739	5609	1447	2457	7352	2917	1389	2305	7147	4713	2125	2106	5549	2568	675	1748	6730	2865	912	2363	6512	3857	939	2037	3341	5095	904
ENSMUSG00000035805	Mlc1	15	88955884	88979007	-	2801	protein_coding	megalencephalic leukoencephalopathy with subcortical cysts 1 homolog (human) [Source:MGI Symbol;Acc:MGI:2157910]	-	3425	2953	3361	4110	2854	2625	4356	4090	2480	2583	4408	3927	3349	2631	4246	3496	4527	3170	4483	4122	3640	2570	4063	3549	3481	2221	4403	2380	2810	2446	4078	2398	3360	3213	3138	3709	3392	2441	2969	3066
ENSMUSG00000030738	Eif3c	7	126546455	126566411	-	3511	protein_coding	eukaryotic translation initiation factor 3, subunit C [Source:MGI Symbol;Acc:MGI:1926966]	-	3198	3152	2819	3311	2712	3367	2993	3339	2785	3260	2979	3155	3697	3155	3100	3730	3697	3650	3528	3499	3633	3149	3299	3688	3250	3240	2746	2441	3201	2816	2727	2176	2992	3157	2193	2915	2841	3096	2624	2927
ENSMUSG00000022403	St13	15	81363669	81400077	-	10305	protein_coding	suppression of tumorigenicity 13 [Source:MGI Symbol;Acc:MGI:1917606]	-	2871	2935	3298	3616	2509	3310	3733	4337	2656	3079	3538	3556	2729	2507	3210	3190	2872	2969	3192	3338	2719	2689	3262	3356	2957	3551	2788	2931	3085	3833	3171	3294	3005	3381	3363	4023	3088	2916	3091	3799
ENSMUSG00000001794	Capns1	7	30186936	30198811	-	2477	protein_coding	calpain, small subunit 1 [Source:MGI Symbol;Acc:MGI:88266]	-	3207	2027	2608	3561	2678	1886	2936	3139	2329	2458	3513	4139	2453	1875	2919	3608	3058	2466	3881	3423	2887	2012	2910	4146	3968	3527	5003	4624	3734	3099	4819	3873	3518	3217	3725	4639	3881	4274	4095	4475
ENSMUSG00000034799	Unc13a	8	71624417	71671757	-	12623	protein_coding	unc-13 homolog A [Source:MGI Symbol;Acc:MGI:3051532]	-	4989	6724	2742	3972	4432	5491	2474	5183	3913	4793	2764	2864	6743	6033	3431	2373	3717	5266	2406	2681	3729	5115	2422	2231	3063	3283	1217	2568	2894	2625	1333	957	3296	3217	1280	1757	2515	3362	1812	1298
ENSMUSG00000020823	Sec14l1	11	117115168	117159268	+	7176	protein_coding	SEC14-like lipid binding 1 [Source:MGI Symbol;Acc:MGI:1921386]	-	4246	5642	2111	3763	3771	5410	2100	4822	4088	4224	2403	2767	5696	4575	2567	2980	4324	5713	1582	3364	5053	4668	2132	2271	3615	3823	1296	1733	3153	4180	1148	1000	3604	4095	1205	1991	2763	2484	2079	1846
ENSMUSG00000038738	Shank1	7	44310253	44360572	+	10514	protein_coding	SH3 and multiple ankyrin repeat domains 1 [Source:MGI Symbol;Acc:MGI:3613677]	-	4012	9791	3942	3943	3876	7666	4103	5438	4860	6018	4124	3038	8425	7710	4305	2492	3537	5254	2716	3895	3814	5609	3144	2126	1488	1754	1137	1853	1214	1585	1071	1214	1272	1935	1191	1454	1303	2244	1345	1410
ENSMUSG00000066392	Nrxn3	12	88722876	90334935	+	12605	protein_coding	neurexin III [Source:MGI Symbol;Acc:MGI:1096389]	-	2320	3978	3523	3684	1825	4032	3412	4471	2293	3922	2946	3018	3437	3728	3930	3295	1957	3764	2736	3764	2165	3142	2901	2934	2350	3317	2302	3424	2585	4367	2976	3591	2647	3772	3205	4601	2484	2805	3043	4408
ENSMUSG00000091337	Eid1	2	125673095	125674785	+	1691	protein_coding	EP300 interacting inhibitor of differentiation 1 [Source:MGI Symbol;Acc:MGI:1889651]	-	3676	2378	1823	2013	3011	2444	2241	2211	2858	3023	2464	2195	2979	2100	2361	2479	3274	2801	2875	2597	3143	2612	2589	2300	4846	4441	4008	2988	4842	3426	4499	3452	5148	3960	4458	4500	4087	4629	4237	3792
ENSMUSG00000015932	Dstn	2	143915320	143943324	+	1911	protein_coding	destrin [Source:MGI Symbol;Acc:MGI:1929270]	-	2988	2052	2313	2773	2799	2182	2434	2584	2279	3008	2795	2880	2627	2048	2523	3371	3703	2615	2914	2909	3305	2242	2535	3107	4696	4323	3632	3623	4380	3291	3974	3484	4162	3530	3220	4914	4427	3276	3924	3967
ENSMUSG00000041164	Zmiz2	11	6389074	6406158	+	4655	protein_coding	zinc finger, MIZ-type containing 2 [Source:MGI Symbol;Acc:MGI:106374]	zf-MIZ	3532	6493	3718	4098	3227	5542	4204	4676	3085	5346	3982	3592	4645	4844	4322	3580	3075	4430	3734	3735	3299	4675	3574	3223	2152	3398	2064	2714	2082	2717	2001	1834	2081	3122	1705	2299	1959	2739	2128	1951
ENSMUSG00000004319	Clcn3	8	60910389	60983300	-	17071	protein_coding	chloride channel, voltage-sensitive 3 [Source:MGI Symbol;Acc:MGI:103555]	-	2542	3449	3342	3390	2220	3554	3321	4348	2660	3480	3068	3085	3888	3330	3902	4332	3180	3667	3421	4425	2947	3498	3784	3887	2681	2719	2043	1969	2573	2777	2353	2123	2652	2966	2473	3128	2437	2162	2163	2806
ENSMUSG00000026335	Pam	1	97795114	98095646	-	11892	protein_coding	peptidylglycine alpha-amidating monooxygenase [Source:MGI Symbol;Acc:MGI:97475]	-	2830	4040	3738	1537	2742	4043	5032	1597	3032	4053	4832	2162	3774	3913	5257	2114	3593	4204	5843	1879	3710	3623	5217	2681	2738	2914	4163	816	2638	2213	3996	1420	2792	3086	3836	1293	2673	2900	2583	1466
ENSMUSG00000051675	Trim32	4	65604986	65616238	+	3229	protein_coding	tripartite motif-containing 32 [Source:MGI Symbol;Acc:MGI:1917057]	-	3381	3791	3150	3490	2666	3676	3391	4186	3201	3624	3417	2855	4001	3234	3548	3518	3120	3716	3427	3513	3126	3609	3379	3113	2798	3250	2057	2237	2782	2636	2301	2050	2584	2922	2773	3048	2566	3466	2639	2755
ENSMUSG00000019970	Sgk1	10	21882184	21999903	+	4903	protein_coding	serum/glucocorticoid regulated kinase 1 [Source:MGI Symbol;Acc:MGI:1340062]	-	3571	3694	5238	4592	3419	4048	5502	4312	3294	3797	5978	5264	3598	3170	5209	4405	4914	2949	4579	4638	4334	3015	4677	5026	1652	1312	1165	1019	1482	1479	1347	1796	1873	1292	1251	1381	2976	1309	2670	3387
ENSMUSG00000072825	Cep170b	12	112720455	112746592	+	8002	protein_coding	centrosomal protein 170B [Source:MGI Symbol;Acc:MGI:2145043]	-	3327	6200	4359	4346	2714	5271	4930	5088	3063	4196	4254	3823	4462	4995	4715	3510	3120	4315	4424	4268	2872	4381	3933	3786	2406	2340	2295	1919	2072	1843	2048	1514	1994	2567	1646	2169	2006	2577	1795	2117
ENSMUSG00000029166	Mapre3	5	30814641	30866106	+	3459	protein_coding	microtubule-associated protein, RP/EB family, member 3 [Source:MGI Symbol;Acc:MGI:2140967]	-	4258	3227	2882	3260	3598	3164	3143	3019	3297	3250	3537	3422	3642	2933	3298	2769	2995	3386	3646	2872	2977	3105	3109	3156	3932	4445	3736	3474	3699	3797	3822	3086	3594	3944	3165	3637	3612	4566	3703	3069
ENSMUSG00000040855	Reps2	X	162411954	162643649	-	8296	protein_coding	RALBP1 associated Eps domain containing protein 2 [Source:MGI Symbol;Acc:MGI:2663511]	-	3464	4572	3214	1997	2835	4595	3130	2738	3862	4621	3242	1781	5365	3778	3952	2619	3328	3712	2443	2598	3349	3994	3290	2234	3575	2726	1466	1164	3698	2248	1688	1130	3425	2857	1737	1830	3205	2400	2117	1605
ENSMUSG00000025967	Eef1b2	1	63176825	63180486	+	2532	protein_coding	eukaryotic translation elongation factor 1 beta 2 [Source:MGI Symbol;Acc:MGI:1929520]	-	3669	1974	2233	2514	2842	2020	2969	1866	2309	2254	3332	3096	2456	1984	2660	2432	3313	2707	3568	2487	3019	2157	3016	2805	4706	4364	6346	4303	4292	4541	6534	5059	4543	4179	5132	5680	4461	4211	5247	4673
ENSMUSG00000046434	Hnrnpa1	15	103240432	103246692	+	3153	protein_coding	heterogeneous nuclear ribonucleoprotein A1 [Source:MGI Symbol;Acc:MGI:104820]	-	3397	2460	2563	3230	2969	2400	3145	3601	2719	1988	3480	3147	3376	2576	3450	2511	3582	3245	3946	3486	2928	2626	3425	3275	3917	3531	4082	2979	2897	3189	4051	2908	3819	3657	3681	3961	3440	3156	3716	3382
ENSMUSG00000061518	Cox5b	1	36691449	36693681	+	1587	protein_coding	cytochrome c oxidase subunit 5B [Source:MGI Symbol;Acc:MGI:88475]	-	4698	2429	1962	3346	3513	2321	2925	2616	2756	1371	3791	3779	2916	2376	2722	1897	3866	3161	3645	3040	2907	2443	2812	3273	4934	4357	5581	5181	3265	3897	4243	4529	4801	4139	4148	5480	4813	4803	4679	4404
ENSMUSG00000028926	Cdk14	5	4803391	5420312	-	18877	protein_coding	cyclin-dependent kinase 14 [Source:MGI Symbol;Acc:MGI:894318]	-	3711	3789	3630	2043	3225	3421	3696	2098	4136	3995	3845	2536	5709	3471	3660	2706	4017	4055	3761	2503	4181	3381	3837	3765	3502	2719	1485	792	4144	2259	1435	1269	3539	2896	1460	1297	3581	2805	1533	1633
ENSMUSG00000020658	Efr3b	12	3962554	4038915	-	10382	protein_coding	EFR3 homolog B [Source:MGI Symbol;Acc:MGI:2444851]	-	2829	4214	4504	4402	2578	3949	4265	5432	2772	3353	4328	3949	4496	3871	4732	4422	2965	3688	4373	4865	2872	3485	4348	4464	1891	1730	1585	1990	1894	1999	1454	1793	1841	2011	1613	2396	1767	1682	1488	2386
ENSMUSG00000024639	Gnaq	19	16132831	16387463	+	6185	protein_coding	guanine nucleotide binding protein, alpha q polypeptide [Source:MGI Symbol;Acc:MGI:95776]	-	3444	4347	3165	3096	2910	4129	3400	4224	4242	4137	3166	2535	5634	3639	3640	3167	3401	3615	2896	3415	3757	3578	3173	2890	3304	2363	1745	1620	3024	2201	1771	1497	3124	2260	1770	1952	2451	2040	1735	1892
ENSMUSG00000020594	Pum2	12	8674134	8752581	+	7260	protein_coding	pumilio RNA-binding family member 2 [Source:MGI Symbol;Acc:MGI:1931751]	-	2415	3829	3115	3058	2350	3847	3104	4207	2646	4656	2763	2420	3762	3414	3582	3708	2954	3708	2672	3401	3065	3409	3308	2812	2823	3194	2078	2182	2903	3667	2639	1886	2763	3417	2580	2799	2368	3131	2604	2536
ENSMUSG00000071172	Srsf3	17	29032628	29043373	+	7899	protein_coding	serine/arginine-rich splicing factor 3 [Source:MGI Symbol;Acc:MGI:98285]	-	3455	2443	2271	3402	3079	2845	2712	3748	2797	3419	3158	3102	2939	2489	2793	3316	3183	2836	3120	3376	2942	2404	2817	2931	3390	3909	3330	4018	3118	4138	3780	3605	3531	3593	3794	5294	3379	3204	3770	4418
ENSMUSG00000021130	Galnt16	12	80518277	80630972	+	8047	protein_coding	polypeptide N-acetylgalactosaminyltransferase 16 [Source:MGI Symbol;Acc:MGI:1917754]	-	4437	2915	3923	1719	3287	2609	3916	1858	4058	2970	4223	2026	5623	2487	4149	2147	3615	3145	4467	1888	4245	2702	3912	2746	5001	2378	4493	1191	5388	2447	4634	1421	4607	2710	3507	1716	4061	3830	3320	1640
ENSMUSG00000043940	Wdfy3	5	101832956	102069921	-	15346	protein_coding	WD repeat and FYVE domain containing 3 [Source:MGI Symbol;Acc:MGI:1096875]	-	2570	5081	5371	5516	2228	5006	4589	9699	2601	3425	3352	4063	4749	4314	5050	4249	2056	3409	2946	5169	2325	3454	3830	3531	1776	1821	1501	2544	1454	1572	1592	1639	1577	1840	1830	2443	1369	1678	1661	2337
ENSMUSG00000025139	Tollip	7	141874813	141918507	-	5059	protein_coding	toll interacting protein [Source:MGI Symbol;Acc:MGI:1891808]	-	3310	3542	2924	4004	2729	3259	3236	4446	3054	3149	3412	3779	3657	2924	3428	4136	3003	3270	3503	4240	3085	3112	3481	3677	3309	2913	2952	3093	2949	2412	2778	2922	3242	2774	2736	4110	2896	2729	2725	3378
ENSMUSG00000003316	Glg1	8	111154421	111259216	-	7090	protein_coding	golgi apparatus protein 1 [Source:MGI Symbol;Acc:MGI:104967]	-	2086	4626	4792	4191	1932	4449	4636	6077	3022	3293	3740	3232	5214	4336	5533	4382	3269	4276	3819	4825	3207	3986	4398	3769	1406	1226	1028	700	1538	1224	1104	550	1392	1795	1067	1084	1326	973	855	1364
ENSMUSG00000017778	Cox7c	13	86044816	86046904	-	1131	protein_coding	cytochrome c oxidase subunit 7C [Source:MGI Symbol;Acc:MGI:103226]	-	3362	1941	1938	2747	2826	2006	2672	2182	2593	2033	2947	3203	1998	1933	1981	2304	3197	2527	2893	2717	3188	2295	2747	3286	4865	4564	4816	4377	3532	4631	4170	5042	4846	4743	4450	6136	4671	4219	4986	4813
ENSMUSG00000041351	Rap1gap	4	137664726	137729861	+	6429	protein_coding	Rap1 GTPase-activating protein [Source:MGI Symbol;Acc:MGI:109338]	-	2713	4992	4026	3650	2477	4498	4057	3600	2200	3406	4158	3184	2924	3533	5551	3089	2851	4351	4055	3468	2526	4189	4301	3346	2263	2802	2784	2776	2047	2583	2803	1826	2220	3110	2738	2557	2147	2329	3121	2332
ENSMUSG00000058153	Sez6l	5	112419151	112577185	-	6070	protein_coding	seizure related 6 homolog like [Source:MGI Symbol;Acc:MGI:1935121]	-	4462	4033	4195	3197	3748	3934	4111	3918	4788	3387	4102	2174	7124	3849	4446	2176	3107	3427	3402	2870	3696	3222	3027	2068	3767	2130	2590	1580	3796	1488	2345	969	3482	2006	2137	1669	3084	2586	2068	1611
ENSMUSG00000022551	Cyc1	15	76343523	76346260	+	2154	protein_coding	cytochrome c-1 [Source:MGI Symbol;Acc:MGI:1913695]	-	4117	2857	2759	4133	3216	2720	3120	3835	2753	2500	3789	4582	3082	2896	3300	4066	3883	3386	4015	4206	3419	2713	3213	4049	4044	3546	3484	3829	3400	3133	3242	3041	3511	3569	2890	4502	3951	2722	2981	3706
ENSMUSG00000061601	Pclo	5	14514918	14863459	+	22457	protein_coding	piccolo (presynaptic cytomatrix protein) [Source:MGI Symbol;Acc:MGI:1349390]	-	3245	5351	3342	5015	2809	5286	2902	8525	3200	4764	2562	3321	4896	4226	3306	3030	1990	3603	2349	3892	2286	4002	2348	2377	2733	2865	1489	2333	3052	2028	1807	1897	2756	2557	1981	2740	2333	2602	1737	3055
ENSMUSG00000047714	Ppp1r2	16	31251537	31275277	-	4440	protein_coding	protein phosphatase 1, regulatory inhibitor subunit 2 [Source:MGI Symbol;Acc:MGI:1914099]	-	2952	2934	2886	2305	2621	3620	3226	2452	2599	3792	2806	2368	3022	2975	4032	2622	3081	4136	2702	2557	2734	4000	3639	2625	3392	3988	2939	1883	3468	4869	3962	2697	3274	4979	4588	3268	3007	3736	3943	2928
ENSMUSG00000026028	Trak2	1	58900449	58973430	-	7088	protein_coding	trafficking protein, kinesin binding 2 [Source:MGI Symbol;Acc:MGI:1918077]	-	2995	3724	3582	3205	2599	3946	3691	3611	2871	4033	3670	3639	4216	3382	4252	3448	3552	3467	2581	3381	3607	3665	3703	3351	2593	2410	1550	1847	2270	2635	1767	2498	2999	2832	2296	2691	2405	2045	2223	2811
ENSMUSG00000041841	Rpl37	15	5116645	5119140	+	1684	protein_coding	ribosomal protein L37 [Source:MGI Symbol;Acc:MGI:1914531]	-	4160	2018	1771	2483	3087	2031	3283	1930	2804	1875	3423	2866	2510	2097	2236	1578	3442	2674	3438	2224	3305	2142	3007	2325	5429	4588	8731	4997	3962	3809	5831	3898	5565	4726	5493	5308	4974	4583	5564	3414
ENSMUSG00000038324	Trpc4ap	2	155634271	155692384	-	8753	protein_coding	transient receptor potential cation channel, subfamily C, member 4 associated protein [Source:MGI Symbol;Acc:MGI:1930751]	-	3244	2796	3361	3960	2872	2920	3365	4162	2659	3048	3582	3858	3480	2677	3687	4067	3156	3290	3813	3907	3100	2805	3301	4027	3007	2652	3011	3327	2814	2316	2676	2485	2952	2619	2483	3338	2915	2642	2523	3255
ENSMUSG00000068267	Cenpb	2	131175182	131180067	-	4886	protein_coding	centromere protein B [Source:MGI Symbol;Acc:MGI:88376]	-	3539	3693	2770	3952	2944	2978	3189	3480	2788	2715	3715	4049	4157	3306	3479	3337	4758	3586	3165	3733	4420	3404	3163	3626	4060	3019	2689	2812	3547	3200	2571	3534	4047	3798	2316	3962	3905	2786	2961	3489
ENSMUSG00000044288	Cnr1	4	33924593	33948831	+	6444	protein_coding	cannabinoid receptor 1 (brain) [Source:MGI Symbol;Acc:MGI:104615]	-	3017	3846	1619	4725	2568	3583	1737	7412	3424	3872	2032	3472	4082	2283	1958	4823	2244	3095	1615	5135	2602	2970	2005	2987	3312	2885	1189	3882	3354	2458	1362	2614	2683	2956	1609	5476	2935	2516	1497	4551
ENSMUSG00000007656	Arpp19	9	75037614	75060313	+	4957	protein_coding	cAMP-regulated phosphoprotein 19 [Source:MGI Symbol;Acc:MGI:1891691]	-	1863	7825	1468	1228	1731	8559	1782	1429	1698	8153	1499	1228	1831	4423	2716	1306	2127	6637	1490	1397	1841	7031	2623	1424	1838	8031	1942	1140	1773	6518	2039	1395	2258	7124	3065	1802	1884	5129	4128	1391
ENSMUSG00000022462	Slc38a2	15	96687392	96699730	-	8838	protein_coding	solute carrier family 38, member 2 [Source:MGI Symbol;Acc:MGI:1915010]	-	2432	3436	4486	5749	2182	3301	4260	6466	2391	3284	3876	5287	2834	2908	3916	5408	3802	2903	3019	5187	2599	2137	3412	4776	1598	1998	1534	2926	1428	2055	1892	2392	1907	1988	1885	2975	1742	1382	1726	3593
ENSMUSG00000069662	Marcks	10	37133375	37138920	-	4048	protein_coding	myristoylated alanine rich protein kinase C substrate [Source:MGI Symbol;Acc:MGI:96907]	-	2463	2617	2681	2285	2345	3017	3421	2322	2400	3513	3489	2132	2590	2940	3512	1911	2201	3809	3549	1927	2320	3316	3205	1928	3087	5074	4203	2559	2831	5751	4921	2782	2742	5531	5149	3921	3331	5775	4147	3015
ENSMUSG00000067336	Bmpr2	1	59763400	59879014	+	17983	protein_coding	bone morphogenetic protein receptor, type II (serine/threonine kinase) [Source:MGI Symbol;Acc:MGI:1095407]	-	2675	3673	3427	2765	2281	3851	3230	3414	2946	4175	3000	2444	3841	3269	3511	2746	2327	3357	2728	3225	2334	3253	2886	2920	3360	3732	2433	2177	3525	3851	2887	2951	3098	3737	3084	2961	2973	3453	3087	3307
ENSMUSG00000059995	Atxn7l3	11	102289300	102296631	-	4121	protein_coding	ataxin 7-like 3 [Source:MGI Symbol;Acc:MGI:3036270]	-	3930	5744	3421	3319	3319	5063	3783	3490	3455	4643	3926	3631	4365	4549	3917	2980	3879	4756	3651	3249	3654	4797	3692	3448	2493	2364	1495	1143	2355	2081	1235	1172	2487	3071	1182	1649	2298	2742	1411	1614
ENSMUSG00000063297	Luzp2	7	54835498	55268885	+	5617	protein_coding	leucine zipper protein 2 [Source:MGI Symbol;Acc:MGI:1889615]	-	1175	2752	2793	3204	1097	2334	3515	4754	1493	3480	3019	2589	2281	2699	3465	4205	1985	2718	2779	3794	1821	2505	3553	3214	1864	2897	2355	2774	2186	3429	3029	2592	1994	3845	2951	4316	2506	2533	3318	3293
ENSMUSG00000034088	Hdlbp	1	93405940	93478815	-	11320	protein_coding	high density lipoprotein (HDL) binding protein [Source:MGI Symbol;Acc:MGI:99256]	-	2579	3805	3804	4250	2384	3719	3701	4902	2692	3130	3498	3580	3750	3196	3713	3987	3334	3448	3271	4176	3255	3285	3643	4112	2285	2064	1747	1873	2188	1934	1906	1691	2167	1967	1629	2072	2081	1817	1687	2456
ENSMUSG00000022536	Glyr1	16	5013909	5049863	-	8405	protein_coding	glyoxylate reductase 1 homolog (Arabidopsis) [Source:MGI Symbol;Acc:MGI:1921272]	-	2793	3202	3128	3407	2432	3250	3490	3869	2788	3051	3479	3103	3897	3188	3556	3557	3592	3599	3611	3745	3486	3288	4052	3703	3103	2478	2574	2226	2584	2181	2786	1933	3008	2592	2613	2914	2872	2650	2242	2718
ENSMUSG00000019796	Lrp11	10	7589800	7625483	+	3418	protein_coding	low density lipoprotein receptor-related protein 11 [Source:MGI Symbol;Acc:MGI:2442989]	-	3789	4099	2879	3184	3045	4096	2916	3766	3821	3689	2833	2729	5066	3525	3146	3386	3770	4081	2865	3314	3865	3940	2952	3188	3525	2975	1999	1517	4087	2607	2379	1798	3741	2916	2079	2410	3349	2782	1937	2462
ENSMUSG00000067879	Vxn	1	9601199	9627143	+	3256	protein_coding	vexin [Source:MGI Symbol;Acc:MGI:1924232]	-	4722	8362	438	314	3885	7842	541	219	4222	7648	947	441	4921	5538	767	323	3606	5680	441	346	3823	6980	1310	440	5274	8448	567	178	5475	3867	527	380	4524	5788	570	307	4185	6879	1940	431
ENSMUSG00000035133	Arhgap5	12	52503972	52571975	+	10887	protein_coding	Rho GTPase activating protein 5 [Source:MGI Symbol;Acc:MGI:1332637]	-	1260	2763	2745	3890	1302	2838	2943	6267	1870	3110	2416	2955	2700	2417	3081	4909	2198	2250	2054	4965	1999	2195	2608	3273	2285	2434	2225	3170	2150	2177	2567	2602	2228	2676	2637	4532	2216	2067	2689	3651
ENSMUSG00000026179	Pnkd	1	74284930	74353694	+	7832	protein_coding	paroxysmal nonkinesiogenic dyskinesia [Source:MGI Symbol;Acc:MGI:1930773]	-	3532	3516	3791	4050	2861	2974	4168	3695	3066	2626	4177	4896	4020	3120	4305	3994	3160	3054	4715	4209	3241	2886	4182	5511	2532	2257	2181	1843	2756	2282	2028	2557	2553	2387	1987	2629	2500	2200	2121	2980
ENSMUSG00000031431	Tsc22d3	X	140539528	140600659	-	4341	protein_coding	TSC22 domain family, member 3 [Source:MGI Symbol;Acc:MGI:1196284]	TSC22	3511	3316	4221	5040	3133	3055	4614	5110	2786	3324	5008	5424	2373	2267	3742	4392	3578	2498	4214	4750	3195	2565	4231	5184	1907	1841	2575	2356	1964	1939	2797	3377	2197	1922	2461	3954	3190	2594	3313	4634
ENSMUSG00000031924	Cyb5b	8	107150640	107187471	+	4374	protein_coding	cytochrome b5 type B [Source:MGI Symbol;Acc:MGI:1913677]	-	3397	3288	2899	2731	2883	3207	3263	2999	3135	3347	3411	2895	4136	2950	3569	2939	3423	3541	3537	3069	3387	3033	3335	3057	3767	2911	3192	1995	3485	2672	2932	2394	3488	2935	2662	2820	3303	2732	2453	2583
ENSMUSG00000022890	Atp5j	16	84827866	84835625	-	3130	protein_coding	ATP synthase, H+ transporting, mitochondrial F0 complex, subunit F [Source:MGI Symbol;Acc:MGI:107777]	-	3451	2120	1978	2822	2649	2021	2636	2655	2123	2051	3027	3438	2220	1867	2392	2479	3256	2626	3165	3014	2661	2105	2526	2962	4366	4574	4437	4791	3412	4409	4766	5128	4240	4017	4668	6053	4423	4480	4635	5386
ENSMUSG00000003949	Hlf	11	90336536	90390895	-	6681	protein_coding	hepatic leukemia factor [Source:MGI Symbol;Acc:MGI:96108]	TF_bZIP	3207	5777	2906	2743	2857	6044	2519	3494	3286	5604	3174	2484	3828	4440	3044	2807	2922	4161	2270	3010	2693	4609	2685	2178	2737	3810	1800	2145	2748	2851	2106	1952	2755	3284	1951	2636	2715	2757	2231	2513
ENSMUSG00000027010	Slc25a12	2	71271063	71367749	-	7342	protein_coding	solute carrier family 25 (mitochondrial carrier, Aralar), member 12 [Source:MGI Symbol;Acc:MGI:1926080]	-	2947	3031	3415	3389	2516	2922	3645	3556	2503	2829	3430	3443	3639	2937	4067	3960	3439	3278	4104	3916	3317	3082	3946	4153	2931	2522	2827	2275	2812	2411	3035	2218	2733	2410	2423	2894	2791	2207	2561	2730
ENSMUSG00000037266	Rsrp1	4	134923592	134927671	+	3349	protein_coding	arginine/serine rich protein 1 [Source:MGI Symbol;Acc:MGI:106498]	-	4099	2574	2844	3938	4222	2752	2999	3671	2722	3443	3590	4004	3845	3326	3733	3092	4266	3129	3996	3622	4178	2727	3484	3703	2958	3131	2391	3866	2424	3970	3132	3307	3420	3076	2956	3967	2768	3405	3655	3179
ENSMUSG00000030718	Ppme1	7	100326737	100372307	-	3100	protein_coding	protein phosphatase methylesterase 1 [Source:MGI Symbol;Acc:MGI:1919840]	-	3111	4728	2732	2674	2942	4701	3035	2832	2762	4795	3154	2594	3339	4347	3153	2930	3374	4429	3340	2726	3455	4139	3192	3097	3100	4268	2512	1732	3206	2747	2284	1319	2719	3581	1945	2040	2907	3016	2202	2119
ENSMUSG00000042428	Mgat3	15	80173721	80215519	+	4665	protein_coding	mannoside acetylglucosaminyltransferase 3 [Source:MGI Symbol;Acc:MGI:104532]	-	2571	3814	3655	4440	2144	3852	3961	5799	2942	3037	3592	3654	4238	3672	4182	4265	3423	3774	3319	4628	3105	3423	3772	3857	2399	2194	1717	1966	2164	2222	1808	1929	2277	2421	1780	2348	2146	2169	1811	2981
ENSMUSG00000035569	Ankrd11	8	122883822	123042277	-	16580	protein_coding	ankyrin repeat domain 11 [Source:MGI Symbol;Acc:MGI:1924337]	-	2893	4554	4024	4086	2833	4353	3902	5415	2904	3586	3417	3518	4911	3918	4586	3705	2841	3438	3302	4099	3098	3658	3843	3619	2389	2040	2207	2289	2416	2067	2218	2236	2355	2253	1878	2507	2077	1925	2128	2407
ENSMUSG00000020936	Nmt1	11	103028190	103068912	+	5017	protein_coding	N-myristoyltransferase 1 [Source:MGI Symbol;Acc:MGI:102579]	-	4333	3777	2693	2693	3536	3764	2828	2967	3930	3424	2830	2532	5019	3319	2901	2690	4088	4007	2738	2696	4751	3554	2903	2561	4147	3170	2394	2244	4042	3077	2225	1874	4291	3103	2212	2296	3293	2600	2465	2262
ENSMUSG00000022110	Sucla2	14	73525319	73596142	+	3988	protein_coding	succinate-Coenzyme A ligase, ADP-forming, beta subunit [Source:MGI Symbol;Acc:MGI:1306775]	-	2715	2486	2869	3302	2307	2586	3208	3349	2472	2629	3026	3513	2993	2397	3197	4084	3041	2967	3378	3812	3000	2636	3511	4320	3271	3134	2827	2721	2991	2492	3136	2859	2889	2936	3360	3997	3057	2313	3112	3802
ENSMUSG00000040111	Gramd1b	9	40293233	40531383	-	10075	protein_coding	GRAM domain containing 1B [Source:MGI Symbol;Acc:MGI:1925037]	-	3240	4308	2897	5038	2931	4626	2713	7426	3130	3590	2763	3631	4346	4105	3053	4578	2746	3677	2174	5296	2938	3381	2640	3582	2390	2370	927	2685	2280	2503	1105	1713	2364	2427	1177	2630	1961	2076	1438	2563
ENSMUSG00000027312	Atrn	2	130906495	131030333	+	13208	protein_coding	attractin [Source:MGI Symbol;Acc:MGI:1341628]	-	2663	4576	3648	2695	2280	4541	3350	3505	3026	4091	2934	2259	4896	4067	4054	2948	3097	4239	2604	3058	3214	3879	3468	2831	2315	2663	1527	1141	2664	2936	2020	1725	2505	2831	2042	1800	2191	2818	2117	1956
ENSMUSG00000034488	Edil3	13	88821472	89323223	+	13677	protein_coding	EGF-like repeats and discoidin I-like domains 3 [Source:MGI Symbol;Acc:MGI:1329025]	-	1842	3086	4208	2677	1751	3262	4295	2582	2227	3346	4372	3086	2750	3048	4986	3385	2576	2947	3882	3155	2429	2898	4485	4182	1988	2404	1868	1002	1988	1919	2067	2464	2298	2737	2650	2325	2024	2244	2151	3289
ENSMUSG00000037111	Setd7	3	51515319	51560879	-	10813	protein_coding	SET domain containing (lysine methyltransferase) 7 [Source:MGI Symbol;Acc:MGI:1920501]	-	2502	4513	3903	6392	2331	4358	3851	8951	2969	3321	3396	4814	3891	3255	3715	5000	2711	3146	2629	6305	2778	3032	3299	4135	1795	1599	1022	1982	1516	1708	1153	1725	1769	1867	1224	2680	1551	1211	1239	2713
ENSMUSG00000025630	Hprt	X	52988137	53021659	+	1289	protein_coding	hypoxanthine guanine phosphoribosyl transferase [Source:MGI Symbol;Acc:MGI:96217]	-	2975	2132	2158	2337	2549	2187	2719	1933	2195	2876	3076	2633	2207	2078	2622	2657	2878	2534	3518	2535	2749	2439	3029	3016	3961	4467	4372	3037	3971	3810	5084	3495	3758	3994	4418	4567	3930	4065	4402	3848
ENSMUSG00000024991	Eif3a	19	60761116	60790693	-	5176	protein_coding	eukaryotic translation initiation factor 3, subunit A [Source:MGI Symbol;Acc:MGI:95301]	-	2914	3144	3138	3512	2673	3358	3675	4215	3053	3132	3486	3053	3480	2872	3524	2907	2742	3236	3135	3612	2730	2935	3179	3207	2778	3134	2959	2350	2355	2875	2941	2503	2537	3243	3075	3169	2418	2650	2753	2961
ENSMUSG00000001440	Kpnb1	11	97159714	97187881	-	6590	protein_coding	karyopherin (importin) beta 1 [Source:MGI Symbol;Acc:MGI:107532]	-	2922	3228	3360	3204	2634	3293	3387	3519	2940	3473	3342	3109	3850	3018	3975	3190	3026	3271	3515	3484	3185	2974	3409	3411	3242	2942	2629	2198	3141	2917	2982	2211	2985	2952	2601	2817	2845	2624	2481	2664
ENSMUSG00000063065	Mapk3	7	126759601	126765819	+	2257	protein_coding	mitogen-activated protein kinase 3 [Source:MGI Symbol;Acc:MGI:1346859]	-	3477	2337	2747	2471	2990	2456	2934	2266	2648	3621	3664	3109	3081	2627	3195	2668	3547	3898	3410	2685	3763	3145	3273	3309	3910	3287	3612	2490	3794	3462	3476	2867	3468	4227	2830	2922	3667	6098	3460	2928
ENSMUSG00000061787	Rps17	7	81342732	81345254	-	1274	protein_coding	ribosomal protein S17 [Source:MGI Symbol;Acc:MGI:1309526]	-	4100	2062	1824	2837	3063	1950	2829	2279	2509	2041	3362	3076	2594	1845	2520	2186	3743	2584	3147	2437	3419	2097	2707	2505	5747	4588	6283	4994	4094	4418	5542	4603	5078	4468	4718	5575	4826	4540	4910	3985
ENSMUSG00000038429	Usp5	6	124815019	124829484	-	4621	protein_coding	ubiquitin specific peptidase 5 (isopeptidase T) [Source:MGI Symbol;Acc:MGI:1347343]	-	3359	3613	3249	3370	2750	3393	3684	3128	2939	2968	3876	3503	3808	3232	4215	3156	3395	3829	4423	3530	3255	3618	3817	3852	2983	2430	3074	2040	2660	2263	2784	2235	2831	2582	2550	2534	2869	2363	2137	2699
ENSMUSG00000071415	Rpl23	11	97777527	97782437	-	1770	protein_coding	ribosomal protein L23 [Source:MGI Symbol;Acc:MGI:1929455]	-	2913	1617	1659	1999	2357	1625	2367	1890	1839	1355	2800	2426	1777	1435	1992	1636	2886	2153	3115	2070	2500	1686	2524	2466	4879	4722	7242	5269	3184	4389	6540	5829	4734	4495	5686	6424	4860	5082	6639	4957
ENSMUSG00000056770	Setd3	12	108106431	108179314	-	6035	protein_coding	SET domain containing 3 [Source:MGI Symbol;Acc:MGI:1289184]	-	3076	3004	2683	3223	2691	3085	3245	3060	2257	3194	3513	3366	2897	2597	3576	3090	3228	3059	3452	3247	2734	2862	3416	3296	3292	3614	3407	3101	3116	3349	3669	3379	3116	3562	3181	3895	3161	3540	3234	3419
ENSMUSG00000027221	Chst1	2	92599707	92615250	+	2680	protein_coding	carbohydrate (keratan sulfate Gal-6) sulfotransferase 1 [Source:MGI Symbol;Acc:MGI:1924219]	-	6774	5023	2461	965	5950	4901	2493	888	5240	5160	3295	1337	6333	4177	3002	947	4311	4720	2688	998	4639	4666	2624	1274	5271	4224	2446	703	4851	3377	2634	884	5117	4439	2374	806	4278	4617	2774	802
ENSMUSG00000041729	Coro2b	9	62419492	62537044	-	5919	protein_coding	coronin, actin binding protein, 2B [Source:MGI Symbol;Acc:MGI:2444283]	-	3974	3677	2148	4901	3541	3914	2189	6164	3630	3391	2908	3442	4759	3045	2603	4104	2734	3303	1865	4364	2903	3285	2115	2839	3228	2632	1390	3879	3279	2463	1596	2308	2787	2550	1697	3516	2681	2765	1999	3120
ENSMUSG00000018501	Ncor1	11	62316426	62458541	-	12811	protein_coding	nuclear receptor co-repressor 1 [Source:MGI Symbol;Acc:MGI:1349717]	MYB	2586	4723	3247	3693	2302	4437	2802	6039	2996	3836	2852	2638	4838	3929	3409	3425	3144	3802	2122	3707	3303	3783	2901	2635	2495	2453	1431	1931	2558	2267	1635	1330	2602	2483	1783	2179	2180	2169	1925	1909
ENSMUSG00000037509	Arhgef4	1	34678188	34813309	+	9861	protein_coding	Rho guanine nucleotide exchange factor (GEF) 4 [Source:MGI Symbol;Acc:MGI:2442507]	-	3981	3750	3221	2474	3558	3482	3328	1979	3315	3844	3257	3324	5024	3060	3518	2898	4210	3273	3596	2846	4536	3471	3629	3842	4141	2919	2957	1247	4174	2062	2751	1949	4136	2600	2701	1956	3668	2465	2747	2238
ENSMUSG00000049556	Lingo1	9	56618475	56796468	-	4715	protein_coding	leucine rich repeat and Ig domain containing 1 [Source:MGI Symbol;Acc:MGI:1915522]	-	3912	7909	2015	808	3301	7241	1834	972	3517	5887	2398	872	5934	7053	2434	1071	3717	5963	1792	1031	4148	6140	2379	1205	3853	4286	978	372	3377	2177	864	521	3767	4446	904	583	3354	4639	1444	498
ENSMUSG00000024099	Ndufv2	17	66078638	66101559	-	2147	protein_coding	NADH:ubiquinone oxidoreductase core subunit V2 [Source:MGI Symbol;Acc:MGI:1920150]	-	2909	1808	2255	2476	2531	2107	2750	2327	2089	2109	2867	2966	2090	1798	2504	3135	2900	2404	3305	2973	2997	2141	3056	3661	3664	4028	4136	3650	3729	4256	4765	4469	3570	3845	4465	4992	3941	4056	4291	4963
ENSMUSG00000071658	Gng3	19	8836929	8839246	-	1699	protein_coding	guanine nucleotide binding protein (G protein), gamma 3 [Source:MGI Symbol;Acc:MGI:102704]	-	4284	2762	2339	2244	3379	2699	2988	2067	2678	3049	3577	2479	2781	2537	2884	2143	2663	3489	3827	2401	2783	2916	2998	2604	4329	4928	4336	2870	4546	3729	4436	2492	3621	4093	3283	3091	3670	5486	3403	2662
ENSMUSG00000024897	Apba1	19	23758876	23949597	+	6632	protein_coding	amyloid beta (A4) precursor protein binding, family A, member 1 [Source:MGI Symbol;Acc:MGI:1860297]	-	2075	4444	4648	3903	1905	3753	4705	5452	2429	3339	4009	3398	4507	3950	4767	3959	3035	3417	4092	4226	2963	3349	4282	3823	1437	1554	1337	1314	1685	1553	1536	1214	1555	1975	1130	1609	1337	1568	1406	1832
ENSMUSG00000025508	Rplp2	7	141447370	141451585	+	2072	protein_coding	ribosomal protein, large P2 [Source:MGI Symbol;Acc:MGI:1914436]	-	4314	2245	1929	2854	3540	2167	2996	2216	2562	1923	3274	3216	2311	2158	2689	1657	3703	2887	3499	2382	2980	2346	2799	2514	5262	4409	7093	5107	4105	4591	6005	5237	5190	3933	4516	5521	4604	4326	4857	3775
ENSMUSG00000072704	Smim10l1	6	133104909	133110899	+	3068	protein_coding	small integral membrane protein 10 like 1 [Source:MGI Symbol;Acc:MGI:1914379]	-	2248	2721	2382	3053	2193	2673	3019	3363	2261	2933	3052	2794	2508	2404	2968	2919	2637	2700	3003	3384	2474	2307	2813	2948	2979	3837	3510	3511	3266	3782	3890	3828	3186	3595	4135	4596	3168	3228	3776	4434
ENSMUSG00000038244	Mical2	7	112225856	112413106	+	15218	protein_coding	microtubule associated monooxygenase, calponin and LIM domain containing 2 [Source:MGI Symbol;Acc:MGI:2444947]	-	5926	7586	1265	2921	5468	6779	1189	3704	5624	5866	2130	1979	7906	5294	1301	2171	4251	3764	1055	2492	5626	4242	1170	1415	3953	2729	576	1679	3834	1376	464	671	4048	2144	568	1405	2995	2303	800	1265
ENSMUSG00000063253	Scoc	8	83430084	83458391	-	4279	protein_coding	short coiled-coil protein [Source:MGI Symbol;Acc:MGI:1927654]	-	2474	1955	2618	2432	2182	2219	2909	2431	2129	2951	3040	2553	2374	1879	2924	2938	2521	2634	3350	2695	2331	2159	3128	2950	3331	3775	3780	2802	3423	3246	4598	3185	2906	3677	4559	4347	3378	3712	4038	3696
ENSMUSG00000037754	Ppp1r16b	2	158665398	158766334	+	8844	protein_coding	protein phosphatase 1, regulatory subunit 16B [Source:MGI Symbol;Acc:MGI:2151841]	-	2535	5134	2989	4447	2278	4793	3013	6154	2692	3839	2856	3975	4404	3638	4347	4740	3261	3342	2622	5324	3590	3654	3217	3966	2115	2353	1122	2638	1932	3057	1338	1892	2678	2792	1920	3405	1910	1353	2025	2412
ENSMUSG00000086040	Wipf3	6	54429603	54503768	+	7114	protein_coding	WAS/WASL interacting protein family, member 3 [Source:MGI Symbol;Acc:MGI:3044681]	-	10164	4962	1839	498	8416	4802	1396	739	8148	4007	1906	446	10347	3234	1883	408	5630	4085	754	511	6655	3500	1209	319	7947	3356	1607	479	7935	3895	1308	274	9289	3148	1676	479	5698	2062	2770	512
ENSMUSG00000077450	Rab11b	17	33742484	33760530	-	6109	protein_coding	RAB11B, member RAS oncogene family [Source:MGI Symbol;Acc:MGI:99425]	-	3156	3249	2914	3643	2650	3075	2951	3628	2539	3558	3284	3479	3086	2979	3257	3412	2862	3436	3357	3540	2965	3010	3108	3523	2661	3523	2846	2762	2956	3397	2950	2718	2814	3303	2628	3373	2739	3533	3019	3245
ENSMUSG00000021792	Fam213a	14	40993740	41013788	-	2948	protein_coding	family with sequence similarity 213, member A [Source:MGI Symbol;Acc:MGI:1917814]	-	3174	1701	2014	3435	2795	1470	2881	3327	2358	2129	3516	3077	2606	1630	2647	3261	3279	2024	3215	3434	2961	1728	2790	2849	4330	3027	4442	5451	3848	2982	4955	3795	3912	3184	3992	5660	4514	3552	4366	3732
ENSMUSG00000022234	Cct5	15	31590800	31601804	-	2766	protein_coding	chaperonin containing Tcp1, subunit 5 (epsilon) [Source:MGI Symbol;Acc:MGI:107185]	-	3654	2470	2886	3029	3009	2578	3401	3022	2945	2818	3422	3525	3124	2109	3031	3250	3363	2806	3712	3139	3637	2376	3459	3417	3762	3060	3828	2936	3692	3033	3887	3342	3590	3040	3300	3787	3324	2928	3067	3905
ENSMUSG00000030376	Slc8a2	7	16129826	16161063	+	5261	protein_coding	solute carrier family 8 (sodium/calcium exchanger), member 2 [Source:MGI Symbol;Acc:MGI:107996]	-	5593	6927	1620	1836	4712	6297	1511	2560	5436	4949	2135	1250	8534	5450	2175	1658	4837	5818	1177	1995	5710	6028	1790	965	3725	3117	1087	994	3412	1877	771	608	4286	3165	1071	959	3065	2929	1606	971
ENSMUSG00000032366	Tpm1	9	67022590	67049406	-	6485	protein_coding	tropomyosin 1, alpha [Source:MGI Symbol;Acc:MGI:98809]	-	3373	4159	2106	2803	2957	4077	2376	2950	2903	3919	2723	2581	3430	3162	2684	2613	3576	4378	2331	2796	3165	3619	2609	2525	3594	4628	2548	2815	3407	4125	2785	2230	3558	4251	2605	2999	3025	3819	3331	2675
ENSMUSG00000026452	Syt2	1	134646677	134762593	+	7638	protein_coding	synaptotagmin II [Source:MGI Symbol;Acc:MGI:99666]	-	559	1603	3511	9190	487	1634	3767	12160	512	767	2689	8906	917	1496	3621	8732	887	875	3817	10202	779	1282	3185	9761	424	555	1317	5238	403	458	715	4795	618	476	948	6371	717	229	1174	6206
ENSMUSG00000009090	Ap1b1	11	4986824	5042791	+	4957	protein_coding	adaptor protein complex AP-1, beta 1 subunit [Source:MGI Symbol;Acc:MGI:1096368]	-	2986	3142	3276	3289	2678	3282	3297	3054	2550	3527	3670	3349	3602	3096	3668	3311	2805	3392	3646	3296	2771	3222	3544	3560	2981	3098	3036	2727	2988	2750	3015	2657	2683	2822	2542	3005	2955	3073	2802	2701
ENSMUSG00000020271	Fbxw11	11	32642724	32746816	+	4327	protein_coding	F-box and WD-40 domain protein 11 [Source:MGI Symbol;Acc:MGI:2144023]	-	2674	3204	3086	4271	2248	3169	3129	5937	2895	2818	3002	3576	3988	2841	3325	4802	3462	3239	2919	4920	3558	3035	3231	3886	2342	1864	1839	2481	2543	1878	1940	2304	2734	1997	1957	3179	2275	1800	1538	3268
ENSMUSG00000032249	Anp32a	9	62341293	62378812	+	3166	protein_coding	acidic (leucine-rich) nuclear phosphoprotein 32 family, member A [Source:MGI Symbol;Acc:MGI:108447]	-	3451	2851	2085	3609	3108	2797	2503	4360	3256	3188	2944	2866	3390	2765	2492	3418	3222	3686	2388	3646	3453	2619	2507	2734	3296	3076	2474	2703	3396	3975	2654	2915	3251	3552	2259	3663	3139	3635	2549	3751
ENSMUSG00000038502	Ptov1	7	44863067	44869788	-	4213	protein_coding	prostate tumor over expressed gene 1 [Source:MGI Symbol;Acc:MGI:1933946]	-	4624	2581	2758	2977	3868	2563	3193	2800	2972	2902	3581	3340	3324	2442	2908	2671	3184	3055	3557	2557	3212	2510	2988	2731	4612	3912	4774	3879	3464	3645	4344	2889	4116	3684	3337	4038	3960	4479	3737	3096
ENSMUSG00000020198	Ap3d1	10	80706956	80742264	-	8914	protein_coding	adaptor-related protein complex 3, delta 1 subunit [Source:MGI Symbol;Acc:MGI:107734]	-	3440	3315	3207	3602	2979	3395	3473	4130	2851	3247	3659	3355	3656	3163	3434	3025	2712	3414	3424	3387	2886	2985	2941	2894	3039	2905	2578	3278	2784	2748	2822	2250	2813	2857	2473	2905	2870	3114	2527	2612
ENSMUSG00000003948	Mmd	11	90249456	90278589	+	3581	protein_coding	monocyte to macrophage differentiation-associated [Source:MGI Symbol;Acc:MGI:1914718]	-	6273	3455	1122	596	5348	3467	1133	557	5160	4404	2010	645	5244	2224	1493	776	4076	3058	1287	708	4679	3355	1612	759	7555	4643	1613	591	8510	3763	1951	802	7372	4579	2605	1042	6747	4828	2552	961
ENSMUSG00000042078	Svop	5	114026910	114091570	-	4556	protein_coding	SV2 related protein [Source:MGI Symbol;Acc:MGI:1915916]	-	4735	4856	2489	2406	3887	4241	3060	2642	3802	3656	3276	2457	4684	3638	3403	2393	3814	4607	3322	2652	3494	4113	2987	2405	4471	4218	3287	2128	3715	2922	3003	1831	4172	3789	2591	2714	3872	4111	2708	2188
ENSMUSG00000018567	Gabarap	11	69991143	69994951	+	1844	protein_coding	gamma-aminobutyric acid receptor associated protein [Source:MGI Symbol;Acc:MGI:1861742]	-	3379	2001	2224	2561	2824	1946	2704	2181	2128	2447	3222	3043	2353	1915	2534	2714	3525	2530	3285	2776	3177	2074	2828	2922	4188	3826	4984	3968	3901	4235	5173	4250	3975	3753	3968	4674	4379	3568	4357	4096
ENSMUSG00000026277	Stk25	1	93619751	93658659	-	5812	protein_coding	serine/threonine kinase 25 (yeast) [Source:MGI Symbol;Acc:MGI:1891699]	-	4341	3263	2337	2500	3580	3013	2792	2569	3217	3300	3126	2697	4029	2999	3072	2480	3853	3614	3454	2466	3843	3204	3028	2645	4281	3408	2941	2457	4466	2911	3044	1874	4223	3413	2516	2552	4192	3558	2649	2450
ENSMUSG00000036634	Mag	7	30899176	30914873	-	4072	protein_coding	myelin-associated glycoprotein [Source:MGI Symbol;Acc:MGI:96912]	-	2541	2207	4087	4176	2184	2280	3985	3140	1822	1404	4630	5699	2565	2375	5200	4041	2791	1731	4844	4356	2885	2200	4368	6230	1861	1430	2048	1808	1432	1270	1666	2569	2784	1723	1989	2632	1905	666	2179	3404
ENSMUSG00000024735	Prpf19	19	10895231	10909559	+	7278	protein_coding	pre-mRNA processing factor 19 [Source:MGI Symbol;Acc:MGI:106247]	-	2820	3016	3299	3392	2493	3038	3515	3490	2749	3076	3591	3537	3471	2891	3732	4120	3483	3352	4143	3866	3590	3037	3946	4649	2152	1847	2479	1823	2423	1898	2263	1865	2201	2282	2019	1949	2491	2266	1651	3032
ENSMUSG00000055839	Elob	17	23824738	23829136	-	1398	protein_coding	elongin B [Source:MGI Symbol;Acc:MGI:1914923]	-	3948	1944	2015	2380	2998	1865	2366	1750	2260	2342	2854	2879	2186	1964	2300	2317	3161	2577	2912	2301	3045	2011	2484	2593	5675	5598	6361	4934	3969	4734	5111	4124	4756	4429	4203	5635	5193	5445	5545	3784
ENSMUSG00000026090	2010300C02Rik	1	37611677	37720085	-	5075	protein_coding	RIKEN cDNA 2010300C02 gene [Source:MGI Symbol;Acc:MGI:1919347]	-	5742	5816	1857	757	5210	5687	1654	1175	5314	4504	1871	673	8538	5069	2553	791	5983	5934	1047	882	6949	5313	1820	533	5703	3557	1503	799	5104	4035	1385	324	5712	3588	1444	620	4009	2837	2662	529
ENSMUSG00000024533	Spire1	18	67488209	67610790	-	7766	protein_coding	spire type actin nucleation factor 1 [Source:MGI Symbol;Acc:MGI:1915416]	-	2559	4316	2836	3718	2179	4160	3202	4479	2467	4442	2936	2927	3547	3411	3151	3584	2789	3505	2630	3586	2838	3297	3032	3091	2512	3201	2065	2794	2814	2644	2512	2090	2416	2772	2234	2977	2288	2888	2598	2654
ENSMUSG00000038418	Egr1	18	34859823	34864984	+	4484	protein_coding	early growth response 1 [Source:MGI Symbol;Acc:MGI:95295]	zf-C2H2	3548	9948	1235	743	2835	10383	1375	938	2714	8529	1320	889	1966	6237	1470	658	1634	4775	861	713	1826	5193	1349	549	1978	6835	886	481	2158	6414	1349	595	2558	7159	1572	859	1295	4091	2142	627
ENSMUSG00000005045	Chd5	4	152338651	152390194	+	9583	protein_coding	chromodomain helicase DNA binding protein 5 [Source:MGI Symbol;Acc:MGI:3036258]	-	3403	6902	4807	1993	2968	5813	5174	2102	3402	3775	4410	2139	5547	5518	5359	1778	2833	4852	4673	2214	2867	4837	4464	2645	2090	2270	2119	904	1781	1870	2059	817	1808	2448	1766	841	1941	2363	1696	1100
ENSMUSG00000035390	Brsk1	7	4690604	4715997	+	4100	protein_coding	BR serine/threonine kinase 1 [Source:MGI Symbol;Acc:MGI:2685946]	-	3076	5848	3316	3480	2753	4755	3667	3514	3082	4252	3711	3446	4705	4307	3936	3352	4127	4375	3430	3490	4104	4295	3558	3626	2386	2328	1272	1035	1941	2053	1425	1305	2460	3000	1117	1562	2342	2711	1579	1679
ENSMUSG00000021557	Agtpbp1	13	59445742	59585227	-	21824	protein_coding	ATP/GTP binding protein 1 [Source:MGI Symbol;Acc:MGI:2159437]	-	2970	3824	2527	3615	2597	3789	2466	4906	2976	3568	2382	2929	4516	3331	2705	3830	2836	3165	2124	3711	3092	3141	2456	3047	2844	2668	1322	2598	3353	2454	1510	2304	2952	2399	1601	3001	2534	2336	1760	2876
ENSMUSG00000039361	Picalm	7	90130213	90213465	+	15732	protein_coding	phosphatidylinositol binding clathrin assembly protein [Source:MGI Symbol;Acc:MGI:2385902]	-	2408	2543	2938	3333	2073	2868	3005	3546	2278	3181	3111	3201	2696	2200	3107	3597	2591	2494	2813	3423	2703	2358	3146	3598	2773	2685	2582	2870	2591	2528	3127	3241	2848	2950	3111	3651	2610	2466	2953	3937
ENSMUSG00000053929	Cyhr1	15	76643395	76660117	-	8470	protein_coding	cysteine and histidine rich 1 [Source:MGI Symbol;Acc:MGI:1859320]	-	3747	3578	2878	3439	3303	3148	3422	3598	2796	3073	3643	3563	3402	2925	3326	2977	3373	3121	3449	3243	3162	2780	3022	3219	3867	3529	3516	3512	3304	2776	3165	2733	3537	3162	2511	3464	3478	3111	2957	2855
ENSMUSG00000056820	Tsnax	8	125012997	125034192	+	3917	protein_coding	translin-associated factor X [Source:MGI Symbol;Acc:MGI:1855672]	-	3778	4802	2293	2499	3141	4648	2704	2737	2972	4667	2952	2549	3665	3981	3090	2549	3534	5026	3187	2825	3203	4009	2936	2476	3242	4101	2640	2103	3074	3401	2804	2082	3401	3950	2683	2765	3011	3504	2467	2561
ENSMUSG00000035202	Lars2	9	123366927	123462666	+	11089	protein_coding	leucyl-tRNA synthetase, mitochondrial [Source:MGI Symbol;Acc:MGI:2142973]	-	696	2959	3690	690	2965	2504	3620	2027	2863	677	1076	1530	1225	1673	2501	2099	1001	2686	2847	3144	2449	3819	1982	4829	1914	2705	2614	1879	1302	2198	1994	1594	2128	3669	4124	5045	1688	2728	2255	2675
ENSMUSG00000038462	Uqcrfs1	13	30540308	30545362	-	1363	protein_coding	ubiquinol-cytochrome c reductase, Rieske iron-sulfur polypeptide 1 [Source:MGI Symbol;Acc:MGI:1913944]	-	3261	2149	2342	3177	2622	2303	2699	2861	2309	2332	3211	3427	2619	2112	2699	3441	3295	2759	3296	3318	3090	2282	2976	3624	3816	3777	3680	3796	3148	3560	3837	3864	3618	3592	3471	5222	3957	3448	3665	4417
ENSMUSG00000005779	Psmb4	3	94884093	94886961	-	1951	protein_coding	proteasome (prosome, macropain) subunit, beta type 4 [Source:MGI Symbol;Acc:MGI:1098257]	-	3880	2253	2056	2567	3018	2217	2732	2288	2489	2342	3353	3260	2633	2148	2800	2644	3399	2703	3534	2751	3118	2290	2840	3045	4643	4571	5556	4140	3889	3642	4655	4070	4454	3793	3823	5142	4400	4110	4423	3978
ENSMUSG00000022044	Stmn4	14	66344296	66361680	+	1916	protein_coding	stathmin-like 4 [Source:MGI Symbol;Acc:MGI:1931224]	-	3411	2744	2107	1625	2832	2849	2384	1400	2567	3074	3048	2177	2737	2940	2730	2231	3223	3276	2646	2059	3352	3241	2927	2517	3741	4549	3524	2434	3526	4279	3106	3659	3975	4340	3350	3332	3729	4683	3971	3382
ENSMUSG00000039530	Tusc3	8	39005845	39165114	+	3432	protein_coding	tumor suppressor candidate 3 [Source:MGI Symbol;Acc:MGI:1933134]	-	3733	3575	2148	1126	2684	3761	2515	1282	2932	4941	2458	1414	3874	3364	3022	1650	4009	4648	3093	1597	3943	4315	3063	2006	3530	3625	3151	1119	3625	4297	3779	1248	3568	4296	3569	1863	3415	4397	3198	1405
ENSMUSG00000017412	Cacnb4	2	52428320	52676831	-	8963	protein_coding	calcium channel, voltage-dependent, beta 4 subunit [Source:MGI Symbol;Acc:MGI:103301]	-	1589	4818	2004	4535	1476	5010	2091	6990	1806	4186	1654	3014	2658	4168	2508	4660	1946	3710	1565	4752	1799	3923	2158	2755	1487	3131	1116	2767	1412	2618	1240	2283	1717	3098	1637	4102	1639	2161	1631	3777
ENSMUSG00000028426	Rad23b	4	55350043	55392237	+	5733	protein_coding	RAD23 homolog B, nucleotide excision repair protein [Source:MGI Symbol;Acc:MGI:105128]	-	2766	3154	2693	2711	2440	3357	3070	3059	2929	2972	3041	2409	3661	3008	2984	2834	3243	3535	3115	2920	3124	3325	3135	2912	2986	3045	2519	1953	2863	2619	2918	2136	2762	2878	2762	2646	2913	3136	2551	2455
ENSMUSG00000020964	Sel1l	12	91806043	91849157	-	8555	protein_coding	sel-1 suppressor of lin-12-like (C. elegans) [Source:MGI Symbol;Acc:MGI:1329016]	-	2829	4142	3705	3304	2767	4320	3478	4535	3174	3774	3302	3051	3827	3091	3631	3150	2512	3201	2849	3070	2697	3230	3211	2902	2409	2666	1860	2077	2402	2137	2125	1862	2446	2307	2293	2274	1862	2228	2125	2336
ENSMUSG00000002981	Clptm1	7	19631571	19665033	-	6210	protein_coding	cleft lip and palate associated transmembrane protein 1 [Source:MGI Symbol;Acc:MGI:1927155]	-	3073	3184	2940	2952	2712	3127	3225	2932	2501	3088	3383	3057	3231	2799	3553	3212	3353	3507	3663	3054	3277	3211	3457	3380	3493	3118	3228	2401	2964	2840	2703	2077	3099	3245	2341	2683	3340	2888	2794	2528
ENSMUSG00000003345	Csnk1g2	10	80622838	80640749	+	4835	protein_coding	casein kinase 1, gamma 2 [Source:MGI Symbol;Acc:MGI:1920014]	-	4174	4294	2689	3140	3456	3580	3262	2754	2972	3443	3491	3292	3814	3278	3140	2493	4171	3567	3380	3081	3626	3279	3096	2794	4154	3826	3609	2771	3745	3066	3194	2400	4122	3683	2308	3208	3843	3593	2855	2693
ENSMUSG00000031960	Aars	8	111033144	111057664	+	9282	protein_coding	alanyl-tRNA synthetase [Source:MGI Symbol;Acc:MGI:2384560]	-	2592	3162	3047	3809	2188	3043	3360	4269	2380	2721	3450	3888	3362	3239	3440	4084	2916	3379	3625	4099	2834	3004	3227	3900	2502	2579	2064	2225	2489	2554	1983	2207	2425	2560	1874	2828	2373	2816	1973	3284
ENSMUSG00000036565	Ttyh3	5	140620578	140649031	-	5684	protein_coding	tweety family member 3 [Source:MGI Symbol;Acc:MGI:1925589]	-	3600	6712	4444	3128	3463	5682	4450	3562	3595	4716	4327	2924	5587	5540	5350	2881	3902	5425	4060	3102	3866	4794	4230	3229	1752	2057	1491	1169	1519	2403	1387	906	1491	2715	1276	1118	1634	2005	1514	1359
ENSMUSG00000032368	Zic1	9	91358058	91365810	-	5693	protein_coding	zinc finger protein of the cerebellum 1 [Source:MGI Symbol;Acc:MGI:106683]	zf-C2H2	124	249	3347	12177	147	224	2513	15730	133	330	1644	6705	183	664	3031	9248	1242	812	2220	10921	355	288	1723	5256	205	518	1522	7347	108	1026	2292	4782	168	615	1666	9660	313	212	2449	8568
ENSMUSG00000024335	Brd2	17	34112023	34122634	-	7285	protein_coding	bromodomain containing 2 [Source:MGI Symbol;Acc:MGI:99495]	-	2664	3431	2838	4314	2465	3308	3237	4877	2824	2968	3053	3349	4156	3499	3594	3901	3661	3776	3272	4475	3462	3186	3151	3353	2570	2386	2035	2166	2430	2746	2270	1952	2558	2793	1841	2813	2457	2223	1788	2781
ENSMUSG00000053024	Cntn2	1	132509427	132543256	-	9304	protein_coding	contactin 2 [Source:MGI Symbol;Acc:MGI:104518]	-	2414	3315	4253	6543	2020	3234	3977	7743	1977	2157	4134	5402	2808	2863	4764	4457	1920	1988	3671	5762	1996	2417	3413	4854	1532	1706	1732	4733	1072	1441	1712	2642	1663	1507	1923	3807	1377	923	2111	4052
ENSMUSG00000001289	Pfdn5	15	102326116	102331873	+	1394	protein_coding	prefoldin 5 [Source:MGI Symbol;Acc:MGI:1928753]	-	2895	1400	1556	1736	2277	1572	2083	1313	1786	1903	2303	2149	1737	1424	1700	1670	2707	1938	2592	1848	3156	1712	2327	2212	4822	4908	7318	4983	4291	5320	7245	5368	4751	4313	5076	5772	4748	5297	6204	4235
ENSMUSG00000053907	Mat2a	6	72432799	72439558	-	4486	protein_coding	methionine adenosyltransferase II, alpha [Source:MGI Symbol;Acc:MGI:2443731]	-	3153	3247	3288	3716	2696	2967	3220	3843	2438	3228	3902	3757	3138	2746	3833	3342	3881	3142	3837	3809	3309	2554	3526	3614	2413	2380	2728	2287	2370	2916	2864	2253	2775	2730	2784	3016	2353	1880	2614	2826
ENSMUSG00000021957	Tkt	14	30548359	30574720	+	7355	protein_coding	transketolase [Source:MGI Symbol;Acc:MGI:105992]	-	2564	2278	3056	2765	2180	2210	3477	2201	2038	2274	3868	3465	2532	2198	3783	3017	2982	2523	4743	2867	2647	2342	3449	3803	2939	2799	4396	2388	2582	2478	4139	3595	2807	3019	3214	3549	3316	3235	3855	3632
ENSMUSG00000020589	Fam49a	12	12262139	12380965	+	12596	protein_coding	family with sequence similarity 49, member A [Source:MGI Symbol;Acc:MGI:1261783]	-	3607	4659	1878	1014	2965	5066	1942	1473	3771	5424	2285	1161	4671	3725	2457	1385	3501	4507	1489	1345	4091	4679	2409	1320	4306	4300	1508	783	4688	4380	1907	884	3998	4353	2042	1123	3243	4180	2546	1092
ENSMUSG00000017167	Cntnap1	11	101170523	101190724	+	5875	protein_coding	contactin associated protein-like 1 [Source:MGI Symbol;Acc:MGI:1858201]	-	2279	5411	3649	4368	1939	4726	3545	5605	2496	3336	2952	3414	4654	3788	4562	4254	2538	3417	3019	4701	2792	4088	3672	3835	1509	1544	1226	2551	1467	1204	1062	1635	1500	1366	1266	1900	1251	1252	1421	1737
ENSMUSG00000041236	Vps41	13	18717286	18866811	+	6728	protein_coding	VPS41 HOPS complex subunit [Source:MGI Symbol;Acc:MGI:1929215]	-	2605	2910	2803	2649	2269	2791	3204	2647	2387	3435	3214	3079	3135	2461	3374	3514	2958	3066	3502	3064	3067	2867	3505	3810	2970	3166	2910	2135	3196	2790	3045	2229	2774	3018	2691	2740	2806	3164	2855	2567
ENSMUSG00000031605	Klhl2	8	64739675	64850017	-	9247	protein_coding	kelch-like 2, Mayven [Source:MGI Symbol;Acc:MGI:1924363]	-	5345	4624	2244	1704	4652	4779	2457	1757	5545	4017	3007	1852	6859	3280	3132	1746	4611	3844	1960	1786	5188	3762	2543	1961	3861	2695	1202	644	4070	2828	1476	1262	4920	3268	2047	1339	3775	2141	2059	1452
ENSMUSG00000044894	Uqcrq	11	53427922	53430831	-	1831	protein_coding	ubiquinol-cytochrome c reductase, complex III subunit VII [Source:MGI Symbol;Acc:MGI:107807]	-	4266	2088	1724	2744	3095	1909	2496	2179	2266	1616	3059	3462	2195	1963	2312	1991	3408	2776	2998	2603	2705	2073	2255	2681	5111	4643	5682	5334	3727	4526	4834	5091	4574	4425	3885	6511	5250	4456	4628	4445
ENSMUSG00000002222	Rmnd5a	6	71388634	71440637	-	6783	protein_coding	required for meiotic nuclear division 5 homolog A [Source:MGI Symbol;Acc:MGI:1915727]	-	2259	3354	2777	5034	2145	3533	2918	6918	2586	3340	2729	3520	3132	2807	3190	5104	2433	2999	2417	5270	2390	2895	2795	3670	2226	2535	1440	2456	2201	2749	1645	2397	2217	2623	1818	3716	2031	2065	1764	3605
ENSMUSG00000038370	Pcp4l1	1	171173262	171196268	-	1577	protein_coding	Purkinje cell protein 4-like 1 [Source:MGI Symbol;Acc:MGI:1913675]	-	963	2835	3004	2664	1188	3082	3308	1878	905	2359	3406	4011	951	3565	4147	2526	2508	5736	3049	3041	1499	3665	3608	4206	1652	7503	2883	1754	1041	12111	3422	3056	1543	8678	3760	2827	2326	2002	4619	3343
ENSMUSG00000037916	Ndufv1	19	4007497	4012806	-	2521	protein_coding	NADH:ubiquinone oxidoreductase core subunit V1 [Source:MGI Symbol;Acc:MGI:107851]	-	3833	2664	2459	3550	2792	2668	2964	3179	2508	2222	3501	3743	2850	2715	3164	3064	3512	2959	3655	3237	2897	2710	3063	3686	3627	3244	3360	3322	2783	3206	3194	3258	3355	3323	2913	4340	3524	3028	3215	3883
ENSMUSG00000063142	Kcnma1	14	23289431	24014491	-	16976	protein_coding	potassium large conductance calcium-activated channel, subfamily M, alpha member 1 [Source:MGI Symbol;Acc:MGI:99923]	-	3315	4592	2986	3009	2909	4813	2866	4201	3493	4732	2799	2316	4863	4259	3113	2968	2550	4004	2389	3400	2705	3678	2561	2137	3089	3105	1033	1977	3192	2471	1311	1179	2520	2978	1261	2163	2318	2802	1700	1478
ENSMUSG00000037625	Cldn11	3	31149920	31164324	+	1870	protein_coding	claudin 11 [Source:MGI Symbol;Acc:MGI:106925]	-	2890	2611	3652	3123	2471	2504	3942	2374	2196	2180	4741	4093	3048	2552	4922	3408	3602	2048	4311	3441	4015	2531	4461	4771	2419	2072	2504	1679	2050	1970	2607	3483	3696	2383	3663	3045	2593	1371	4289	3761
ENSMUSG00000032076	Cadm1	9	47530173	47857637	+	10440	protein_coding	cell adhesion molecule 1 [Source:MGI Symbol;Acc:MGI:1889272]	-	3415	3286	3358	2088	3048	3279	3516	2380	3970	3762	3581	1958	4885	2889	3844	2340	3531	3405	3517	2431	3230	2811	3518	2200	3376	2000	2691	1370	3414	2105	3504	1612	2221	2627	2635	1833	3008	3445	2489	1686
ENSMUSG00000036529	Sbf1	15	89288236	89315311	-	6826	protein_coding	SET binding factor 1 [Source:MGI Symbol;Acc:MGI:1925230]	-	4180	4016	3296	3522	3696	3490	3205	3748	3688	3503	3444	3282	5840	3532	3751	3147	3889	3264	2997	3428	4477	3262	3220	3180	2948	2203	1750	2640	2738	1708	1646	1626	3068	2216	1587	2249	2509	2141	2064	1859
ENSMUSG00000004535	Tax1bp1	6	52713729	52766780	+	9991	protein_coding	Tax1 (human T cell leukemia virus type I) binding protein 1 [Source:MGI Symbol;Acc:MGI:1289308]	-	2385	2704	2808	3077	2194	2923	3095	3506	2330	3362	2978	2923	2652	2423	3029	3556	2984	2922	2623	3447	2714	2504	3006	3431	2973	3435	2865	2850	2807	3235	3030	2483	2591	3154	2784	3414	2795	2638	3188	2859
ENSMUSG00000064329	Scn1a	2	66270778	66440840	-	11146	protein_coding	sodium channel, voltage-gated, type I, alpha [Source:MGI Symbol;Acc:MGI:98246]	-	1067	3330	4483	3756	1035	3127	4052	6292	1094	2073	2593	3375	2250	3066	4753	5283	1807	2228	2878	5352	1631	2649	4358	5267	1083	1533	1075	1957	1111	1140	1253	2226	1142	1350	1591	2678	1226	1100	1409	2916
ENSMUSG00000062257	Opcml	9	27790775	28925410	+	14519	protein_coding	opioid binding protein/cell adhesion molecule-like [Source:MGI Symbol;Acc:MGI:97397]	-	3965	3510	2112	1703	3173	3573	2300	1936	4003	3902	2516	1608	4527	3180	2597	1926	2895	3681	2558	1915	2993	3331	2473	1866	4788	3996	1989	1215	5376	3197	2193	1409	4813	3773	2433	1955	4428	3121	2205	2167
ENSMUSG00000045573	Penk	4	4133531	4138819	-	1634	protein_coding	preproenkephalin [Source:MGI Symbol;Acc:MGI:104629]	-	633	5140	2046	2298	474	6008	2305	1858	335	4160	1464	2940	364	2652	4775	1597	525	6972	1570	2192	592	6292	3851	2264	656	6585	3036	1949	545	12417	4046	2935	1328	9023	5969	2675	391	3790	6364	2775
ENSMUSG00000028691	Prdx1	4	116685544	116700822	+	3043	protein_coding	peroxiredoxin 1 [Source:MGI Symbol;Acc:MGI:99523]	-	1999	1702	2090	2218	1913	1884	2537	1898	1733	2632	2658	2673	1908	1822	2560	3061	3301	2241	3135	2633	3288	2110	3016	3347	3154	3185	4022	2595	2913	3931	4783	3853	3331	3707	4168	4082	3475	2911	3500	4863
ENSMUSG00000038664	Herc1	9	66350450	66508775	+	27464	protein_coding	HECT and RLD domain containing E3 ubiquitin protein ligase family member 1 [Source:MGI Symbol;Acc:MGI:2384589]	-	2985	4438	3409	4042	2844	4288	3098	5788	2715	3572	3051	3013	4828	4196	4145	3517	2626	4053	3160	4053	2883	3800	3269	3073	2302	2344	1307	2395	2099	1924	1536	1073	2125	2155	1425	1894	1887	1942	1646	1837
ENSMUSG00000022043	Trim35	14	66297031	66311424	+	4618	protein_coding	tripartite motif-containing 35 [Source:MGI Symbol;Acc:MGI:1914104]	-	3467	3349	3015	2639	2926	3375	3222	2668	3064	3312	3460	2532	4341	3265	3606	2924	3871	3608	3289	2850	3822	3345	3216	2659	3376	2506	2455	1500	3099	2458	2501	1479	3237	2591	2221	2327	3098	2111	2082	2049
ENSMUSG00000001017	Chtop	3	90498956	90509498	-	3637	protein_coding	chromatin target of PRMT1 [Source:MGI Symbol;Acc:MGI:1913761]	-	3191	2873	2594	3475	2803	3019	3068	3511	2488	3061	3223	3256	3037	2717	3241	3325	3093	3371	3389	3473	2821	2845	3083	3187	2987	3581	2893	2932	2579	3426	2840	2575	2933	3626	3082	3827	2883	3232	2871	3305
ENSMUSG00000044792	Isca1	13	59755409	59769810	-	10680	protein_coding	iron-sulfur cluster assembly 1 [Source:MGI Symbol;Acc:MGI:1916296]	-	3140	3119	2652	2949	2891	3236	2953	3182	2513	3679	3198	3291	3138	2776	3165	3550	3309	3174	3280	3363	2949	2950	2975	3297	3424	3209	2366	2038	3394	3057	2432	2260	3650	3307	2460	3394	3078	2526	2496	2932
ENSMUSG00000017119	Nbr1	11	101552149	101581951	+	6871	protein_coding	NBR1, autophagy cargo receptor [Source:MGI Symbol;Acc:MGI:108498]	-	2269	2950	3024	3589	2027	3122	3105	4395	2348	2683	2845	3148	3134	2741	3100	3498	3070	3128	2701	3890	2963	2956	3111	3427	2472	2849	2190	2687	2231	2768	2290	2537	2308	2763	2272	2857	2147	2489	2531	2985
ENSMUSG00000038065	Mturn	6	54681624	54703851	+	5695	protein_coding	maturin, neural progenitor differentiation regulator homolog (Xenopus) [Source:MGI Symbol;Acc:MGI:1915485]	-	3804	3075	3182	2830	2985	2936	3162	2967	3342	3029	3604	2617	4572	2565	3439	2845	3422	2562	3168	3097	3557	2682	3282	2980	3802	2314	1703	1491	3900	1769	2109	1923	3688	2346	1902	2123	3328	2774	1995	2214
ENSMUSG00000056413	Adap1	5	139271876	139325622	-	3292	protein_coding	ArfGAP with dual PH domains 1 [Source:MGI Symbol;Acc:MGI:2442201]	-	4058	4695	2302	3104	3122	3833	2739	3000	2981	3599	3248	3435	3419	3613	2677	2422	3532	3991	2974	2802	3434	3931	2588	3016	3890	3981	2500	2621	3238	2791	2003	2375	3848	3630	1859	3073	3509	3352	2457	2423
[truncated: 53,394 more rows]
[truncated: 8 more columns]

## Sheet: 2.edgeR.Female
tissue	gene_id	logFC	logCPM	PValue	p_adj	up_down	gene_name	gene_chr	gene_start	gene_end	gene_strand	gene_length	gene_biotype	gene_description	tf_family
[truncated: 8,150 more rows]

## Sheet: 3.edgeR.Male
tissue	gene_id	logFC	logCPM	PValue	p_adj	up_down	gene_name	gene_chr	gene_start	gene_end	gene_strand	gene_length	gene_biotype	gene_description	tf_family
[truncated: 9,372 more rows]

[truncated: 2 more sheets: 4.Limma.Female, 5.Limma.Male]
