# Supplementary material for: Ablation of Death-Associated Protein Kinase 1 Changes the Transcriptomic Profile and Alters Neural-Related Pathways in the Brain
Source: Int J Mol Sci. 2023 Mar 31;24(7):6542. doi: 10.3390/ijms24076542 (PMC10095516; doi:10.3390/ijms24076542)
Supplement: Supplementary file 1 [file ijms-24-06542-s001.zip › ijms-2279477-supplementary/Supplemental File 2.xlsx]

## Sheet: 1.female_cere
tissue	gene_id	logCPM.edger	logFC.edger	padj.edger	logFC.limma	padj.limma	up_down.edger	up_down.limma	gene_name	gene_chr	gene_start	gene_end	gene_strand	gene_length	gene_biotype	gene_description	tf_family
cere	ENSMUSG00000102697	4.6083	4.98918	3.67665e-45	5.14056	1.84283e-05	up	up	Pcdhac2	18	37143503	37187657	+	5888	protein_coding	protocadherin alpha subfamily C, 2 [Source:MGI Symbol;Acc:MGI:1891443]	-
cere	ENSMUSG00000007653	6.67784	5.0315	1.15488e-44	5.063	2.30697e-06	up	up	Gabrb2	11	42419757	42629028	+	6360	protein_coding	gamma-aminobutyric acid (GABA) A receptor, subunit beta 2 [Source:MGI Symbol;Acc:MGI:95620]	-
cere	ENSMUSG00000049148	3.61691	5.42062	1.50219e-50	4.89421	5.65151e-07	up	up	Plcxd3	15	4375491	4575553	+	5042	protein_coding	phosphatidylinositol-specific phospholipase C, X domain containing 3 [Source:MGI Symbol;Acc:MGI:2442605]	-
cere	ENSMUSG00000103332	2.59037	4.81446	2.47912e-25	4.69296	6.60582e-05	up	up	Pcdhga2	18	37668953	37841870	+	4689	protein_coding	protocadherin gamma subfamily A, 2 [Source:MGI Symbol;Acc:MGI:1935214]	-
cere	ENSMUSG00000031189	3.18055	5.20325	1.49021e-44	4.68698	2.16162e-06	up	up	Aff2	X	69360294	69868037	+	7267	protein_coding	AF4/FMR2 family, member 2 [Source:MGI Symbol;Acc:MGI:1202294]	-
cere	ENSMUSG00000110086	2.72618	4.69599	4.49421e-27	4.55826	1.84283e-05	up	up	Gm45623	13	56752371	56753827	-	1457	protein_coding	predicted gene 45623 [Source:MGI Symbol;Acc:MGI:5791459]	-
cere	ENSMUSG00000047976	6.66684	4.54263	1.22033e-63	4.54211	5.65151e-07	up	up	Kcna1	6	126640397	126646384	-	4780	protein_coding	potassium voltage-gated channel, shaker-related subfamily, member 1 [Source:MGI Symbol;Acc:MGI:96654]	-
cere	ENSMUSG00000103770	1.94161	5.79173	2.16053e-29	4.49094	6.34364e-06	up	up	Pcdha9	18	36997880	37187657	+	5341	protein_coding	protocadherin alpha 9 [Source:MGI Symbol;Acc:MGI:2447322]	-
cere	ENSMUSG00000048732	4.43349	4.52153	1.43169e-53	4.46964	2.16162e-06	up	up	Klhl11	11	100462614	100472741	-	2393	protein_coding	kelch-like 11 [Source:MGI Symbol;Acc:MGI:2388648]	-
cere	ENSMUSG00000095334	2.99719	4.70354	1.93338e-33	4.4549	1.61737e-05	up	up	Gm21984	7	126942144	126952873	+	822	processed_transcript	predicted gene 21984 [Source:MGI Symbol;Acc:MGI:5439453]	-
cere	ENSMUSG00000109836	5.27331	4.47172	3.0404e-78	4.4462	5.65151e-07	up	up	Gm45884	18	36292626	36296041	+	3416	TEC	predicted gene 45884 [Source:MGI Symbol;Acc:MGI:5804999]	-
cere	ENSMUSG00000038630	3.83077	4.6153	2.90545e-49	4.38644	7.33789e-07	up	up	Zkscan16	4	58943628	58958355	+	2794	protein_coding	zinc finger with KRAB and SCAN domains 16 [Source:MGI Symbol;Acc:MGI:3510405]	-
cere	ENSMUSG00000035431	2.24382	4.67033	1.60857e-21	4.33372	5.37301e-05	up	up	Sstr1	12	58211772	58214444	+	2046	protein_coding	somatostatin receptor 1 [Source:MGI Symbol;Acc:MGI:98327]	-
cere	ENSMUSG00000073514	2.07903	5.5138	9.89165e-18	4.31469	3.87113e-05	up	up	Dok6	18	89301082	89769528	-	5146	protein_coding	docking protein 6 [Source:MGI Symbol;Acc:MGI:3639495]	-
cere	ENSMUSG00000109006	2.76562	4.21829	4.68546e-20	4.3137	0.000143154	up	up	B230209E15Rik	7	61529871	61615327	-	1752	lincRNA	RIKEN cDNA B230209E15 gene [Source:MGI Symbol;Acc:MGI:2442668]	-
cere	ENSMUSG00000031210	3.37852	4.00659	6.62843e-17	4.28296	9.2924e-05	up	up	Gpr165	X	96713441	96719388	+	4545	protein_coding	G protein-coupled receptor 165 [Source:MGI Symbol;Acc:MGI:1923456]	-
cere	ENSMUSG00000024298	4.70751	4.33392	3.41326e-51	4.28118	2.16162e-06	up	up	Zfp871	17	32771236	32788287	-	5376	protein_coding	zinc finger protein 871 [Source:MGI Symbol;Acc:MGI:1921793]	-
cere	ENSMUSG00000104346	3.17569	4.54183	1.32227e-35	4.22456	2.85797e-06	up	up	Pcdhga3	18	37674307	37841873	+	4720	protein_coding	protocadherin gamma subfamily A, 3 [Source:MGI Symbol;Acc:MGI:1935215]	-
cere	ENSMUSG00000000263	4.07481	4.38196	4.06718e-13	4.20988	0.000274066	up	up	Glra1	11	55514238	55608198	-	2414	protein_coding	glycine receptor, alpha 1 subunit [Source:MGI Symbol;Acc:MGI:95747]	-
cere	ENSMUSG00000050511	2.2501	4.14679	2.74289e-10	4.19573	0.000297008	up	up	Oprd1	4	132110726	132144486	-	4021	protein_coding	opioid receptor, delta 1 [Source:MGI Symbol;Acc:MGI:97438]	-
cere	ENSMUSG00000060534	1.73966	5.77262	3.50303e-20	4.18096	1.61737e-05	up	up	Dcc	18	71258738	72351069	-	8067	protein_coding	deleted in colorectal carcinoma [Source:MGI Symbol;Acc:MGI:94869]	-
cere	ENSMUSG00000103897	2.58861	4.17162	1.20932e-18	4.15601	0.000132809	up	up	Pcdhga8	18	37725706	37841873	+	4730	protein_coding	protocadherin gamma subfamily A, 8 [Source:MGI Symbol;Acc:MGI:1935221]	-
cere	ENSMUSG00000030525	2.96396	4.46123	7.04821e-39	4.12746	1.65083e-06	up	up	Chrna7	7	63098692	63212569	-	4505	protein_coding	cholinergic receptor, nicotinic, alpha polypeptide 7 [Source:MGI Symbol;Acc:MGI:99779]	-
cere	ENSMUSG00000047344	3.90507	4.1544	1.69271e-39	4.10445	1.06994e-05	up	up	Lancl3	X	9199902	9268085	+	3991	protein_coding	LanC lantibiotic synthetase component C-like 3 (bacterial) [Source:MGI Symbol;Acc:MGI:2443335]	-
cere	ENSMUSG00000025019	2.64679	4.41926	5.26071e-21	4.07261	5.37301e-05	up	up	Lcor	19	41482645	41562246	+	7620	protein_coding	ligand dependent nuclear receptor corepressor [Source:MGI Symbol;Acc:MGI:2443930]	-
cere	ENSMUSG00000103793	3.2405	4.01227	1.59498e-23	4.04641	4.31567e-05	up	up	Pcdhga6	18	37707039	37841873	+	4733	protein_coding	protocadherin gamma subfamily A, 6 [Source:MGI Symbol;Acc:MGI:1935218]	-
cere	ENSMUSG00000047959	1.93427	4.9814	2.23327e-18	4.04598	3.10397e-05	up	up	Kcna3	3	107036169	107038070	+	1902	protein_coding	potassium voltage-gated channel, shaker-related subfamily, member 3 [Source:MGI Symbol;Acc:MGI:96660]	-
cere	ENSMUSG00000054178	2.92779	4.53585	8.41865e-26	4.04415	1.01484e-05	up	up	Gm9938	19	23723279	23725034	+	1756	protein_coding	predicted gene 9938 [Source:MGI Symbol;Acc:MGI:3641836]	-
cere	ENSMUSG00000054640	3.95	4.08302	1.48794e-38	4.02933	9.25234e-06	up	up	Slc8a1	17	81388691	81649607	-	2934	protein_coding	solute carrier family 8 (sodium/calcium exchanger), member 1 [Source:MGI Symbol;Acc:MGI:107956]	-
cere	ENSMUSG00000047773	1.16199	6.72452	2.88105e-16	4.00807	2.56897e-05	up	up	Ankfn1	11	89390223	89777653	-	6173	protein_coding	ankyrin-repeat and fibronectin type III domain containing 1 [Source:MGI Symbol;Acc:MGI:2686021]	zf-C2H2
cere	ENSMUSG00000073016	2.28933	4.68174	4.88175e-27	4.00254	3.02951e-06	up	up	Uprt	X	104482818	104507490	+	2304	protein_coding	uracil phosphoribosyltransferase [Source:MGI Symbol;Acc:MGI:2685620]	-
cere	ENSMUSG00000102918	4.93804	3.86064	7.08063e-27	3.99868	1.98549e-05	up	up	Pcdhgc3	18	37806364	37841873	+	5499	protein_coding	protocadherin gamma subfamily C, 3 [Source:MGI Symbol;Acc:MGI:1935201]	-
cere	ENSMUSG00000005580	5.13217	3.97824	4.56768e-51	3.98796	2.21903e-06	up	up	Adcy9	16	4287529	4420498	-	5197	protein_coding	adenylate cyclase 9 [Source:MGI Symbol;Acc:MGI:108450]	-
cere	ENSMUSG00000037341	4.25933	4.07324	1.12504e-37	3.96263	3.62626e-06	up	up	Slc9a7	X	20105754	20291807	-	3820	protein_coding	solute carrier family 9 (sodium/hydrogen exchanger), member 7 [Source:MGI Symbol;Acc:MGI:2444530]	Homeobox
cere	ENSMUSG00000103310	1.56511	4.80554	3.63995e-19	3.93592	4.77561e-05	up	up	Pcdha12	18	37020149	37187657	+	5335	protein_coding	protocadherin alpha 12 [Source:MGI Symbol;Acc:MGI:1298370]	-
cere	ENSMUSG00000107810	2.14349	4.42605	1.62354e-20	3.9323	4.23691e-05	up	up	Gm18609	6	128185277	128188877	+	3601	processed_pseudogene	predicted gene, 18609 [Source:MGI Symbol;Acc:MGI:5010794]	-
cere	ENSMUSG00000041216	4.41417	3.97189	2.37166e-46	3.92903	2.16162e-06	up	up	Clvs1	4	9269293	9451691	+	7566	protein_coding	clavesin 1 [Source:MGI Symbol;Acc:MGI:1921688]	-
cere	ENSMUSG00000034390	5.76705	3.83919	3.05519e-44	3.92377	2.84985e-06	up	up	Cmip	8	117257064	117459430	+	6495	protein_coding	c-Maf inducing protein [Source:MGI Symbol;Acc:MGI:1921690]	-
cere	ENSMUSG00000042631	2.95026	4.16328	5.75565e-22	3.89654	3.45932e-05	up	up	Xkr7	2	153031852	153055775	+	2711	protein_coding	X-linked Kx blood group related 7 [Source:MGI Symbol;Acc:MGI:3526711]	-
cere	ENSMUSG00000103088	4.20121	3.8998	5.68898e-29	3.86563	1.48177e-05	up	up	Pcdhgb6	18	37742094	37841873	+	4684	protein_coding	protocadherin gamma subfamily B, 6 [Source:MGI Symbol;Acc:MGI:1935197]	-
cere	ENSMUSG00000051149	2.06186	4.52049	3.68627e-20	3.86014	2.56514e-05	up	up	Adnp	2	168180986	168207112	-	5350	protein_coding	activity-dependent neuroprotective protein [Source:MGI Symbol;Acc:MGI:1338758]	-
cere	ENSMUSG00000053465	1.75588	4.49103	8.27915e-18	3.81293	5.17922e-05	up	up	Hs6st3	14	119138341	119869815	+	1708	protein_coding	heparan sulfate 6-O-sulfotransferase 3 [Source:MGI Symbol;Acc:MGI:1354960]	-
cere	ENSMUSG00000033792	2.70829	4.26323	1.94156e-32	3.80428	1.52679e-06	up	up	Atp7a	X	106027276	106124926	+	8734	protein_coding	ATPase, Cu++ transporting, alpha polypeptide [Source:MGI Symbol;Acc:MGI:99400]	zf-C2H2
cere	ENSMUSG00000103037	1.95013	4.3797	5.26938e-20	3.78646	4.864e-05	up	up	Pcdhgb1	18	37680233	37841870	+	5776	protein_coding	protocadherin gamma subfamily B, 1 [Source:MGI Symbol;Acc:MGI:1935169]	-
cere	ENSMUSG00000102742	3.10673	3.88083	3.36803e-26	3.75098	2.08694e-05	up	up	Pcdhga11	18	37755731	37841873	+	4756	protein_coding	protocadherin gamma subfamily A, 11 [Source:MGI Symbol;Acc:MGI:1935228]	-
cere	ENSMUSG00000025240	5.77892	3.62835	3.64292e-34	3.74706	6.34364e-06	up	up	Sacm1l	9	123529759	123592600	+	3738	protein_coding	SAC1 suppressor of actin mutations 1-like (yeast) [Source:MGI Symbol;Acc:MGI:1933169]	-
cere	ENSMUSG00000103567	2.33437	4.09151	9.82113e-21	3.74534	4.86681e-05	up	up	Pcdhga5	18	37694380	37841873	+	4664	protein_coding	protocadherin gamma subfamily A, 5 [Source:MGI Symbol;Acc:MGI:1935217]	-
cere	ENSMUSG00000034402	2.07198	3.96567	4.06068e-18	3.71929	7.32286e-05	up	up	Kcnh5	12	74897220	75177332	-	4058	protein_coding	potassium voltage-gated channel, subfamily H (eag-related), member 5 [Source:MGI Symbol;Acc:MGI:3584508]	-
cere	ENSMUSG00000041710	2.80545	4.11333	5.26824e-27	3.70631	2.5154e-06	up	up	Trpc5	X	144381671	144688180	-	5014	protein_coding	transient receptor potential cation channel, subfamily C, member 5 [Source:MGI Symbol;Acc:MGI:109524]	-
cere	ENSMUSG00000102440	2.49345	3.57277	7.30341e-11	3.65957	0.000296413	up	up	Pcdhga9	18	37736936	37841870	+	5586	protein_coding	protocadherin gamma subfamily A, 9 [Source:MGI Symbol;Acc:MGI:1935226]	-
cere	ENSMUSG00000028542	5.74919	3.43129	3.91826e-19	3.65696	4.63695e-05	up	up	Slc6a9	4	117834506	117875198	+	5141	protein_coding	solute carrier family 6 (neurotransmitter transporter, glycine), member 9 [Source:MGI Symbol;Acc:MGI:95760]	-
cere	ENSMUSG00000067028	3.73666	3.80828	6.28541e-27	3.65013	2.05203e-05	up	up	Cntnap5b	1	99772765	100485942	+	5205	protein_coding	contactin associated protein-like 5B [Source:MGI Symbol;Acc:MGI:3664583]	zf-C2H2
cere	ENSMUSG00000040372	3.28713	3.88909	1.23329e-21	3.64739	3.36247e-05	up	up	Gpr63	4	24966407	25009233	+	2588	protein_coding	G protein-coupled receptor 63 [Source:MGI Symbol;Acc:MGI:2135884]	-
cere	ENSMUSG00000051599	1.52747	4.46283	2.08668e-13	3.64169	0.000106564	up	up	Pcdhb2	18	37294812	37297624	+	2813	protein_coding	protocadherin beta 2 [Source:MGI Symbol;Acc:MGI:2136735]	-
cere	ENSMUSG00000024978	5.43058	3.63285	1.13965e-62	3.64134	1.14544e-06	up	up	Gpam	19	55069734	55099451	-	3832	protein_coding	glycerol-3-phosphate acyltransferase, mitochondrial [Source:MGI Symbol;Acc:MGI:109162]	-
cere	ENSMUSG00000025262	4.93558	3.6067	1.46774e-48	3.6351	2.3567e-06	up	up	Fam120c	X	151344175	151471842	+	5823	protein_coding	family with sequence similarity 120, member C [Source:MGI Symbol;Acc:MGI:2387687]	-
cere	ENSMUSG00000014498	5.52487	3.52325	8.71635e-33	3.62484	9.67534e-06	up	up	Ankrd52	10	128377115	128408704	+	8401	protein_coding	ankyrin repeat domain 52 [Source:MGI Symbol;Acc:MGI:2444029]	-
cere	ENSMUSG00000104318	0.95091	5.59225	4.45001e-16	3.61715	2.30338e-05	up	up	Pcdha7	18	36973802	37187657	+	5337	protein_coding	protocadherin alpha 7 [Source:MGI Symbol;Acc:MGI:1298369]	-
cere	ENSMUSG00000104148	1.48979	4.58053	9.16734e-19	3.61619	1.77646e-05	up	up	Pcdha2	18	36939205	37187657	+	5361	protein_coding	protocadherin alpha 2 [Source:MGI Symbol;Acc:MGI:2681880]	-
cere	ENSMUSG00000031010	7.09773	3.59496	3.21229e-71	3.60136	4.60633e-07	up	up	Usp9x	X	13071498	13173328	+	15051	protein_coding	ubiquitin specific peptidase 9, X chromosome [Source:MGI Symbol;Acc:MGI:894681]	zf-C2H2
cere	ENSMUSG00000007440	1.45089	4.51123	2.04708e-18	3.59459	2.63624e-05	up	up	Pcdha11	18	37005203	37187657	+	5359	protein_coding	protocadherin alpha 11 [Source:MGI Symbol;Acc:MGI:1298372]	-
cere	ENSMUSG00000042082	4.61492	3.52389	1.97404e-32	3.59238	1.00696e-05	up	up	Arsb	13	93771630	93943016	+	6037	protein_coding	arylsulfatase B [Source:MGI Symbol;Acc:MGI:88075]	-
cere	ENSMUSG00000103472	3.10651	3.61584	5.4462e-27	3.59048	2.24158e-05	up	up	Pcdhga7	18	37714764	37841873	+	5217	protein_coding	protocadherin gamma subfamily A, 7 [Source:MGI Symbol;Acc:MGI:1935219]	-
cere	ENSMUSG00000102543	2.48476	3.44561	2.40962e-12	3.57731	0.000571554	up	up	Pcdhgc5	18	37819513	37841873	+	7627	protein_coding	protocadherin gamma subfamily C, 5 [Source:MGI Symbol;Acc:MGI:1935205]	-
cere	ENSMUSG00000070583	2.3054	3.91582	2.44913e-23	3.571	1.53679e-05	up	up	Fv1	4	147868979	147870358	+	1380	protein_coding	Friend virus susceptibility 1 [Source:MGI Symbol;Acc:MGI:95595]	-
cere	ENSMUSG00000031822	4.39831	3.62224	6.66646e-31	3.52634	6.32287e-06	up	up	Gse1	8	120228456	120581390	+	10351	protein_coding	genetic suppressor element 1, coiled-coil protein [Source:MGI Symbol;Acc:MGI:1098275]	-
cere	ENSMUSG00000055980	3.55736	3.54952	1.10432e-30	3.46039	9.99316e-06	up	up	Irs1	1	82233101	82291416	-	9144	protein_coding	insulin receptor substrate 1 [Source:MGI Symbol;Acc:MGI:99454]	-
cere	ENSMUSG00000028703	4.44273	3.50383	2.82166e-53	3.43986	5.65151e-07	up	up	Lrrc41	4	116075269	116097043	+	3713	protein_coding	leucine rich repeat containing 41 [Source:MGI Symbol;Acc:MGI:2441984]	-
cere	ENSMUSG00000097960	3.10007	3.59063	2.86046e-21	3.4312	2.08694e-05	up	up	A330074K22Rik	8	120204434	120228230	-	2489	lincRNA	RIKEN cDNA A330074K22 gene [Source:MGI Symbol;Acc:MGI:3045392]	-
cere	ENSMUSG00000101523	3.707	3.54546	4.54074e-27	3.42439	9.07041e-06	up	up	Gm10031	1	156524012	156526664	+	2653	protein_coding	predicted pseudogene 10031 [Source:MGI Symbol;Acc:MGI:3704198]	-
cere	ENSMUSG00000032788	6.43804	3.219	6.34467e-21	3.41315	3.39759e-05	up	up	Pdxk	10	78436744	78464975	-	5397	protein_coding	pyridoxal (pyridoxine, vitamin B6) kinase [Source:MGI Symbol;Acc:MGI:1351869]	-
cere	ENSMUSG00000056553	6.56376	3.1874	1.2735e-17	3.41173	4.31721e-05	up	up	Ptprn2	12	116485720	117276849	+	8602	protein_coding	protein tyrosine phosphatase, receptor type, N polypeptide 2 [Source:MGI Symbol;Acc:MGI:107418]	PAX
cere	ENSMUSG00000041945	0.304911	7.84373	4.81695e-14	3.39045	4.46378e-05	up	up	Mfsd9	1	40772038	40790687	-	5125	protein_coding	major facilitator superfamily domain containing 9 [Source:MGI Symbol;Acc:MGI:2443548]	-
cere	ENSMUSG00000047643	4.04406	3.42219	3.69106e-19	3.38226	4.70281e-05	up	up	Gm5454	13	103356252	103357704	+	1453	processed_pseudogene	predicted gene 5454 [Source:MGI Symbol;Acc:MGI:3648286]	-
cere	ENSMUSG00000034218	3.79682	3.45798	2.94443e-31	3.37127	6.32287e-06	up	up	Atm	9	53439149	53536740	-	10338	protein_coding	ataxia telangiectasia mutated [Source:MGI Symbol;Acc:MGI:107202]	-
cere	ENSMUSG00000024027	0.238564	6.06942	7.78064e-11	3.34587	0.000176828	up	up	Glp1r	17	30901867	30936510	+	1480	protein_coding	glucagon-like peptide 1 receptor [Source:MGI Symbol;Acc:MGI:99571]	-
cere	ENSMUSG00000047485	4.12714	3.32832	3.91662e-17	3.33271	7.51542e-05	up	up	Klhl34	X	157818435	157820369	+	1935	protein_coding	kelch-like 34 [Source:MGI Symbol;Acc:MGI:2685234]	-
cere	ENSMUSG00000085873	1.32363	4.08584	7.63635e-15	3.29671	5.01298e-05	up	up	Ttc39aos1	4	109403794	109406155	-	858	antisense	Ttc39a opposite strand RNA 1 [Source:MGI Symbol;Acc:MGI:3651956]	-
cere	ENSMUSG00000043467	3.42534	3.53271	1.87292e-24	3.28255	6.34364e-06	up	up	Zbtb37	1	161002922	161034849	-	18814	protein_coding	zinc finger and BTB domain containing 37 [Source:MGI Symbol;Acc:MGI:2444467]	-
cere	ENSMUSG00000024127	8.23994	3.12255	5.23242e-22	3.28013	1.95702e-05	up	up	Prepl	17	85063477	85090267	-	3830	protein_coding	prolyl endopeptidase-like [Source:MGI Symbol;Acc:MGI:2441932]	-
cere	ENSMUSG00000033855	2.57535	3.48892	3.36803e-26	3.27783	4.92584e-06	up	up	Ston1	17	88597684	88662586	+	4521	protein_coding	stonin 1 [Source:MGI Symbol;Acc:MGI:1924307]	zf-C2H2
cere	ENSMUSG00000051951	3.32029	3.41186	1.54537e-29	3.26953	4.55041e-06	up	up	Xkr4	1	3205901	3671498	-	6094	protein_coding	X-linked Kx blood group related 4 [Source:MGI Symbol;Acc:MGI:3528744]	-
cere	ENSMUSG00000033124	5.43162	3.22155	3.67665e-45	3.26298	3.18009e-06	up	up	Atg9a	1	75180860	75192196	-	5762	protein_coding	autophagy related 9A [Source:MGI Symbol;Acc:MGI:2138446]	-
cere	ENSMUSG00000033624	4.66812	3.24549	1.97426e-39	3.24816	2.85797e-06	up	up	Pdpr	8	111094630	111137074	+	5028	protein_coding	pyruvate dehydrogenase phosphatase regulatory subunit [Source:MGI Symbol;Acc:MGI:2442188]	-
cere	ENSMUSG00000111394	2.2651	3.05155	6.78397e-10	3.24777	0.00143298	up	up	AC160637.1	9	59672814	59676700	+	3887	TEC	novel transcript	-
cere	ENSMUSG00000019883	2.8923	2.6459	8.31637e-05	3.23738	0.00213591	up	up	Echdc1	10	29313166	29347469	+	4125	protein_coding	enoyl Coenzyme A hydratase domain containing 1 [Source:MGI Symbol;Acc:MGI:1277169]	-
cere	ENSMUSG00000023036	3.63283	3.37467	1.11745e-31	3.23642	1.95865e-06	up	up	Pcdhgc4	18	37815079	37841873	+	5596	protein_coding	protocadherin gamma subfamily C, 4 [Source:MGI Symbol;Acc:MGI:1935203]	-
cere	ENSMUSG00000038473	4.06918	3.22703	1.59945e-32	3.22409	8.59848e-06	up	up	Nos1ap	1	170302668	170589861	-	7249	protein_coding	nitric oxide synthase 1 (neuronal) adaptor protein [Source:MGI Symbol;Acc:MGI:1917979]	-
cere	ENSMUSG00000029638	1.69262	3.73317	6.66827e-17	3.21347	2.08694e-05	up	up	Glcci1	6	8509600	8597548	+	7756	protein_coding	glucocorticoid induced transcript 1 [Source:MGI Symbol;Acc:MGI:2179717]	-
cere	ENSMUSG00000022159	2.52579	3.47157	4.10381e-25	3.21212	2.85797e-06	up	up	Rab2b	14	52261759	52279545	-	4163	protein_coding	RAB2B, member RAS oncogene family [Source:MGI Symbol;Acc:MGI:1923588]	RXR-like
cere	ENSMUSG00000110067	0.618692	4.9032	5.59408e-10	3.21154	0.000160552	up	up	6330411D24Rik	4	142598441	143074839	-	1568	processed_transcript	RIKEN cDNA 6330411D24 gene [Source:MGI Symbol;Acc:MGI:1917975]	-
cere	ENSMUSG00000028246	4.92997	3.16301	1.97105e-32	3.20181	7.60488e-06	up	up	Faxc	4	21931329	21996839	+	8362	protein_coding	failed axon connections homolog [Source:MGI Symbol;Acc:MGI:1923382]	-
cere	ENSMUSG00000054659	1.76746	3.35723	2.28889e-12	3.1966	0.00026673	up	up	Pm20d2	4	33174230	33189737	-	1834	protein_coding	peptidase M20 domain containing 2 [Source:MGI Symbol;Acc:MGI:2685270]	-
cere	ENSMUSG00000022801	3.95801	3.29286	2.78655e-35	3.19477	2.16162e-06	up	up	Lrch3	16	32914100	33015647	+	6610	protein_coding	leucine-rich repeats and calponin homology (CH) domain containing 3 [Source:MGI Symbol;Acc:MGI:1917394]	-
cere	ENSMUSG00000005893	5.44947	3.24544	3.3727e-53	3.19177	5.65151e-07	up	up	Nr2c2	6	92091390	92174294	+	14935	protein_coding	nuclear receptor subfamily 2, group C, member 2 [Source:MGI Symbol;Acc:MGI:1352466]	-
cere	ENSMUSG00000034584	5.82519	3.27914	1.01806e-23	3.18753	3.57323e-05	up	up	Exph5	9	53301670	53377514	+	10519	protein_coding	exophilin 5 [Source:MGI Symbol;Acc:MGI:2443248]	-
cere	ENSMUSG00000050141	1.02049	4.01319	1.78002e-14	3.18497	7.22463e-05	up	up	Fam205c	4	42868004	42874234	-	1871	protein_coding	family with sequence similarity 205, member C [Source:MGI Symbol;Acc:MGI:2679716]	-
cere	ENSMUSG00000089704	0.556752	5.17229	2.05944e-12	3.17402	4.70281e-05	up	up	Galnt2	8	124231391	124345724	+	4282	protein_coding	polypeptide N-acetylgalactosaminyltransferase 2 [Source:MGI Symbol;Acc:MGI:894694]	-
cere	ENSMUSG00000090053	2.0745	3.43379	4.74819e-19	3.17321	2.90872e-05	up	up	Palm2	4	57434247	57712016	+	3616	protein_coding	paralemmin 2 [Source:MGI Symbol;Acc:MGI:1934601]	-
cere	ENSMUSG00000025006	5.55169	3.19451	1.42129e-62	3.17173	4.60633e-07	up	up	Sorbs1	19	40294753	40513779	-	13472	protein_coding	sorbin and SH3 domain containing 1 [Source:MGI Symbol;Acc:MGI:700014]	-
cere	ENSMUSG00000081957	1.12557	3.90087	3.01479e-10	3.16971	0.000249142	up	up	Ak3l2-ps	2	72633936	72634607	+	672	processed_pseudogene	adenylate kinase 3-like 2, pseudogene [Source:MGI Symbol;Acc:MGI:3574349]	-
cere	ENSMUSG00000025437	6.08584	3.02494	2.10941e-23	3.1688	2.24158e-05	up	up	Usp33	3	152346478	152393617	+	9675	protein_coding	ubiquitin specific peptidase 33 [Source:MGI Symbol;Acc:MGI:2159711]	-
cere	ENSMUSG00000022861	6.34341	3.08046	2.12899e-19	3.12752	6.10422e-05	up	up	Dgkg	16	22468461	22657221	-	9255	protein_coding	diacylglycerol kinase, gamma [Source:MGI Symbol;Acc:MGI:105060]	-
cere	ENSMUSG00000032092	0.667349	4.25433	2.51176e-11	3.12518	0.00013389	up	up	Mpzl2	9	45039799	45054015	+	6968	protein_coding	myelin protein zero-like 2 [Source:MGI Symbol;Acc:MGI:1289160]	-
cere	ENSMUSG00000021823	4.02403	3.0649	1.06867e-25	3.12333	3.80504e-05	up	up	Vcl	14	20929398	21033676	+	8191	protein_coding	vinculin [Source:MGI Symbol;Acc:MGI:98927]	-
cere	ENSMUSG00000022829	5.2516	3.15292	9.23582e-33	3.11489	7.60488e-06	up	up	Stxbp5l	16	37114942	37384962	-	8521	protein_coding	syntaxin binding protein 5-like [Source:MGI Symbol;Acc:MGI:2443815]	-
cere	ENSMUSG00000111027	1.232	3.85353	5.60359e-14	3.10746	5.01544e-05	up	up	Gm2981	9	75061354	75062047	-	694	processed_pseudogene	predicted gene 2981 [Source:MGI Symbol;Acc:MGI:3781159]	-
cere	ENSMUSG00000010825	4.44428	3.21524	9.96824e-17	3.10153	0.000107873	up	up	Grid2ip	5	143357338	143392152	+	6773	protein_coding	glutamate receptor, ionotropic, delta 2 (Grid2) interacting protein 1 [Source:MGI Symbol;Acc:MGI:2176213]	-
cere	ENSMUSG00000073079	2.10839	3.37672	2.34592e-12	3.09266	0.000101227	up	up	Srp54a	12	55080262	55115367	+	5325	protein_coding	signal recognition particle 54A [Source:MGI Symbol;Acc:MGI:1346087]	-
cere	ENSMUSG00000103694	0.487558	4.47173	5.14403e-12	3.0772	5.17922e-05	up	up	Gm37530	4	42034581	42039512	+	4932	TEC	predicted gene, 37530 [Source:MGI Symbol;Acc:MGI:5610758]	-
cere	ENSMUSG00000031376	7.23372	3.06309	1.92906e-46	3.05912	1.55419e-06	up	up	Atp2b3	X	73503086	73571005	+	4820	protein_coding	ATPase, Ca++ transporting, plasma membrane 3 [Source:MGI Symbol;Acc:MGI:1347353]	-
cere	ENSMUSG00000066571	4.3857	3.03963	2.60718e-32	3.05898	6.34364e-06	up	up	4931406P16Rik	7	34236707	34313551	-	8239	protein_coding	RIKEN cDNA 4931406P16 gene [Source:MGI Symbol;Acc:MGI:1924311]	-
cere	ENSMUSG00000103707	0.502234	5.00143	5.58399e-09	3.02102	0.000335588	up	up	Pcdha6	18	36967631	37187657	+	5367	protein_coding	protocadherin alpha 6 [Source:MGI Symbol;Acc:MGI:1298367]	-
cere	ENSMUSG00000103255	1.60318	2.95239	2.90489e-08	3.01992	0.00120945	up	up	Pcdhac1	18	37090013	37187657	+	5419	protein_coding	protocadherin alpha subfamily C, 1 [Source:MGI Symbol;Acc:MGI:1891442]	-
cere	ENSMUSG00000060716	5.50922	2.95065	1.14499e-25	3.01727	1.82499e-05	up	up	Plekhh1	12	79029163	79081655	+	6718	protein_coding	pleckstrin homology domain containing, family H (with MyTH4 domain) member 1 [Source:MGI Symbol;Acc:MGI:2144989]	-
cere	ENSMUSG00000103585	1.66875	2.90361	2.34056e-07	3.00482	0.00164076	up	up	Pcdhgb4	18	37720369	37841870	+	5812	protein_coding	protocadherin gamma subfamily B, 4 [Source:MGI Symbol;Acc:MGI:1935173]	-
cere	ENSMUSG00000107962	1.62264	3.45032	1.40505e-06	3.00459	0.0018558	up	up	Gm43980	6	49254851	49256462	+	1612	TEC	predicted gene, 43980 [Source:MGI Symbol;Acc:MGI:5690372]	-
cere	ENSMUSG00000026676	1.85976	2.74111	4.08321e-06	2.97873	0.00305882	up	up	Ccdc3	2	5137776	5230878	+	2670	protein_coding	coiled-coil domain containing 3 [Source:MGI Symbol;Acc:MGI:1921436]	-
cere	ENSMUSG00000094441	2.50825	2.57616	1.06528e-05	2.97308	0.00129	up	up	Zfp955a	17	33241519	33255040	-	1638	protein_coding	zinc finger protein 955A [Source:MGI Symbol;Acc:MGI:4834570]	-
cere	ENSMUSG00000066687	4.58044	2.89454	7.32759e-17	2.97297	7.41486e-05	up	up	Zbtb16	9	48654297	48836222	-	5283	protein_coding	zinc finger and BTB domain containing 16 [Source:MGI Symbol;Acc:MGI:103222]	-
cere	ENSMUSG00000111942	3.32139	3.04942	7.05711e-29	2.96336	3.18009e-06	up	up	Gm5182	12	10152142	10158233	+	6092	processed_pseudogene	predicted gene 5182 [Source:MGI Symbol;Acc:MGI:3649174]	-
cere	ENSMUSG00000094410	0.672008	4.08612	1.41504e-08	2.96024	0.000554819	up	up	Gm38394	1	133619940	133661318	-	10156	protein_coding	predicted gene, 38394 [Source:MGI Symbol;Acc:MGI:5614057]	-
cere	ENSMUSG00000021699	4.79546	2.97785	1.01429e-44	2.95944	1.37551e-06	up	up	Pde4d	13	108449948	109953461	+	12006	protein_coding	phosphodiesterase 4D, cAMP specific [Source:MGI Symbol;Acc:MGI:99555]	-
cere	ENSMUSG00000038048	1.61256	3.58419	3.72733e-08	2.95744	0.00084243	up	up	Cntnap5c	17	57769570	58410355	+	3931	protein_coding	contactin associated protein-like 5C [Source:MGI Symbol;Acc:MGI:3646013]	Pou
cere	ENSMUSG00000037112	3.68789	2.97878	6.10796e-25	2.94108	2.08694e-05	up	up	Sik2	9	50892801	51009073	-	9539	protein_coding	salt inducible kinase 2 [Source:MGI Symbol;Acc:MGI:2445031]	-
cere	ENSMUSG00000033107	0.807212	3.13854	9.51102e-08	2.93968	0.000832401	up	up	Rnf125	18	20944625	20983848	+	1334	protein_coding	ring finger protein 125 [Source:MGI Symbol;Acc:MGI:1914914]	-
cere	ENSMUSG00000113184	3.43876	3.05019	7.55216e-30	2.93643	1.95865e-06	up	up	AC125351.1	12	81717830	81720052	-	2223	lincRNA	novel transcript	-
cere	ENSMUSG00000074737	0.232262	4.89838	1.74764e-09	2.92658	0.000247916	up	up	C530025M09Rik	2	149830524	149831213	-	690	protein_coding	RIKEN cDNA C530025M09 gene [Source:MGI Symbol;Acc:MGI:2442090]	-
cere	ENSMUSG00000103092	1.56657	3.47699	7.47057e-14	2.90772	3.36247e-05	up	up	Pcdha5	18	36960440	37187657	+	5206	protein_coding	protocadherin alpha 5 [Source:MGI Symbol;Acc:MGI:1298371]	-
cere	ENSMUSG00000104222	0.474885	3.81664	3.63739e-09	2.9015	0.000312411	up	up	Gm7292	6	117716342	117718868	+	2527	lincRNA	predicted gene 7292 [Source:MGI Symbol;Acc:MGI:3645786]	-
cere	ENSMUSG00000058571	3.37274	2.88054	2.52709e-14	2.89848	0.000227223	up	up	Gpc6	14	116925315	117976544	+	6425	protein_coding	glypican 6 [Source:MGI Symbol;Acc:MGI:1346322]	-
cere	ENSMUSG00000086905	-0.0712825	7.33637	5.79955e-10	2.89786	0.000230814	up	up	Gm13716	2	85196932	85198675	+	808	antisense	predicted gene 13716 [Source:MGI Symbol;Acc:MGI:3650432]	-
cere	ENSMUSG00000034071	1.81833	3.21769	1.32049e-17	2.89147	1.71244e-05	up	up	Zfp551	7	12415153	12422751	-	2636	protein_coding	zinc fingr protein 551 [Source:MGI Symbol;Acc:MGI:3588205]	-
cere	ENSMUSG00000034739	3.05833	2.02172	0.0164494	2.89033	0.0122471	up	up	Mfrp	9	44101729	44109187	+	4334	protein_coding	membrane frizzled-related protein [Source:MGI Symbol;Acc:MGI:2385957]	-
cere	ENSMUSG00000047466	4.78463	2.85827	3.1994e-32	2.88725	6.34364e-06	up	up	8030462N17Rik	18	77633281	77714010	-	3418	protein_coding	RIKEN cDNA 8030462N17 gene [Source:MGI Symbol;Acc:MGI:2444951]	zf-C2H2
cere	ENSMUSG00000059040	4.04789	2.32962	0.000127621	2.88012	0.00250236	up	up	Eno1b	18	48045335	48048378	+	1757	protein_coding	enolase 1B, retrotransposed [Source:MGI Symbol;Acc:MGI:3648653]	-
cere	ENSMUSG00000043635	2.92692	2.9503	5.80438e-16	2.82772	7.463e-05	up	up	Adamts3	5	89677087	89883334	-	5430	protein_coding	a disintegrin-like and metallopeptidase (reprolysin type) with thrombospondin type 1 motif, 3 [Source:MGI Symbol;Acc:MGI:3045353]	-
cere	ENSMUSG00000093402	2.36125	3.09533	1.06711e-16	2.82533	2.56514e-05	up	up	Gm18588	3	68902267	68902758	-	492	processed_pseudogene	predicted gene, 18588 [Source:MGI Symbol;Acc:MGI:5010773]	-
cere	ENSMUSG00000104154	1.13835	4.02111	1.41952e-08	2.8242	0.000361066	up	up	Gm38104	1	176751521	176753415	-	1895	TEC	predicted gene, 38104 [Source:MGI Symbol;Acc:MGI:5611332]	-
cere	ENSMUSG00000097815	2.99212	2.73289	7.7921e-13	2.81492	0.000140502	up	up	Gm26809	6	18844220	18847360	+	2981	lincRNA	predicted gene, 26809 [Source:MGI Symbol;Acc:MGI:5477303]	-
cere	ENSMUSG00000106099	0.495952	7.21962	3.22078e-10	2.80796	0.00016364	up	up	Gm42664	3	119743208	119746446	-	3239	sense_intronic	predicted gene 42664 [Source:MGI Symbol;Acc:MGI:5662801]	-
cere	ENSMUSG00000106198	1.56017	3.25604	2.31831e-09	2.80714	0.000349106	up	up	Gm42504	5	143393689	143397457	-	525	lincRNA	predicted gene 42504 [Source:MGI Symbol;Acc:MGI:5662641]	-
cere	ENSMUSG00000054958	2.46515	3.0317	1.17348e-15	2.80235	3.44558e-05	up	up	Nt5c1a	4	123201504	123216275	+	1220	protein_coding	5'-nucleotidase, cytosolic IA [Source:MGI Symbol;Acc:MGI:2155700]	-
cere	ENSMUSG00000037014	-0.226741	4.71908	1.6859e-09	2.8023	0.000227872	up	up	Sstr4	2	148395344	148396767	+	1424	protein_coding	somatostatin receptor 4 [Source:MGI Symbol;Acc:MGI:105372]	-
cere	ENSMUSG00000049414	1.48785	3.19192	1.5995e-13	2.79452	6.56131e-05	up	up	Gm5417	15	83405626	83406063	-	438	processed_pseudogene	predicted gene 5417 [Source:MGI Symbol;Acc:MGI:3648626]	-
cere	ENSMUSG00000041180	2.40511	2.99571	4.56561e-17	2.79374	2.47008e-05	up	up	Hectd2	19	36554639	36621135	+	9066	protein_coding	HECT domain E3 ubiquitin protein ligase 2 [Source:MGI Symbol;Acc:MGI:2442663]	-
cere	ENSMUSG00000024742	0.22657	3.98419	2.47953e-09	2.7934	0.00031647	up	up	Fen1	19	10199132	10204169	-	2422	protein_coding	flap structure specific endonuclease 1 [Source:MGI Symbol;Acc:MGI:102779]	-
cere	ENSMUSG00000075270	1.18065	3.0304	1.86077e-09	2.78721	0.000812	up	up	Pde11a	2	75989141	76338774	-	5208	protein_coding	phosphodiesterase 11A [Source:MGI Symbol;Acc:MGI:3036251]	-
cere	ENSMUSG00000052920	3.44392	2.93292	3.67002e-23	2.78477	6.32287e-06	up	up	Prkg1	19	30567551	31765033	-	7799	protein_coding	protein kinase, cGMP-dependent, type I [Source:MGI Symbol;Acc:MGI:108174]	-
cere	ENSMUSG00000079260	2.63048	2.92294	1.01337e-18	2.75886	2.05203e-05	up	up	Tmppe	9	114401105	114407276	+	2921	protein_coding	transmembrane protein with metallophosphoesterase domain [Source:MGI Symbol;Acc:MGI:5317335]	-
cere	ENSMUSG00000107877	0.439756	3.99009	1.39956e-08	2.75444	0.000290869	up	up	Gm43951	11	72203952	72206840	-	2889	protein_coding	predicted gene, 43951 [Source:MGI Symbol;Acc:MGI:5690343]	-
cere	ENSMUSG00000054008	6.08303	2.55462	4.20067e-15	2.72697	7.56875e-05	up	up	Ndst1	18	60685978	60713389	-	6070	protein_coding	N-deacetylase/N-sulfotransferase (heparan glucosaminyl) 1 [Source:MGI Symbol;Acc:MGI:104719]	-
cere	ENSMUSG00000025429	2.51659	2.54818	2.01515e-09	2.72367	0.0010047	up	up	Pstpip2	18	77794545	77882007	+	1395	protein_coding	proline-serine-threonine phosphatase-interacting protein 2 [Source:MGI Symbol;Acc:MGI:1335088]	-
cere	ENSMUSG00000084616	0.849436	3.14705	7.39034e-09	2.70862	0.000411161	up	up	Gm25047	X	36363899	36364002	+	104	snRNA	predicted gene, 25047 [Source:MGI Symbol;Acc:MGI:5454824]	-
cere	ENSMUSG00000016239	3.1851	2.8194	3.44423e-25	2.70754	3.47159e-06	up	up	Lonrf3	X	36328353	36362341	+	3812	protein_coding	LON peptidase N-terminal domain and ring finger 3 [Source:MGI Symbol;Acc:MGI:1921615]	-
cere	ENSMUSG00000000766	1.10784	3.481	5.9976e-08	2.70753	0.000521482	up	up	Oprm1	10	6758506	7038198	+	8037	protein_coding	opioid receptor, mu 1 [Source:MGI Symbol;Acc:MGI:97441]	-
cere	ENSMUSG00000096910	3.24138	2.71725	6.42585e-17	2.7052	5.01544e-05	up	up	Zfp955b	17	33289649	33303196	+	1638	protein_coding	zinc finger protein 955B [Source:MGI Symbol;Acc:MGI:4834573]	-
cere	ENSMUSG00000021256	4.21533	2.65384	1.01337e-18	2.70306	6.10422e-05	up	up	Vash1	12	86678700	86692091	+	2599	protein_coding	vasohibin 1 [Source:MGI Symbol;Acc:MGI:2442543]	-
cere	ENSMUSG00000041977	6.03737	2.64677	5.50142e-28	2.69857	1.01025e-05	up	up	Arhgef11	3	87617559	87738034	+	7951	protein_coding	Rho guanine nucleotide exchange factor (GEF) 11 [Source:MGI Symbol;Acc:MGI:2441869]	-
cere	ENSMUSG00000115692	-0.0381198	4.63903	4.63276e-08	2.69106	0.000378842	up	up	Gm49163	17	23765261	23767118	+	705	antisense	predicted gene, 49163 [Source:MGI Symbol;Acc:MGI:6118588]	SRF
cere	ENSMUSG00000033863	7.19999	2.50595	7.32062e-13	2.68461	0.000138796	up	up	Klf9	19	23141226	23166911	+	3263	protein_coding	Kruppel-like factor 9 [Source:MGI Symbol;Acc:MGI:1333856]	-
cere	ENSMUSG00000020654	4.70996	2.56323	1.56215e-16	2.68251	6.35526e-05	up	up	Adcy3	12	4133103	4213525	+	6246	protein_coding	adenylate cyclase 3 [Source:MGI Symbol;Acc:MGI:99675]	bHLH
cere	ENSMUSG00000061436	6.08194	2.66919	2.47239e-23	2.68065	2.56514e-05	up	up	Hipk2	6	38694390	38876165	-	8836	protein_coding	homeodomain interacting protein kinase 2 [Source:MGI Symbol;Acc:MGI:1314872]	-
cere	ENSMUSG00000102602	0.128946	5.26178	2.24734e-09	2.67735	0.000193538	up	up	A930004J17Rik	4	131878628	131883237	+	4610	TEC	RIKEN cDNA A930004J17 gene [Source:MGI Symbol;Acc:MGI:2442442]	-
cere	ENSMUSG00000091223	-0.103179	3.91238	9.35188e-07	2.66951	0.00119748	up	up	Gm8775	3	4211718	4213044	+	1327	processed_pseudogene	predicted gene 8775 [Source:MGI Symbol;Acc:MGI:3646219]	-
cere	ENSMUSG00000044452	3.97963	2.70338	1.28861e-27	2.65304	5.61797e-06	up	up	Zfp507	7	35772343	35803003	-	8231	protein_coding	zinc finger protein 507 [Source:MGI Symbol;Acc:MGI:1916378]	-
cere	ENSMUSG00000085782	-0.119191	4.29386	2.3024e-07	2.65014	0.00101731	up	up	Gm15624	6	83166152	83172755	-	3889	antisense	predicted gene 15624 [Source:MGI Symbol;Acc:MGI:3783068]	-
cere	ENSMUSG00000022383	1.25915	3.11625	2.89128e-09	2.64892	0.000330308	up	up	Ppara	15	85734983	85802819	+	3836	protein_coding	peroxisome proliferator activated receptor alpha [Source:MGI Symbol;Acc:MGI:104740]	-
cere	ENSMUSG00000016150	5.92131	2.62019	3.69851e-20	2.64344	4.19269e-05	up	up	Tenm1	X	42527866	43429126	-	17747	protein_coding	teneurin transmembrane protein 1 [Source:MGI Symbol;Acc:MGI:1345185]	-
cere	ENSMUSG00000054453	-0.0691952	4.21988	6.27171e-07	2.64244	0.00084532	up	up	Sytl5	X	9885622	9994543	+	2301	protein_coding	synaptotagmin-like 5 [Source:MGI Symbol;Acc:MGI:2668451]	-
cere	ENSMUSG00000075592	2.40105	2.71945	2.58158e-13	2.61328	9.68938e-05	up	up	Nynrin	14	55854010	55874736	+	7518	protein_coding	NYN domain and retroviral integrase containing [Source:MGI Symbol;Acc:MGI:2652872]	-
cere	ENSMUSG00000097405	0.61304	3.12527	2.52857e-07	2.60185	0.00111864	up	up	D630044L22Rik	17	25951472	25963610	+	2964	protein_coding	RIKEN cDNA gene D630044L22 gene [Source:MGI Symbol;Acc:MGI:3709661]	-
cere	ENSMUSG00000026155	4.57115	2.46358	9.18805e-16	2.59302	9.27401e-05	up	up	Smap1	1	23844846	23922317	-	3575	protein_coding	small ArfGAP 1 [Source:MGI Symbol;Acc:MGI:2138261]	-
cere	ENSMUSG00000059602	3.15848	2.6177	1.08384e-15	2.58651	5.85128e-05	up	up	Syn3	10	86055125	86498896	-	12282	protein_coding	synapsin III [Source:MGI Symbol;Acc:MGI:1351334]	-
cere	ENSMUSG00000001983	3.58207	2.3461	1.18403e-08	2.58218	0.000800844	up	up	Taco1	11	106066061	106073612	+	1383	protein_coding	translational activator of mitochondrially encoded cytochrome c oxidase I [Source:MGI Symbol;Acc:MGI:1917457]	-
cere	ENSMUSG00000087034	0.636487	2.9902	3.35615e-06	2.57879	0.00178346	up	up	Cbfa2t2-ps1	5	60231483	60232212	+	730	processed_pseudogene	core-binding factor, runt domain, alpha subunit 2; translocated to, (human), pseudogene 1 [Source:MGI Symbol;Acc:MGI:1333788]	-
cere	ENSMUSG00000071669	3.094	2.62661	3.21447e-20	2.56499	1.63354e-05	up	up	Snx29	16	11322908	11755472	+	6435	protein_coding	sorting nexin 29 [Source:MGI Symbol;Acc:MGI:1921728]	-
cere	ENSMUSG00000034930	3.59098	2.4516	1.80443e-08	2.55296	0.000658858	up	up	Rtkn	6	83135463	83152579	+	4269	protein_coding	rhotekin [Source:MGI Symbol;Acc:MGI:107371]	THR-like
cere	ENSMUSG00000083443	1.4948	2.5557	6.145e-08	2.55118	0.00147631	up	up	Gm15519	6	112563642	112565207	+	1566	processed_pseudogene	predicted gene 15519 [Source:MGI Symbol;Acc:MGI:3782965]	-
cere	ENSMUSG00000112614	1.01843	2.73123	5.90026e-08	2.5497	0.000631439	up	up	Gm9030	10	118253259	118255668	+	2410	processed_pseudogene	predicted gene 9030 [Source:MGI Symbol;Acc:MGI:3646677]	-
cere	ENSMUSG00000116641	0.65841	3.09215	7.39615e-06	2.54278	0.00206036	up	up	AC165271.1	16	94721894	94753438	+	1200	antisense	novel transcript, antisense to Kcnj6	-
cere	ENSMUSG00000051401	0.425193	3.38164	3.35748e-08	2.5367	0.000327336	up	up	Kctd16	18	40258361	40531168	+	1349	protein_coding	potassium channel tetramerisation domain containing 16 [Source:MGI Symbol;Acc:MGI:1914659]	-
cere	ENSMUSG00000053830	1.23667	2.8006	5.20677e-09	2.53408	0.00034744	up	up	Gm9923	10	72309321	72311156	+	1836	processed_pseudogene	predicted pseudogene 9923 [Source:MGI Symbol;Acc:MGI:3704365]	-
cere	ENSMUSG00000055485	6.228	2.56607	1.34124e-20	2.53317	4.59655e-05	up	up	Soga1	2	157015799	157079254	-	7984	protein_coding	suppressor of glucose, autophagy associated 1 [Source:MGI Symbol;Acc:MGI:2444575]	-
cere	ENSMUSG00000040097	7.76618	2.4013	6.64826e-15	2.53278	7.41077e-05	up	up	Flywch1	17	23752793	23771602	-	4266	protein_coding	FLYWCH-type zinc finger 1 [Source:MGI Symbol;Acc:MGI:2442638]	-
cere	ENSMUSG00000031561	4.57722	2.54756	4.79526e-19	2.52823	4.23691e-05	up	up	Tenm3	8	48227682	48843951	-	10237	protein_coding	teneurin transmembrane protein 3 [Source:MGI Symbol;Acc:MGI:1345183]	-
cere	ENSMUSG00000052387	6.72966	2.52758	5.86481e-26	2.52606	1.61737e-05	up	up	Trpm3	19	22139119	22989884	+	8061	protein_coding	transient receptor potential cation channel, subfamily M, member 3 [Source:MGI Symbol;Acc:MGI:2443101]	-
cere	ENSMUSG00000021448	3.8586	2.59143	4.28821e-15	2.52452	6.71122e-05	up	up	Shc3	13	51431041	51569419	-	4586	protein_coding	src homology 2 domain-containing transforming protein C3 [Source:MGI Symbol;Acc:MGI:106179]	-
cere	ENSMUSG00000087408	4.67115	2.46817	1.68618e-22	2.52196	2.08694e-05	up	up	Cers1	8	70315775	70331592	+	3171	protein_coding	ceramide synthase 1 [Source:MGI Symbol;Acc:MGI:2136690]	-
cere	ENSMUSG00000058152	1.21475	2.53838	1.25595e-05	2.51926	0.00284751	up	up	Chsy3	18	59175401	59410446	+	2931	protein_coding	chondroitin sulfate synthase 3 [Source:MGI Symbol;Acc:MGI:1926173]	-
cere	ENSMUSG00000039684	0.971703	2.2788	0.00182243	2.51816	0.00576933	up	up	Gm5422	10	31248023	31251043	+	3021	transcribed_processed_pseudogene	predicted pseudogene 5422 [Source:MGI Symbol;Acc:MGI:3643411]	-
cere	ENSMUSG00000028458	4.39477	2.45318	9.84983e-19	2.50267	4.0628e-05	up	up	Tesk1	4	43441939	43448064	+	4434	protein_coding	testis specific protein kinase 1 [Source:MGI Symbol;Acc:MGI:1201675]	-
cere	ENSMUSG00000079297	1.7619	2.42053	2.41812e-07	2.50215	0.000775938	up	up	Gm2223	X	33505661	33507010	+	1350	processed_pseudogene	predicted pseudogene 2223 [Source:MGI Symbol;Acc:MGI:3780393]	-
cere	ENSMUSG00000106831	2.09318	3.49457	1.53465e-05	2.49773	0.0115124	up	up	Ube2n-ps1	5	76232612	76233070	-	459	processed_pseudogene	ubiquitin-conjugating enzyme E2N, pseudogene 1 [Source:MGI Symbol;Acc:MGI:894296]	-
cere	ENSMUSG00000046541	2.86502	2.59756	4.38546e-17	2.49378	2.84683e-05	up	up	Zfp526	7	25221425	25227507	+	3380	protein_coding	zinc finger protein 526 [Source:MGI Symbol;Acc:MGI:2445181]	-
cere	ENSMUSG00000056476	4.83459	2.50664	1.12747e-27	2.49221	8.59848e-06	up	up	Med12l	3	59005825	59318682	+	12763	protein_coding	mediator complex subunit 12-like [Source:MGI Symbol;Acc:MGI:2139916]	-
cere	ENSMUSG00000096954	0.462033	2.99152	1.21252e-05	2.49009	0.00235014	up	up	Gdap10	12	32821872	32826904	+	5003	lincRNA	ganglioside-induced differentiation-associated-protein 10 [Source:MGI Symbol;Acc:MGI:1338008]	-
cere	ENSMUSG00000021665	5.66978	2.40878	6.82271e-17	2.48944	6.24822e-05	up	up	Hexb	13	97176331	97198357	-	1906	protein_coding	hexosaminidase B [Source:MGI Symbol;Acc:MGI:96074]	-
cere	ENSMUSG00000102748	2.92173	2.56349	9.71747e-15	2.48848	5.79876e-05	up	up	Pcdhgb2	18	37689828	37841873	+	4882	protein_coding	protocadherin gamma subfamily B, 2 [Source:MGI Symbol;Acc:MGI:1935170]	-
cere	ENSMUSG00000020668	6.98139	2.3981	9.59337e-21	2.48708	2.56514e-05	up	up	Kif3c	12	3365132	3406494	+	7406	protein_coding	kinesin family member 3C [Source:MGI Symbol;Acc:MGI:107979]	-
cere	ENSMUSG00000110458	-0.248525	4.35062	2.00194e-07	2.48537	0.000538322	up	up	Gm21769	8	20122384	20122494	+	111	processed_pseudogene	predicted gene, 21769 [Source:MGI Symbol;Acc:MGI:5433933]	-
cere	ENSMUSG00000030660	4.71573	2.49475	1.46637e-27	2.47787	6.34364e-06	up	up	Pik3c2a	7	116337265	116443449	-	11133	protein_coding	phosphatidylinositol-4-phosphate 3-kinase catalytic subunit type 2 alpha [Source:MGI Symbol;Acc:MGI:1203729]	-
cere	ENSMUSG00000044795	4.25028	2.41032	2.70757e-18	2.46859	4.22828e-05	up	up	Cyb5d1	11	69391925	69395631	-	1605	protein_coding	cytochrome b5 domain containing 1 [Source:MGI Symbol;Acc:MGI:2685586]	-
cere	ENSMUSG00000020044	6.44945	2.27524	1.51467e-11	2.46483	0.000250426	up	up	Timp3	10	86300372	86349506	+	8144	protein_coding	tissue inhibitor of metalloproteinase 3 [Source:MGI Symbol;Acc:MGI:98754]	-
cere	ENSMUSG00000044024	5.42275	2.3698	9.8804e-15	2.46101	9.54104e-05	up	up	Rell2	18	37955079	37959179	+	3340	protein_coding	RELT-like 2 [Source:MGI Symbol;Acc:MGI:1918044]	-
cere	ENSMUSG00000106160	-0.245889	6.8772	7.69614e-08	2.4562	0.000853208	up	up	Gm43610	5	28168476	28168840	-	365	TEC	predicted gene 43610 [Source:MGI Symbol;Acc:MGI:5663747]	-
cere	ENSMUSG00000026220	1.13926	2.73131	4.28034e-08	2.45274	0.000727817	up	up	Slc16a14	1	84905898	84935134	-	3352	protein_coding	solute carrier family 16 (monocarboxylic acid transporters), member 14 [Source:MGI Symbol;Acc:MGI:1919031]	-
cere	ENSMUSG00000040540	1.58199	2.75827	1.11239e-11	2.44754	6.60582e-05	up	up	Gm9770	10	130412499	130413309	+	811	processed_pseudogene	predicted gene 9770 [Source:MGI Symbol;Acc:MGI:3708545]	-
cere	ENSMUSG00000021908	3.26983	2.38594	1.91228e-12	2.4437	0.000141182	up	up	Gm6768	12	119260978	119262855	+	1878	processed_pseudogene	predicted gene 6768 [Source:MGI Symbol;Acc:MGI:3648259]	-
cere	ENSMUSG00000074925	2.87537	2.64211	1.84648e-14	2.44293	4.46378e-05	up	up	Ptar1	19	23687400	23721129	+	2064	protein_coding	protein prenyltransferase alpha subunit repeat containing 1 [Source:MGI Symbol;Acc:MGI:1921875]	-
cere	ENSMUSG00000073415	-0.12692	3.40692	4.14233e-06	2.43868	0.00153317	up	up	Gm10501	17	34976899	34981788	-	2200	antisense	predicted gene 10501 [Source:MGI Symbol;Acc:MGI:3704476]	-
cere	ENSMUSG00000103800	0.220395	4.04959	2.07805e-06	2.43547	0.00114384	up	up	Pcdha8	18	36992371	37187657	+	5338	protein_coding	protocadherin alpha 8 [Source:MGI Symbol;Acc:MGI:2681879]	-
cere	ENSMUSG00000036501	5.98471	2.42671	8.28374e-42	2.43076	1.37551e-06	up	up	Fam13b	18	34442352	34506823	-	3343	protein_coding	family with sequence similarity 13, member B [Source:MGI Symbol;Acc:MGI:2447834]	-
cere	ENSMUSG00000111092	-0.578905	6.7735	2.01264e-07	2.41866	0.000853057	up	up	Gm17875	9	65364887	65365946	+	941	processed_pseudogene	predicted gene, 17875 [Source:MGI Symbol;Acc:MGI:5010060]	-
cere	ENSMUSG00000049230	2.72091	2.30605	1.06561e-08	2.40999	0.000455331	up	up	Gm9833	3	10088110	10092565	+	1830	protein_coding	predicted gene 9833 [Source:MGI Symbol;Acc:MGI:3641855]	-
cere	ENSMUSG00000044098	4.62598	2.42839	1.81216e-24	2.40787	1.22267e-05	up	up	Rsbn1	3	103914120	103966636	+	6861	protein_coding	rosbin, round spermatid basic protein 1 [Source:MGI Symbol;Acc:MGI:2444993]	-
cere	ENSMUSG00000017491	1.76597	2.59431	4.82618e-12	2.40541	8.94944e-05	up	up	Rarb	14	16430839	16819156	-	5265	protein_coding	retinoic acid receptor, beta [Source:MGI Symbol;Acc:MGI:97857]	-
cere	ENSMUSG00000100201	-0.161822	3.95286	1.71459e-07	2.39983	0.000563758	up	up	Gm29093	10	80587965	80589790	-	409	sense_intronic	predicted gene 29093 [Source:MGI Symbol;Acc:MGI:5579799]	-
cere	ENSMUSG00000092375	1.28647	2.45806	1.18188e-05	2.39283	0.00211883	up	up	A730060N03Rik	15	78119706	78144142	+	2124	antisense	RIKEN cDNA A730060N03 gene [Source:MGI Symbol;Acc:MGI:2444190]	-
cere	ENSMUSG00000106237	-0.100641	4.3633	8.52577e-07	2.3926	0.00126983	up	up	Gm8066	5	137510253	137517501	+	485	lincRNA	predicted gene 8066 [Source:MGI Symbol;Acc:MGI:3646351]	-
cere	ENSMUSG00000038168	0.98347	2.68469	8.69952e-08	2.3806	0.000547213	up	up	P3h2	16	25959288	26105784	-	3721	protein_coding	prolyl 3-hydroxylase 2 [Source:MGI Symbol;Acc:MGI:2146663]	-
cere	ENSMUSG00000105948	-0.678822	4.88707	6.3538e-07	2.37405	0.000943595	up	up	Gm43089	9	109541701	109542913	-	275	processed_pseudogene	predicted gene 43089 [Source:MGI Symbol;Acc:MGI:5663226]	-
cere	ENSMUSG00000025870	3.90105	2.20387	7.35377e-09	2.37242	0.000416015	up	up	Arl10	13	54575015	54581128	+	1729	protein_coding	ADP-ribosylation factor-like 10 [Source:MGI Symbol;Acc:MGI:1930788]	-
cere	ENSMUSG00000109274	1.89441	2.3481	4.33443e-06	2.361	0.00168117	up	up	Gm45133	7	5059277	5062049	-	2773	TEC	predicted gene 45133 [Source:MGI Symbol;Acc:MGI:5753709]	-
cere	ENSMUSG00000084911	1.31965	2.69037	2.04581e-07	2.36097	0.000738195	up	up	Gm16185	9	97085326	97088610	+	3207	antisense	predicted gene 16185 [Source:MGI Symbol;Acc:MGI:3802169]	-
cere	ENSMUSG00000042680	3.49503	2.36299	4.24126e-17	2.3592	3.57323e-05	up	up	Garem1	18	21127201	21300138	-	4923	protein_coding	GRB2 associated regulator of MAPK1 subtype 1 [Source:MGI Symbol;Acc:MGI:2685790]	-
cere	ENSMUSG00000026923	4.08524	2.37452	1.75548e-24	2.35623	7.74843e-06	up	up	Notch1	2	26457903	26516663	-	14232	protein_coding	notch 1 [Source:MGI Symbol;Acc:MGI:97363]	-
cere	ENSMUSG00000074283	2.23083	2.50244	9.49456e-10	2.35175	0.000181682	up	up	Zfp109	7	24227572	24237560	-	2932	protein_coding	zinc finger protein 109 [Source:MGI Symbol;Acc:MGI:1929099]	-
cere	ENSMUSG00000054457	1.30351	2.67492	1.38575e-08	2.348	0.000285588	up	up	9430021M05Rik	2	162661163	162667109	+	1201	processed_transcript	RIKEN cDNA 9430021M05 gene [Source:MGI Symbol;Acc:MGI:1924538]	-
cere	ENSMUSG00000097245	1.064	2.4774	1.22256e-05	2.34798	0.00354544	up	up	Gm5421	10	22343439	22345792	+	2354	processed_pseudogene	predicted gene 5421 [Source:MGI Symbol;Acc:MGI:3645718]	-
cere	ENSMUSG00000033458	3.35812	2.37993	5.27546e-19	2.34429	2.08694e-05	up	up	Fan1	7	64346758	64374095	-	6070	protein_coding	FANCD2/FANCI-associated nuclease 1 [Source:MGI Symbol;Acc:MGI:3045266]	-
cere	ENSMUSG00000102437	2.06078	2.52129	6.98294e-07	2.34054	0.00163454	up	up	Gm38048	3	64949223	65223701	+	2174	sense_overlapping	predicted gene, 38048 [Source:MGI Symbol;Acc:MGI:5611276]	-
cere	ENSMUSG00000031758	2.14426	2.48198	9.9414e-12	2.33713	0.000138796	up	up	Cdyl2	8	116574400	116732991	-	2411	protein_coding	chromodomain protein, Y chromosome-like 2 [Source:MGI Symbol;Acc:MGI:1923046]	-
cere	ENSMUSG00000048538	0.681971	2.18076	0.00172589	2.33686	0.00681337	up	up	Gm9826	1	7177739	7179037	+	1299	processed_pseudogene	predicted gene 9826 [Source:MGI Symbol;Acc:MGI:3642725]	-
cere	ENSMUSG00000073096	3.58959	2.35087	1.04428e-16	2.33633	4.70281e-05	up	up	Lrrc61	6	48554796	48570722	+	2913	protein_coding	leucine rich repeat containing 61 [Source:MGI Symbol;Acc:MGI:2652848]	-
cere	ENSMUSG00000055817	6.00692	2.32416	5.58102e-35	2.33585	2.5154e-06	up	up	Mta3	17	83706163	83821516	+	5319	protein_coding	metastasis associated 3 [Source:MGI Symbol;Acc:MGI:2151172]	-
cere	ENSMUSG00000032179	2.2709	2.4316	5.76603e-05	2.3283	0.00467013	up	up	Bmp5	9	75775364	75900310	+	4025	protein_coding	bone morphogenetic protein 5 [Source:MGI Symbol;Acc:MGI:88181]	-
cere	ENSMUSG00000038582	6.13612	2.29186	8.61586e-32	2.32269	4.55041e-06	up	up	Pptc7	5	122284365	122324281	+	4719	protein_coding	PTC7 protein phosphatase homolog [Source:MGI Symbol;Acc:MGI:2444593]	-
cere	ENSMUSG00000113294	-0.12928	3.23654	0.00022774	2.32177	0.00634504	up	up	Gm49326	12	17882197	17882322	+	126	unprocessed_pseudogene	predicted gene, 49326 [Source:MGI Symbol;Acc:MGI:6121511]	-
cere	ENSMUSG00000097728	0.927187	2.54507	7.44188e-06	2.32071	0.00299661	up	up	Gm26840	4	155769969	155776161	+	2980	lincRNA	predicted gene, 26840 [Source:MGI Symbol;Acc:MGI:5477334]	-
cere	ENSMUSG00000034732	-0.620029	6.6403	2.9466e-07	2.32037	0.00075476	up	up	Pabpc5	X	119927196	119930165	+	2434	protein_coding	poly(A) binding protein, cytoplasmic 5 [Source:MGI Symbol;Acc:MGI:2136401]	-
cere	ENSMUSG00000038665	3.80295	2.34454	1.42344e-15	2.32031	5.6576e-05	up	up	Dgki	6	36846022	37300184	-	6242	protein_coding	diacylglycerol kinase, iota [Source:MGI Symbol;Acc:MGI:2443430]	-
cere	ENSMUSG00000100515	-0.744181	4.17599	1.07995e-06	2.30673	0.000949276	up	up	Gm17916	1	115668988	115684624	-	2093	transcribed_processed_pseudogene	predicted gene, 17916 [Source:MGI Symbol;Acc:MGI:5010101]	-
cere	ENSMUSG00000079884	2.5598	2.32435	8.24778e-11	2.30529	0.0001861	up	up	Gm10698	9	33728247	33728850	+	604	processed_pseudogene	predicted gene 10698 [Source:MGI Symbol;Acc:MGI:3704329]	-
cere	ENSMUSG00000103677	2.72931	2.46311	4.39602e-13	2.30264	5.28726e-05	up	up	Pcdhga4	18	37685210	37841873	+	4727	protein_coding	protocadherin gamma subfamily A, 4 [Source:MGI Symbol;Acc:MGI:1935216]	-
cere	ENSMUSG00000043219	-0.3032	4.80084	0.000768486	2.30177	0.0313943	up	up	Hoxa6	6	52206288	52208722	-	874	protein_coding	homeobox A6 [Source:MGI Symbol;Acc:MGI:96178]	-
cere	ENSMUSG00000102559	-0.533382	6.64048	2.71549e-07	2.30056	0.000853208	up	up	Gm37570	1	66765626	66768731	-	3106	TEC	predicted gene, 37570 [Source:MGI Symbol;Acc:MGI:5610798]	-
cere	ENSMUSG00000021279	6.50642	2.28194	1.14576e-32	2.29494	3.02951e-06	up	up	Cdc42bpb	12	111292976	111377718	-	7375	protein_coding	CDC42 binding protein kinase beta [Source:MGI Symbol;Acc:MGI:2136459]	-
cere	ENSMUSG00000065431	-0.0966246	5.01275	2.98393e-06	2.29358	0.00277026	up	up	Mir186	3	157544279	157544349	+	71	miRNA	microRNA 186 [Source:MGI Symbol;Acc:MGI:2676850]	-
cere	ENSMUSG00000002831	4.93088	2.24527	1.02106e-08	2.29255	0.00101731	up	up	Plin4	17	56100591	56109803	-	5777	protein_coding	perilipin 4 [Source:MGI Symbol;Acc:MGI:1929709]	-
cere	ENSMUSG00000044749	1.65852	2.4882	9.37054e-09	2.29161	0.000306324	up	up	Abca6	11	110176820	110251776	-	5398	protein_coding	ATP-binding cassette, sub-family A (ABC1), member 6 [Source:MGI Symbol;Acc:MGI:1923434]	-
cere	ENSMUSG00000067869	2.45296	2.45585	1.23386e-12	2.289	6.02313e-05	up	up	Tcea1-ps1	15	90882615	90883518	+	904	processed_pseudogene	transcription elongation factor A (SII) 1, pseudogene 1 [Source:MGI Symbol;Acc:MGI:1861432]	-
cere	ENSMUSG00000072294	4.38004	2.32551	8.05449e-27	2.28448	2.85797e-06	up	up	Klf12	14	99870632	100284679	-	6985	protein_coding	Kruppel-like factor 12 [Source:MGI Symbol;Acc:MGI:1333796]	-
cere	ENSMUSG00000003348	2.11634	2.322	4.92102e-09	2.28111	0.000331563	up	up	Mob3a	10	80685253	80701977	-	3254	protein_coding	MOB kinase activator 3A [Source:MGI Symbol;Acc:MGI:3050117]	-
cere	ENSMUSG00000114940	1.2446	2.14699	0.00104924	2.27083	0.0109979	up	up	Gm21378	13	120099087	120100332	-	1246	processed_pseudogene	predicted gene, 21378 [Source:MGI Symbol;Acc:MGI:5434733]	-
cere	ENSMUSG00000021866	2.43422	2.29994	4.03286e-11	2.26848	0.000148541	up	up	Anxa11	14	25842156	25886804	+	4135	protein_coding	annexin A11 [Source:MGI Symbol;Acc:MGI:108481]	-
cere	ENSMUSG00000021340	5.59828	2.18878	9.89165e-18	2.26688	5.01544e-05	up	up	Gpld1	13	24943152	24992501	+	5415	protein_coding	glycosylphosphatidylinositol specific phospholipase D1 [Source:MGI Symbol;Acc:MGI:106604]	-
cere	ENSMUSG00000063506	0.927842	2.55536	1.34289e-07	2.2644	0.000756865	up	up	Arhgap22	14	33214026	33369934	+	3876	protein_coding	Rho GTPase activating protein 22 [Source:MGI Symbol;Acc:MGI:2443418]	-
cere	ENSMUSG00000015127	4.13273	2.18199	2.32323e-12	2.25451	0.000221032	up	up	Unkl	17	25188397	25234443	+	5673	protein_coding	unkempt family like zinc finger [Source:MGI Symbol;Acc:MGI:1921404]	-
cere	ENSMUSG00000095690	3.68157	2.18772	1.39201e-11	2.25432	0.00018076	up	up	Rab11b-ps2	19	7398421	7399077	-	657	processed_pseudogene	RAB11B, member RAS oncogene family, pseudogene 2 [Source:MGI Symbol;Acc:MGI:3643959]	-
cere	ENSMUSG00000003316	7.53585	2.16666	2.36035e-17	2.24893	4.22828e-05	up	up	Glg1	8	111154421	111259216	-	7090	protein_coding	golgi apparatus protein 1 [Source:MGI Symbol;Acc:MGI:104967]	-
cere	ENSMUSG00000071640	0.329471	2.60562	3.47459e-05	2.24754	0.00300398	up	up	Stxbp3-ps	19	9557792	9559183	-	758	processed_pseudogene	syntaxin-binding protein 3, pseudogene [Source:MGI Symbol;Acc:MGI:3586869]	-
cere	ENSMUSG00000115819	-0.127065	3.28322	1.51132e-05	2.24264	0.00147003	up	up	Gm9108	15	103586944	103588368	-	1425	processed_pseudogene	predicted gene 9108 [Source:MGI Symbol;Acc:MGI:3648830]	-
cere	ENSMUSG00000035164	4.24599	2.28745	2.26247e-22	2.24009	9.71921e-06	up	up	Zc3h12c	9	52111344	52168572	-	6845	protein_coding	zinc finger CCCH type containing 12C [Source:MGI Symbol;Acc:MGI:3026959]	-
cere	ENSMUSG00000085465	-0.86062	6.63633	1.6913e-06	2.23976	0.00249969	up	up	Gm15347	8	12860358	12877344	-	385	antisense	predicted gene 15347 [Source:MGI Symbol;Acc:MGI:3705310]	-
cere	ENSMUSG00000109205	-0.401625	4.15189	3.83836e-06	2.23974	0.00164846	up	up	Gm44954	7	29764437	29764663	-	227	processed_pseudogene	predicted gene 44954 [Source:MGI Symbol;Acc:MGI:5753530]	-
cere	ENSMUSG00000081787	1.51407	2.4756	2.78127e-08	2.23802	0.000367205	up	up	Gm13991	2	116527843	116528490	-	648	processed_pseudogene	predicted gene 13991 [Source:MGI Symbol;Acc:MGI:3651689]	-
cere	ENSMUSG00000104156	-0.377161	3.67545	1.34788e-05	2.23767	0.00220636	up	up	Gm38102	5	123133939	123137695	+	2006	lincRNA	predicted gene, 38102 [Source:MGI Symbol;Acc:MGI:5611330]	-
cere	ENSMUSG00000031433	2.79491	2.19506	1.51081e-07	2.23225	0.000816647	up	up	Rbm41	X	139889511	139998595	-	6638	protein_coding	RNA binding motif protein 41 [Source:MGI Symbol;Acc:MGI:2444923]	-
cere	ENSMUSG00000091639	3.46886	2.22235	2.63544e-09	2.22993	0.000370494	up	up	Gm3756	9	31935446	31936800	-	1355	processed_pseudogene	predicted gene 3756 [Source:MGI Symbol;Acc:MGI:3781931]	-
cere	ENSMUSG00000036560	4.27819	2.2387	6.03105e-17	2.22588	4.63695e-05	up	up	Lgi4	7	31059342	31070935	+	4584	protein_coding	leucine-rich repeat LGI family, member 4 [Source:MGI Symbol;Acc:MGI:2180197]	-
cere	ENSMUSG00000043301	2.39667	2.42129	1.42915e-10	2.22347	0.000164028	up	up	Kcnj6	16	94748636	94997701	-	7633	protein_coding	potassium inwardly-rectifying channel, subfamily J, member 6 [Source:MGI Symbol;Acc:MGI:104781]	-
cere	ENSMUSG00000090673	0.52921	2.62306	6.92528e-06	2.22344	0.00198358	up	up	Gm340	19	41582370	41586536	+	3729	protein_coding	predicted gene 340 [Source:MGI Symbol;Acc:MGI:2685186]	-
cere	ENSMUSG00000104985	-0.928129	6.49477	7.93171e-07	2.21702	0.00104419	up	up	Gm42917	5	121384010	121393465	+	928	antisense	predicted gene 42917 [Source:MGI Symbol;Acc:MGI:5663054]	-
cere	ENSMUSG00000054150	1.91198	2.34829	3.17041e-10	2.21627	0.000164028	up	up	Syne3	12	104929933	105009809	-	5548	protein_coding	spectrin repeat containing, nuclear envelope family member 3 [Source:MGI Symbol;Acc:MGI:2442408]	-
cere	ENSMUSG00000053293	5.60844	2.09319	5.85516e-13	2.21614	0.000126303	up	up	Pom121	5	135376141	135394546	-	5580	protein_coding	nuclear pore membrane protein 121 [Source:MGI Symbol;Acc:MGI:2137624]	-
cere	ENSMUSG00000045691	3.0506	2.06516	1.96677e-07	2.21119	0.000851016	up	up	Thtpa	14	55094784	55098986	+	2830	protein_coding	thiamine triphosphatase [Source:MGI Symbol;Acc:MGI:2446078]	-
cere	ENSMUSG00000033871	3.37004	2.25864	2.31868e-11	2.21078	0.000201633	up	up	Ppargc1b	18	61298136	61400431	-	3990	protein_coding	peroxisome proliferative activated receptor, gamma, coactivator 1 beta [Source:MGI Symbol;Acc:MGI:2444934]	-
cere	ENSMUSG00000097379	-0.289593	4.68214	1.65653e-06	2.19388	0.00084463	up	up	Gm26873	17	17389943	17411993	-	2529	antisense	predicted gene, 26873 [Source:MGI Symbol;Acc:MGI:5477367]	-
cere	ENSMUSG00000086502	0.83277	2.77935	1.51924e-05	2.18511	0.00294489	up	up	B130055M24Rik	7	127448636	127460360	+	1988	processed_transcript	RIKEN cDNA B130055M24 gene [Source:MGI Symbol;Acc:MGI:3590645]	-
cere	ENSMUSG00000022762	5.33581	2.13705	1.64489e-20	2.1826	3.22978e-05	up	up	Ncam2	16	81200697	81626828	+	11330	protein_coding	neural cell adhesion molecule 2 [Source:MGI Symbol;Acc:MGI:97282]	-
cere	ENSMUSG00000031530	3.07723	2.15866	3.37005e-11	2.17821	0.000173423	up	up	Dusp4	8	34807297	34819894	+	2740	protein_coding	dual specificity phosphatase 4 [Source:MGI Symbol;Acc:MGI:2442191]	-
cere	ENSMUSG00000029500	3.73417	2.16154	4.40516e-15	2.17089	6.72694e-05	up	up	Pgam5	5	110259130	110269913	-	2373	protein_coding	phosphoglycerate mutase family member 5 [Source:MGI Symbol;Acc:MGI:1919792]	-
cere	ENSMUSG00000035726	5.50027	2.06546	1.04972e-14	2.16026	9.33512e-05	up	up	Supt16	14	52160414	52197416	-	5039	protein_coding	suppressor of Ty 16 [Source:MGI Symbol;Acc:MGI:1890948]	-
cere	ENSMUSG00000093908	0.705007	2.29365	4.20113e-05	2.15993	0.00250409	up	up	Gm5784	12	19387809	19433081	+	4144	lincRNA	predicted gene 5784 [Source:MGI Symbol;Acc:MGI:3647969]	zf-C2H2
cere	ENSMUSG00000110669	-0.0283519	3.21908	3.66165e-05	2.15298	0.0028449	up	up	Gm10060	8	19784746	19784856	+	111	processed_pseudogene	predicted gene 10060 [Source:MGI Symbol;Acc:MGI:3710638]	-
cere	ENSMUSG00000044505	3.0525	2.18732	4.60016e-08	2.14212	0.000691273	up	up	Lingo4	3	94398517	94404501	+	3645	protein_coding	leucine rich repeat and Ig domain containing 4 [Source:MGI Symbol;Acc:MGI:2444651]	zf-C2H2
cere	ENSMUSG00000067215	-0.105611	3.98819	4.07655e-06	2.14168	0.0010299	up	up	Usp51	X	153006469	153009416	+	2204	protein_coding	ubiquitin specific protease 51 [Source:MGI Symbol;Acc:MGI:3588217]	-
cere	ENSMUSG00000034445	2.24573	2.23006	2.73581e-12	2.13907	6.25697e-05	up	up	Cyb561a3	19	10577454	10588548	+	1474	protein_coding	cytochrome b561 family, member A3 [Source:MGI Symbol;Acc:MGI:2686925]	-
cere	ENSMUSG00000001098	4.31056	2.01123	8.37226e-10	2.13898	0.000306324	up	up	Kctd10	5	114363567	114380508	-	4039	protein_coding	potassium channel tetramerisation domain containing 10 [Source:MGI Symbol;Acc:MGI:2141207]	-
cere	ENSMUSG00000097431	4.36294	2.13529	3.16046e-18	2.13889	3.22978e-05	up	up	Gm26782	14	50870324	50880603	+	4095	antisense	predicted gene, 26782 [Source:MGI Symbol;Acc:MGI:5477276]	-
cere	ENSMUSG00000055725	2.62772	2.1937	9.71552e-12	2.13784	9.15939e-05	up	up	Paqr3	5	97082329	97111596	-	7566	protein_coding	progestin and adipoQ receptor family member III [Source:MGI Symbol;Acc:MGI:2679683]	-
cere	ENSMUSG00000113491	-0.709041	4.57965	2.67711e-06	2.13491	0.00089113	up	up	Gm19221	12	69980886	69982468	+	1477	processed_pseudogene	predicted gene, 19221 [Source:MGI Symbol;Acc:MGI:5011406]	Homeobox
cere	ENSMUSG00000098076	0.163276	2.77078	9.09311e-06	2.13051	0.00159887	up	up	Gm6981	9	52002274	52003281	-	1008	processed_pseudogene	predicted pseudogene 6981 [Source:MGI Symbol;Acc:MGI:3646966]	-
cere	ENSMUSG00000103697	2.04932	2.41998	1.85143e-06	2.13004	0.00178167	up	up	Gm38020	X	103576426	103581101	-	4676	TEC	predicted gene, 38020 [Source:MGI Symbol;Acc:MGI:5611248]	-
cere	ENSMUSG00000030055	0.938974	2.40835	1.99876e-05	2.12994	0.00191467	up	up	Rab43	6	87788853	87812164	-	5526	protein_coding	RAB43, member RAS oncogene family [Source:MGI Symbol;Acc:MGI:1917084]	-
cere	ENSMUSG00000035299	1.22435	2.31209	1.1446e-07	2.12832	0.000484302	up	up	Mid1	X	169685199	170005736	+	6720	protein_coding	midline 1 [Source:MGI Symbol;Acc:MGI:1100537]	-
cere	ENSMUSG00000048583	0.930105	2.69119	4.8464e-05	2.12754	0.00352768	up	up	Igf2	7	142650766	142666816	-	5723	protein_coding	insulin-like growth factor 2 [Source:MGI Symbol;Acc:MGI:96434]	-
cere	ENSMUSG00000086043	0.489242	2.3412	5.34842e-05	2.12568	0.00479931	up	up	Gm12473	4	43631539	43641533	-	579	antisense	predicted gene 12473 [Source:MGI Symbol;Acc:MGI:3652337]	-
cere	ENSMUSG00000004815	4.4654	2.09629	1.74164e-16	2.12344	5.01544e-05	up	up	Dgkq	5	108646693	108669672	-	7189	protein_coding	diacylglycerol kinase, theta [Source:MGI Symbol;Acc:MGI:102918]	-
cere	ENSMUSG00000080902	2.35254	2.20321	6.31087e-11	2.12102	0.000111222	up	up	Ywhaq-ps3	4	70248636	70249373	-	738	transcribed_processed_pseudogene	tyrosine 3-monooxygenase/tryptophan 5-monooxygenase activation protein theta, pseudogene 3 [Source:MGI Symbol;Acc:MGI:3650241]	-
cere	ENSMUSG00000072872	4.34626	1.8619	4.46689e-06	2.11532	0.001172	up	up	Rybp	6	100228565	100287485	-	4740	protein_coding	RING1 and YY1 binding protein [Source:MGI Symbol;Acc:MGI:1929059]	-
cere	ENSMUSG00000097806	-0.709144	4.65355	8.1327e-06	2.11314	0.00232463	up	up	Gm6556	13	15440302	15463736	-	2254	processed_transcript	predicted gene 6556 [Source:MGI Symbol;Acc:MGI:3647197]	-
cere	ENSMUSG00000083111	-0.0540142	2.97386	6.47202e-05	2.11287	0.00269385	up	up	Gm14421	2	177053516	177056838	-	1958	unprocessed_pseudogene	predicted gene 14421 [Source:MGI Symbol;Acc:MGI:3652254]	-
cere	ENSMUSG00000102496	-0.490197	3.91667	0.000115863	2.11129	0.00744032	up	up	Gm36989	18	35574907	35577066	+	2160	TEC	predicted gene, 36989 [Source:MGI Symbol;Acc:MGI:5610217]	-
cere	ENSMUSG00000027255	5.03108	1.97435	6.08204e-11	2.10794	0.000247916	up	up	Arfgap2	2	91264974	91276931	+	4129	protein_coding	ADP-ribosylation factor GTPase activating protein 2 [Source:MGI Symbol;Acc:MGI:1924288]	-
cere	ENSMUSG00000050321	3.19245	1.92774	6.15041e-05	2.10527	0.00545739	up	up	Neto1	18	86394952	86501897	+	3531	protein_coding	neuropilin (NRP) and tolloid (TLL)-like 1 [Source:MGI Symbol;Acc:MGI:2180216]	-
cere	ENSMUSG00000082953	-0.604447	3.49227	3.1893e-05	2.10204	0.00249988	up	up	Gm13217	2	9041124	9042484	-	953	unprocessed_pseudogene	predicted gene 13217 [Source:MGI Symbol;Acc:MGI:3649713]	-
cere	ENSMUSG00000087431	0.138037	2.46267	0.00100904	2.10162	0.00888036	up	up	Gm16054	5	81791909	81798426	-	1819	antisense	predicted gene 16054 [Source:MGI Symbol;Acc:MGI:3801819]	-
cere	ENSMUSG00000003282	1.23602	2.2776	3.61697e-06	2.10016	0.00114403	up	up	Plag1	4	3900996	3938423	-	8487	protein_coding	pleiomorphic adenoma gene 1 [Source:MGI Symbol;Acc:MGI:1891916]	-
cere	ENSMUSG00000056771	0.880995	2.73028	1.71156e-05	2.09309	0.00169201	up	up	Gm10010	6	128187818	128200623	-	2346	lincRNA	predicted gene 10010 [Source:MGI Symbol;Acc:MGI:3641978]	-
cere	ENSMUSG00000112690	0.741117	2.01911	0.00131677	2.08862	0.0115077	up	up	Gm2446	12	55217176	55226072	-	772	unprocessed_pseudogene	predicted gene 2446 [Source:MGI Symbol;Acc:MGI:3780613]	COE
cere	ENSMUSG00000041974	1.16548	1.90352	0.00103269	2.08364	0.00982745	up	up	Spidr	16	15889224	16146851	-	6952	protein_coding	scaffolding protein involved in DNA repair [Source:MGI Symbol;Acc:MGI:1924834]	-
cere	ENSMUSG00000078349	1.96007	2.189	2.41607e-08	2.08345	0.000390853	up	up	AW011738	4	156203304	156205151	+	1848	protein_coding	expressed sequence AW011738 [Source:MGI Symbol;Acc:MGI:2140540]	-
cere	ENSMUSG00000108569	-0.677907	3.49142	4.127e-05	2.08163	0.00284267	up	up	Gm4593	7	134425278	134501160	-	1937	lincRNA	predicted gene 4593 [Source:MGI Symbol;Acc:MGI:3782776]	-
cere	ENSMUSG00000042724	4.43582	2.08062	7.91832e-15	2.08056	6.84228e-05	up	up	Map3k9	12	81721010	81781175	-	5902	protein_coding	mitogen-activated protein kinase kinase kinase 9 [Source:MGI Symbol;Acc:MGI:2449952]	-
cere	ENSMUSG00000056234	5.73398	2.04895	3.39976e-23	2.07958	1.6227e-05	up	up	Ncoa4	14	32159865	32179855	+	9365	protein_coding	nuclear receptor coactivator 4 [Source:MGI Symbol;Acc:MGI:1350932]	-
cere	ENSMUSG00000055660	2.27838	2.19428	3.25189e-10	2.07888	0.000168639	up	up	Mettl4	17	94727080	94749892	-	2150	protein_coding	methyltransferase like 4 [Source:MGI Symbol;Acc:MGI:1924031]	-
cere	ENSMUSG00000025013	-0.692363	3.88371	4.20113e-05	2.07837	0.00166536	up	up	Tll2	19	41083981	41206774	-	3443	protein_coding	tolloid-like 2 [Source:MGI Symbol;Acc:MGI:1346044]	-
cere	ENSMUSG00000063410	5.5924	2.0588	9.1097e-23	2.07499	1.98619e-05	up	up	Stk24	14	121286343	121380011	-	5353	protein_coding	serine/threonine kinase 24 [Source:MGI Symbol;Acc:MGI:2385007]	-
cere	ENSMUSG00000024912	2.7118	1.926	4.46928e-05	2.07481	0.00245397	up	up	Fosl1	19	5447703	5455945	+	1707	protein_coding	fos-like antigen 1 [Source:MGI Symbol;Acc:MGI:107179]	-
cere	ENSMUSG00000050908	3.65197	2.03429	3.4986e-11	2.06631	0.000178406	up	up	Tvp23a	16	10420557	10447362	-	3971	protein_coding	trans-golgi network vesicle protein 23A [Source:MGI Symbol;Acc:MGI:3665441]	-
cere	ENSMUSG00000063260	2.36825	2.11588	1.87574e-08	2.06312	0.000329391	up	up	Syt10	15	89782393	89841860	-	1845	protein_coding	synaptotagmin X [Source:MGI Symbol;Acc:MGI:1859546]	-
cere	ENSMUSG00000053877	1.89177	2.30562	1.02393e-07	2.0628	0.000422477	up	up	Srcap	7	127511983	127561219	+	15783	protein_coding	Snf2-related CREBBP activator protein [Source:MGI Symbol;Acc:MGI:2444036]	-
cere	ENSMUSG00000097090	-0.112933	3.54225	1.7532e-05	2.06065	0.00115038	up	up	Gm26724	17	27201032	27203071	+	1650	lincRNA	predicted gene, 26724 [Source:MGI Symbol;Acc:MGI:5477218]	-
cere	ENSMUSG00000026141	2.08345	2.25631	1.47757e-09	2.05918	0.00016364	up	up	Col19a1	1	24261890	24587472	-	6887	protein_coding	collagen, type XIX, alpha 1 [Source:MGI Symbol;Acc:MGI:1095415]	THR-like
cere	ENSMUSG00000002320	4.41622	2.00396	1.13605e-14	2.05876	6.70839e-05	up	up	Tm9sf1	14	55635965	55643806	-	3880	protein_coding	transmembrane 9 superfamily member 1 [Source:MGI Symbol;Acc:MGI:1921390]	-
cere	ENSMUSG00000039716	6.58437	2.054	4.32419e-28	2.05627	4.92584e-06	up	up	Dock3	9	106892825	107231909	-	14448	protein_coding	dedicator of cyto-kinesis 3 [Source:MGI Symbol;Acc:MGI:2429763]	-
cere	ENSMUSG00000076431	2.28153	2.06917	3.24752e-08	2.05525	0.000521482	up	up	Sox4	13	28948919	28953713	-	4795	protein_coding	SRY (sex determining region Y)-box 4 [Source:MGI Symbol;Acc:MGI:98366]	-
cere	ENSMUSG00000087018	2.23241	2.0996	2.98394e-09	2.05458	0.000282645	up	up	2900072N19Rik	2	92054989	92059369	-	806	lincRNA	RIKEN cDNA 2900072N19 gene [Source:MGI Symbol;Acc:MGI:1920283]	-
cere	ENSMUSG00000082988	0.858384	2.30666	2.98393e-06	2.05413	0.00126253	up	up	Gm5903	7	130352038	130354362	-	2325	processed_pseudogene	predicted gene 5903 [Source:MGI Symbol;Acc:MGI:3644470]	-
cere	ENSMUSG00000043259	4.71746	2.02887	5.24095e-20	2.05209	2.30338e-05	up	up	Fam13c	10	70440481	70558736	+	8263	protein_coding	family with sequence similarity 13, member C [Source:MGI Symbol;Acc:MGI:1918971]	-
cere	ENSMUSG00000024665	6.05522	1.90906	3.50074e-10	2.04388	0.000341519	up	up	Fads2	19	10064164	10101503	-	1508	protein_coding	fatty acid desaturase 2 [Source:MGI Symbol;Acc:MGI:1930079]	-
cere	ENSMUSG00000037660	-0.35234	3.22256	0.000103594	2.04365	0.00303739	up	up	Gdf7	12	8297918	8301954	-	1423	protein_coding	growth differentiation factor 7 [Source:MGI Symbol;Acc:MGI:95690]	-
cere	ENSMUSG00000093587	-0.401349	2.7323	0.000256581	2.04135	0.00598338	up	up	Gm20554	13	72626213	72628564	-	2352	lincRNA	predicted gene, 20554 [Source:MGI Symbol;Acc:MGI:5295661]	-
cere	ENSMUSG00000085433	0.83977	2.41633	8.52577e-07	2.04072	0.000432083	up	up	Gm16001	5	124111109	124112264	-	1063	lincRNA	predicted gene 16001 [Source:MGI Symbol;Acc:MGI:3802119]	-
cere	ENSMUSG00000089698	-0.113822	2.93038	5.68272e-05	2.04013	0.00267049	up	up	Gm2541	16	85553233	85553943	-	711	processed_pseudogene	predicted pseudogene 2541 [Source:MGI Symbol;Acc:MGI:3780709]	-
cere	ENSMUSG00000090021	0.539338	2.63584	1.20291e-05	2.03906	0.0011825	up	up	Gm6493	16	23014208	23017038	-	2639	processed_pseudogene	predicted gene 6493 [Source:MGI Symbol;Acc:MGI:3644797]	-
cere	ENSMUSG00000019892	0.300637	2.19272	0.00541559	2.03828	0.0148371	up	up	Lrriq1	10	103046031	103236322	-	6449	protein_coding	leucine-rich repeats and IQ motif containing 1 [Source:MGI Symbol;Acc:MGI:1922228]	-
cere	ENSMUSG00000073164	0.429972	2.27202	0.00548947	2.02996	0.024668	up	up	2410018L13Rik	12	22953997	23010284	-	4122	lincRNA	RIKEN cDNA 2410018L13 gene [Source:MGI Symbol;Acc:MGI:1916982]	-
cere	ENSMUSG00000010051	1.77416	2.08336	6.45386e-07	2.027	0.00102981	up	up	Hyal1	9	107576927	107581710	+	3777	protein_coding	hyaluronoglucosaminidase 1 [Source:MGI Symbol;Acc:MGI:96298]	-
cere	ENSMUSG00000062081	3.31977	2.083	5.38483e-07	2.02578	0.00119413	up	up	Gm6055	14	48079375	48079752	-	378	processed_pseudogene	predicted gene 6055 [Source:MGI Symbol;Acc:MGI:3648620]	-
cere	ENSMUSG00000004328	3.49264	1.92749	1.49034e-07	2.02423	0.000988564	up	up	Hif3a	7	17031507	17062427	-	6710	protein_coding	hypoxia inducible factor 3, alpha subunit [Source:MGI Symbol;Acc:MGI:1859778]	-
cere	ENSMUSG00000114579	0.451706	2.75267	2.98765e-05	2.02406	0.00235507	up	up	Gm4130	13	91261449	91262418	-	970	processed_pseudogene	predicted gene 4130 [Source:MGI Symbol;Acc:MGI:3782306]	-
cere	ENSMUSG00000073647	2.09592	2.07179	6.93596e-07	2.02227	0.000926127	up	up	Gm10557	18	4198216	4198969	-	750	pseudogene	predicted gene 10557 [Source:MGI Symbol;Acc:MGI:3708638]	-
cere	ENSMUSG00000078202	1.36798	2.11908	1.11669e-06	2.02189	0.00125005	up	up	Nrarp	2	25180758	25183339	+	2582	protein_coding	Notch-regulated ankyrin repeat protein [Source:MGI Symbol;Acc:MGI:1914372]	-
cere	ENSMUSG00000045322	0.110853	2.20858	0.00626862	2.0185	0.0162813	up	up	Tlr9	9	106222598	106226883	+	3478	protein_coding	toll-like receptor 9 [Source:MGI Symbol;Acc:MGI:1932389]	-
cere	ENSMUSG00000032185	4.78755	1.98759	1.82622e-18	2.01522	3.36247e-05	up	up	Carm1	9	21546894	21592623	+	4852	protein_coding	coactivator-associated arginine methyltransferase 1 [Source:MGI Symbol;Acc:MGI:1913208]	-
cere	ENSMUSG00000085882	2.39121	2.09785	2.85596e-11	2.01346	8.69042e-05	up	up	2610507I01Rik	11	59199836	59202385	-	1360	processed_transcript	RIKEN cDNA 2610507I01 gene [Source:MGI Symbol;Acc:MGI:1919453]	-
cere	ENSMUSG00000061171	0.987621	2.32923	1.17515e-07	2.01327	0.000255231	up	up	Slc38a11	2	65316430	65364034	-	4319	protein_coding	solute carrier family 38, member 11 [Source:MGI Symbol;Acc:MGI:2443383]	-
cere	ENSMUSG00000027777	2.92938	1.85718	1.92164e-06	2.0094	0.00156104	up	up	Schip1	3	68064802	68626481	+	5102	protein_coding	schwannomin interacting protein 1 [Source:MGI Symbol;Acc:MGI:1353557]	-
cere	ENSMUSG00000087416	-0.234695	3.44118	0.00328199	2.00495	0.0273521	up	up	Gm15906	4	129135091	129136910	+	323	lincRNA	predicted gene 15906 [Source:MGI Symbol;Acc:MGI:3801906]	-
cere	ENSMUSG00000081254	-0.259798	2.53123	0.000307434	2.00297	0.00526285	up	up	Gm12112	11	32910373	32910603	+	231	processed_pseudogene	predicted gene 12112 [Source:MGI Symbol;Acc:MGI:3650115]	-
cere	ENSMUSG00000014444	2.2012	1.98778	1.30302e-06	2.00179	0.000902233	up	up	Piezo1	8	122481698	122551329	-	9935	protein_coding	piezo-type mechanosensitive ion channel component 1 [Source:MGI Symbol;Acc:MGI:3603204]	-
cere	ENSMUSG00000117310	1.35091	2.1416	5.46757e-06	1.99861	0.00174089	up	up	Ptp4a1	1	30940302	30949770	-	4145	protein_coding	protein tyrosine phosphatase 4a1 [Source:NCBI gene;Acc:19243]	-
cere	ENSMUSG00000047988	0.0839219	2.67719	1.84208e-05	1.99668	0.00148243	up	up	4933428G20Rik	11	97490783	97500340	-	1425	protein_coding	RIKEN cDNA 4933428G20 gene [Source:MGI Symbol;Acc:MGI:1918475]	-
cere	ENSMUSG00000054409	2.66555	2.01338	2.76844e-09	1.99555	0.000325838	up	up	Tmem74	15	43864646	43870036	-	3528	protein_coding	transmembrane protein 74 [Source:MGI Symbol;Acc:MGI:2443417]	-
cere	ENSMUSG00000053914	0.335493	2.20043	0.00388805	1.99492	0.0148104	up	up	Kdm4d	9	14462548	14500482	-	2861	protein_coding	lysine (K)-specific demethylase 4D [Source:MGI Symbol;Acc:MGI:3606484]	-
cere	ENSMUSG00000040840	0.822722	2.38767	0.000970325	1.98934	0.0100376	up	up	4930579G18Rik	14	54650511	54654607	+	968	antisense	RIKEN cDNA 4930579G18 gene [Source:MGI Symbol;Acc:MGI:1923163]	-
cere	ENSMUSG00000026135	4.42053	1.97947	6.44869e-16	1.98772	5.17922e-05	up	up	Zfp142	1	74565127	74588246	-	11355	protein_coding	zinc finger protein 142 [Source:MGI Symbol;Acc:MGI:1924514]	-
cere	ENSMUSG00000027840	1.53479	2.22639	1.39535e-07	1.98665	0.000399919	up	up	Wnt2b	3	104945272	104961921	-	4201	protein_coding	wingless-type MMTV integration site family, member 2B [Source:MGI Symbol;Acc:MGI:1261834]	-
cere	ENSMUSG00000000441	4.9365	1.87892	6.99273e-11	1.98487	0.000286267	up	up	Raf1	6	115618067	115676635	-	6845	protein_coding	v-raf-leukemia viral oncogene 1 [Source:MGI Symbol;Acc:MGI:97847]	-
cere	ENSMUSG00000039728	7.16525	1.70953	0.000725755	1.98444	0.00827713	up	up	Slc6a5	7	49910146	49963856	+	7203	protein_coding	solute carrier family 6 (neurotransmitter transporter, glycine), member 5 [Source:MGI Symbol;Acc:MGI:105090]	-
cere	ENSMUSG00000090671	0.0689186	2.38665	0.00509768	1.98116	0.0210487	up	up	Gm5067	5	26007027	26008035	+	1009	processed_pseudogene	predicted gene 5067 [Source:MGI Symbol;Acc:MGI:3644982]	-
cere	ENSMUSG00000117285	1.40358	2.02999	3.17817e-05	1.97993	0.0021435	up	up	AC151284.2	17	78750995	78751496	+	502	processed_pseudogene	microtubule-associated protein 7 (Map7) pseudogene	-
cere	ENSMUSG00000026322	0.465358	2.35999	7.99988e-05	1.97921	0.00256581	up	up	Htr4	18	62324204	62467802	+	4657	protein_coding	5 hydroxytryptamine (serotonin) receptor 4 [Source:MGI Symbol;Acc:MGI:109246]	-
cere	ENSMUSG00000079065	3.34991	1.86743	2.08766e-06	1.97341	0.00162087	up	up	BC005561	5	104508352	104522611	+	5409	protein_coding	cDNA sequence BC005561 [Source:MGI Symbol;Acc:MGI:3040669]	-
cere	ENSMUSG00000060989	3.78282	1.9472	2.38918e-09	1.97261	0.000376343	up	up	Gm11847	4	12232833	12233951	+	1119	processed_pseudogene	predicted gene 11847 [Source:MGI Symbol;Acc:MGI:3651787]	-
cere	ENSMUSG00000055540	2.44128	2.09828	1.69525e-08	1.97204	0.000281659	up	up	Epha6	16	59653483	60605531	-	5289	protein_coding	Eph receptor A6 [Source:MGI Symbol;Acc:MGI:108034]	-
cere	ENSMUSG00000080816	-0.946235	3.23105	8.69008e-05	1.96954	0.00245991	up	up	Gm12447	4	46327296	46327765	+	470	processed_pseudogene	predicted gene 12447 [Source:MGI Symbol;Acc:MGI:3650247]	-
cere	ENSMUSG00000072946	4.37457	1.97532	1.66076e-16	1.96797	3.57323e-05	up	up	Ptgr2	12	84285232	84315832	+	5929	protein_coding	prostaglandin reductase 2 [Source:MGI Symbol;Acc:MGI:1916372]	-
cere	ENSMUSG00000104063	3.08554	2.02875	8.4397e-09	1.96597	0.00049328	up	up	Pcdhgb7	18	37751600	37841873	+	4713	protein_coding	protocadherin gamma subfamily B, 7 [Source:MGI Symbol;Acc:MGI:1935199]	-
cere	ENSMUSG00000069011	0.773725	2.08941	0.0124889	1.96424	0.0265988	up	up	Gm10254	3	54810384	54811250	-	867	processed_pseudogene	predicted gene 10254 [Source:MGI Symbol;Acc:MGI:3708673]	-
cere	ENSMUSG00000059179	1.97292	1.5687	0.00861265	1.95894	0.0122677	up	up	Gm8991	5	16729996	16731070	-	1075	processed_pseudogene	predicted pseudogene 8991 [Source:MGI Symbol;Acc:MGI:3644227]	-
cere	ENSMUSG00000053693	5.88563	1.91825	1.12674e-19	1.95758	2.87922e-05	up	up	Mast1	8	84911903	84937359	-	6459	protein_coding	microtubule associated serine/threonine kinase 1 [Source:MGI Symbol;Acc:MGI:1861901]	-
cere	ENSMUSG00000019359	1.35431	1.89567	7.30237e-05	1.95578	0.00461258	up	up	Gdpd2	X	100729873	100738895	+	4609	protein_coding	glycerophosphodiester phosphodiesterase domain containing 2 [Source:MGI Symbol;Acc:MGI:1918834]	-
cere	ENSMUSG00000070866	3.61118	1.74138	1.75146e-05	1.95573	0.00289533	up	up	Zfp804a	2	82053222	82259879	+	5245	protein_coding	zinc finger protein 804A [Source:MGI Symbol;Acc:MGI:2442949]	-
cere	ENSMUSG00000043648	-0.290776	2.46812	0.000482137	1.95528	0.00641084	up	up	Pld6	11	59783897	59787645	-	1757	protein_coding	phospholipase D family, member 6 [Source:MGI Symbol;Acc:MGI:2687283]	-
cere	ENSMUSG00000035948	1.32142	2.13797	1.92999e-06	1.95504	0.000965711	up	up	Acss3	10	106933517	107123668	-	7196	protein_coding	acyl-CoA synthetase short-chain family member 3 [Source:MGI Symbol;Acc:MGI:2685720]	-
cere	ENSMUSG00000042719	4.89536	1.88468	1.24397e-13	1.95316	9.42221e-05	up	up	Naa25	5	121397936	121444378	+	8298	protein_coding	N(alpha)-acetyltransferase 25, NatB auxiliary subunit [Source:MGI Symbol;Acc:MGI:2442563]	-
cere	ENSMUSG00000041624	2.82723	2.07663	2.23676e-09	1.94961	0.000245561	up	up	Gucy1a2	9	3532778	3894736	+	6650	protein_coding	guanylate cyclase 1, soluble, alpha 2 [Source:MGI Symbol;Acc:MGI:2660877]	zf-C2H2
cere	ENSMUSG00000042938	3.89908	1.97982	5.25612e-12	1.94741	0.000115768	up	up	Gm14117	2	146305547	146306389	+	843	processed_pseudogene	predicted gene 14117 [Source:MGI Symbol;Acc:MGI:3651328]	-
cere	ENSMUSG00000044949	3.39384	2.02962	1.04211e-10	1.94344	0.000185099	up	up	Ubtd2	11	32455370	32516687	+	1012	protein_coding	ubiquitin domain containing 2 [Source:MGI Symbol;Acc:MGI:2444752]	-
cere	ENSMUSG00000038876	4.09702	1.80815	8.2103e-08	1.93937	0.000554819	up	up	Rnf146	10	29344176	29362442	-	4456	protein_coding	ring finger protein 146 [Source:MGI Symbol;Acc:MGI:1915281]	-
cere	ENSMUSG00000005505	3.04433	1.93712	2.8938e-10	1.93783	0.000186663	up	up	Kbtbd4	2	90904740	90911626	+	3139	protein_coding	kelch repeat and BTB (POZ) domain containing 4 [Source:MGI Symbol;Acc:MGI:1914386]	-
cere	ENSMUSG00000103749	2.19211	2.05232	5.61818e-11	1.9341	5.83729e-05	up	up	Pcdhgb5	18	37731009	37841873	+	6733	protein_coding	protocadherin gamma subfamily B, 5 [Source:MGI Symbol;Acc:MGI:1935196]	-
cere	ENSMUSG00000052423	3.78732	1.91253	2.22243e-13	1.93347	7.41486e-05	up	up	B4galt3	1	171270328	171276896	+	5467	protein_coding	UDP-Gal:betaGlcNAc beta 1,4-galactosyltransferase, polypeptide 3 [Source:MGI Symbol;Acc:MGI:1928767]	-
cere	ENSMUSG00000100572	-0.63291	3.84117	8.30351e-05	1.93308	0.00564699	up	up	2410021H03Rik	17	69275362	69277208	-	764	antisense	RIKEN cDNA 2410021H03 gene [Source:MGI Symbol;Acc:MGI:1917000]	-
cere	ENSMUSG00000086219	-0.426745	3.83351	4.42041e-05	1.9281	0.00550337	up	up	Srrm4os	5	116438720	116465487	+	3655	antisense	serine/arginine repetitive matrix 4, opposite strand [Source:MGI Symbol;Acc:MGI:1924048]	-
cere	ENSMUSG00000051537	2.97698	1.96475	1.33648e-08	1.92665	0.000397933	up	up	Gm5124	X	21360865	21364622	+	2742	transcribed_processed_pseudogene	predicted pseudogene 5124 [Source:MGI Symbol;Acc:MGI:3643622]	-
cere	ENSMUSG00000001333	0.09293	2.40662	0.0140115	1.92651	0.0321749	up	up	Sync	4	129287617	129308559	+	2862	protein_coding	syncoilin [Source:MGI Symbol;Acc:MGI:1916078]	-
cere	ENSMUSG00000114780	-0.892931	4.35971	0.000153471	1.92407	0.011176	up	up	AI197445	13	107469822	107482718	+	5747	lincRNA	expressed sequence AI197445 [Source:MGI Symbol;Acc:MGI:2145191]	-
cere	ENSMUSG00000077637	-0.662181	3.87964	0.000139152	1.9232	0.00938889	up	up	Gm22771	11	74906109	74906199	+	91	snoRNA	predicted gene, 22771 [Source:MGI Symbol;Acc:MGI:5452548]	-
cere	ENSMUSG00000101316	2.69672	1.61246	0.00114275	1.92177	0.00541906	up	up	Gm12663	11	16635109	16636066	-	958	processed_pseudogene	predicted gene 12663 [Source:MGI Symbol;Acc:MGI:3652168]	-
cere	ENSMUSG00000109233	-0.402809	2.95773	0.0013029	1.9186	0.0168503	up	up	Gm44866	7	119720811	119735760	-	391	lincRNA	predicted gene 44866 [Source:MGI Symbol;Acc:MGI:5753442]	-
cere	ENSMUSG00000103144	1.07759	2.13982	1.04433e-05	1.9166	0.00132097	up	up	Pcdhga1	18	37661793	37841873	+	5366	protein_coding	protocadherin gamma subfamily A, 1 [Source:MGI Symbol;Acc:MGI:1935212]	-
cere	ENSMUSG00000104597	2.3556	1.87293	5.74316e-07	1.91269	0.000790986	up	up	B230334C09Rik	3	158067186	158076112	-	8927	antisense	RIKEN cDNA B230334C09 gene [Source:MGI Symbol;Acc:MGI:2442224]	-
cere	ENSMUSG00000007279	0.300193	2.28114	5.73641e-06	1.90706	0.000812	up	up	Scube2	7	109798676	109865679	-	4153	protein_coding	signal peptide, CUB domain, EGF-like 2 [Source:MGI Symbol;Acc:MGI:1928765]	-
cere	ENSMUSG00000104814	0.567116	2.31127	4.85782e-05	1.90595	0.00232225	up	up	Gm42979	5	129556147	129558374	+	2228	TEC	predicted gene 42979 [Source:MGI Symbol;Acc:MGI:5663116]	HMG
cere	ENSMUSG00000085154	0.359465	2.15557	0.000924126	1.90296	0.00715506	up	up	C130046K22Rik	11	103697724	103722832	+	780	processed_transcript	RIKEN cDNA C130046K22 gene [Source:MGI Symbol;Acc:MGI:3026935]	-
cere	ENSMUSG00000040875	3.76242	1.84707	2.38644e-10	1.9025	0.000192756	up	up	Osbpl10	9	114978569	115232225	+	5139	protein_coding	oxysterol binding protein-like 10 [Source:MGI Symbol;Acc:MGI:1921736]	-
cere	ENSMUSG00000040761	5.8096	1.92496	5.24751e-16	1.90163	7.95025e-05	up	up	Spen	4	141467890	141538597	-	14089	protein_coding	spen family transcription repressor [Source:MGI Symbol;Acc:MGI:1891706]	-
cere	ENSMUSG00000037762	2.51776	1.81174	1.9738e-05	1.90059	0.00214113	up	up	Slc16a9	10	70245100	70285968	+	3869	protein_coding	solute carrier family 16 (monocarboxylic acid transporters), member 9 [Source:MGI Symbol;Acc:MGI:1914109]	-
cere	ENSMUSG00000035960	2.19049	1.73144	0.000408501	1.89835	0.00401737	up	up	Apex1	14	50924968	50927139	+	1422	protein_coding	apurinic/apyrimidinic endonuclease 1 [Source:MGI Symbol;Acc:MGI:88042]	-
cere	ENSMUSG00000083325	1.95968	2.03968	1.38173e-07	1.89689	0.000423104	up	up	Gm14121	2	150499466	150500845	-	1380	transcribed_processed_pseudogene	predicted gene 14121 [Source:MGI Symbol;Acc:MGI:3651769]	-
cere	ENSMUSG00000102234	-0.463353	2.89979	0.00130246	1.89519	0.0119944	up	up	Gm37885	1	182484179	182492473	+	1985	antisense	predicted gene, 37885 [Source:MGI Symbol;Acc:MGI:5611113]	-
cere	ENSMUSG00000045094	3.44519	1.94218	2.89822e-13	1.89384	5.17922e-05	up	up	Arhgef37	18	61493794	61536536	-	3234	protein_coding	Rho guanine nucleotide exchange factor (GEF) 37 [Source:MGI Symbol;Acc:MGI:3045339]	-
cere	ENSMUSG00000058258	4.60242	1.74648	1.66892e-07	1.88481	0.000902384	up	up	Idi1	13	8885501	8892451	+	3505	protein_coding	isopentenyl-diphosphate delta isomerase [Source:MGI Symbol;Acc:MGI:2442264]	-
cere	ENSMUSG00000070336	-0.0837899	2.18052	0.0016401	1.88251	0.0118074	up	up	Fbxo47	11	97853826	97884154	-	2202	protein_coding	F-box protein 47 [Source:MGI Symbol;Acc:MGI:1920223]	-
cere	ENSMUSG00000084347	1.15969	2.17844	1.75034e-06	1.88165	0.00059278	up	up	Akt2-ps	11	16514533	16515981	+	1449	processed_pseudogene	thymoma viral proto-oncogene 2, pseudogene [Source:MGI Symbol;Acc:MGI:108506]	TF_bZIP
cere	ENSMUSG00000024736	6.6446	1.81356	2.11559e-08	1.87704	0.000896577	up	up	Tmem132a	19	10857822	10869940	-	4069	protein_coding	transmembrane protein 132A [Source:MGI Symbol;Acc:MGI:2147810]	-
cere	ENSMUSG00000042129	5.07473	1.7439	1.40051e-05	1.87454	0.00305882	up	up	Rassf4	6	116633008	116673952	-	9209	protein_coding	Ras association (RalGDS/AF-6) domain family member 4 [Source:MGI Symbol;Acc:MGI:2386853]	-
cere	ENSMUSG00000085830	0.682115	2.2679	0.000440717	1.87408	0.00970223	up	up	Grin1os	2	25291220	25298925	+	2891	antisense	glutamate receptor, ionotropic, NMDA1 (zeta 1), opposite strand [Source:MGI Symbol;Acc:MGI:2443867]	-
cere	ENSMUSG00000019836	-0.722591	3.02966	0.0010961	1.87302	0.0101522	up	up	Amd-ps4	4	51253025	51254027	-	1003	processed_pseudogene	S-adenosylmethionine decarboxylase, pseudogene 4 [Source:MGI Symbol;Acc:MGI:3650439]	-
cere	ENSMUSG00000007033	0.443303	2.26348	2.86407e-05	1.87277	0.00184536	up	up	Hspa1l	17	34972703	34979285	+	2472	protein_coding	heat shock protein 1-like [Source:MGI Symbol;Acc:MGI:96231]	-
cere	ENSMUSG00000104546	-0.114704	2.71922	0.000500666	1.87206	0.00565654	up	up	Gm43858	3	152386260	152388037	+	1778	TEC	predicted gene 43858 [Source:MGI Symbol;Acc:MGI:5663995]	-
cere	ENSMUSG00000038916	5.4321	1.86224	1.26593e-21	1.87154	1.82499e-05	up	up	Soga3	10	29143839	29199630	+	4175	protein_coding	SOGA family member 3 [Source:MGI Symbol;Acc:MGI:1914662]	HTH
cere	ENSMUSG00000112110	1.29888	2.02237	1.41861e-06	1.87071	0.000848942	up	up	AC158605.1	10	82178235	82201488	+	1057	lincRNA	novel transcript	-
cere	ENSMUSG00000035509	2.47889	1.8994	1.98791e-08	1.86713	0.000390853	up	up	Fbxl21	13	56522472	56537898	+	4795	protein_coding	F-box and leucine-rich repeat protein 21 [Source:MGI Symbol;Acc:MGI:2442921]	-
cere	ENSMUSG00000035107	4.66601	1.829	4.02852e-15	1.8662	5.7885e-05	up	up	Dcbld2	16	58408443	58469727	+	8401	protein_coding	discoidin, CUB and LCCL domain containing 2 [Source:MGI Symbol;Acc:MGI:1920629]	-
cere	ENSMUSG00000041372	0.442452	2.56252	0.00118819	1.8648	0.0181103	up	up	B4galnt3	6	120203073	120294559	-	3779	protein_coding	beta-1,4-N-acetyl-galactosaminyl transferase 3 [Source:MGI Symbol;Acc:MGI:3041155]	-
cere	ENSMUSG00000042473	3.17719	1.88309	9.35188e-07	1.86455	0.00141534	up	up	Tbc1d8b	X	139684996	139753405	+	5211	protein_coding	TBC1 domain family, member 8B [Source:MGI Symbol;Acc:MGI:1918101]	-
cere	ENSMUSG00000039652	6.14685	1.81202	1.74164e-16	1.86444	5.83259e-05	up	up	Cpeb3	19	37021291	37208601	-	7414	protein_coding	cytoplasmic polyadenylation element binding protein 3 [Source:MGI Symbol;Acc:MGI:2443075]	-
cere	ENSMUSG00000025735	0.00226089	2.22223	0.00142593	1.8627	0.0104408	up	up	Rhbdl1	17	25834465	25837295	-	1723	protein_coding	rhomboid like 1 [Source:MGI Symbol;Acc:MGI:2384891]	-
cere	ENSMUSG00000078532	5.45477	1.80134	8.03582e-15	1.86235	7.2989e-05	up	up	Nkain1	4	130531602	130574173	-	1426	protein_coding	Na+/K+ transporting ATPase interacting 1 [Source:MGI Symbol;Acc:MGI:1914399]	-
cere	ENSMUSG00000049630	3.12076	1.74312	3.69177e-06	1.86224	0.00141534	up	up	C1ql3	2	13003457	13011806	-	2535	protein_coding	C1q-like 3 [Source:MGI Symbol;Acc:MGI:2387350]	-
cere	ENSMUSG00000028864	-0.559345	3.27925	0.000234339	1.86205	0.006728	up	up	Hgf	5	16553495	16620152	+	7186	protein_coding	hepatocyte growth factor [Source:MGI Symbol;Acc:MGI:96079]	-
cere	ENSMUSG00000052301	2.36011	1.93373	3.14849e-06	1.86149	0.00132192	up	up	Doc2a	7	126847416	126852705	+	2803	protein_coding	double C2, alpha [Source:MGI Symbol;Acc:MGI:109446]	-
cere	ENSMUSG00000047495	1.81279	1.84539	5.22745e-05	1.86117	0.00250036	up	up	Dlgap2	8	14095865	14847680	+	6149	protein_coding	DLG associated protein 2 [Source:MGI Symbol;Acc:MGI:2443181]	-
cere	ENSMUSG00000085389	1.77385	1.85599	6.19299e-05	1.86093	0.00299993	up	up	1700003M07Rik	4	129960374	129963657	+	873	lincRNA	RIKEN cDNA 1700003M07 gene [Source:MGI Symbol;Acc:MGI:1919475]	-
cere	ENSMUSG00000044434	1.78227	1.95478	9.99306e-05	1.8603	0.00484084	up	up	Gm9791	3	34005017	34005463	-	447	processed_pseudogene	predicted pseudogene 9791 [Source:MGI Symbol;Acc:MGI:3642317]	-
cere	ENSMUSG00000102796	1.40903	1.57138	0.0259365	1.85616	0.0264211	up	up	Gm37711	4	132104830	132109363	-	1749	TEC	predicted gene, 37711 [Source:MGI Symbol;Acc:MGI:5610939]	ARID
cere	ENSMUSG00000110768	0.534884	2.16598	0.000185009	1.85443	0.00393167	up	up	Gm18541	9	63898265	63898802	+	538	processed_pseudogene	predicted gene, 18541 [Source:MGI Symbol;Acc:MGI:5010726]	-
cere	ENSMUSG00000000182	-0.771153	2.84024	0.000477485	1.85421	0.00545003	up	up	Fgf23	6	127072902	127081408	+	1814	protein_coding	fibroblast growth factor 23 [Source:MGI Symbol;Acc:MGI:1891427]	-
cere	ENSMUSG00000044966	-0.676083	3.06402	0.000356955	1.85381	0.00473178	up	up	Fbxo48	11	16951375	16954772	+	2247	protein_coding	F-box protein 48 [Source:MGI Symbol;Acc:MGI:2442569]	TF_bZIP
cere	ENSMUSG00000045813	-0.502954	3.26067	8.30919e-05	1.84623	0.00326754	up	up	Gm9801	7	62094506	62209479	-	3015	lincRNA	predicted gene 9801 [Source:MGI Symbol;Acc:MGI:3647139]	-
cere	ENSMUSG00000090576	0.178273	2.47666	0.00016768	1.84498	0.00403345	up	up	Gm17055	6	108656917	108659537	+	2621	processed_transcript	predicted gene 17055 [Source:MGI Symbol;Acc:MGI:4937882]	-
cere	ENSMUSG00000078789	2.46041	1.86369	2.29423e-08	1.84194	0.000437641	up	up	Dph1	11	75177643	75191241	-	2690	protein_coding	diphthamide biosynthesis 1 [Source:MGI Symbol;Acc:MGI:2151233]	-
cere	ENSMUSG00000006711	3.84476	1.86657	1.93277e-10	1.84122	0.000197559	up	up	D130043K22Rik	13	24845135	24901270	+	5276	protein_coding	RIKEN cDNA D130043K22 gene [Source:MGI Symbol;Acc:MGI:3036268]	-
cere	ENSMUSG00000101800	0.485711	2.3697	4.28397e-05	1.84028	0.00125855	up	up	Rnf170-ps	7	26072073	26072931	+	859	processed_pseudogene	ring finger protein 170, pseudogene [Source:MGI Symbol;Acc:MGI:3645710]	-
cere	ENSMUSG00000097970	-0.558148	2.52205	0.00310961	1.83484	0.0138851	up	up	Gm27028	1	23291537	23291935	+	399	lincRNA	predicted gene, 27028 [Source:MGI Symbol;Acc:MGI:5504143]	IRF
cere	ENSMUSG00000094530	0.674471	1.96204	0.00141319	1.8347	0.00848175	up	up	Gm21399	8	129252998	129253594	+	597	processed_pseudogene	predicted gene, 21399 [Source:MGI Symbol;Acc:MGI:5434754]	-
cere	ENSMUSG00000030315	4.36593	1.80459	3.36045e-13	1.83402	7.77602e-05	up	up	Vgll4	6	114860628	114969994	-	5396	protein_coding	vestigial like family member 4 [Source:MGI Symbol;Acc:MGI:2652840]	-
cere	ENSMUSG00000024327	1.7212	1.78794	0.000322985	1.83109	0.00466219	up	up	Slc39a7	17	34028267	34031690	-	2594	protein_coding	solute carrier family 39 (zinc transporter), member 7 [Source:MGI Symbol;Acc:MGI:95909]	-
cere	ENSMUSG00000090008	-0.708228	6.22556	0.000104731	1.83087	0.0207105	up	up	Gm16111	5	21889780	21890064	+	285	processed_pseudogene	predicted gene 16111 [Source:MGI Symbol;Acc:MGI:3801919]	-
cere	ENSMUSG00000035757	4.17886	1.82187	1.07599e-14	1.82829	4.6825e-05	up	up	Selenoo	15	89089084	89100340	+	3744	protein_coding	selenoprotein O [Source:MGI Symbol;Acc:MGI:1919007]	-
cere	ENSMUSG00000104784	1.45183	2.04038	3.98144e-07	1.82787	0.000447572	up	up	Gm42984	5	44226587	44243548	+	987	antisense	predicted gene 42984 [Source:MGI Symbol;Acc:MGI:5663121]	-
cere	ENSMUSG00000079184	5.37037	1.65211	4.87615e-07	1.82677	0.000856248	up	up	Mphosph8	14	56668248	56697430	+	3586	protein_coding	M-phase phosphoprotein 8 [Source:MGI Symbol;Acc:MGI:1922589]	-
cere	ENSMUSG00000044072	4.13509	1.82015	9.8834e-14	1.82645	5.90259e-05	up	up	Eml6	11	29743048	30026033	-	9279	protein_coding	echinoderm microtubule associated protein like 6 [Source:MGI Symbol;Acc:MGI:2442895]	-
cere	ENSMUSG00000091515	2.89491	1.71613	1.28438e-05	1.82302	0.0014809	up	up	Zfp422-ps	17	33305040	33305745	-	706	unprocessed_pseudogene	zinc finger protein 422, pseudogene [Source:MGI Symbol;Acc:MGI:3028594]	-
cere	ENSMUSG00000078496	0.692187	2.10008	0.000105298	1.81887	0.00333916	up	up	Zfp982	4	147492417	147513486	+	1488	protein_coding	zinc finger protein 982 [Source:MGI Symbol;Acc:MGI:3701121]	-
cere	ENSMUSG00000058809	2.93966	1.39189	0.0416149	1.81755	0.0332291	up	up	Hspd1-ps3	11	41498737	41500458	+	1722	processed_pseudogene	heat shock protein 1 (chaperonin), pseudogene 3 [Source:MGI Symbol;Acc:MGI:3651246]	-
cere	ENSMUSG00000032393	7.22145	1.81468	1.14643e-28	1.81683	2.16162e-06	up	up	Dpp8	9	65032414	65082651	+	13707	protein_coding	dipeptidylpeptidase 8 [Source:MGI Symbol;Acc:MGI:1921638]	-
cere	ENSMUSG00000025017	0.887607	2.18248	1.54003e-05	1.81497	0.00139134	up	up	Pik3ap1	19	41274218	41385070	-	2615	protein_coding	phosphoinositide-3-kinase adaptor protein 1 [Source:MGI Symbol;Acc:MGI:1933177]	-
cere	ENSMUSG00000053291	-0.873678	2.87121	0.00185509	1.81243	0.0102271	up	up	Rab4b	7	27168424	27178896	-	1970	protein_coding	RAB4B, member RAS oncogene family [Source:MGI Symbol;Acc:MGI:105071]	-
cere	ENSMUSG00000086231	-0.36528	4.73657	0.000308179	1.81191	0.0329849	up	up	Rapgef4os3	2	72244965	72248975	-	3485	antisense	Rap guanine nucleotide exchange factor (GEF) 4, opposite strand 3 [Source:MGI Symbol;Acc:MGI:2442080]	-
cere	ENSMUSG00000024104	7.57033	1.79108	1.96321e-15	1.81175	6.56014e-05	up	up	Washc2	6	116208038	116262686	+	7551	protein_coding	WASH complex subunit 2` [Source:MGI Symbol;Acc:MGI:106463]	-
cere	ENSMUSG00000033396	4.10902	1.83554	5.53184e-18	1.81087	1.06994e-05	up	up	Spg11	2	122053520	122118386	-	8042	protein_coding	SPG11, spatacsin vesicle trafficking associated [Source:MGI Symbol;Acc:MGI:2444989]	-
cere	ENSMUSG00000113836	0.31455	2.65536	0.000216008	1.80854	0.00409714	up	up	Gm3325	13	62015605	62050986	+	2775	transcribed_processed_pseudogene	predicted gene 3325 [Source:MGI Symbol;Acc:MGI:3781503]	zf-C2H2
cere	ENSMUSG00000004231	3.37068	1.84452	6.62706e-10	1.8084	0.000204607	up	up	Pax2	19	44756045	44837871	+	5409	protein_coding	paired box 2 [Source:MGI Symbol;Acc:MGI:97486]	-
cere	ENSMUSG00000069892	0.793863	2.06957	6.49875e-05	1.80839	0.00190718	up	up	9930111J21Rik2	11	49015874	49051242	-	7017	protein_coding	RIKEN cDNA 9930111J21 gene 2 [Source:MGI Symbol;Acc:MGI:3711310]	-
cere	ENSMUSG00000022223	4.22386	1.7514	1.73588e-08	1.80794	0.00049328	up	up	Sdr39u1	14	55897283	55900293	-	2469	protein_coding	short chain dehydrogenase/reductase family 39U, member 1 [Source:MGI Symbol;Acc:MGI:1916876]	-
cere	ENSMUSG00000025078	3.54678	1.81847	1.45102e-11	1.80363	9.42221e-05	up	up	Nhlrc2	19	56548261	56598846	+	3934	protein_coding	NHL repeat containing 2 [Source:MGI Symbol;Acc:MGI:1914116]	-
cere	ENSMUSG00000106464	1.78361	1.61784	0.000992566	1.803	0.00698842	up	up	C130083M11Rik	5	52199984	52216434	-	2072	lincRNA	RIKEN cDNA C130083M11 gene [Source:MGI Symbol;Acc:MGI:3041216]	STAT
cere	ENSMUSG00000026563	3.67971	1.78522	2.85596e-11	1.80236	0.000151938	up	up	Tada1	1	166379097	166393621	+	4110	protein_coding	transcriptional adaptor 1 [Source:MGI Symbol;Acc:MGI:1196415]	-
cere	ENSMUSG00000045648	2.85403	1.39833	0.0218973	1.80155	0.0419518	up	up	Vwc2l	1	70725715	70885397	+	7689	protein_coding	von Willebrand factor C domain-containing protein 2-like [Source:MGI Symbol;Acc:MGI:2444069]	-
cere	ENSMUSG00000024887	5.08285	1.6755	9.87161e-08	1.80059	0.000790304	up	up	Asah2	19	31984654	32061469	-	4682	protein_coding	N-acylsphingosine amidohydrolase 2 [Source:MGI Symbol;Acc:MGI:1859310]	zf-C2H2
cere	ENSMUSG00000090307	-0.0836252	2.48876	0.000126895	1.79578	0.00177741	up	up	1700071M16Rik	17	43588340	43592442	-	2883	antisense	RIKEN cDNA 1700071M16 gene [Source:MGI Symbol;Acc:MGI:1920754]	-
cere	ENSMUSG00000050954	2.86929	1.88811	1.79878e-08	1.79481	0.000331563	up	up	Zfp169	13	48487647	48513451	-	8017	protein_coding	zinc finger protein 169 [Source:MGI Symbol;Acc:MGI:1915161]	-
cere	ENSMUSG00000009628	-0.505317	2.49312	0.000731118	1.79386	0.00748392	up	up	Tex15	8	33516738	33585582	+	9622	protein_coding	testis expressed gene 15 [Source:MGI Symbol;Acc:MGI:1934816]	-
cere	ENSMUSG00000084984	-0.303612	3.13678	0.000697445	1.79379	0.0112181	up	up	Far1os	7	113530489	113564987	-	1101	antisense	fatty acyl CoA reductase 1, opposite strand [Source:MGI Symbol;Acc:MGI:1916545]	-
cere	ENSMUSG00000114827	-0.506298	3.0581	0.000598743	1.79337	0.0128882	up	up	Gm46432	13	84281179	84281816	-	638	processed_pseudogene	predicted gene, 46432 [Source:MGI Symbol;Acc:MGI:5826069]	-
cere	ENSMUSG00000048911	4.54769	1.78579	2.26067e-16	1.7928	3.57323e-05	up	up	Rnf24	2	131298064	131352892	-	6801	protein_coding	ring finger protein 24 [Source:MGI Symbol;Acc:MGI:1261771]	-
cere	ENSMUSG00000019578	4.40414	1.71077	1.53014e-08	1.79011	0.000420884	up	up	Ubxn6	17	56067045	56075028	-	5685	protein_coding	UBX domain protein 6 [Source:MGI Symbol;Acc:MGI:1913780]	-
cere	ENSMUSG00000082016	1.63467	1.91733	1.75221e-06	1.78635	0.000816647	up	up	Pgam1-ps2	7	27469771	27470535	-	765	processed_pseudogene	phosphoglycerate mutase 1, pseudogene 2 [Source:MGI Symbol;Acc:MGI:3645709]	-
cere	ENSMUSG00000031592	6.46339	1.76559	3.2929e-15	1.78229	6.71122e-05	up	up	Pcm1	8	41239752	41332344	+	7458	protein_coding	pericentriolar material 1 [Source:MGI Symbol;Acc:MGI:1277958]	-
cere	ENSMUSG00000117286	1.93915	1.87098	4.13282e-07	1.78215	0.000564571	up	up	Gm1043	5	37085370	37229547	+	13507	protein_coding	predicted 1043 [Source:NCBI gene;Acc:381634]	-
cere	ENSMUSG00000021039	5.41107	1.61826	4.00525e-07	1.78086	0.000816584	up	up	Snw1	12	87449075	87472274	-	6586	protein_coding	SNW domain containing 1 [Source:MGI Symbol;Acc:MGI:1913604]	-
cere	ENSMUSG00000046480	7.96181	1.6086	2.48382e-05	1.77715	0.0024868	up	up	Scn4b	9	45138395	45154152	+	4982	protein_coding	sodium channel, type IV, beta [Source:MGI Symbol;Acc:MGI:2687406]	-
cere	ENSMUSG00000096847	6.89487	1.74832	9.8804e-15	1.77604	8.05427e-05	up	up	Tmem151b	17	45541952	45549677	-	4839	protein_coding	transmembrane protein 151B [Source:MGI Symbol;Acc:MGI:2685169]	-
cere	ENSMUSG00000109812	-0.743545	4.36007	0.000513775	1.77522	0.0232316	up	up	Gm45640	8	90876581	90878476	+	1896	TEC	predicted gene 45640 [Source:MGI Symbol;Acc:MGI:5791476]	-
cere	ENSMUSG00000029004	6.17877	1.78421	1.47489e-17	1.77502	4.31567e-05	up	up	Kmt2e	5	23434441	23504235	+	10444	protein_coding	lysine (K)-specific methyltransferase 2E [Source:MGI Symbol;Acc:MGI:1924825]	-
cere	ENSMUSG00000032512	5.22292	1.73315	5.29434e-15	1.77293	6.60582e-05	up	up	Wdr48	9	119894878	119926587	+	8927	protein_coding	WD repeat domain 48 [Source:MGI Symbol;Acc:MGI:1914811]	-
cere	ENSMUSG00000074862	-0.0580313	2.32881	0.0046731	1.77265	0.0236758	up	up	BC025920	10	81606270	81620703	+	3306	protein_coding	cDNA sequence BC025920 [Source:MGI Symbol;Acc:MGI:2670983]	-
cere	ENSMUSG00000056854	2.29975	1.83952	1.26566e-06	1.77176	0.000949276	up	up	Pou3f4	X	110814280	110817207	+	2928	protein_coding	POU domain, class 3, transcription factor 4 [Source:MGI Symbol;Acc:MGI:101894]	-
cere	ENSMUSG00000035370	-0.352884	2.41526	0.000677668	1.77163	0.00774645	up	up	Gm49322	10	80606021	80615784	+	4520	protein_coding	predicted gene, 49322 [Source:MGI Symbol;Acc:MGI:6121503]	-
cere	ENSMUSG00000018412	6.18013	1.75259	2.04708e-18	1.77067	3.05741e-05	up	up	Kansl1	11	104333229	104468861	-	6874	protein_coding	KAT8 regulatory NSL complex subunit 1 [Source:MGI Symbol;Acc:MGI:1923969]	-
cere	ENSMUSG00000036098	6.3274	1.67127	1.39684e-07	1.77019	0.000968366	up	up	Myrf	19	10208272	10240748	-	8562	protein_coding	myelin regulatory factor [Source:MGI Symbol;Acc:MGI:2684944]	-
cere	ENSMUSG00000039518	-1.02065	5.92064	6.26639e-05	1.76971	0.00548491	up	up	Cdsn	17	35552128	35557180	+	2678	protein_coding	corneodesmosin [Source:MGI Symbol;Acc:MGI:3505689]	-
cere	ENSMUSG00000087437	0.690801	2.05998	3.009e-05	1.76964	0.00167863	up	up	Gm13112	4	154864506	154872003	-	1297	antisense	predicted gene 13112 [Source:MGI Symbol;Acc:MGI:3701127]	-
cere	ENSMUSG00000032285	4.38346	1.75151	1.27481e-10	1.76861	0.000217867	up	up	Dnaja4	9	54698873	54716315	+	3589	protein_coding	DnaJ heat shock protein family (Hsp40) member A4 [Source:MGI Symbol;Acc:MGI:1927638]	-
cere	ENSMUSG00000103442	0.370089	1.94501	0.000560627	1.76826	0.00746135	up	up	Pcdha1	18	36930184	37187661	+	5353	protein_coding	protocadherin alpha 1 [Source:MGI Symbol;Acc:MGI:2150982]	-
cere	ENSMUSG00000091277	1.53842	1.8142	3.79241e-05	1.76225	0.00257089	up	up	Gm1818	12	48555308	48559885	-	1184	unprocessed_pseudogene	predicted gene 1818 [Source:MGI Symbol;Acc:MGI:3037676]	-
cere	ENSMUSG00000051136	-0.187644	2.37918	0.00187412	1.76087	0.0116454	up	up	Ghsr	3	27371351	27378010	+	4433	protein_coding	growth hormone secretagogue receptor [Source:MGI Symbol;Acc:MGI:2441906]	-
cere	ENSMUSG00000027951	6.72721	1.71902	2.17217e-16	1.76054	5.01544e-05	up	up	Adar	3	89715022	89753446	+	8118	protein_coding	adenosine deaminase, RNA-specific [Source:MGI Symbol;Acc:MGI:1889575]	-
cere	ENSMUSG00000087675	-0.0884057	1.91371	0.0163576	1.76035	0.0240911	up	up	Gm11762	11	119548630	119569046	+	1705	processed_transcript	predicted gene 11762 [Source:MGI Symbol;Acc:MGI:3651277]	-
cere	ENSMUSG00000029028	4.7163	1.67331	6.62854e-09	1.75875	0.000411765	up	up	Lrrc47	4	154011731	154021513	+	3510	protein_coding	leucine rich repeat containing 47 [Source:MGI Symbol;Acc:MGI:1920196]	-
cere	ENSMUSG00000102953	-0.532239	2.89661	0.00032216	1.75803	0.00574458	up	up	Gm37019	12	102589277	102591410	-	2134	TEC	predicted gene, 37019 [Source:MGI Symbol;Acc:MGI:5610247]	-
cere	ENSMUSG00000034066	2.79311	1.791	1.00598e-09	1.75599	0.000167685	up	up	Farp2	1	93512079	93621976	+	5235	protein_coding	FERM, RhoGEF and pleckstrin domain protein 2 [Source:MGI Symbol;Acc:MGI:2385126]	-
cere	ENSMUSG00000032525	5.11897	1.77019	1.07041e-15	1.75325	5.17922e-05	up	up	Nktr	9	121719169	121756843	+	21283	protein_coding	natural killer tumor recognition sequence [Source:MGI Symbol;Acc:MGI:97346]	-
cere	ENSMUSG00000044726	-0.836921	3.46764	0.000298611	1.75104	0.00663665	up	up	Erich5	15	34453305	34473892	+	2383	protein_coding	glutamate rich 5 [Source:MGI Symbol;Acc:MGI:2447772]	-
cere	ENSMUSG00000090873	-0.427136	4.26828	0.000133001	1.7463	0.00864049	up	up	Gm17112	5	137532423	137540718	+	432	antisense	predicted gene 17112 [Source:MGI Symbol;Acc:MGI:4937939]	-
cere	ENSMUSG00000041771	2.66916	1.8076	2.38644e-10	1.74422	0.000105563	up	up	Slc24a4	12	102128733	102267091	+	4522	protein_coding	solute carrier family 24 (sodium/potassium/calcium exchanger), member 4 [Source:MGI Symbol;Acc:MGI:2447362]	-
cere	ENSMUSG00000111128	2.57559	1.72563	2.07394e-06	1.74227	0.00103259	up	up	Gm49338	9	45858604	45860682	-	2079	TEC	predicted gene, 49338 [Source:MGI Symbol;Acc:MGI:6121528]	-
cere	ENSMUSG00000074243	0.165993	2.02647	0.00481839	1.74191	0.0178774	up	up	Gm10651	7	27949155	27949763	-	609	processed_pseudogene	predicted pseudogene 10651 [Source:MGI Symbol;Acc:MGI:3704290]	-
cere	ENSMUSG00000101872	-0.52952	2.70392	0.00126652	1.73891	0.00746135	up	up	Gm29237	11	30106394	30108120	+	448	antisense	predicted gene 29237 [Source:MGI Symbol;Acc:MGI:5579943]	-
cere	ENSMUSG00000069014	1.6633	1.65716	0.000356195	1.73836	0.00617875	up	up	Gm5641	3	54481438	54482925	+	1488	transcribed_processed_pseudogene	predicted gene 5641 [Source:MGI Symbol;Acc:MGI:3645731]	-
cere	ENSMUSG00000083907	-0.587487	2.65914	0.000481159	1.73666	0.00423115	up	up	Plk-ps1	5	35554184	35555970	+	1787	processed_pseudogene	polo like kinase, pseudogene 1 [Source:MGI Symbol;Acc:MGI:103247]	-
cere	ENSMUSG00000097906	-0.560804	2.50828	0.000370587	1.73624	0.00326642	up	up	Gm9625	13	67810246	67811200	+	955	processed_pseudogene	predicted gene 9625 [Source:MGI Symbol;Acc:MGI:3780033]	-
cere	ENSMUSG00000027654	1.53666	1.70795	0.000111188	1.72997	0.00293398	up	up	Fam83d	2	158768093	158786637	+	3991	protein_coding	family with sequence similarity 83, member D [Source:MGI Symbol;Acc:MGI:1919128]	-
cere	ENSMUSG00000050860	0.793121	2.14426	0.0052075	1.72777	0.0400701	up	up	Phospho1	11	95824499	95832140	+	2029	protein_coding	phosphatase, orphan 1 [Source:MGI Symbol;Acc:MGI:2447348]	-
cere	ENSMUSG00000087141	7.0769	1.64709	1.9869e-11	1.72185	0.000166176	up	up	Plcxd2	16	45959263	46010218	-	7140	protein_coding	phosphatidylinositol-specific phospholipase C, X domain containing 2 [Source:MGI Symbol;Acc:MGI:3647874]	-
cere	ENSMUSG00000074220	2.41533	1.84526	8.96779e-07	1.71844	0.000818296	up	up	Zfp382	7	30121942	30134950	+	2298	protein_coding	zinc finger protein 382 [Source:MGI Symbol;Acc:MGI:3588204]	-
cere	ENSMUSG00000092569	-0.0357736	2.0234	0.00253748	1.71799	0.0146739	up	up	Gm20544	18	75365332	75367088	-	690	processed_transcript	predicted gene 20544 [Source:MGI Symbol;Acc:MGI:5142009]	-
cere	ENSMUSG00000110664	0.0474585	2.14627	0.00508821	1.71768	0.0210067	up	up	Aprt-ps	8	71223949	71224453	+	505	processed_pseudogene	adenine phosphoribosyl transferase, pseudogene [Source:MGI Symbol;Acc:MGI:88062]	-
cere	ENSMUSG00000039488	0.938106	1.88808	6.46393e-05	1.70951	0.00248382	up	up	Cntn5	9	9660891	10904775	-	4531	protein_coding	contactin 5 [Source:MGI Symbol;Acc:MGI:3042287]	-
cere	ENSMUSG00000067081	0.631218	2.02748	1.47307e-05	1.70889	0.00102371	up	up	Asb18	1	89950220	90014666	-	3952	protein_coding	ankyrin repeat and SOCS box-containing 18 [Source:MGI Symbol;Acc:MGI:2655109]	-
cere	ENSMUSG00000024121	6.97048	1.56382	4.26118e-07	1.70448	0.000812	up	up	Atp6v0c	17	24163866	24169702	-	3384	protein_coding	ATPase, H+ transporting, lysosomal V0 subunit C [Source:MGI Symbol;Acc:MGI:88116]	-
cere	ENSMUSG00000102143	-0.585973	2.49035	0.00328049	1.70283	0.0141178	up	up	Gm38057	9	71852001	71855203	-	3203	TEC	predicted gene, 38057 [Source:MGI Symbol;Acc:MGI:5611285]	-
cere	ENSMUSG00000042743	6.06917	1.64001	1.16208e-12	1.70094	0.000116145	up	up	Sgtb	13	104109741	104141735	+	3072	protein_coding	small glutamine-rich tetratricopeptide repeat (TPR)-containing, beta [Source:MGI Symbol;Acc:MGI:2444615]	-
cere	ENSMUSG00000106944	-0.709496	2.95034	0.000660451	1.69937	0.00568783	up	up	Gm43843	6	18429659	18431245	-	1587	TEC	predicted gene 43843 [Source:MGI Symbol;Acc:MGI:5663980]	-
cere	ENSMUSG00000025265	3.09839	1.6463	6.71166e-07	1.69794	0.00109247	up	up	Fgd1	X	151046150	151089521	+	4931	protein_coding	FYVE, RhoGEF and PH domain containing 1 [Source:MGI Symbol;Acc:MGI:104566]	-
cere	ENSMUSG00000089669	-0.926766	2.6314	0.000902292	1.69678	0.00936562	up	up	Tnfsf13	11	69682846	69685784	-	1637	protein_coding	tumor necrosis factor (ligand) superfamily, member 13 [Source:MGI Symbol;Acc:MGI:1916833]	-
cere	ENSMUSG00000029419	-0.0587944	2.48778	0.0102251	1.69619	0.0382668	up	up	Ajm1	2	25575416	25581757	-	5020	protein_coding	apical junction component 1 [Source:MGI Symbol;Acc:MGI:2685842]	-
cere	ENSMUSG00000083811	-0.559082	3.41772	0.000355806	1.693	0.00694826	up	up	Gm13071	4	149500633	149501008	+	376	processed_pseudogene	predicted gene 13071 [Source:MGI Symbol;Acc:MGI:3651971]	-
cere	ENSMUSG00000028438	-0.256141	2.27493	0.000206994	1.69218	0.00237757	up	up	Kif24	4	41390745	41464887	-	8014	protein_coding	kinesin family member 24 [Source:MGI Symbol;Acc:MGI:1918345]	-
cere	ENSMUSG00000078721	-1.08107	3.38338	0.00069445	1.69044	0.0100445	up	up	Fam205a1	4	42848071	42853888	-	4146	protein_coding	family with sequence similarity 205, member A1 [Source:MGI Symbol;Acc:MGI:3651059]	-
cere	ENSMUSG00000024622	4.81372	1.6961	3.79867e-18	1.68816	1.82499e-05	up	up	Hmgxb3	18	61131279	61177050	-	5101	protein_coding	HMG box domain containing 3 [Source:MGI Symbol;Acc:MGI:2441817]	-
cere	ENSMUSG00000026237	-0.338031	2.18146	0.00253667	1.68733	0.0144622	up	up	Nmur1	1	86386303	86426228	-	1695	protein_coding	neuromedin U receptor 1 [Source:MGI Symbol;Acc:MGI:1341898]	-
cere	ENSMUSG00000002326	2.42299	1.54077	0.000749679	1.68492	0.00536272	up	up	Gmpr2	14	55671941	55679200	+	3925	protein_coding	guanosine monophosphate reductase 2 [Source:MGI Symbol;Acc:MGI:1917903]	-
cere	ENSMUSG00000107747	0.0875666	2.13879	0.00155253	1.68125	0.0112158	up	up	Gm5881	6	96033003	96033369	-	367	processed_pseudogene	predicted gene 5881 [Source:MGI Symbol;Acc:MGI:3779532]	-
cere	ENSMUSG00000017446	1.09974	1.67482	0.00135748	1.68029	0.00991882	up	up	C1qtnf1	11	118428203	118449963	+	3131	protein_coding	C1q and tumor necrosis factor related protein 1 [Source:MGI Symbol;Acc:MGI:1919254]	-
cere	ENSMUSG00000112941	2.12634	1.86414	2.44514e-05	1.67988	0.00259726	up	up	Gm48623	13	54301959	54312797	+	1366	lincRNA	predicted gene, 48623 [Source:MGI Symbol;Acc:MGI:6098220]	-
cere	ENSMUSG00000041565	0.0166789	1.96445	0.00132625	1.67915	0.00891328	up	up	L3mbtl4	17	68273797	68780086	+	6080	protein_coding	L3MBTL4 histone methyl-lysine binding protein [Source:MGI Symbol;Acc:MGI:2444889]	-
cere	ENSMUSG00000095332	0.900022	1.95411	0.00021449	1.67868	0.00304819	up	up	Gm9821	2	91945703	91947655	+	1953	protein_coding	predicted gene 9821 [Source:MGI Symbol;Acc:MGI:3704208]	-
cere	ENSMUSG00000034926	6.5198	1.60842	2.93925e-08	1.67814	0.000768226	up	up	Dhcr24	4	106561038	106589113	+	4028	protein_coding	24-dehydrocholesterol reductase [Source:MGI Symbol;Acc:MGI:1922004]	-
cere	ENSMUSG00000028747	0.235869	1.68863	0.0132083	1.67739	0.025672	up	up	Htr6	4	139061108	139075570	-	2341	protein_coding	5-hydroxytryptamine (serotonin) receptor 6 [Source:MGI Symbol;Acc:MGI:1196627]	-
cere	ENSMUSG00000104093	2.31947	1.478	0.00126223	1.67653	0.0083122	up	up	A330015K06Rik	3	65133060	65302685	-	6190	antisense	RIKEN cDNA A330015K06 gene [Source:MGI Symbol;Acc:MGI:2443553]	-
cere	ENSMUSG00000042870	4.01523	1.65542	2.33482e-11	1.67616	0.000100974	up	up	Tom1	8	75033705	75070121	+	2499	protein_coding	target of myb1 trafficking protein [Source:MGI Symbol;Acc:MGI:1338026]	-
cere	ENSMUSG00000106396	-0.124833	2.28236	0.000222902	1.67576	0.00234647	up	up	Gm42902	5	107392731	107403480	-	662	antisense	predicted gene 42902 [Source:MGI Symbol;Acc:MGI:5663039]	-
cere	ENSMUSG00000053626	3.74569	1.65287	9.05263e-06	1.67548	0.00260128	up	up	Tll1	8	64014931	64206271	-	7758	protein_coding	tolloid-like [Source:MGI Symbol;Acc:MGI:106923]	-
cere	ENSMUSG00000042350	6.12638	1.66355	5.42817e-21	1.67536	1.39528e-05	up	up	Arel1	12	84918148	84970900	-	6044	protein_coding	apoptosis resistant E3 ubiquitin protein ligase 1 [Source:MGI Symbol;Acc:MGI:1915747]	-
cere	ENSMUSG00000006403	5.38424	1.58982	9.56913e-10	1.67342	0.000315296	up	up	Adamts4	1	171250421	171260637	+	4810	protein_coding	a disintegrin-like and metallopeptidase (reprolysin type) with thrombospondin type 1 motif, 4 [Source:MGI Symbol;Acc:MGI:1339949]	-
cere	ENSMUSG00000116673	1.34848	1.79539	0.000131806	1.67299	0.0031945	up	up	A630089N07Rik	16	98001310	98082450	-	4251	protein_coding	RIKEN cDNA A630089N07 gene [Source:MGI Symbol;Acc:MGI:2444323]	-
cere	ENSMUSG00000084088	-0.820768	3.41785	0.000381004	1.67293	0.00837968	up	up	Gm12941	4	127046383	127046602	+	220	processed_pseudogene	predicted gene 12941 [Source:MGI Symbol;Acc:MGI:3650501]	-
cere	ENSMUSG00000089907	-1.1647	2.98978	0.00297436	1.6722	0.0220819	up	up	Gm16169	17	10807834	10826625	+	3357	processed_transcript	predicted gene 16169 [Source:MGI Symbol;Acc:MGI:3802011]	-
cere	ENSMUSG00000037791	5.0606	1.67854	6.19573e-13	1.67211	0.000122773	up	up	Phf12	11	77982754	78030539	+	4909	protein_coding	PHD finger protein 12 [Source:MGI Symbol;Acc:MGI:1924057]	-
cere	ENSMUSG00000086181	0.100902	2.07004	0.00735417	1.66723	0.0260066	up	up	C230034O21Rik	3	38874570	38888259	-	2836	antisense	RIKEN cDNA C230034O21 gene [Source:MGI Symbol;Acc:MGI:2441892]	-
cere	ENSMUSG00000006731	5.15767	1.62725	1.03007e-13	1.66646	0.00010087	up	up	B4galnt1	10	127165225	127172330	+	3454	protein_coding	beta-1,4-N-acetyl-galactosaminyl transferase 1 [Source:MGI Symbol;Acc:MGI:1342057]	-
cere	ENSMUSG00000081965	-0.826017	2.97792	0.00806805	1.66617	0.0495185	up	up	Gm11620	11	105164776	105166620	-	1845	processed_pseudogene	predicted gene 11620 [Source:MGI Symbol;Acc:MGI:3650770]	-
cere	ENSMUSG00000046159	3.00729	1.70755	9.59157e-08	1.66585	0.000549603	up	up	Chrm3	13	9875486	10360847	-	6253	protein_coding	cholinergic receptor, muscarinic 3, cardiac [Source:MGI Symbol;Acc:MGI:88398]	-
cere	ENSMUSG00000042282	-0.838767	3.42919	0.000659121	1.66273	0.0126634	up	up	Gucy2f	X	142081160	142196931	-	8122	protein_coding	guanylate cyclase 2f [Source:MGI Symbol;Acc:MGI:105119]	-
cere	ENSMUSG00000108799	0.241371	1.65565	0.0251395	1.66198	0.0264336	up	up	Glud-ps	7	125075351	125076007	+	657	processed_pseudogene	glutamate dehydrogenase, pseudogene [Source:MGI Symbol;Acc:MGI:95754]	-
cere	ENSMUSG00000082195	-0.362003	2.37936	0.000432105	1.66062	0.00327899	up	up	Gm13034	4	146067752	146070928	+	3177	processed_pseudogene	predicted gene 13034 [Source:MGI Symbol;Acc:MGI:3650252]	-
cere	ENSMUSG00000040857	3.21122	1.69463	1.24371e-08	1.65818	0.000296742	up	up	Erf	7	25242561	25250761	-	3607	protein_coding	Ets2 repressor factor [Source:MGI Symbol;Acc:MGI:109637]	-
cere	ENSMUSG00000113529	-0.740137	2.28219	0.00494789	1.65764	0.0171385	up	up	Gm47484	12	84313854	84317076	-	3223	bidirectional_promoter_lncRNA	predicted gene, 47484 [Source:MGI Symbol;Acc:MGI:6096460]	-
cere	ENSMUSG00000027263	3.79701	1.68648	5.85516e-13	1.65589	3.92191e-05	up	up	Tubgcp4	2	121170654	121198770	+	8395	protein_coding	tubulin, gamma complex associated protein 4 [Source:MGI Symbol;Acc:MGI:1196293]	-
cere	ENSMUSG00000074892	6.91922	1.49076	1.99934e-05	1.65225	0.00292003	up	up	B3galt5	16	96235801	96319859	+	6159	protein_coding	UDP-Gal:betaGlcNAc beta 1,3-galactosyltransferase, polypeptide 5 [Source:MGI Symbol;Acc:MGI:2136878]	-
cere	ENSMUSG00000082820	0.950663	1.84815	3.43234e-05	1.65209	0.00126749	up	up	Gm13803	2	97949191	97949679	-	489	processed_pseudogene	predicted gene 13803 [Source:MGI Symbol;Acc:MGI:3651056]	-
cere	ENSMUSG00000105742	-0.92863	4.11248	0.000528583	1.64917	0.0178774	up	up	Gm42748	5	122165597	122167937	+	2341	TEC	predicted gene 42748 [Source:MGI Symbol;Acc:MGI:5662885]	zf-C2H2
cere	ENSMUSG00000021254	4.99269	1.64841	8.86546e-20	1.6444	1.06994e-05	up	up	Gpatch2l	12	86241858	86291784	+	8316	protein_coding	G patch domain containing 2 like [Source:MGI Symbol;Acc:MGI:1917623]	-
cere	ENSMUSG00000108033	-0.257504	2.15637	0.00131187	1.64339	0.00780367	up	up	Gm44284	6	42328713	42350862	-	3444	antisense	predicted gene, 44284 [Source:MGI Symbol;Acc:MGI:5690676]	-
cere	ENSMUSG00000096401	2.65856	1.65468	6.76639e-08	1.64287	0.000346651	up	up	Gm21811	8	20136502	20151665	+	930	unprocessed_pseudogene	predicted gene, 21811 [Source:MGI Symbol;Acc:MGI:5433975]	-
cere	ENSMUSG00000003974	4.37477	1.64197	1.87113e-12	1.64175	7.88492e-05	up	up	Grm3	5	9485541	9725170	-	3049	protein_coding	glutamate receptor, metabotropic 3 [Source:MGI Symbol;Acc:MGI:1351340]	-
cere	ENSMUSG00000070420	3.16601	1.65993	3.44044e-08	1.64141	0.000374554	up	up	Zscan25	5	145280500	145291278	+	1928	protein_coding	zinc finger and SCAN domain containing 25 [Source:MGI Symbol;Acc:MGI:3647079]	-
cere	ENSMUSG00000106755	2.15034	1.68902	1.14508e-06	1.6378	0.000763875	up	up	Tpi-rs11	6	127183409	127183718	-	310	processed_pseudogene	triosephosphate isomerase related sequence 11 [Source:MGI Symbol;Acc:MGI:98799]	-
cere	ENSMUSG00000082381	-0.491549	3.07666	0.00291952	1.63618	0.0183028	up	up	Gm12928	4	126476727	126477299	-	573	processed_pseudogene	predicted gene 12928 [Source:MGI Symbol;Acc:MGI:3652022]	-
cere	ENSMUSG00000106574	0.00363361	2.1613	0.00110593	1.63431	0.00849483	up	up	Gm2451	3	139649379	139650377	+	999	processed_pseudogene	predicted pseudogene 2451 [Source:MGI Symbol;Acc:MGI:3780618]	-
cere	ENSMUSG00000101439	-0.0544979	2.20174	0.00507425	1.63322	0.0178705	up	up	Gm336	19	11090598	11092077	-	1480	processed_pseudogene	predicted pseudogene 336 [Source:MGI Symbol;Acc:MGI:2685182]	-
cere	ENSMUSG00000031907	1.19319	1.80169	1.03022e-05	1.63279	0.000853983	up	up	Zfp90	8	106415327	106426598	+	7823	protein_coding	zinc finger protein 90 [Source:MGI Symbol;Acc:MGI:104786]	-
cere	ENSMUSG00000000686	0.15525	1.91572	0.0023233	1.6314	0.0129817	up	up	Abhd15	11	77515121	77538607	+	3035	protein_coding	abhydrolase domain containing 15 [Source:MGI Symbol;Acc:MGI:1914727]	-
cere	ENSMUSG00000102302	0.318097	1.99416	0.00220773	1.62911	0.0119067	up	up	Gm38190	1	165230371	165235125	-	4755	sense_intronic	predicted gene, 38190 [Source:MGI Symbol;Acc:MGI:5611418]	-
cere	ENSMUSG00000019906	5.90222	1.69503	1.07916e-09	1.62778	0.000701691	up	up	Lin7a	10	107271686	107421474	+	3311	protein_coding	lin-7 homolog A (C. elegans) [Source:MGI Symbol;Acc:MGI:2135609]	CTF/NFI
cere	ENSMUSG00000031976	3.75827	1.54159	1.28529e-06	1.62504	0.00102931	up	up	Urb2	8	124021508	124048505	+	6153	protein_coding	URB2 ribosome biogenesis 2 homolog (S. cerevisiae) [Source:MGI Symbol;Acc:MGI:2681124]	-
cere	ENSMUSG00000087314	-0.466496	2.58897	0.0012891	1.62306	0.0201583	up	up	Prkag2os2	5	24873544	24875934	+	1432	antisense	protein kinase, AMP-activated, gamma 2 non-catalytic subunit, opposite strand 2 [Source:MGI Symbol;Acc:MGI:3783001]	-
cere	ENSMUSG00000020827	6.92331	1.60361	2.54357e-18	1.62146	2.12223e-05	up	up	Mink1	11	70562881	70614483	+	6286	protein_coding	misshapen-like kinase 1 (zebrafish) [Source:MGI Symbol;Acc:MGI:1355329]	-
cere	ENSMUSG00000001901	1.34076	1.72584	0.000161029	1.62077	0.00333723	up	up	Kcnh6	11	106008124	106034549	+	3549	protein_coding	potassium voltage-gated channel, subfamily H (eag-related), member 6 [Source:MGI Symbol;Acc:MGI:2684139]	-
cere	ENSMUSG00000069895	5.18127	1.58882	1.45594e-11	1.61747	0.00016904	up	up	Atxn1l	8	109726451	109737739	-	7526	protein_coding	ataxin 1-like [Source:MGI Symbol;Acc:MGI:3694797]	-
cere	ENSMUSG00000042699	7.03137	1.56015	7.72261e-12	1.61584	0.000127741	up	up	Dhx9	1	153455758	153487660	-	9603	protein_coding	DEAH (Asp-Glu-Ala-His) box polypeptide 9 [Source:MGI Symbol;Acc:MGI:108177]	-
cere	ENSMUSG00000045441	3.54185	1.57062	3.23592e-06	1.61008	0.0012406	up	up	Gprin3	6	59347226	59426294	-	8339	protein_coding	GPRIN family member 3 [Source:MGI Symbol;Acc:MGI:1924785]	bHLH
cere	ENSMUSG00000063684	4.67955	1.47739	2.87072e-06	1.60891	0.00138621	up	up	Gm13910	2	108948806	108950233	+	1428	processed_pseudogene	predicted gene 13910 [Source:MGI Symbol;Acc:MGI:3651143]	-
cere	ENSMUSG00000067106	1.06595	1.75176	9.51643e-05	1.60762	0.00268819	up	up	Gm5529	1	79922536	79923426	-	891	processed_pseudogene	predicted pseudogene 5529 [Source:MGI Symbol;Acc:MGI:3646377]	-
cere	ENSMUSG00000067017	2.63298	1.64744	2.28843e-07	1.60733	0.000526807	up	up	Gm3608	1	105455971	105458829	+	2858	pseudogene	predicted gene 3608 [Source:MGI Symbol;Acc:MGI:3804932]	-
cere	ENSMUSG00000113694	-0.571944	2.06786	0.0288442	1.60666	0.034769	up	up	Gm48747	12	70251165	70275597	+	785	antisense	predicted gene, 48747 [Source:MGI Symbol;Acc:MGI:6098420]	-
cere	ENSMUSG00000024913	3.84974	1.61388	6.42014e-11	1.60663	0.000115296	up	up	Lrp5	19	3584828	3686564	-	9738	protein_coding	low density lipoprotein receptor-related protein 5 [Source:MGI Symbol;Acc:MGI:1278315]	-
cere	ENSMUSG00000024160	3.49862	1.59086	4.02513e-08	1.60657	0.000477678	up	up	Spsb3	17	24886643	24892152	+	2719	protein_coding	splA/ryanodine receptor domain and SOCS box containing 3 [Source:MGI Symbol;Acc:MGI:1891471]	-
cere	ENSMUSG00000038540	-0.324701	2.52325	0.00801574	1.60604	0.0280669	up	up	Tmc3	7	83584927	83625614	+	9027	protein_coding	transmembrane channel-like gene family 3 [Source:MGI Symbol;Acc:MGI:2669033]	-
cere	ENSMUSG00000021556	4.53551	1.59647	9.04322e-09	1.60498	0.000506457	up	up	Golm1	13	59634626	59675811	-	4424	protein_coding	golgi membrane protein 1 [Source:MGI Symbol;Acc:MGI:1917329]	-
cere	ENSMUSG00000016763	2.01171	1.67949	1.27026e-05	1.60148	0.00143298	up	up	Scube1	15	83604999	83725021	-	9829	protein_coding	signal peptide, CUB domain, EGF-like 1 [Source:MGI Symbol;Acc:MGI:1890616]	-
cere	ENSMUSG00000078636	4.28122	1.37038	0.00563176	1.60016	0.0173554	up	up	Gm7336	7	51746647	51747878	+	1232	processed_pseudogene	predicted gene 7336 [Source:MGI Symbol;Acc:MGI:3644851]	-
cere	ENSMUSG00000003752	2.57333	1.66816	3.67921e-09	1.59999	0.000111393	up	up	Itpkc	7	27207172	27228661	-	5285	protein_coding	inositol 1,4,5-trisphosphate 3-kinase C [Source:MGI Symbol;Acc:MGI:2442554]	-
cere	ENSMUSG00000104103	-0.397475	2.508	0.00219419	1.59627	0.00826277	up	up	Gm9517	12	113629994	113630867	-	874	processed_pseudogene	predicted gene 9517 [Source:MGI Symbol;Acc:MGI:3779430]	-
cere	ENSMUSG00000027959	2.33105	1.61719	5.49224e-05	1.59237	0.00243266	up	up	Sass6	3	116594982	116631004	+	6121	protein_coding	SAS-6 centriolar assembly protein [Source:MGI Symbol;Acc:MGI:1920026]	-
cere	ENSMUSG00000000791	0.839223	1.35159	0.0316037	1.59027	0.0252801	up	up	Il12rb1	8	70808449	70821424	+	4105	protein_coding	interleukin 12 receptor, beta 1 [Source:MGI Symbol;Acc:MGI:104579]	-
cere	ENSMUSG00000024901	4.70474	1.50162	1.53066e-06	1.58978	0.00123924	up	up	Peli3	19	4930651	4943127	-	3786	protein_coding	pellino 3 [Source:MGI Symbol;Acc:MGI:1924963]	-
cere	ENSMUSG00000039901	3.94277	1.59181	2.51783e-12	1.58945	5.83259e-05	up	up	Armh3	19	45818144	45998488	-	2896	protein_coding	armadillo-like helical domain containing 3 [Source:MGI Symbol;Acc:MGI:1918867]	-
cere	ENSMUSG00000082319	1.66202	1.53414	0.000324553	1.58826	0.00629521	up	up	Gm8822	X	81820384	81822730	-	2347	processed_pseudogene	predicted gene 8822 [Source:MGI Symbol;Acc:MGI:3648640]	-
cere	ENSMUSG00000020634	6.21025	1.55449	3.70616e-15	1.586	5.01544e-05	up	up	Ubxn2a	12	4879032	4907705	-	2820	protein_coding	UBX domain protein 2A [Source:MGI Symbol;Acc:MGI:2442310]	-
cere	ENSMUSG00000105112	-0.821353	2.85529	0.00480933	1.58553	0.0138896	up	up	Gm42778	5	110978665	110979217	+	553	TEC	predicted gene 42778 [Source:MGI Symbol;Acc:MGI:5662915]	-
cere	ENSMUSG00000082454	2.74533	1.4164	0.00159395	1.58502	0.0104201	up	up	Gm12183	11	48751867	48753714	-	1848	processed_pseudogene	predicted gene 12183 [Source:MGI Symbol;Acc:MGI:3652175]	-
cere	ENSMUSG00000106980	0.306462	1.87004	0.002627	1.58311	0.00955476	up	up	Gm43690	5	150570833	150571098	-	266	lincRNA	predicted gene 43690 [Source:MGI Symbol;Acc:MGI:5663827]	-
cere	ENSMUSG00000038807	7.22147	1.54616	3.65827e-14	1.58185	5.83067e-05	up	up	Rap1gap2	11	74383356	74610915	-	7164	protein_coding	RAP1 GTPase activating protein 2 [Source:MGI Symbol;Acc:MGI:3028623]	-
cere	ENSMUSG00000097250	-0.804931	2.43393	0.00175607	1.5813	0.00968782	up	up	Gm26771	3	83773853	83789956	-	1082	antisense	predicted gene, 26771 [Source:MGI Symbol;Acc:MGI:5477265]	-
cere	ENSMUSG00000028911	4.03543	1.59974	1.5995e-13	1.58114	3.36247e-05	up	up	Srsf4	4	131873617	131901706	+	3561	protein_coding	serine/arginine-rich splicing factor 4 [Source:MGI Symbol;Acc:MGI:1890577]	-
cere	ENSMUSG00000048410	3.88574	1.56123	4.12827e-10	1.58059	0.000143154	up	up	Zfp407	18	84128027	84589725	-	15167	protein_coding	zinc finger protein 407 [Source:MGI Symbol;Acc:MGI:2685179]	-
cere	ENSMUSG00000032776	0.320977	2.03339	0.00041773	1.58034	0.00283741	up	up	Mctp2	7	72077830	72306608	-	12351	protein_coding	multiple C2 domains, transmembrane 2 [Source:MGI Symbol;Acc:MGI:2685335]	-
cere	ENSMUSG00000038256	4.73442	1.54041	1.20192e-09	1.58001	0.000274066	up	up	Bcl9	3	97203662	97297917	-	8446	protein_coding	B cell CLL/lymphoma 9 [Source:MGI Symbol;Acc:MGI:1924828]	-
cere	ENSMUSG00000028080	5.39199	1.56541	2.09122e-14	1.57783	6.41265e-05	up	up	Lrba	3	86224680	86782692	+	19324	protein_coding	LPS-responsive beige-like anchor [Source:MGI Symbol;Acc:MGI:1933162]	-
cere	ENSMUSG00000111681	0.188099	1.84363	0.0010863	1.57718	0.00849264	up	up	Gm47640	9	37269287	37272168	+	2882	TEC	predicted gene, 47640 [Source:MGI Symbol;Acc:MGI:6096715]	-
cere	ENSMUSG00000040524	5.3505	1.57481	7.71737e-16	1.57659	4.70281e-05	up	up	Zfp609	9	65692391	65827564	-	8268	protein_coding	zinc finger protein 609 [Source:MGI Symbol;Acc:MGI:2674092]	-
cere	ENSMUSG00000038335	4.27971	1.49805	2.40605e-07	1.57626	0.000667755	up	up	Tsr1	11	74898071	74909342	+	3837	protein_coding	TSR1 20S rRNA accumulation [Source:MGI Symbol;Acc:MGI:2144566]	-
cere	ENSMUSG00000059674	2.74922	1.52074	8.41321e-05	1.57442	0.00299832	up	up	Cdh24	14	54631231	54641364	-	3489	protein_coding	cadherin-like 24 [Source:MGI Symbol;Acc:MGI:1928330]	-
cere	ENSMUSG00000098404	-0.519266	2.14963	0.00757481	1.57387	0.0210241	up	up	Mrip-ps	7	15288251	15289190	-	940	unprocessed_pseudogene	Mom radiation induced polyposis, pseudogene [Source:MGI Symbol;Acc:MGI:3645947]	-
cere	ENSMUSG00000025959	4.3116	1.6011	3.59363e-15	1.57373	1.84283e-05	up	up	Klf7	1	64029447	64122282	-	8131	protein_coding	Kruppel-like factor 7 (ubiquitous) [Source:MGI Symbol;Acc:MGI:1935151]	-
cere	ENSMUSG00000028226	2.96004	1.63626	1.18631e-08	1.57101	0.000210249	up	up	Mmp16	4	17852893	18119145	+	8667	protein_coding	matrix metallopeptidase 16 [Source:MGI Symbol;Acc:MGI:1276107]	-
cere	ENSMUSG00000046807	5.22265	1.55752	7.8739e-14	1.57038	6.9639e-05	up	up	Lrrc75b	10	75550123	75560330	-	4603	protein_coding	leucine rich repeat containing 75B [Source:MGI Symbol;Acc:MGI:2143657]	-
cere	ENSMUSG00000060376	3.72481	1.40809	0.000202863	1.56944	0.00390402	up	up	Bckdha	7	25629946	25658981	-	1899	protein_coding	branched chain ketoacid dehydrogenase E1, alpha polypeptide [Source:MGI Symbol;Acc:MGI:107701]	-
cere	ENSMUSG00000102976	2.3392	1.60202	1.51974e-05	1.5682	0.00163276	up	up	Zc3h11a	1	133619862	133661380	-	6031	protein_coding	zinc finger CCCH type containing 11A [Source:MGI Symbol;Acc:MGI:1917829]	-
cere	ENSMUSG00000048234	4.35643	1.41401	3.02229e-05	1.56166	0.00210368	up	up	Rnf149	1	39551296	39577405	-	2838	protein_coding	ring finger protein 149 [Source:MGI Symbol;Acc:MGI:2677438]	-
cere	ENSMUSG00000032308	3.16003	1.57583	2.05726e-09	1.5603	0.000142893	up	up	Ulk3	9	57589452	57596233	+	4157	protein_coding	unc-51-like kinase 3 [Source:MGI Symbol;Acc:MGI:1918992]	-
cere	ENSMUSG00000025020	3.63732	1.59249	1.99082e-07	1.55914	0.000623312	up	up	Slit1	19	41600257	41743665	-	5921	protein_coding	slit guidance ligand 1 [Source:MGI Symbol;Acc:MGI:1315203]	-
cere	ENSMUSG00000021759	4.02597	1.35026	0.00143629	1.55741	0.00790233	up	up	Plpp1	13	112800792	112867894	+	1750	protein_coding	phospholipid phosphatase 1 [Source:MGI Symbol;Acc:MGI:108412]	-
cere	ENSMUSG00000038623	3.24832	1.59423	1.69642e-09	1.55728	0.000130276	up	up	Tm6sf1	7	81859001	81884434	+	5921	protein_coding	transmembrane 6 superfamily member 1 [Source:MGI Symbol;Acc:MGI:1933209]	-
cere	ENSMUSG00000092483	-0.676754	2.22808	0.00908055	1.55626	0.0353284	up	up	Gm20421	4	154960770	154961678	-	672	processed_transcript	predicted gene 20421 [Source:MGI Symbol;Acc:MGI:5141886]	-
cere	ENSMUSG00000045775	0.584004	1.77827	0.00328812	1.55487	0.0120094	up	up	Slc16a5	11	115462474	115474398	+	3699	protein_coding	solute carrier family 16 (monocarboxylic acid transporters), member 5 [Source:MGI Symbol;Acc:MGI:2443515]	-
cere	ENSMUSG00000114041	0.141677	1.49762	0.030685	1.55138	0.0474202	up	up	Gm9269	12	20275039	20278028	+	567	unprocessed_pseudogene	predicted gene 9269 [Source:MGI Symbol;Acc:MGI:3646451]	-
cere	ENSMUSG00000109776	-0.517162	2.20737	0.00407073	1.55018	0.0118929	up	up	Gm30400	10	78747130	78767585	+	2927	processed_transcript	predicted gene, 30400 [Source:MGI Symbol;Acc:MGI:5589559]	-
cere	ENSMUSG00000091890	-0.211635	2.1281	0.00300422	1.55014	0.0100491	up	up	A830073O21Rik	7	73737929	73741024	-	3096	TEC	RIKEN cDNA A830073O21 gene [Source:MGI Symbol;Acc:MGI:2443692]	-
cere	ENSMUSG00000087383	-0.0952267	2.01635	0.00213393	1.54869	0.0111491	up	up	Gm12446	4	46300007	46345515	-	1222	antisense	predicted gene 12446 [Source:MGI Symbol;Acc:MGI:3651433]	-
cere	ENSMUSG00000063108	3.88007	1.53495	1.86881e-08	1.5485	0.000387173	up	up	Zfp26	9	20428449	20460162	-	14154	protein_coding	zinc finger protein 26 [Source:MGI Symbol;Acc:MGI:99173]	-
cere	ENSMUSG00000024130	5.85175	1.52046	1.18258e-15	1.54745	5.01544e-05	up	up	Abca3	17	24351950	24410201	+	8797	protein_coding	ATP-binding cassette, sub-family A (ABC1), member 3 [Source:MGI Symbol;Acc:MGI:1351617]	-
cere	ENSMUSG00000018574	4.50438	1.52652	1.15385e-11	1.54645	0.000102277	up	up	Acadvl	11	70010183	70015411	-	2686	protein_coding	acyl-Coenzyme A dehydrogenase, very long chain [Source:MGI Symbol;Acc:MGI:895149]	-
cere	ENSMUSG00000105594	3.96866	1.57854	0.000129879	1.54569	0.00675083	up	up	Gm43398	5	143395503	143398244	+	2742	TEC	predicted gene 43398 [Source:MGI Symbol;Acc:MGI:5663535]	-
cere	ENSMUSG00000038181	3.96795	1.56138	8.31762e-10	1.54564	0.000177302	up	up	Chpf2	5	24586741	24594556	+	5588	protein_coding	chondroitin polymerizing factor 2 [Source:MGI Symbol;Acc:MGI:1917522]	-
cere	ENSMUSG00000027175	4.77044	1.54841	5.10477e-11	1.54178	0.00016814	up	up	Tcp11l1	2	104657288	104712169	-	6877	protein_coding	t-complex 11 like 1 [Source:MGI Symbol;Acc:MGI:2444263]	-
cere	ENSMUSG00000041552	3.30591	1.48981	7.19222e-05	1.54135	0.00319795	up	up	Ptchd1	X	155573455	155623814	-	3005	protein_coding	patched domain containing 1 [Source:MGI Symbol;Acc:MGI:2685233]	-
cere	ENSMUSG00000035576	1.00184	1.69517	0.00046786	1.54094	0.00560514	up	up	L3mbtl1	2	162943472	162974522	+	4193	protein_coding	L3MBTL1 histone methyl-lysine binding protein [Source:MGI Symbol;Acc:MGI:2676663]	-
cere	ENSMUSG00000108297	-0.806011	4.20047	0.000836224	1.53777	0.0382729	up	up	Gm44167	6	113797807	113799684	-	1878	sense_intronic	predicted gene, 44167 [Source:MGI Symbol;Acc:MGI:5690559]	-
cere	ENSMUSG00000103081	1.27049	1.65643	0.000152244	1.5372	0.00293398	up	up	Pcdhgb8	18	37761801	37841870	+	4615	polymorphic_pseudogene	protocadherin gamma subfamily B, 8 [Source:MGI Symbol;Acc:MGI:1935200]	-
cere	ENSMUSG00000107092	-0.451822	1.98966	0.00885688	1.53653	0.0258745	up	up	Gm7993	5	95974240	95975623	+	1384	processed_pseudogene	predicted gene 7993 [Source:MGI Symbol;Acc:MGI:3647399]	-
cere	ENSMUSG00000078907	0.0867423	1.86886	0.00357553	1.53602	0.0200142	up	up	Fam186b	15	99271018	99295888	-	3337	protein_coding	family with sequence similarity 186, member B [Source:MGI Symbol;Acc:MGI:3647604]	-
cere	ENSMUSG00000047090	2.84556	1.52813	1.63209e-06	1.53483	0.000795368	up	up	Tmem198b	10	128800036	128804370	-	3363	protein_coding	transmembrane protein 198b [Source:MGI Symbol;Acc:MGI:1921077]	-
cere	ENSMUSG00000020990	3.88677	1.55826	5.58323e-12	1.53333	4.86681e-05	up	up	Cdkl1	12	69746848	69791267	-	2041	protein_coding	cyclin-dependent kinase-like 1 (CDC2-related kinase) [Source:MGI Symbol;Acc:MGI:1918341]	-
cere	ENSMUSG00000033618	5.04845	1.52662	3.02466e-11	1.53243	0.000177302	up	up	Map3k13	16	21794346	21933439	+	8714	protein_coding	mitogen-activated protein kinase kinase kinase 13 [Source:MGI Symbol;Acc:MGI:2444243]	-
cere	ENSMUSG00000108452	1.10928	1.67025	0.00627045	1.53145	0.0271046	up	up	4930413G21Rik	7	122969058	122970050	-	993	TEC	RIKEN cDNA 4930413G21 gene [Source:MGI Symbol;Acc:MGI:1921201]	-
cere	ENSMUSG00000027612	6.90544	1.56341	3.07201e-10	1.52966	0.000396876	up	up	Mmp24	2	155775342	155818366	+	4683	protein_coding	matrix metallopeptidase 24 [Source:MGI Symbol;Acc:MGI:1341867]	-
cere	ENSMUSG00000034212	-0.707215	2.0969	0.0123045	1.5295	0.029579	up	up	Ankmy1	1	92859803	92902906	-	4846	protein_coding	ankyrin repeat and MYND domain containing 1 [Source:MGI Symbol;Acc:MGI:3045261]	-
cere	ENSMUSG00000083899	3.84687	1.40655	2.59219e-05	1.52719	0.00176296	up	up	Gm12346	11	77293444	77295898	+	2255	transcribed_processed_pseudogene	predicted gene 12346 [Source:MGI Symbol;Acc:MGI:3649810]	-
cere	ENSMUSG00000026829	-0.140644	2.03489	0.00361909	1.52544	0.0173888	up	up	Gbgt1	2	28496891	28505415	+	1337	protein_coding	globoside alpha-1,3-N-acetylgalactosaminyltransferase 1 [Source:MGI Symbol;Acc:MGI:2449143]	-
cere	ENSMUSG00000030657	4.68191	1.43493	1.58401e-07	1.52495	0.000683175	up	up	Xylt1	7	117380979	117673580	+	9651	protein_coding	xylosyltransferase 1 [Source:MGI Symbol;Acc:MGI:2451073]	-
cere	ENSMUSG00000113328	1.01641	1.80481	0.000150025	1.5246	0.00199803	up	up	Gm47260	12	103412492	103415596	-	3105	TEC	predicted gene, 47260 [Source:MGI Symbol;Acc:MGI:6096093]	-
cere	ENSMUSG00000064373	8.44573	1.37961	3.82988e-05	1.5244	0.00340897	up	up	Selenop	15	3268547	3280508	+	2842	protein_coding	selenoprotein P [Source:MGI Symbol;Acc:MGI:894288]	-
cere	ENSMUSG00000060371	8.45082	1.4898	1.20192e-09	1.52268	0.000319963	up	up	Caln1	5	130369455	130847412	+	10483	protein_coding	calneuron 1 [Source:MGI Symbol;Acc:MGI:2155987]	-
cere	ENSMUSG00000047746	2.05962	1.56735	0.00155722	1.5208	0.012651	up	up	Fbxo40	16	36963460	36990467	-	5517	protein_coding	F-box protein 40 [Source:MGI Symbol;Acc:MGI:2443753]	-
cere	ENSMUSG00000050017	5.39432	1.50502	3.14448e-15	1.52053	4.59655e-05	up	up	Pitpnb	5	111330763	111388359	+	3377	protein_coding	phosphatidylinositol transfer protein, beta [Source:MGI Symbol;Acc:MGI:1927542]	-
cere	ENSMUSG00000066807	0.0765473	1.81504	0.00235307	1.52042	0.00941558	up	up	Gm10179	7	12085925	12086612	-	688	processed_pseudogene	predicted gene 10179 [Source:MGI Symbol;Acc:MGI:3708748]	-
cere	ENSMUSG00000029209	3.84184	1.38808	3.02202e-05	1.5174	0.00205155	up	up	Gnpda2	5	69573108	69592340	-	6862	protein_coding	glucosamine-6-phosphate deaminase 2 [Source:MGI Symbol;Acc:MGI:1915230]	-
cere	ENSMUSG00000039853	-0.202717	2.06591	0.00318881	1.5166	0.016611	up	up	Trim14	4	46493781	46536141	-	4338	protein_coding	tripartite motif-containing 14 [Source:MGI Symbol;Acc:MGI:1921985]	-
cere	ENSMUSG00000051262	1.64479	1.50826	0.00025686	1.51556	0.00377132	up	up	Nat8f3	6	85732513	85765754	-	3134	protein_coding	N-acetyltransferase 8 (GCN5-related) family member 3 [Source:MGI Symbol;Acc:MGI:2136449]	-
cere	ENSMUSG00000073144	-1.04022	2.12398	0.00931128	1.51405	0.0206064	up	up	4930599N23Rik	6	39118473	39148312	+	880	antisense	RIKEN cDNA 4930599N23 gene [Source:MGI Symbol;Acc:MGI:1922629]	-
cere	ENSMUSG00000024222	5.26121	1.43613	1.66145e-07	1.51383	0.00101731	up	up	Fkbp5	17	28399094	28517527	-	9468	protein_coding	FK506 binding protein 5 [Source:MGI Symbol;Acc:MGI:104670]	-
cere	ENSMUSG00000029633	-0.661177	2.15072	0.00635396	1.51143	0.0183842	up	up	Gm5578	6	112605544	112606779	+	1236	processed_pseudogene	predicted pseudogene 5578 [Source:MGI Symbol;Acc:MGI:3645010]	-
cere	ENSMUSG00000083610	0.884686	1.69028	0.000543162	1.50934	0.00547672	up	up	Oaz2-ps	3	135525964	135526532	-	537	processed_pseudogene	ornithine decarboxylase antizyme 2, pseudogene [Source:MGI Symbol;Acc:MGI:3644634]	-
cere	ENSMUSG00000033799	4.58983	1.53341	4.11457e-09	1.50837	0.000350935	up	up	Fam208b	13	3566035	3611108	-	12454	protein_coding	family with sequence similarity 208, member B [Source:MGI Symbol;Acc:MGI:2145274]	-
cere	ENSMUSG00000008658	7.33182	1.40273	8.87611e-07	1.50729	0.000913986	up	up	Rbfox1	16	5885355	7411526	+	4400	protein_coding	RNA binding protein, fox-1 homolog (C. elegans) 1 [Source:MGI Symbol;Acc:MGI:1926224]	-
cere	ENSMUSG00000027171	0.0889113	2.04841	0.00345941	1.50655	0.0143503	up	up	Prrg4	2	104830741	104849876	-	3165	protein_coding	proline rich Gla (G-carboxyglutamic acid) 4 (transmembrane) [Source:MGI Symbol;Acc:MGI:2442211]	-
cere	ENSMUSG00000071793	2.9033	1.52238	1.27019e-07	1.50597	0.000355659	up	up	2610005L07Rik	8	20385782	20424814	-	4163	transcribed_unprocessed_pseudogene	RIKEN cDNA 2610005L07 gene [Source:MGI Symbol;Acc:MGI:1914283]	-
cere	ENSMUSG00000083557	0.94737	1.84167	0.000519729	1.50311	0.006423	up	up	Gm6877	8	33191196	33192296	-	1101	processed_pseudogene	predicted pseudogene 6877 [Source:MGI Symbol;Acc:MGI:3644703]	-
cere	ENSMUSG00000025909	3.50434	1.38472	0.000131228	1.5026	0.00466795	up	up	Sntg1	1	8361475	9299878	-	10908	protein_coding	syntrophin, gamma 1 [Source:MGI Symbol;Acc:MGI:1918346]	-
cere	ENSMUSG00000036915	2.51519	1.5404	2.27224e-06	1.50045	0.000886337	up	up	Kirrel2	7	30447534	30457690	-	3939	protein_coding	kirre like nephrin family adhesion molecule 2 [Source:MGI Symbol;Acc:MGI:2442334]	-
cere	ENSMUSG00000111686	2.51587	1.41653	0.000590844	1.49938	0.00555901	up	up	Rab7-ps1	9	54824661	54825282	-	622	processed_pseudogene	RAB7, member RAS oncogene family, pseudogene 1 [Source:MGI Symbol;Acc:MGI:1276565]	-
cere	ENSMUSG00000020354	0.348837	1.9076	0.0011492	1.49617	0.0086936	up	up	Sgcd	11	46896253	47988969	-	8257	protein_coding	sarcoglycan, delta (dystrophin-associated glycoprotein) [Source:MGI Symbol;Acc:MGI:1346525]	-
cere	ENSMUSG00000029155	0.146552	1.78617	0.0026141	1.49587	0.0122485	up	up	Spata18	5	73651379	73679512	+	2107	protein_coding	spermatogenesis associated 18 [Source:MGI Symbol;Acc:MGI:1920722]	-
cere	ENSMUSG00000031196	1.4213	1.56156	0.000898286	1.49585	0.00778487	up	up	F8	X	75172715	75382615	-	9905	protein_coding	coagulation factor VIII [Source:MGI Symbol;Acc:MGI:88383]	TEA
cere	ENSMUSG00000021604	0.39352	1.53662	0.00741241	1.49452	0.0222287	up	up	Irx4	13	73260479	73269608	+	2607	protein_coding	Iroquois homeobox 4 [Source:MGI Symbol;Acc:MGI:1355275]	-
cere	ENSMUSG00000050900	0.425694	2.25393	0.00388836	1.49019	0.0435118	up	up	Gm7327	X	61785381	61786032	+	652	processed_pseudogene	predicted gene 7327 [Source:MGI Symbol;Acc:MGI:3646274]	-
cere	ENSMUSG00000053740	2.00447	1.42377	0.000324553	1.48827	0.00532866	up	up	Gm6457	18	14570101	14570915	+	815	processed_pseudogene	predicted pseudogene 6457 [Source:MGI Symbol;Acc:MGI:3648519]	-
cere	ENSMUSG00000029772	7.7276	1.4392	6.79089e-11	1.48714	0.00016364	up	up	Ahcyl2	6	29768011	29912310	+	18255	protein_coding	S-adenosylhomocysteine hydrolase-like 2 [Source:MGI Symbol;Acc:MGI:1921590]	-
cere	ENSMUSG00000040170	4.06183	1.43887	8.9247e-06	1.4869	0.00220978	up	up	Fmo2	1	162874317	162898726	-	5609	protein_coding	flavin containing monooxygenase 2 [Source:MGI Symbol;Acc:MGI:1916776]	-
cere	ENSMUSG00000066632	1.01037	1.64125	0.00119636	1.48665	0.00856962	up	up	Pgk1-rs7	12	10898986	10900240	-	1255	processed_pseudogene	phosphoglycerate kinase-1, related sequence-7 [Source:MGI Symbol;Acc:MGI:97562]	-
cere	ENSMUSG00000097530	2.54764	1.38372	0.000325186	1.48651	0.00375362	up	up	Kansl2-ps	7	72672818	72674278	+	1461	processed_pseudogene	KAT8 regulatory NSL complex subunit 2, pseudogene [Source:MGI Symbol;Acc:MGI:3648525]	-
cere	ENSMUSG00000045052	-0.349354	1.8474	0.0159295	1.48568	0.0374286	up	up	Prlhr	19	60466733	60468304	-	1572	protein_coding	prolactin releasing hormone receptor [Source:MGI Symbol;Acc:MGI:2135956]	-
cere	ENSMUSG00000096188	6.67586	1.46481	2.19579e-15	1.48525	3.45932e-05	up	up	Cmtm4	8	104348191	104395807	-	7734	protein_coding	CKLF-like MARVEL transmembrane domain containing 4 [Source:MGI Symbol;Acc:MGI:2142888]	-
cere	ENSMUSG00000116682	0.455926	1.87875	0.00383413	1.48523	0.0167572	up	up	AC127341.4	17	27437529	27438027	+	499	TEC	TEC	Tub
cere	ENSMUSG00000044433	3.8874	1.4721	2.63924e-09	1.48028	0.0001861	up	up	Camsap3	8	3587293	3609075	+	6119	protein_coding	calmodulin regulated spectrin-associated protein family, member 3 [Source:MGI Symbol;Acc:MGI:1916947]	-
cere	ENSMUSG00000045875	3.09255	1.51897	1.10587e-07	1.47855	0.00034018	up	up	Adra1a	14	66635251	66771168	+	8728	protein_coding	adrenergic receptor, alpha 1a [Source:MGI Symbol;Acc:MGI:104773]	-
cere	ENSMUSG00000091511	-0.518087	2.04053	0.0186607	1.47723	0.0408082	up	up	Vmn2r87	10	130471052	130497396	-	3333	protein_coding	vomeronasal 2, receptor 87 [Source:MGI Symbol;Acc:MGI:3645796]	-
cere	ENSMUSG00000055027	2.4132	1.13612	0.039611	1.47528	0.04617	up	up	Smyd1	6	71213940	71322233	-	4546	protein_coding	SET and MYND domain containing 1 [Source:MGI Symbol;Acc:MGI:104790]	-
cere	ENSMUSG00000059195	2.3005	1.40856	0.00108434	1.47443	0.00961565	up	up	Gm12715	4	103563402	103564529	+	1128	processed_pseudogene	predicted gene 12715 [Source:MGI Symbol;Acc:MGI:3650759]	-
cere	ENSMUSG00000091421	2.64706	1.52668	2.70554e-05	1.47294	0.00223967	up	up	Gm4202	3	92689426	92690158	+	733	processed_pseudogene	predicted gene 4202 [Source:MGI Symbol;Acc:MGI:3782379]	AF-4
cere	ENSMUSG00000052632	5.39063	1.43735	1.01183e-10	1.46934	0.000197559	up	up	Asap2	12	20990459	21270171	+	6962	protein_coding	ArfGAP with SH3 domain, ankyrin repeat and PH domain 2 [Source:MGI Symbol;Acc:MGI:2685438]	-
cere	ENSMUSG00000097796	0.275037	1.63835	0.00541559	1.46885	0.017443	up	up	Gm16702	17	8379045	8389468	-	2384	lincRNA	predicted gene, 16702 [Source:MGI Symbol;Acc:MGI:4439626]	-
cere	ENSMUSG00000093502	0.0888767	2.02521	0.00511818	1.46748	0.0224243	up	up	Gm20700	5	48590889	48599994	+	2206	antisense	predicted gene 20700 [Source:MGI Symbol;Acc:MGI:5313147]	-
cere	ENSMUSG00000036980	3.73559	1.33764	9.99607e-05	1.46627	0.00305788	up	up	Taf6	5	138178617	138187451	-	4476	protein_coding	TATA-box binding protein associated factor 6 [Source:MGI Symbol;Acc:MGI:109129]	-
cere	ENSMUSG00000021125	0.689583	1.60328	0.0101273	1.46515	0.0211549	up	up	Arg2	12	79130777	79156301	+	1428	protein_coding	arginase type II [Source:MGI Symbol;Acc:MGI:1330806]	-
cere	ENSMUSG00000042507	4.47416	1.46403	3.30197e-10	1.46486	0.000177883	up	up	Elmsan1	12	84149176	84218881	-	7611	protein_coding	ELM2 and Myb/SANT-like domain containing 1 [Source:MGI Symbol;Acc:MGI:2685106]	-
cere	ENSMUSG00000032656	1.8333	1.50202	7.98967e-05	1.46471	0.00235507	up	up	3-Mar	18	56761716	56925548	-	6006	protein_coding	membrane-associated ring finger (C3HC4) 3 [Source:MGI Symbol;Acc:MGI:2443667]	-
cere	ENSMUSG00000087153	0.949073	1.71118	0.00235403	1.46464	0.0181051	up	up	Gm6483	8	19682449	19697736	+	862	unprocessed_pseudogene	predicted gene 6483 [Source:MGI Symbol;Acc:MGI:3644574]	-
cere	ENSMUSG00000103928	0.0134143	1.89253	0.00214784	1.46455	0.00766178	up	up	Gm37893	1	151445305	151447741	+	2437	TEC	predicted gene, 37893 [Source:MGI Symbol;Acc:MGI:5611121]	-
cere	ENSMUSG00000039414	5.56655	1.41712	3.13224e-11	1.46143	0.000166176	up	up	Heatr5b	17	78752898	78835364	-	8173	protein_coding	HEAT repeat containing 5B [Source:MGI Symbol;Acc:MGI:2444098]	-
cere	ENSMUSG00000008307	0.878868	1.80265	0.00068176	1.45876	0.00639573	up	up	1700109H08Rik	5	3571566	3584356	+	3062	protein_coding	RIKEN cDNA 1700109H08 gene [Source:MGI Symbol;Acc:MGI:1924286]	-
cere	ENSMUSG00000097536	0.532493	1.84632	0.00281819	1.45671	0.0118312	up	up	2610037D02Rik	15	96134819	96284495	-	5020	lincRNA	RIKEN cDNA 2610037D02 gene [Source:MGI Symbol;Acc:MGI:1917290]	-
cere	ENSMUSG00000091905	2.19836	1.52896	0.000137073	1.45612	0.00364991	up	up	Gm6395	12	64786311	64787001	+	691	processed_pseudogene	predicted gene 6395 [Source:MGI Symbol;Acc:MGI:3645295]	-
cere	ENSMUSG00000034751	5.77365	1.38484	5.92209e-07	1.45334	0.00120945	up	up	Mast4	13	102732486	103334497	-	32326	protein_coding	microtubule associated serine/threonine kinase family member 4 [Source:MGI Symbol;Acc:MGI:1918885]	-
cere	ENSMUSG00000006567	1.82945	1.49821	1.79272e-05	1.44792	0.00112655	up	up	Atp7b	8	21992785	22060305	-	6505	protein_coding	ATPase, Cu++ transporting, beta polypeptide [Source:MGI Symbol;Acc:MGI:103297]	-
cere	ENSMUSG00000052302	5.76729	1.39702	1.11555e-10	1.44709	0.000185099	up	up	Tbc1d30	10	121263820	121351278	-	6733	protein_coding	TBC1 domain family, member 30 [Source:MGI Symbol;Acc:MGI:1921944]	-
cere	ENSMUSG00000022477	8.67677	1.38666	1.64431e-09	1.44597	0.000255231	up	up	Aco2	15	81872309	81915133	+	4302	protein_coding	aconitase 2, mitochondrial [Source:MGI Symbol;Acc:MGI:87880]	-
cere	ENSMUSG00000106874	0.212225	1.7049	0.00362706	1.44521	0.0128051	up	up	Gm20186	6	18845910	18848207	-	1050	lincRNA	predicted gene, 20186 [Source:MGI Symbol;Acc:MGI:5012371]	-
cere	ENSMUSG00000028528	7.79935	1.29543	2.37689e-05	1.44517	0.00218666	up	up	Dnajc6	4	101496648	101642799	+	5909	protein_coding	DnaJ heat shock protein family (Hsp40) member C6 [Source:MGI Symbol;Acc:MGI:1919935]	-
cere	ENSMUSG00000107000	0.40916	1.92487	0.00117708	1.44491	0.00825075	up	up	Gm43481	5	134267065	134270736	-	3672	TEC	predicted gene 43481 [Source:MGI Symbol;Acc:MGI:5663618]	-
cere	ENSMUSG00000039834	3.94609	1.47005	3.78008e-11	1.44478	5.83067e-05	up	up	Zfp335	2	164891882	164911757	-	4743	protein_coding	zinc finger protein 335 [Source:MGI Symbol;Acc:MGI:2682313]	-
cere	ENSMUSG00000033411	4.69835	1.4381	2.96424e-07	1.44455	0.00101641	up	up	Ctdspl2	2	121956001	122013642	+	9251	protein_coding	CTD (carboxy-terminal domain, RNA polymerase II, polypeptide A) small phosphatase like 2 [Source:MGI Symbol;Acc:MGI:1196405]	-
cere	ENSMUSG00000032514	1.46316	1.56653	0.0026402	1.44412	0.0219526	up	up	Ttc21a	9	119937606	119967793	+	5388	protein_coding	tetratricopeptide repeat domain 21A [Source:MGI Symbol;Acc:MGI:1921302]	-
cere	ENSMUSG00000018846	6.1551	1.35313	4.33356e-07	1.44233	0.000871251	up	up	Pank3	11	35769484	35791285	+	7376	protein_coding	pantothenate kinase 3 [Source:MGI Symbol;Acc:MGI:2387464]	-
cere	ENSMUSG00000085783	4.35941	1.4341	7.11765e-11	1.44226	9.54104e-05	up	up	Gm9816	16	62717037	62718450	+	1414	processed_pseudogene	predicted pseudogene 9816 [Source:MGI Symbol;Acc:MGI:3704465]	-
cere	ENSMUSG00000033707	3.41062	1.44052	8.15389e-08	1.44158	0.000345784	up	up	Lrrc24	15	76715276	76722173	-	2202	protein_coding	leucine rich repeat containing 24 [Source:MGI Symbol;Acc:MGI:3605040]	zf-C2H2
cere	ENSMUSG00000096926	-0.855616	2.62659	0.00314014	1.44128	0.0257095	up	up	Gm26823	18	31859082	31861764	-	2361	lincRNA	predicted gene, 26823 [Source:MGI Symbol;Acc:MGI:5477317]	-
cere	ENSMUSG00000031529	7.03364	1.41612	3.05705e-14	1.43684	4.59655e-05	up	up	Tnks	8	34826460	34965690	-	14888	protein_coding	tankyrase, TRF1-interacting ankyrin-related ADP-ribose polymerase [Source:MGI Symbol;Acc:MGI:1341087]	-
cere	ENSMUSG00000049807	6.69744	1.42809	6.65227e-14	1.43528	5.79394e-05	up	up	Arhgap23	11	97415533	97502402	+	6637	protein_coding	Rho GTPase activating protein 23 [Source:MGI Symbol;Acc:MGI:3697726]	-
cere	ENSMUSG00000103509	-0.555731	2.32096	0.00867968	1.43516	0.0229331	up	up	Gm38372	1	7148110	7152137	+	4028	TEC	predicted gene, 38372 [Source:MGI Symbol;Acc:MGI:5611600]	-
cere	ENSMUSG00000024897	7.5058	1.40358	9.68345e-13	1.43456	6.84228e-05	up	up	Apba1	19	23758876	23949597	+	6632	protein_coding	amyloid beta (A4) precursor protein binding, family A, member 1 [Source:MGI Symbol;Acc:MGI:1860297]	-
cere	ENSMUSG00000018986	-0.475449	2.18576	0.00369428	1.43305	0.0167759	up	up	Slfn3	11	83191330	83215154	+	3411	protein_coding	schlafen 3 [Source:MGI Symbol;Acc:MGI:1329005]	-
cere	ENSMUSG00000047910	2.93331	1.47927	5.25821e-07	1.43131	0.000506142	up	up	Pcdhb16	18	37477814	37483038	+	5225	protein_coding	protocadherin beta 16 [Source:MGI Symbol;Acc:MGI:2136752]	-
cere	ENSMUSG00000113428	-0.312554	1.76456	0.00632205	1.43069	0.0171133	up	up	Gm7664	13	62528216	62528960	-	745	processed_pseudogene	predicted gene 7664 [Source:MGI Symbol;Acc:MGI:3645656]	-
cere	ENSMUSG00000038970	6.64148	1.39389	2.01346e-11	1.42948	0.000123065	up	up	Lmtk2	5	144100436	144188204	+	8114	protein_coding	lemur tyrosine kinase 2 [Source:MGI Symbol;Acc:MGI:3036247]	-
cere	ENSMUSG00000020992	-0.834573	2.17144	0.0140405	1.42849	0.032034	up	up	4930512B01Rik	12	69790288	69840479	+	4603	processed_transcript	RIKEN cDNA 4930512B01 gene [Source:MGI Symbol;Acc:MGI:1921974]	-
cere	ENSMUSG00000044176	-0.336408	1.68204	0.0142672	1.42828	0.0322527	up	up	Spink10	18	62548911	62661366	+	1569	protein_coding	serine peptidase inhibitor, Kazal type 10 [Source:MGI Symbol;Acc:MGI:3584533]	-
cere	ENSMUSG00000114540	1.10741	1.51603	0.000783716	1.42616	0.00635079	up	up	Gm6421	13	117358212	117358620	-	409	processed_pseudogene	predicted pseudogene 6421 [Source:MGI Symbol;Acc:MGI:3647311]	-
cere	ENSMUSG00000024018	2.77136	1.41068	5.30138e-05	1.42411	0.00229021	up	up	Ccdc167	17	29689378	29717012	-	4896	protein_coding	coiled-coil domain containing 167 [Source:MGI Symbol;Acc:MGI:1915847]	-
cere	ENSMUSG00000002835	1.76529	1.49556	9.14221e-06	1.42312	0.000871251	up	up	Chaf1a	17	56040439	56072289	+	8854	protein_coding	chromatin assembly factor 1, subunit A (p150) [Source:MGI Symbol;Acc:MGI:1351331]	-
cere	ENSMUSG00000068154	1.22664	1.62712	0.000869486	1.42199	0.00807807	up	up	Insm1	2	146221921	146225020	+	3100	protein_coding	insulinoma-associated 1 [Source:MGI Symbol;Acc:MGI:1859980]	-
cere	ENSMUSG00000026229	6.84628	1.38127	1.16358e-10	1.42148	0.000172398	up	up	Psmd1	1	86064387	86139151	+	7265	protein_coding	proteasome (prosome, macropain) 26S subunit, non-ATPase, 1 [Source:MGI Symbol;Acc:MGI:1917497]	-
cere	ENSMUSG00000027637	4.70495	1.3506	2.32763e-07	1.41874	0.000825427	up	up	Rab5if	2	156863128	156873563	+	2871	protein_coding	RAB5 interacting factor [Source:MGI Symbol;Acc:MGI:1914638]	-
cere	ENSMUSG00000032344	-0.500933	2.05209	0.00806342	1.41805	0.0200839	up	up	Mb21d1	9	78430526	78443237	-	4126	protein_coding	Mab-21 domain containing 1 [Source:MGI Symbol;Acc:MGI:2442261]	-
cere	ENSMUSG00000102533	-0.275948	1.68517	0.0184723	1.41731	0.0360565	up	up	Gm37226	9	88682932	88686186	-	3255	TEC	predicted gene, 37226 [Source:MGI Symbol;Acc:MGI:5610454]	-
cere	ENSMUSG00000073179	-0.571138	1.8043	0.0207295	1.41684	0.0383421	up	up	Gm10478	12	20896239	20896638	-	396	pseudogene	predicted gene 10478 [Source:MGI Symbol;Acc:MGI:3714531]	-
cere	ENSMUSG00000021366	5.57971	1.40587	2.48573e-14	1.41675	5.01544e-05	up	up	Hivep1	13	42052021	42192537	+	9294	protein_coding	human immunodeficiency virus type I enhancer binding protein 1 [Source:MGI Symbol;Acc:MGI:96100]	-
cere	ENSMUSG00000087635	1.26441	1.55456	0.0010792	1.41646	0.00904924	up	up	Gm13414	2	34649514	34650240	-	727	processed_pseudogene	predicted gene 13414 [Source:MGI Symbol;Acc:MGI:3652154]	-
cere	ENSMUSG00000061393	2.06408	1.34925	0.00219981	1.41472	0.00992327	up	up	Acvr2b	9	119402118	119434995	+	3928	protein_coding	activin receptor IIB [Source:MGI Symbol;Acc:MGI:87912]	-
cere	ENSMUSG00000074704	-0.739619	2.33813	0.00707796	1.40896	0.0136106	up	up	Rad21l	2	151645404	151668533	-	1659	protein_coding	RAD21-like (S. pombe) [Source:MGI Symbol;Acc:MGI:3652039]	-
cere	ENSMUSG00000030283	6.40918	1.39149	1.25178e-14	1.40725	4.07879e-05	up	up	St8sia1	6	142821545	142964452	-	9341	protein_coding	ST8 alpha-N-acetyl-neuraminide alpha-2,8-sialyltransferase 1 [Source:MGI Symbol;Acc:MGI:106011]	-
cere	ENSMUSG00000051627	0.555859	1.48427	0.0149546	1.40608	0.0284841	up	up	Hist1h1e	13	23620629	23622558	-	1930	protein_coding	histone cluster 1, H1e [Source:MGI Symbol;Acc:MGI:1931527]	-
cere	ENSMUSG00000114547	0.446889	1.51621	0.00966337	1.40251	0.0239968	up	up	Gm3226	13	112593743	112595084	-	1342	processed_pseudogene	predicted gene 3226 [Source:MGI Symbol;Acc:MGI:3804968]	-
cere	ENSMUSG00000073448	1.29118	1.29991	0.012948	1.40235	0.0192788	up	up	Gm10509	17	21690180	21691022	+	843	processed_pseudogene	predicted gene 10509 [Source:MGI Symbol;Acc:MGI:3796835]	-
cere	ENSMUSG00000024477	3.39567	1.44121	8.99294e-09	1.4022	0.000143628	up	up	Pggt1b	18	46239949	46280850	-	2736	protein_coding	protein geranylgeranyltransferase type I, beta subunit [Source:MGI Symbol;Acc:MGI:1917514]	-
cere	ENSMUSG00000035495	2.94471	1.36627	1.95567e-05	1.40141	0.00198242	up	up	Tstd2	4	46114746	46138694	-	5570	protein_coding	thiosulfate sulfurtransferase (rhodanese)-like domain containing 2 [Source:MGI Symbol;Acc:MGI:3039624]	-
cere	ENSMUSG00000028654	2.96817	1.36455	3.77575e-05	1.40124	0.00250409	up	up	Mycl	4	122995652	123002485	+	4038	protein_coding	v-myc avian myelocytomatosis viral oncogene lung carcinoma derived [Source:MGI Symbol;Acc:MGI:96799]	-
cere	ENSMUSG00000106067	-0.0124683	1.5928	0.0205305	1.4011	0.0336024	up	up	Gm7902	5	133841573	133842519	-	947	processed_pseudogene	predicted gene 7902 [Source:MGI Symbol;Acc:MGI:3645041]	-
cere	ENSMUSG00000052384	2.76502	1.393	9.55819e-06	1.40036	0.00133609	up	up	Nrros	16	32142785	32165594	-	4177	protein_coding	negative regulator of reactive oxygen species [Source:MGI Symbol;Acc:MGI:2445095]	-
cere	ENSMUSG00000067189	1.74745	1.26695	0.0127025	1.39976	0.0212187	up	up	Gm7335	17	37713552	37713924	-	373	processed_pseudogene	predicted gene 7335 [Source:MGI Symbol;Acc:MGI:3644473]	-
cere	ENSMUSG00000046079	4.91501	1.3287	2.97719e-07	1.39945	0.000773847	up	up	Lrrc8d	5	105699969	105832436	+	12573	protein_coding	leucine rich repeat containing 8D [Source:MGI Symbol;Acc:MGI:1922368]	-
cere	ENSMUSG00000026173	4.2996	1.37779	1.38355e-08	1.39913	0.00030121	up	up	Plcd4	1	74542888	74567794	+	7045	protein_coding	phospholipase C, delta 4 [Source:MGI Symbol;Acc:MGI:107469]	-
cere	ENSMUSG00000039485	8.89234	1.25786	4.37805e-05	1.39907	0.00228362	up	up	Tspyl4	10	34297442	34301320	+	3879	protein_coding	TSPY-like 4 [Source:MGI Symbol;Acc:MGI:106393]	-
cere	ENSMUSG00000037885	5.19884	1.36977	3.32712e-08	1.39769	0.000549695	up	up	Stk35	2	129800517	129832287	+	6195	protein_coding	serine/threonine kinase 35 [Source:MGI Symbol;Acc:MGI:1914583]	-
cere	ENSMUSG00000042156	5.5832	1.34977	2.66556e-09	1.39758	0.000350935	up	up	Dzip1	14	118875520	118925460	-	10546	protein_coding	DAZ interacting protein 1 [Source:MGI Symbol;Acc:MGI:1914311]	-
cere	ENSMUSG00000024425	8.51366	1.30501	1.30854e-06	1.39753	0.000996575	up	up	Ndfip1	18	38418975	38464399	+	930	protein_coding	Nedd4 family interacting protein 1 [Source:MGI Symbol;Acc:MGI:1929601]	-
cere	ENSMUSG00000024601	5.09393	1.3049	3.56532e-06	1.39654	0.0016752	up	up	Isoc1	18	58659482	58679570	+	2563	protein_coding	isochorismatase domain containing 1 [Source:MGI Symbol;Acc:MGI:1913557]	-
cere	ENSMUSG00000040446	5.86158	1.3527	2.42514e-10	1.39594	0.000254963	up	up	Rprd1a	18	24484962	24530204	-	4297	protein_coding	regulation of nuclear pre-mRNA domain containing 1A [Source:MGI Symbol;Acc:MGI:2385066]	-
cere	ENSMUSG00000113811	-0.289232	1.88347	0.00570013	1.39566	0.0132586	up	up	Gm47882	13	13862534	13893979	+	3476	lincRNA	predicted gene, 47882 [Source:MGI Symbol;Acc:MGI:6097109]	-
cere	ENSMUSG00000068130	1.56939	1.40029	0.00462283	1.39521	0.0141403	up	up	Zfp442	2	150407141	150451486	-	2922	protein_coding	zinc finger protein 442 [Source:MGI Symbol;Acc:MGI:3651999]	-
cere	ENSMUSG00000056342	6.64097	1.40015	6.19119e-15	1.39412	3.36247e-05	up	up	Usp34	11	23306895	23490560	+	18453	protein_coding	ubiquitin specific peptidase 34 [Source:MGI Symbol;Acc:MGI:109473]	-
cere	ENSMUSG00000043460	5.30638	1.39436	6.71523e-08	1.39276	0.000816647	up	up	Elfn2	15	78667331	78718771	-	8112	protein_coding	leucine rich repeat and fibronectin type III, extracellular 2 [Source:MGI Symbol;Acc:MGI:3608416]	-
cere	ENSMUSG00000087178	3.88375	1.33035	2.36308e-06	1.3915	0.00121978	up	up	A230056P14Rik	7	55962531	55980868	+	2354	processed_transcript	RIKEN cDNA A230056P14 gene [Source:MGI Symbol;Acc:MGI:2444856]	-
cere	ENSMUSG00000014747	0.0778647	1.55857	0.0286015	1.39	0.0434316	up	up	Ankrd53	6	83762644	83768326	+	1739	protein_coding	ankyrin repeat domain 53 [Source:MGI Symbol;Acc:MGI:1922555]	-
cere	ENSMUSG00000029250	6.22144	1.34492	2.41395e-10	1.38957	0.000188756	up	up	Polr2b	5	77310147	77349324	+	4667	protein_coding	polymerase (RNA) II (DNA directed) polypeptide B [Source:MGI Symbol;Acc:MGI:2388280]	-
cere	ENSMUSG00000012819	2.18053	1.42467	0.000173689	1.38538	0.00352188	up	up	Cdh23	10	60302748	60696490	-	16939	protein_coding	cadherin 23 (otocadherin) [Source:MGI Symbol;Acc:MGI:1890219]	-
cere	ENSMUSG00000108079	0.974123	1.4439	0.00309797	1.38518	0.0109201	up	up	Gm44210	6	87729964	87731148	-	713	antisense	predicted gene, 44210 [Source:MGI Symbol;Acc:MGI:5690602]	-
cere	ENSMUSG00000030082	5.52901	1.38852	1.08187e-14	1.38407	4.46378e-05	up	up	Sec61a1	6	88503579	88518905	-	6732	protein_coding	Sec61 alpha 1 subunit (S. cerevisiae) [Source:MGI Symbol;Acc:MGI:1858417]	-
cere	ENSMUSG00000039079	-0.821599	2.22147	0.0128093	1.38384	0.0382009	up	up	Trhr2	8	122356967	122360746	-	1340	protein_coding	thyrotropin releasing hormone receptor 2 [Source:MGI Symbol;Acc:MGI:2177284]	-
cere	ENSMUSG00000048047	4.62995	1.30441	2.76394e-06	1.38261	0.00147679	up	up	Zbtb33	X	38189793	38197046	+	5122	protein_coding	zinc finger and BTB domain containing 33 [Source:MGI Symbol;Acc:MGI:1927290]	-
cere	ENSMUSG00000074355	0.123846	1.49486	0.015683	1.38257	0.0292503	up	up	Gm10676	7	18989554	18992774	-	3221	TEC	predicted gene 10676 [Source:MGI Symbol;Acc:MGI:3704283]	-
cere	ENSMUSG00000071176	6.27682	1.38117	2.76578e-12	1.38234	0.000107941	up	up	Arhgef10	8	14911663	15001085	+	9210	protein_coding	Rho guanine nucleotide exchange factor (GEF) 10 [Source:MGI Symbol;Acc:MGI:2444453]	-
cere	ENSMUSG00000028439	6.83647	1.34811	6.18466e-10	1.38215	0.000227223	up	up	Fam219a	4	41517691	41569538	-	3724	protein_coding	family with sequence similarity 219, member A [Source:MGI Symbol;Acc:MGI:1919151]	-
cere	ENSMUSG00000095159	1.53928	1.3136	0.00736375	1.38066	0.0159556	up	up	Tubb4b-ps1	5	7179365	7180700	+	1336	processed_pseudogene	tubulin, beta 4B class IVB, pseudogene 1 [Source:MGI Symbol;Acc:MGI:3642800]	-
cere	ENSMUSG00000041528	6.26012	1.37053	2.33544e-10	1.38044	0.000239558	up	up	Rnf123	9	108051534	108083346	-	6754	protein_coding	ring finger protein 123 [Source:MGI Symbol;Acc:MGI:2148796]	-
cere	ENSMUSG00000071035	0.250956	1.41738	0.0322317	1.37943	0.0393231	up	up	Gm5499	17	87078271	87079155	+	885	processed_pseudogene	predicted pseudogene 5499 [Source:MGI Symbol;Acc:MGI:3643804]	-
cere	ENSMUSG00000029599	4.59952	1.32849	5.40911e-07	1.37864	0.000953374	up	up	Ddx54	5	120612739	120628592	+	6128	protein_coding	DEAD (Asp-Glu-Ala-Asp) box polypeptide 54 [Source:MGI Symbol;Acc:MGI:1919240]	-
cere	ENSMUSG00000040797	7.25969	1.37094	3.76511e-09	1.37805	0.000439148	up	up	Iqsec3	6	121372933	121473678	-	13577	protein_coding	IQ motif and Sec7 domain 3 [Source:MGI Symbol;Acc:MGI:2677208]	-
cere	ENSMUSG00000114419	-0.471943	2.30473	0.0095467	1.37804	0.0406106	up	up	5430414B19Rik	14	16271089	16271838	+	750	sense_intronic	RIKEN cDNA 5430414B19 gene [Source:MGI Symbol;Acc:MGI:1921096]	-
cere	ENSMUSG00000104868	1.56314	1.47562	6.98659e-05	1.37641	0.00160277	up	up	Gm9954	5	63646170	63650894	-	4725	TEC	predicted gene 9954 [Source:MGI Symbol;Acc:MGI:3642120]	-
cere	ENSMUSG00000098589	-0.770637	2.6543	0.00656196	1.37583	0.0308465	up	up	Gm27353	9	73005201	73005322	+	122	miRNA	predicted gene, 27353 [Source:MGI Symbol;Acc:MGI:5530735]	-
cere	ENSMUSG00000110221	-0.25426	1.83048	0.00766554	1.37552	0.0210131	up	up	Gm36210	7	4898450	4906516	-	1279	protein_coding	predicted gene, 36210 [Source:MGI Symbol;Acc:MGI:5595369]	-
cere	ENSMUSG00000045216	5.6037	1.34097	2.98197e-11	1.37375	0.000145586	up	up	Hs6st1	1	36068400	36106446	+	5542	protein_coding	heparan sulfate 6-O-sulfotransferase 1 [Source:MGI Symbol;Acc:MGI:1354958]	-
cere	ENSMUSG00000035284	6.36151	1.36788	1.23947e-10	1.37308	0.000207862	up	up	Vps13c	9	67840396	67995638	+	16299	protein_coding	vacuolar protein sorting 13C [Source:MGI Symbol;Acc:MGI:2444207]	zf-C2H2
cere	ENSMUSG00000035150	6.8604	1.36421	2.87493e-15	1.373	2.56514e-05	up	up	Eif2s3x	X	94188707	94212862	-	3812	protein_coding	eukaryotic translation initiation factor 2, subunit 3, structural gene X-linked [Source:MGI Symbol;Acc:MGI:1349431]	-
cere	ENSMUSG00000031303	0.0581421	1.79272	0.00227704	1.37296	0.0083534	up	up	Map3k15	X	159988433	160123351	+	4348	protein_coding	mitogen-activated protein kinase kinase kinase 15 [Source:MGI Symbol;Acc:MGI:2448588]	-
cere	ENSMUSG00000040276	8.14515	1.35747	3.07968e-10	1.37083	0.000231911	up	up	Pacsin1	17	27655509	27711482	+	6525	protein_coding	protein kinase C and casein kinase substrate in neurons 1 [Source:MGI Symbol;Acc:MGI:1345181]	-
cere	ENSMUSG00000015659	3.63064	1.42096	1.92366e-08	1.36963	0.000227223	up	up	Serac1	17	6042196	6079741	-	4576	protein_coding	serine active site containing 1 [Source:MGI Symbol;Acc:MGI:2447813]	-
cere	ENSMUSG00000087528	0.388888	1.52709	0.00396847	1.36805	0.0122677	up	up	9830144P21Rik	2	129205958	129230579	-	4889	processed_transcript	RIKEN cDNA 9830144P21 gene [Source:MGI Symbol;Acc:MGI:3041171]	-
cere	ENSMUSG00000021090	1.45365	1.4595	0.000159185	1.36717	0.0026852	up	up	Lrrc9	12	72441866	72530750	+	7666	protein_coding	leucine rich repeat containing 9 [Source:MGI Symbol;Acc:MGI:1925507]	-
cere	ENSMUSG00000105881	-0.47883	1.79743	0.0187786	1.36639	0.0315805	up	up	4932422M17Rik	5	123138931	123141569	+	2639	lincRNA	RIKEN cDNA 4932422M17 gene [Source:MGI Symbol;Acc:MGI:1921616]	-
cere	ENSMUSG00000042046	6.14436	1.34316	8.99332e-13	1.36487	7.25142e-05	up	up	Dstyk	1	132417555	132466958	+	9345	protein_coding	dual serine/threonine and tyrosine protein kinase [Source:MGI Symbol;Acc:MGI:1925064]	zf-C2H2
cere	ENSMUSG00000029861	7.10394	1.32888	5.35482e-09	1.36462	0.000361925	up	up	Fam131b	6	42315312	42324643	-	4104	protein_coding	family with sequence similarity 131, member B [Source:MGI Symbol;Acc:MGI:1923406]	-
cere	ENSMUSG00000070348	4.03087	1.2957	6.79191e-05	1.36403	0.00270485	up	up	Ccnd1	7	144929931	144939925	-	4709	protein_coding	cyclin D1 [Source:MGI Symbol;Acc:MGI:88313]	-
cere	ENSMUSG00000060969	3.3757	1.34872	2.07805e-06	1.36037	0.000783521	up	up	Irx1	13	71957921	71963723	-	2620	protein_coding	Iroquois homeobox 1 [Source:MGI Symbol;Acc:MGI:1197515]	-
cere	ENSMUSG00000068740	6.743	1.36884	6.00749e-12	1.35961	0.00010584	up	up	Celsr2	3	108390851	108415552	-	11513	protein_coding	cadherin, EGF LAG seven-pass G-type receptor 2 [Source:MGI Symbol;Acc:MGI:1858235]	-
cere	ENSMUSG00000040125	4.79277	1.35139	4.29826e-08	1.35907	0.000506457	up	up	Gpr26	7	131966460	131994405	+	11571	protein_coding	G protein-coupled receptor 26 [Source:MGI Symbol;Acc:MGI:2441758]	-
cere	ENSMUSG00000042256	2.15945	1.23333	0.00673992	1.35733	0.0210241	up	up	Ptchd4	17	42315947	42505077	+	4503	protein_coding	patched domain containing 4 [Source:MGI Symbol;Acc:MGI:1920485]	-
cere	ENSMUSG00000029475	4.3382	1.35088	6.58502e-08	1.35699	0.000510113	up	up	Kdm2b	5	122870665	122989823	-	10869	protein_coding	lysine (K)-specific demethylase 2B [Source:MGI Symbol;Acc:MGI:1354737]	-
cere	ENSMUSG00000091655	-0.602577	1.7878	0.00873227	1.35645	0.0183081	up	up	Gm8741	17	35335909	35336292	+	384	processed_pseudogene	predicted gene 8741 [Source:MGI Symbol;Acc:MGI:3644779]	-
cere	ENSMUSG00000104344	-0.13971	1.76325	0.0395196	1.35404	0.048207	up	up	Gm38077	9	105064777	105068021	+	3245	TEC	predicted gene, 38077 [Source:MGI Symbol;Acc:MGI:5611305]	-
cere	ENSMUSG00000069911	3.2875	1.37989	2.16888e-08	1.35207	0.00016364	up	up	Fam196b	11	34314822	34422640	+	5371	protein_coding	family with sequence similarity 196, member B [Source:MGI Symbol;Acc:MGI:3643491]	-
cere	ENSMUSG00000102692	0.327364	1.75232	0.00376644	1.35174	0.0156863	up	up	Dchs2	3	83127948	83357209	+	10783	protein_coding	dachsous cadherin related 2 [Source:MGI Symbol;Acc:MGI:2685263]	-
cere	ENSMUSG00000001998	3.20786	1.38482	1.58998e-07	1.35093	0.000303802	up	up	Ap4e1	2	127008717	127067909	+	9810	protein_coding	adaptor-related protein complex AP-4, epsilon 1 [Source:MGI Symbol;Acc:MGI:1336993]	-
cere	ENSMUSG00000062203	5.96943	1.34603	1.42344e-15	1.35046	2.56897e-05	up	up	Gspt1	16	11219292	11254325	-	5428	protein_coding	G1 to S phase transition 1 [Source:MGI Symbol;Acc:MGI:1316728]	-
cere	ENSMUSG00000081272	6.30913	1.23974	1.95567e-05	1.35001	0.00215637	up	up	Gm13509	2	49308155	49309462	+	1308	processed_pseudogene	predicted gene 13509 [Source:MGI Symbol;Acc:MGI:3649640]	Homeobox
cere	ENSMUSG00000037692	5.65594	1.35705	6.42014e-11	1.34899	0.000208919	up	up	Ahdc1	4	133011260	133078110	+	8444	protein_coding	AT hook, DNA binding motif, containing 1 [Source:MGI Symbol;Acc:MGI:2444218]	-
cere	ENSMUSG00000087301	2.95249	1.3778	7.85217e-06	1.34888	0.00127574	up	up	Gm13629	2	66440880	66546026	+	1148	antisense	predicted gene 13629 [Source:MGI Symbol;Acc:MGI:3650683]	-
cere	ENSMUSG00000084145	-0.195908	1.82639	0.0125379	1.34831	0.0292838	up	up	Gm12263	11	59474284	59475765	-	1482	processed_pseudogene	predicted gene 12263 [Source:MGI Symbol;Acc:MGI:3650086]	-
cere	ENSMUSG00000030452	4.32527	1.35619	4.93392e-09	1.34706	0.000250426	up	up	Nipa2	7	55931287	55962476	-	7068	protein_coding	non imprinted in Prader-Willi/Angelman syndrome 2 homolog (human) [Source:MGI Symbol;Acc:MGI:1913918]	-
cere	ENSMUSG00000034023	-0.314968	1.6899	0.016472	1.34686	0.0348045	up	up	Fancd2	6	113531682	113597017	+	7937	protein_coding	Fanconi anemia, complementation group D2 [Source:MGI Symbol;Acc:MGI:2448480]	-
cere	ENSMUSG00000039313	4.25697	1.33944	2.11033e-06	1.34599	0.00119413	up	up	AF529169	9	89587216	89623125	-	7268	protein_coding	cDNA sequence AF529169 [Source:MGI Symbol;Acc:MGI:2667167]	-
cere	ENSMUSG00000027536	0.271476	1.3995	0.0197725	1.34331	0.0278302	up	up	Chmp4c	3	10366907	10428856	+	10087	protein_coding	charged multivesicular body protein 4C [Source:MGI Symbol;Acc:MGI:1913621]	-
cere	ENSMUSG00000081752	3.88224	1.34975	3.3582e-09	1.34259	0.000134472	up	up	Sms-ps	X	62775585	62776685	-	1101	processed_pseudogene	spermine synthase, pseudogene [Source:MGI Symbol;Acc:MGI:3705601]	-
cere	ENSMUSG00000113047	0.813936	1.31079	0.0130045	1.34238	0.0279476	up	up	Gm47469	13	74553910	74564256	-	1920	lincRNA	predicted gene, 47469 [Source:MGI Symbol;Acc:MGI:6096437]	-
cere	ENSMUSG00000040452	2.68672	1.38322	6.82231e-07	1.34151	0.000318836	up	up	Cdh12	15	20449265	21589533	+	6305	protein_coding	cadherin 12 [Source:MGI Symbol;Acc:MGI:109503]	-
cere	ENSMUSG00000041828	4.46021	1.33923	3.05703e-09	1.34135	0.000243084	up	up	Abca8a	11	110025634	110095978	-	6272	protein_coding	ATP-binding cassette, sub-family A (ABC1), member 8a [Source:MGI Symbol;Acc:MGI:2386846]	-
cere	ENSMUSG00000028926	6.98629	1.27264	1.13717e-05	1.34111	0.00252966	up	up	Cdk14	5	4803391	5420312	-	18877	protein_coding	cyclin-dependent kinase 14 [Source:MGI Symbol;Acc:MGI:894318]	-
cere	ENSMUSG00000103174	-0.278536	1.63033	0.023927	1.3411	0.0424032	up	up	Gm37168	1	191267178	191288714	+	1452	lincRNA	predicted gene, 37168 [Source:MGI Symbol;Acc:MGI:5610396]	-
cere	ENSMUSG00000097267	-0.422357	2.51566	0.00683049	1.34075	0.0245543	up	up	1700109K24Rik	15	77084398	77096314	+	1492	antisense	RIKEN cDNA 1700109K24 gene [Source:MGI Symbol;Acc:MGI:1921553]	-
cere	ENSMUSG00000020475	1.08586	1.42839	0.000766263	1.34056	0.00522619	up	up	Pgam2	11	5801640	5803733	-	840	protein_coding	phosphoglycerate mutase 2 [Source:MGI Symbol;Acc:MGI:1933118]	-
cere	ENSMUSG00000061724	1.67415	1.39907	0.000239328	1.33948	0.00272504	up	up	Gm2423	13	13232161	13232893	-	733	processed_pseudogene	predicted gene 2423 [Source:MGI Symbol;Acc:MGI:3805957]	-
cere	ENSMUSG00000015709	7.19982	1.29193	1.17811e-07	1.33943	0.000663519	up	up	Arnt2	7	84246278	84410176	-	7689	protein_coding	aryl hydrocarbon receptor nuclear translocator 2 [Source:MGI Symbol;Acc:MGI:107188]	-
cere	ENSMUSG00000078868	-0.500999	1.84778	0.00855691	1.33898	0.0183947	up	up	Gm14412	2	177314520	177324307	-	1581	protein_coding	predicted gene 14412 [Source:MGI Symbol;Acc:MGI:3652251]	-
cere	ENSMUSG00000026750	6.09842	1.19293	0.000143938	1.33896	0.00364256	up	up	Psmb7	2	38588036	38644087	-	3421	protein_coding	proteasome (prosome, macropain) subunit, beta type 7 [Source:MGI Symbol;Acc:MGI:107637]	-
cere	ENSMUSG00000101693	2.6357	1.33452	1.34767e-05	1.33867	0.00112152	up	up	Gm19461	1	133250398	133269808	-	3429	antisense	predicted gene, 19461 [Source:MGI Symbol;Acc:MGI:5011646]	-
cere	ENSMUSG00000034295	4.61291	1.3379	6.15737e-08	1.33787	0.000536669	up	up	Fhod3	18	24709445	25133500	+	5408	protein_coding	formin homology 2 domain containing 3 [Source:MGI Symbol;Acc:MGI:1925847]	-
cere	ENSMUSG00000073643	5.55827	1.24652	0.00051274	1.33781	0.00820495	up	up	Wdfy1	1	79702262	79776143	-	6488	protein_coding	WD repeat and FYVE domain containing 1 [Source:MGI Symbol;Acc:MGI:1916618]	-
cere	ENSMUSG00000057177	6.30677	1.32599	1.06832e-13	1.33672	5.17922e-05	up	up	Gsk3a	7	25228258	25237851	-	2900	protein_coding	glycogen synthase kinase 3 alpha [Source:MGI Symbol;Acc:MGI:2152453]	-
cere	ENSMUSG00000041078	4.97562	1.30716	2.94456e-09	1.33589	0.000328974	up	up	Grid1	14	34820108	35583379	+	5962	protein_coding	glutamate receptor, ionotropic, delta 1 [Source:MGI Symbol;Acc:MGI:95812]	-
cere	ENSMUSG00000005615	5.70251	1.33293	1.6274e-15	1.33449	2.56514e-05	up	up	Pcyt1a	16	32430921	32475070	+	7412	protein_coding	phosphate cytidylyltransferase 1, choline, alpha isoform [Source:MGI Symbol;Acc:MGI:88557]	-
cere	ENSMUSG00000050192	6.94772	1.25423	9.43598e-07	1.33231	0.0010542	up	up	Eif5a2	3	28781276	28798846	+	5027	protein_coding	eukaryotic translation initiation factor 5A2 [Source:MGI Symbol;Acc:MGI:1933735]	-
cere	ENSMUSG00000032394	1.2418	1.33683	0.00731311	1.33225	0.0164492	up	up	Igdcc3	9	65141189	65185872	+	3604	protein_coding	immunoglobulin superfamily, DCC subclass, member 3 [Source:MGI Symbol;Acc:MGI:1202390]	-
cere	ENSMUSG00000103961	-0.146093	1.79388	0.0126309	1.33161	0.0336255	up	up	Gm36388	1	187616852	187651824	-	1675	antisense	predicted gene, 36388 [Source:MGI Symbol;Acc:MGI:5595547]	-
cere	ENSMUSG00000030209	4.52347	1.34412	8.27293e-08	1.33098	0.000506457	up	up	Grin2b	6	135713233	136173511	-	24842	protein_coding	glutamate receptor, ionotropic, NMDA2B (epsilon 2) [Source:MGI Symbol;Acc:MGI:95821]	-
cere	ENSMUSG00000000374	6.7199	1.31813	3.05951e-15	1.32827	2.08694e-05	up	up	Trappc10	10	78186725	78244641	-	8128	protein_coding	trafficking protein particle complex 10 [Source:MGI Symbol;Acc:MGI:1336209]	-
cere	ENSMUSG00000040536	4.82973	1.19828	0.000152248	1.32754	0.00453505	up	up	Necab1	4	14952245	15149794	-	5237	protein_coding	N-terminal EF-hand calcium binding protein 1 [Source:MGI Symbol;Acc:MGI:1916602]	-
cere	ENSMUSG00000032555	4.28627	1.33905	2.38644e-10	1.32684	7.72348e-05	up	up	Topbp1	9	103305215	103350428	+	11226	protein_coding	topoisomerase (DNA) II binding protein 1 [Source:MGI Symbol;Acc:MGI:1920018]	-
cere	ENSMUSG00000011256	3.7137	1.29824	1.41887e-05	1.3268	0.00150964	up	up	Adam19	11	46055992	46147343	+	7115	protein_coding	a disintegrin and metallopeptidase domain 19 (meltrin beta) [Source:MGI Symbol;Acc:MGI:105377]	zf-C2H2
cere	ENSMUSG00000069939	2.16711	1.14963	0.0118253	1.32637	0.0202923	up	up	Gm12070	11	26786633	26787634	+	1002	processed_pseudogene	predicted gene 12070 [Source:MGI Symbol;Acc:MGI:3650751]	-
cere	ENSMUSG00000031772	5.46109	1.34198	5.85516e-13	1.3262	6.71122e-05	up	up	Cntnap4	8	112570043	112882717	+	6281	protein_coding	contactin associated protein-like 4 [Source:MGI Symbol;Acc:MGI:2183572]	-
cere	ENSMUSG00000039840	5.49459	1.31746	6.23751e-13	1.32586	6.56014e-05	up	up	Epg5	18	77938467	78035027	+	9672	protein_coding	ectopic P-granules autophagy protein 5 homolog (C. elegans) [Source:MGI Symbol;Acc:MGI:1918673]	-
cere	ENSMUSG00000028328	4.5415	1.29316	1.70154e-07	1.32581	0.000610347	up	up	Tmod1	4	46038935	46116032	+	3946	protein_coding	tropomodulin 1 [Source:MGI Symbol;Acc:MGI:98775]	zf-C2HC
cere	ENSMUSG00000074876	1.91132	1.42226	3.5342e-05	1.32425	0.00105452	up	up	Spata5l1	2	122630625	122632930	+	1547	processed_transcript	spermatogenesis associated 5-like 1 [Source:MGI Symbol;Acc:MGI:3036261]	-
cere	ENSMUSG00000029674	6.77108	1.29851	4.63423e-05	1.32228	0.00468659	up	up	Limk1	5	134656039	134688598	-	7162	protein_coding	LIM-domain containing, protein kinase [Source:MGI Symbol;Acc:MGI:104572]	-
cere	ENSMUSG00000035390	7.2291	1.29822	1.65841e-08	1.32162	0.000494993	up	up	Brsk1	7	4690604	4715997	+	4100	protein_coding	BR serine/threonine kinase 1 [Source:MGI Symbol;Acc:MGI:2685946]	-
cere	ENSMUSG00000104168	0.0253427	1.63129	0.0112469	1.3203	0.0234492	up	up	Gm38250	8	105566324	105578109	+	1108	antisense	predicted gene, 38250 [Source:MGI Symbol;Acc:MGI:5611478]	-
cere	ENSMUSG00000023805	5.42159	1.30319	1.8354e-10	1.32027	0.000182491	up	up	Synj2	17	5941280	6044290	+	8342	protein_coding	synaptojanin 2 [Source:MGI Symbol;Acc:MGI:1201671]	-
cere	ENSMUSG00000054199	4.9301	1.26079	5.11138e-07	1.31881	0.00094999	up	up	Gon4l	3	88835231	88910103	+	8894	protein_coding	gon-4-like (C.elegans) [Source:MGI Symbol;Acc:MGI:1917579]	-
cere	ENSMUSG00000078139	-0.231909	1.70711	0.00488583	1.31835	0.0107436	up	up	AK157302	13	21495223	21497146	+	1924	protein_coding	cDNA sequence AK157302 [Source:MGI Symbol;Acc:MGI:3574096]	-
cere	ENSMUSG00000100153	3.37864	1.29317	1.74579e-05	1.31834	0.00177741	up	up	Ppp1ccb	7	119739926	119742226	+	1466	transcribed_processed_pseudogene	protein phosphatase 1 catalytic subunit gamma B [Source:MGI Symbol;Acc:MGI:3647492]	-
cere	ENSMUSG00000021140	6.42817	1.30682	3.29544e-12	1.31675	7.9207e-05	up	up	Pcnx	12	81860023	82000924	+	15613	protein_coding	pecanex homolog [Source:MGI Symbol;Acc:MGI:1891924]	-
cere	ENSMUSG00000039545	-0.887895	1.81429	0.0199547	1.31635	0.028679	up	up	Flicr	X	7573600	7581015	+	3571	antisense	Foxp3 regulating long intergenic noncoding RNA [Source:MGI Symbol;Acc:MGI:1925435]	-
cere	ENSMUSG00000043313	2.64313	1.35183	2.32886e-05	1.31545	0.00157516	up	up	Pcdhb19	18	37496991	37504128	+	7138	protein_coding	protocadherin beta 19 [Source:MGI Symbol;Acc:MGI:2136757]	-
cere	ENSMUSG00000104361	-0.0325793	1.37236	0.0334906	1.3152	0.0380174	up	up	Gm38080	3	30828565	30828832	-	268	processed_pseudogene	predicted gene, 38080 [Source:MGI Symbol;Acc:MGI:5611308]	-
cere	ENSMUSG00000105556	-0.752881	2.13072	0.0199157	1.31468	0.0289481	up	up	Gm43080	3	35969384	35972026	-	2643	TEC	predicted gene 43080 [Source:MGI Symbol;Acc:MGI:5663217]	-
cere	ENSMUSG00000025816	4.43421	1.30549	2.98981e-09	1.31428	0.0002041	up	up	Sec61a2	2	5870987	5895432	-	4572	protein_coding	Sec61, alpha subunit 2 (S. cerevisiae) [Source:MGI Symbol;Acc:MGI:1931071]	-
cere	ENSMUSG00000032338	3.40922	1.33225	0.000324553	1.31245	0.00821245	up	up	Hcn4	9	58823412	58863175	+	6118	protein_coding	hyperpolarization-activated, cyclic nucleotide-gated K+ 4 [Source:MGI Symbol;Acc:MGI:1298209]	-
cere	ENSMUSG00000070524	0.565293	1.4118	0.014072	1.3099	0.0288501	up	up	Fcrlb	1	170907273	170912941	-	1284	protein_coding	Fc receptor-like B [Source:MGI Symbol;Acc:MGI:3576487]	-
cere	ENSMUSG00000048988	3.6186	1.25207	0.000638484	1.30474	0.0091352	up	up	Elfn1	5	139907943	139974722	+	4172	protein_coding	leucine rich repeat and fibronectin type III, extracellular 1 [Source:MGI Symbol;Acc:MGI:2442479]	-
cere	ENSMUSG00000086213	1.36993	1.39024	0.00138694	1.30354	0.00702189	up	up	A330040F15Rik	19	12517915	12596566	-	2323	processed_transcript	RIKEN cDNA A330040F15 gene [Source:MGI Symbol;Acc:MGI:3698434]	-
cere	ENSMUSG00000026576	10.371	1.2577	1.33648e-08	1.30318	0.000506457	up	up	Atp1b1	1	164437109	164458355	-	3081	protein_coding	ATPase, Na+/K+ transporting, beta 1 polypeptide [Source:MGI Symbol;Acc:MGI:88108]	-
cere	ENSMUSG00000038143	6.46892	1.28983	1.61725e-12	1.30283	6.71122e-05	up	up	Stox2	8	47180048	47446362	-	18735	protein_coding	storkhead box 2 [Source:MGI Symbol;Acc:MGI:1918319]	NDT80/PhoG
cere	ENSMUSG00000027582	4.64282	1.30719	3.30897e-10	1.3025	0.000143612	up	up	Zgpat	2	181364928	181383628	+	5624	protein_coding	zinc finger, CCCH-type with G patch domain [Source:MGI Symbol;Acc:MGI:2449939]	-
cere	ENSMUSG00000020256	2.68385	1.34388	5.76603e-05	1.30047	0.00185872	up	up	Aldh1l2	10	83487450	83534140	-	7503	protein_coding	aldehyde dehydrogenase 1 family, member L2 [Source:MGI Symbol;Acc:MGI:2444680]	-
cere	ENSMUSG00000019808	1.68875	1.32182	0.00192814	1.30026	0.0109101	up	up	Adat2	10	13552894	13563376	+	1466	protein_coding	adenosine deaminase, tRNA-specific 2 [Source:MGI Symbol;Acc:MGI:1914007]	-
cere	ENSMUSG00000015829	6.29635	1.29023	2.70553e-14	1.29961	3.36247e-05	up	up	Tnr	1	159523769	159931729	+	12867	protein_coding	tenascin R [Source:MGI Symbol;Acc:MGI:99516]	-
cere	ENSMUSG00000038384	5.08364	1.35083	2.89538e-09	1.2993	0.000366092	up	up	Setd1b	5	123142193	123168629	+	12068	protein_coding	SET domain containing 1B [Source:MGI Symbol;Acc:MGI:2652820]	-
cere	ENSMUSG00000038782	-0.410269	1.63916	0.0170747	1.29814	0.0250176	up	up	1700028J19Rik	7	44229930	44236122	-	2177	protein_coding	RIKEN cDNA 1700028J19 gene [Source:MGI Symbol;Acc:MGI:1917254]	-
cere	ENSMUSG00000013483	-0.736844	1.80108	0.0277655	1.29711	0.0462683	up	up	Card14	11	119307768	119345375	+	4605	protein_coding	caspase recruitment domain family, member 14 [Source:MGI Symbol;Acc:MGI:2386258]	-
cere	ENSMUSG00000022321	4.23904	1.29583	3.0704e-08	1.29638	0.00033243	up	up	Cdh10	15	18818947	19014236	+	10051	protein_coding	cadherin 10 [Source:MGI Symbol;Acc:MGI:107436]	ETS
cere	ENSMUSG00000032261	6.11284	1.24284	3.92852e-07	1.29419	0.000937659	up	up	Sh3bgrl2	9	83548327	83638801	+	7865	protein_coding	SH3 domain binding glutamic acid-rich protein like 2 [Source:MGI Symbol;Acc:MGI:1915350]	-
cere	ENSMUSG00000114253	-0.614199	2.25239	0.027882	1.29142	0.0415827	up	up	Gm47798	14	16304511	16308325	+	3815	sense_intronic	predicted gene, 47798 [Source:MGI Symbol;Acc:MGI:6096974]	-
cere	ENSMUSG00000066043	4.10712	1.25691	9.60606e-07	1.29085	0.000643002	up	up	Phactr4	4	132355923	132422489	-	4960	protein_coding	phosphatase and actin regulator 4 [Source:MGI Symbol;Acc:MGI:2140327]	-
cere	ENSMUSG00000111994	1.19771	1.34612	0.0129675	1.29063	0.0334535	up	up	A330049N07Rik	10	72973303	73086705	-	2619	lincRNA	RIKEN cDNA A330049N07 gene [Source:MGI Symbol;Acc:MGI:3041175]	-
cere	ENSMUSG00000097140	0.420885	1.52811	0.0111029	1.29024	0.0251664	up	up	Gm26779	5	109886231	109891137	+	551	lincRNA	predicted gene, 26779 [Source:MGI Symbol;Acc:MGI:5477273]	-
cere	ENSMUSG00000044864	5.84875	1.24778	1.38575e-08	1.29	0.000396191	up	up	Ankrd50	3	38449259	38484844	-	8490	protein_coding	ankyrin repeat domain 50 [Source:MGI Symbol;Acc:MGI:2139777]	-
cere	ENSMUSG00000092035	5.75258	1.1337	0.00040285	1.28914	0.0066293	up	up	Peg10	6	4747306	4760517	+	6667	protein_coding	paternally expressed 10 [Source:MGI Symbol;Acc:MGI:2157785]	-
cere	ENSMUSG00000066800	1.77132	1.27734	0.00707212	1.28891	0.0232316	up	up	Rnasel	1	153749426	153764221	+	6641	protein_coding	ribonuclease L (2', 5'-oligoisoadenylate synthetase-dependent) [Source:MGI Symbol;Acc:MGI:1098272]	-
cere	ENSMUSG00000043557	4.16773	1.29543	8.08189e-09	1.28851	0.000191038	up	up	Mdga1	17	29827956	29970087	-	9395	protein_coding	MAM domain containing glycosylphosphatidylinositol anchor 1 [Source:MGI Symbol;Acc:MGI:1922012]	-
cere	ENSMUSG00000103329	2.3146	1.42693	0.00239878	1.28603	0.0208581	up	up	Gm42492	1	6861237	6864151	-	2915	TEC	predicted gene 42492 [Source:MGI Symbol;Acc:MGI:5662629]	-
cere	ENSMUSG00000044522	1.2929	1.3103	0.00814959	1.28518	0.0210891	up	up	A730020M07Rik	3	121634936	121643485	-	2687	lincRNA	RIKEN cDNA A730020M07 gene [Source:MGI Symbol;Acc:MGI:2442643]	-
cere	ENSMUSG00000063894	4.73905	1.27487	1.67939e-08	1.28484	0.00034744	up	up	Zkscan8	13	21513222	21531120	-	8902	protein_coding	zinc finger with KRAB and SCAN domains 8 [Source:MGI Symbol;Acc:MGI:1913815]	-
cere	ENSMUSG00000023915	6.19895	1.23426	4.33443e-06	1.28382	0.00188684	up	up	Tnfrsf21	17	43016555	43089189	+	4109	protein_coding	tumor necrosis factor receptor superfamily, member 21 [Source:MGI Symbol;Acc:MGI:2151075]	-
cere	ENSMUSG00000051786	5.42037	1.21327	1.90675e-06	1.28352	0.0011742	up	up	Tubgcp6	15	89098357	89123112	-	11464	protein_coding	tubulin, gamma complex associated protein 6 [Source:MGI Symbol;Acc:MGI:2146071]	-
cere	ENSMUSG00000112964	2.38751	1.36215	4.99575e-05	1.28322	0.00183911	up	up	E430024I08Rik	13	74434781	74463429	-	4631	lincRNA	RIKEN cDNA E430024I08 gene [Source:MGI Symbol;Acc:MGI:3649010]	-
cere	ENSMUSG00000109572	0.365162	1.42407	0.00827222	1.28276	0.0177907	up	up	Cfap99	5	34288600	34327327	+	2123	protein_coding	cilia and flagella associated protein 99 [Source:MGI Symbol;Acc:MGI:5434801]	-
cere	ENSMUSG00000031095	5.36479	1.26696	1.51661e-11	1.28264	9.66597e-05	up	up	Cul4b	X	38533274	38576196	-	3873	protein_coding	cullin 4B [Source:MGI Symbol;Acc:MGI:1919834]	-
cere	ENSMUSG00000037536	4.91267	1.2359	2.40241e-07	1.2819	0.000656182	up	up	Fbxo34	14	47450421	47531962	+	4275	protein_coding	F-box protein 34 [Source:MGI Symbol;Acc:MGI:1926188]	-
cere	ENSMUSG00000058793	9.10259	1.25105	3.23565e-10	1.28188	0.000166176	up	up	Cds2	2	132263148	132312050	+	9125	protein_coding	CDP-diacylglycerol synthase (phosphatidate cytidylyltransferase) 2 [Source:MGI Symbol;Acc:MGI:1332236]	-
cere	ENSMUSG00000047804	4.83462	1.28582	3.09429e-10	1.28086	0.000141182	up	up	Akap10	11	61871307	61930252	-	6451	protein_coding	A kinase (PRKA) anchor protein 10 [Source:MGI Symbol;Acc:MGI:1890218]	-
cere	ENSMUSG00000053714	1.4039	1.34175	0.000548115	1.28012	0.00410743	up	up	4732471J01Rik	7	25376819	25566417	+	4332	antisense	RIKEN cDNA 4732471J01 gene [Source:MGI Symbol;Acc:MGI:3603586]	-
cere	ENSMUSG00000030306	6.05637	1.24482	4.45828e-09	1.27987	0.000328974	up	up	Tmtc1	6	148232430	148444389	-	8578	protein_coding	transmembrane and tetratricopeptide repeat containing 1 [Source:MGI Symbol;Acc:MGI:3039590]	-
cere	ENSMUSG00000060096	0.902694	1.38921	0.0027801	1.27986	0.00960913	up	up	Amd-ps3	18	64448519	64450014	-	1496	processed_pseudogene	S-adenosylmethionine decarboxylase, pseudogene 3 [Source:MGI Symbol;Acc:MGI:3704487]	bHLH
cere	ENSMUSG00000026082	4.40507	1.29806	2.85269e-07	1.27976	0.000651662	up	up	Rev1	1	38052786	38129801	-	6168	protein_coding	REV1, DNA directed polymerase [Source:MGI Symbol;Acc:MGI:1929074]	-
cere	ENSMUSG00000083879	1.07188	1.26455	0.0121669	1.2783	0.0193812	up	up	Gm14038	2	134762824	134763630	-	807	processed_pseudogene	predicted gene 14038 [Source:MGI Symbol;Acc:MGI:3650657]	-
cere	ENSMUSG00000056427	3.35518	1.29356	3.82781e-06	1.27821	0.000913211	up	up	Slit3	11	35121224	35708507	+	6067	protein_coding	slit guidance ligand 3 [Source:MGI Symbol;Acc:MGI:1315202]	-
cere	ENSMUSG00000066278	3.17542	1.28895	2.81927e-06	1.27755	0.000682914	up	up	Vps37b	5	124004641	124032270	-	2789	protein_coding	vacuolar protein sorting 37B [Source:MGI Symbol;Acc:MGI:1916724]	-
cere	ENSMUSG00000024066	4.68426	1.28267	1.31337e-07	1.27699	0.000651662	up	up	Xdh	17	73883895	73950196	-	9175	protein_coding	xanthine dehydrogenase [Source:MGI Symbol;Acc:MGI:98973]	-
cere	ENSMUSG00000039318	5.73743	1.27954	9.43649e-15	1.27594	2.74487e-05	up	up	Rab3gap2	1	185204117	185286759	+	10800	protein_coding	RAB3 GTPase activating protein subunit 2 [Source:MGI Symbol;Acc:MGI:1916043]	-
cere	ENSMUSG00000035653	4.90512	1.25009	6.71166e-07	1.2754	0.000926127	up	up	Lrfn5	12	61523150	61858342	+	9540	protein_coding	leucine rich repeat and fibronectin type III domain containing 5 [Source:MGI Symbol;Acc:MGI:2144814]	-
cere	ENSMUSG00000097899	-0.706649	1.94223	0.0188735	1.27458	0.0419819	up	up	Gm16894	1	40076228	40085851	-	842	antisense	predicted gene, 16894 [Source:MGI Symbol;Acc:MGI:4439818]	-
cere	ENSMUSG00000000216	-0.175795	1.61936	0.0178677	1.27434	0.0345453	up	up	Scnn1g	7	121734479	121768475	+	2991	protein_coding	sodium channel, nonvoltage-gated 1 gamma [Source:MGI Symbol;Acc:MGI:104695]	-
cere	ENSMUSG00000020978	7.35094	1.23043	3.71593e-09	1.27429	0.000231911	up	up	Klhdc2	12	69296681	69310687	+	5438	protein_coding	kelch domain containing 2 [Source:MGI Symbol;Acc:MGI:1916804]	-
cere	ENSMUSG00000019923	9.49315	1.15306	0.000331124	1.27305	0.00661782	up	up	Zwint	10	72654845	72674964	+	4434	protein_coding	ZW10 interactor [Source:MGI Symbol;Acc:MGI:1289227]	-
cere	ENSMUSG00000074657	10.3558	1.26223	3.48808e-12	1.27238	0.00012287	up	up	Kif5a	10	127225696	127263348	-	6990	protein_coding	kinesin family member 5A [Source:MGI Symbol;Acc:MGI:109564]	-
cere	ENSMUSG00000001815	1.35476	1.34611	0.0039303	1.272	0.0134625	up	up	Evx2	2	74652991	74659557	-	4191	protein_coding	even-skipped homeobox 2 [Source:MGI Symbol;Acc:MGI:95462]	-
cere	ENSMUSG00000081179	-0.100965	1.39744	0.036805	1.27089	0.0450601	up	up	Gm13136	4	147735477	147738426	-	2950	processed_pseudogene	predicted gene 13136 [Source:MGI Symbol;Acc:MGI:3649290]	-
cere	ENSMUSG00000043004	6.15178	1.23503	2.90442e-09	1.27039	0.000292904	up	up	Gng2	14	19872559	19977627	-	4390	protein_coding	guanine nucleotide binding protein (G protein), gamma 2 [Source:MGI Symbol;Acc:MGI:102705]	-
cere	ENSMUSG00000003119	4.63447	1.28579	3.6629e-10	1.27003	0.000121446	up	up	Cdk12	11	98203059	98278504	+	11730	protein_coding	cyclin-dependent kinase 12 [Source:MGI Symbol;Acc:MGI:1098802]	-
cere	ENSMUSG00000020850	7.68167	1.21727	5.2886e-08	1.26976	0.000466596	up	up	Prpf8	11	75486816	75509449	+	7461	protein_coding	pre-mRNA processing factor 8 [Source:MGI Symbol;Acc:MGI:2179381]	-
cere	ENSMUSG00000034579	2.96672	1.31294	0.000246318	1.26951	0.00615865	up	up	Pla2g3	11	3488284	3499350	+	4696	protein_coding	phospholipase A2, group III [Source:MGI Symbol;Acc:MGI:2444945]	-
cere	ENSMUSG00000001985	5.66318	1.27746	3.03988e-11	1.26949	0.000138796	up	up	Grik3	4	125490700	125714173	+	8973	protein_coding	glutamate receptor, ionotropic, kainate 3 [Source:MGI Symbol;Acc:MGI:95816]	-
cere	ENSMUSG00000083798	1.32212	1.26028	0.0070703	1.26914	0.016985	up	up	Gm14584	X	53418331	53418967	+	637	processed_pseudogene	predicted gene 14584 [Source:MGI Symbol;Acc:MGI:3705780]	-
cere	ENSMUSG00000093405	-0.706612	1.83473	0.0279237	1.26864	0.0484294	up	up	Gm20684	7	65861006	65861992	-	380	bidirectional_promoter_lncRNA	predicted gene 20684 [Source:MGI Symbol;Acc:MGI:5313131]	MYB
cere	ENSMUSG00000039954	4.60078	1.27026	7.77426e-10	1.26823	0.000140502	up	up	Stk32a	18	43207697	43317481	+	3765	protein_coding	serine/threonine kinase 32A [Source:MGI Symbol;Acc:MGI:2442403]	-
cere	ENSMUSG00000082100	-0.290387	1.39744	0.0319906	1.26542	0.0295536	up	up	Glns-ps1	11	19720355	19721472	+	1118	processed_pseudogene	glutamine synthetase pseudogene 1 [Source:MGI Symbol;Acc:MGI:95740]	-
cere	ENSMUSG00000032773	0.674585	1.41936	0.00480392	1.26395	0.0131055	up	up	Chrm1	19	8663789	8683587	+	6487	protein_coding	cholinergic receptor, muscarinic 1, CNS [Source:MGI Symbol;Acc:MGI:88396]	-
cere	ENSMUSG00000101188	4.89778	1.17758	0.000122893	1.26363	0.0040103	up	up	Eif4a-ps4	1	60703932	60705149	+	1218	processed_pseudogene	eukaryotic translation initiation factor 4A, pseudogene 4 [Source:MGI Symbol;Acc:MGI:1195958]	-
cere	ENSMUSG00000058248	5.3935	1.27393	1.839e-06	1.26228	0.00193473	up	up	Kcnh1	1	192190774	192510159	+	7331	protein_coding	potassium voltage-gated channel, subfamily H (eag-related), member 1 [Source:MGI Symbol;Acc:MGI:1341721]	-
cere	ENSMUSG00000097877	1.82039	1.34505	0.00035411	1.26151	0.00333723	up	up	Gm26703	5	104109217	104119687	+	5491	antisense	predicted gene, 26703 [Source:MGI Symbol;Acc:MGI:5477197]	-
cere	ENSMUSG00000019990	4.08234	1.25032	5.11315e-07	1.26111	0.00053971	up	up	Pde7b	10	20398004	20725078	-	12444	protein_coding	phosphodiesterase 7B [Source:MGI Symbol;Acc:MGI:1352752]	-
cere	ENSMUSG00000032087	4.68363	1.2345	5.7396e-07	1.26099	0.000804176	up	up	Dscaml1	9	45426628	45753712	+	8909	protein_coding	DS cell adhesion molecule like 1 [Source:MGI Symbol;Acc:MGI:2150309]	-
cere	ENSMUSG00000033768	8.15524	1.24329	9.1523e-09	1.26076	0.00039621	up	up	Nrxn2	19	6418731	6544169	+	13812	protein_coding	neurexin II [Source:MGI Symbol;Acc:MGI:1096362]	-
cere	ENSMUSG00000056493	5.13209	1.26287	3.74406e-10	1.26066	0.000173307	up	up	Foxk1	5	142401497	142462011	+	7584	protein_coding	forkhead box K1 [Source:MGI Symbol;Acc:MGI:1347488]	-
cere	ENSMUSG00000033361	4.35488	1.24227	5.73848e-08	1.26048	0.000375822	up	up	Prrg3	X	71962624	71972722	+	6087	protein_coding	proline rich Gla (G-carboxyglutamic acid) 3 (transmembrane) [Source:MGI Symbol;Acc:MGI:2685214]	-
cere	ENSMUSG00000114210	0.073641	1.77138	0.0078869	1.25829	0.023088	up	up	A330084C13Rik	18	64886726	64888491	-	1180	antisense	RIKEN cDNA A330084C13 gene [Source:MGI Symbol;Acc:MGI:2685802]	-
cere	ENSMUSG00000097814	-0.102299	1.66259	0.0149546	1.25691	0.0370587	up	up	Panct2	1	96871126	96907796	+	4120	antisense	pluripotency-associated noncoding transcript 2 [Source:MGI Symbol;Acc:MGI:3643517]	-
cere	ENSMUSG00000061062	0.898637	1.40734	0.0133798	1.25578	0.0434849	up	up	Gm10093	17	78491582	78493025	+	1444	processed_pseudogene	predicted pseudogene 10093 [Source:MGI Symbol;Acc:MGI:3704479]	-
cere	ENSMUSG00000027981	3.77736	1.2071	0.000166832	1.25518	0.00351545	up	up	Rnpc3	3	113605067	113630149	-	6627	protein_coding	RNA-binding region (RNP1, RRM) containing 3 [Source:MGI Symbol;Acc:MGI:1914475]	-
cere	ENSMUSG00000042700	6.27377	1.24843	4.39602e-13	1.25311	5.01544e-05	up	up	Sipa1l1	12	82169320	82451786	+	12806	protein_coding	signal-induced proliferation-associated 1 like 1 [Source:MGI Symbol;Acc:MGI:2443679]	-
cere	ENSMUSG00000062785	8.87131	1.18821	6.45634e-06	1.2504	0.00159691	up	up	Kcnc3	7	44590664	44604754	+	5995	protein_coding	potassium voltage gated channel, Shaw-related subfamily, member 3 [Source:MGI Symbol;Acc:MGI:96669]	-
cere	ENSMUSG00000109904	1.35291	1.39134	0.00266047	1.25033	0.0131764	up	up	Gm45819	7	110119990	110121740	+	1751	TEC	predicted gene 45819 [Source:MGI Symbol;Acc:MGI:5804934]	-
cere	ENSMUSG00000033209	4.55295	1.2754	1.5293e-09	1.24959	0.000174385	up	up	Ttc28	5	110879803	111289780	+	12315	protein_coding	tetratricopeptide repeat domain 28 [Source:MGI Symbol;Acc:MGI:2140873]	-
cere	ENSMUSG00000000339	4.99952	1.18777	4.52248e-06	1.24898	0.00132812	up	up	Rtca	3	116488963	116508208	-	1880	protein_coding	RNA 3'-terminal phosphate cyclase [Source:MGI Symbol;Acc:MGI:1913618]	-
cere	ENSMUSG00000100007	2.887	1.08995	0.00748168	1.246	0.0125938	up	up	Gm5527	1	52584518	52585159	+	642	processed_pseudogene	predicted gene 5527 [Source:MGI Symbol;Acc:MGI:3646585]	-
cere	ENSMUSG00000046185	4.00105	1.24872	4.35197e-07	1.24432	0.000522727	up	up	Zfp84	7	29768552	29779821	+	4113	protein_coding	zinc finger protein 84 [Source:MGI Symbol;Acc:MGI:107780]	-
cere	ENSMUSG00000038909	6.37003	1.18285	2.55232e-07	1.24429	0.000653076	up	up	Kat7	11	95274259	95310246	-	5536	protein_coding	K(lysine) acetyltransferase 7 [Source:MGI Symbol;Acc:MGI:2182799]	-
cere	ENSMUSG00000045871	0.672288	1.42208	0.00525646	1.24404	0.013815	up	up	Slitrk6	14	110748580	110755149	-	4240	protein_coding	SLIT and NTRK-like family, member 6 [Source:MGI Symbol;Acc:MGI:2443198]	-
cere	ENSMUSG00000038485	6.7	1.23584	2.03395e-07	1.24315	0.000970746	up	up	Socs7	11	97362551	97398542	+	7265	protein_coding	suppressor of cytokine signaling 7 [Source:MGI Symbol;Acc:MGI:2651588]	-
cere	ENSMUSG00000025314	5.936	1.24412	1.24806e-09	1.24233	0.000286375	up	up	Ptprj	2	90429754	90580647	-	8352	protein_coding	protein tyrosine phosphatase, receptor type, J [Source:MGI Symbol;Acc:MGI:104574]	TF_bZIP
cere	ENSMUSG00000046947	3.91822	1.23056	1.23446e-07	1.24152	0.000296413	up	up	Adck2	6	39573873	39588769	+	3950	protein_coding	aarF domain containing kinase 2 [Source:MGI Symbol;Acc:MGI:1889336]	-
cere	ENSMUSG00000029454	0.971847	1.35256	0.0108127	1.24084	0.0278131	up	up	Mapkapk5	5	121525038	121545905	-	3195	protein_coding	MAP kinase-activated protein kinase 5 [Source:MGI Symbol;Acc:MGI:1333110]	-
cere	ENSMUSG00000041669	2.54666	1.27547	7.25781e-05	1.23849	0.00209779	up	up	Prima1	12	103196908	103242150	-	1253	protein_coding	proline rich membrane anchor 1 [Source:MGI Symbol;Acc:MGI:1926097]	-
cere	ENSMUSG00000061911	6.54263	1.22656	6.14141e-12	1.23632	6.408e-05	up	up	Myt1l	12	29528384	29923213	+	14018	protein_coding	myelin transcription factor 1-like [Source:MGI Symbol;Acc:MGI:1100511]	-
cere	ENSMUSG00000029814	1.78123	1.33464	0.00016812	1.23507	0.00211883	up	up	Igf2bp3	6	49085223	49214957	-	8159	protein_coding	insulin-like growth factor 2 mRNA binding protein 3 [Source:MGI Symbol;Acc:MGI:1890359]	-
cere	ENSMUSG00000067629	4.82119	1.23449	1.23675e-08	1.23453	0.000297612	up	up	Syngap1	17	26941253	26972434	+	6931	protein_coding	synaptic Ras GTPase activating protein 1 homolog (rat) [Source:MGI Symbol;Acc:MGI:3039785]	-
cere	ENSMUSG00000039262	8.23881	1.243	7.41681e-10	1.23417	0.000229391	up	up	Prrc2b	2	32151082	32234537	+	11262	protein_coding	proline-rich coiled-coil 2B [Source:MGI Symbol;Acc:MGI:1923304]	zf-C2H2
cere	ENSMUSG00000027624	8.99037	1.21077	3.01479e-10	1.23167	0.000152578	up	up	Epb41l1	2	156420909	156543214	+	11530	protein_coding	erythrocyte membrane protein band 4.1 like 1 [Source:MGI Symbol;Acc:MGI:103010]	-
cere	ENSMUSG00000033295	5.75065	1.20335	3.20832e-07	1.22943	0.00103259	up	up	Ptprf	4	118208213	118291405	-	9148	protein_coding	protein tyrosine phosphatase, receptor type, F [Source:MGI Symbol;Acc:MGI:102695]	-
cere	ENSMUSG00000038039	6.01981	1.20398	7.2068e-10	1.22849	0.000196223	up	up	Gcc2	10	58255497	58305599	+	9630	protein_coding	GRIP and coiled-coil domain containing 2 [Source:MGI Symbol;Acc:MGI:1917547]	-
cere	ENSMUSG00000032356	8.18802	1.22118	8.72309e-11	1.22836	0.000115963	up	up	Rasgrf1	9	89909908	90026977	+	11063	protein_coding	RAS protein-specific guanine nucleotide-releasing factor 1 [Source:MGI Symbol;Acc:MGI:99694]	-
cere	ENSMUSG00000046168	-0.370479	1.68098	0.0171403	1.2279	0.0349852	up	up	Kcnrg	14	61607457	61612826	+	1825	protein_coding	potassium channel regulator [Source:MGI Symbol;Acc:MGI:2685591]	-
cere	ENSMUSG00000030307	8.21387	1.17172	0.000114579	1.22786	0.0056294	up	up	Slc6a11	6	114131241	114249952	+	5050	protein_coding	solute carrier family 6 (neurotransmitter transporter, GABA), member 11 [Source:MGI Symbol;Acc:MGI:95630]	-
cere	ENSMUSG00000090957	0.415254	1.31243	0.0175414	1.22784	0.0289787	up	up	Gm7535	17	17911040	17912816	-	1777	processed_pseudogene	predicted gene 7535 [Source:MGI Symbol;Acc:MGI:3644434]	-
cere	ENSMUSG00000035681	5.20587	1.10843	0.000563926	1.22584	0.00963913	up	up	Kcnc2	10	112271121	112467024	+	7138	protein_coding	potassium voltage gated channel, Shaw-related subfamily, member 2 [Source:MGI Symbol;Acc:MGI:96668]	-
cere	ENSMUSG00000042790	5.07799	1.23181	1.90933e-10	1.2254	0.000121957	up	up	Rnf214	9	45863425	45906911	-	5939	protein_coding	ring finger protein 214 [Source:MGI Symbol;Acc:MGI:2444451]	-
cere	ENSMUSG00000035047	2.82706	1.18038	0.00107627	1.22455	0.00798047	up	up	Kri1	9	21273457	21287969	-	4182	protein_coding	KRI1 homolog [Source:MGI Symbol;Acc:MGI:2384899]	-
cere	ENSMUSG00000025157	3.18057	1.2267	3.88346e-05	1.22267	0.00180782	up	up	Zdhhc16	19	41933480	41944104	+	3336	protein_coding	zinc finger, DHHC domain containing 16 [Source:MGI Symbol;Acc:MGI:1921418]	-
cere	ENSMUSG00000057967	1.85356	1.15502	0.0203863	1.2212	0.0371917	up	up	Fgf18	11	33117430	33147400	-	1187	protein_coding	fibroblast growth factor 18 [Source:MGI Symbol;Acc:MGI:1277980]	-
cere	ENSMUSG00000026787	7.5133	1.20233	6.08001e-10	1.21931	0.000167076	up	up	Gad2	2	22622205	22693874	+	5876	protein_coding	glutamic acid decarboxylase 2 [Source:MGI Symbol;Acc:MGI:95634]	-
cere	ENSMUSG00000024502	5.11226	1.19948	1.38686e-08	1.2187	0.000328974	up	up	Jakmip2	18	43531408	43687773	-	3511	protein_coding	janus kinase and microtubule interacting protein 2 [Source:MGI Symbol;Acc:MGI:1923467]	zf-C2HC
cere	ENSMUSG00000036377	5.55589	1.14437	0.0002175	1.21853	0.00721234	up	up	C530008M17Rik	5	76656512	76873554	+	12305	protein_coding	RIKEN cDNA C530008M17 gene [Source:MGI Symbol;Acc:MGI:2444817]	-
cere	ENSMUSG00000030337	9.42665	1.12882	0.000861122	1.21845	0.0102553	up	up	Vamp1	6	125215551	125245964	+	10167	protein_coding	vesicle-associated membrane protein 1 [Source:MGI Symbol;Acc:MGI:1313276]	-
cere	ENSMUSG00000026797	9.77304	1.18479	2.10036e-09	1.21825	0.000250426	up	up	Stxbp1	2	32787602	32847245	-	4997	protein_coding	syntaxin binding protein 1 [Source:MGI Symbol;Acc:MGI:107363]	-
cere	ENSMUSG00000085069	1.87947	1.22666	0.00388805	1.21668	0.0158749	up	up	Gm13111	4	154637576	154644724	+	3542	antisense	predicted gene 13111 [Source:MGI Symbol;Acc:MGI:3651882]	-
cere	ENSMUSG00000051650	1.60679	1.34874	0.000482137	1.21623	0.00360326	up	up	B3gnt2	11	22759738	22860961	-	4180	protein_coding	UDP-GlcNAc:betaGal beta-1,3-N-acetylglucosaminyltransferase 2 [Source:MGI Symbol;Acc:MGI:1889505]	-
cere	ENSMUSG00000036264	2.73804	1.24495	0.00117047	1.21574	0.010763	up	up	Fstl4	11	52764634	53188538	+	4380	protein_coding	follistatin-like 4 [Source:MGI Symbol;Acc:MGI:2443199]	-
cere	ENSMUSG00000078249	2.52521	1.26195	0.00322736	1.21558	0.0166163	up	up	Hmga1b	11	120762794	120764419	+	1626	protein_coding	high mobility group AT-hook 1B [Source:MGI Symbol;Acc:MGI:96161]	-
cere	ENSMUSG00000020108	5.84977	1.1639	2.476e-07	1.21441	0.000800655	up	up	Ddit4	10	59949669	59951834	-	1755	protein_coding	DNA-damage-inducible transcript 4 [Source:MGI Symbol;Acc:MGI:1921997]	-
cere	ENSMUSG00000020105	2.49477	1.09957	0.00699792	1.21366	0.0195438	up	up	Lrig3	10	125966168	126015359	+	8347	protein_coding	leucine-rich repeats and immunoglobulin-like domains 3 [Source:MGI Symbol;Acc:MGI:2443955]	-
cere	ENSMUSG00000077493	0.704047	1.35511	0.0128524	1.21308	0.0254847	up	up	Snord91a	11	74905424	74905516	+	93	snoRNA	small nucleolar RNA, C/D box 91A [Source:MGI Symbol;Acc:MGI:3819564]	-
cere	ENSMUSG00000074899	0.089839	1.48421	0.0327156	1.21285	0.0494997	up	up	Sptbn5	2	120041493	120085693	-	11662	processed_transcript	spectrin beta, non-erythrocytic 5 [Source:MGI Symbol;Acc:MGI:2685200]	-
cere	ENSMUSG00000107230	-0.289115	1.59435	0.0116167	1.21158	0.0184664	up	up	Gm19265	6	85961623	86001926	+	894	antisense	predicted gene, 19265 [Source:MGI Symbol;Acc:MGI:5011450]	-
cere	ENSMUSG00000040495	0.177708	1.51118	0.015848	1.20846	0.0337739	up	up	Chrm4	2	91927249	91928688	+	1440	protein_coding	cholinergic receptor, muscarinic 4 [Source:MGI Symbol;Acc:MGI:88399]	-
cere	ENSMUSG00000087543	0.403132	1.38051	0.0256372	1.20839	0.0389573	up	up	Gm16576	15	79742698	79757394	+	5404	bidirectional_promoter_lncRNA	predicted gene 16576 [Source:MGI Symbol;Acc:MGI:4414996]	-
cere	ENSMUSG00000027324	2.42508	1.11161	0.00591082	1.20815	0.0129825	up	up	Rpusd2	2	119034790	119039769	+	2706	protein_coding	RNA pseudouridylate synthase domain containing 2 [Source:MGI Symbol;Acc:MGI:1918066]	-
cere	ENSMUSG00000008734	8.28394	1.17906	1.80141e-09	1.20796	0.0001861	up	up	Gprc5b	7	118972047	118995211	-	4630	protein_coding	G protein-coupled receptor, family C, group 5, member B [Source:MGI Symbol;Acc:MGI:1927596]	-
cere	ENSMUSG00000019699	6.79238	1.19622	5.37913e-12	1.20723	5.37301e-05	up	up	Akt3	1	177020073	177258203	-	5124	protein_coding	thymoma viral proto-oncogene 3 [Source:MGI Symbol;Acc:MGI:1345147]	-
cere	ENSMUSG00000039556	3.05651	1.23958	9.81795e-07	1.20659	0.000331563	up	up	Ppp1r3f	X	7557296	7574283	-	5153	protein_coding	protein phosphatase 1, regulatory subunit 3F [Source:MGI Symbol;Acc:MGI:1859617]	-
cere	ENSMUSG00000021585	4.54645	1.18026	6.12231e-07	1.20392	0.000643507	up	up	Cast	13	74692368	74808810	-	11470	protein_coding	calpastatin [Source:MGI Symbol;Acc:MGI:1098236]	-
cere	ENSMUSG00000022231	5.54798	1.15769	6.41601e-07	1.20364	0.0008775	up	up	Sema5a	15	32244810	32696341	+	18686	protein_coding	sema domain, seven thrombospondin repeats (type 1 and type 1-like), transmembrane domain (TM) and short cytoplasmic domain, (semaphorin) 5A [Source:MGI Symbol;Acc:MGI:107556]	-
cere	ENSMUSG00000110357	1.76733	1.09153	0.0137485	1.20353	0.0249235	up	up	A030001D20Rik	7	45635680	45638765	-	1542	antisense	RIKEN cDNA A030001D20 gene [Source:MGI Symbol;Acc:MGI:3696869]	-
cere	ENSMUSG00000097406	1.33575	1.31832	0.0130694	1.20329	0.0273517	up	up	Gm26833	6	39871532	39871971	-	440	antisense	predicted gene, 26833 [Source:MGI Symbol;Acc:MGI:5477327]	-
cere	ENSMUSG00000015120	6.37122	1.18715	6.9973e-10	1.20257	0.00018076	up	up	Ube2i	17	25261916	25274622	-	5474	protein_coding	ubiquitin-conjugating enzyme E2I [Source:MGI Symbol;Acc:MGI:107365]	-
cere	ENSMUSG00000097488	1.30737	1.06974	0.0377498	1.20239	0.03193	up	up	4732487G21Rik	12	86290761	86306006	-	2664	lincRNA	RIKEN cDNA 4732487G21 gene [Source:MGI Symbol;Acc:MGI:2441820]	-
cere	ENSMUSG00000037827	3.71099	1.19479	3.63096e-06	1.19942	0.000775944	up	up	Gm5884	6	128644913	128646391	+	1479	processed_pseudogene	predicted pseudogene 5884 [Source:MGI Symbol;Acc:MGI:3644646]	THAP
cere	ENSMUSG00000021067	3.35962	1.19575	2.45529e-06	1.19729	0.000513713	up	up	Sav1	12	69965012	69987002	-	5265	protein_coding	salvador family WW domain containing 1 [Source:MGI Symbol;Acc:MGI:1927144]	zf-C2H2
cere	ENSMUSG00000053835	2.10387	1.24983	0.000722331	1.19673	0.00584902	up	up	H2-T24	17	36005695	36020560	-	2182	protein_coding	histocompatibility 2, T region locus 24 [Source:MGI Symbol;Acc:MGI:95958]	-
cere	ENSMUSG00000027523	7.28359	1.20032	1.16815e-05	1.19622	0.00354644	up	up	Gnas	2	174284320	174346744	+	11186	protein_coding	GNAS (guanine nucleotide binding protein, alpha stimulating) complex locus [Source:MGI Symbol;Acc:MGI:95777]	-
cere	ENSMUSG00000038533	5.49514	1.10139	4.08608e-05	1.19568	0.00254006	up	up	Cbfa2t2	2	154436481	154539356	+	8650	protein_coding	core-binding factor, runt domain, alpha subunit 2, translocated to, 2 (human) [Source:MGI Symbol;Acc:MGI:1333833]	-
cere	ENSMUSG00000056131	3.28641	1.13008	0.000294528	1.19561	0.00335952	up	up	Pgm3	9	86554377	86571842	-	4487	protein_coding	phosphoglucomutase 3 [Source:MGI Symbol;Acc:MGI:97566]	-
cere	ENSMUSG00000030752	2.74402	1.20234	0.000194064	1.19557	0.00280251	up	up	Kdm8	7	125444676	125462269	+	2389	protein_coding	lysine (K)-specific demethylase 8 [Source:MGI Symbol;Acc:MGI:1924285]	-
cere	ENSMUSG00000025217	6.07155	1.18847	1.49685e-12	1.19543	5.01544e-05	up	up	Btrc	19	45363734	45530013	+	16908	protein_coding	beta-transducin repeat containing protein [Source:MGI Symbol;Acc:MGI:1338871]	-
cere	ENSMUSG00000033948	4.18741	1.2099	6.92841e-08	1.19513	0.000272836	up	up	Zswim5	4	116877376	116989264	+	5582	protein_coding	zinc finger SWIM-type containing 5 [Source:MGI Symbol;Acc:MGI:1921714]	-
cere	ENSMUSG00000111197	-0.854385	1.74058	0.0183714	1.19399	0.0312129	up	up	Gm10608	9	119162730	119163405	+	676	processed_pseudogene	predicted gene 10608 [Source:MGI Symbol;Acc:MGI:3642009]	-
cere	ENSMUSG00000020700	4.4909	1.19714	1.55665e-09	1.19348	0.000113178	up	up	Map3k3	11	106084613	106155446	+	4023	protein_coding	mitogen-activated protein kinase kinase kinase 3 [Source:MGI Symbol;Acc:MGI:1346874]	-
cere	ENSMUSG00000059995	7.19952	1.17472	1.30963e-09	1.19227	0.000188756	up	up	Atxn7l3	11	102289300	102296631	-	4121	protein_coding	ataxin 7-like 3 [Source:MGI Symbol;Acc:MGI:3036270]	-
cere	ENSMUSG00000029228	4.0991	1.20487	1.24108e-07	1.19217	0.000325838	up	up	Lnx1	5	74592447	74702912	-	3829	protein_coding	ligand of numb-protein X 1 [Source:MGI Symbol;Acc:MGI:1278335]	-
cere	ENSMUSG00000036565	7.01762	1.1867	7.03328e-11	1.19089	0.000103762	up	up	Ttyh3	5	140620578	140649031	-	5684	protein_coding	tweety family member 3 [Source:MGI Symbol;Acc:MGI:1925589]	bHLH
cere	ENSMUSG00000073198	2.924	1.236	2.70974e-05	1.19054	0.00113344	up	up	Bnip3l-ps	12	18216542	18217673	+	1132	transcribed_processed_pseudogene	BCL2/adenovirus E1B interacting protein 3-like, pseudogene [Source:MGI Symbol;Acc:MGI:3642435]	-
cere	ENSMUSG00000080935	-0.0389244	1.61833	0.0231377	1.18798	0.0489345	up	up	Got2-ps1	5	138364260	138365552	-	1293	processed_pseudogene	glutamatic-oxaloacetic transaminase 2, mitochondrial, pseudogene 1 [Source:MGI Symbol;Acc:MGI:104721]	-
cere	ENSMUSG00000060843	2.60491	1.18501	0.00139068	1.18765	0.0077856	up	up	Ctnna3	10	63430098	65003667	+	7227	protein_coding	catenin (cadherin associated protein), alpha 3 [Source:MGI Symbol;Acc:MGI:2661445]	-
cere	ENSMUSG00000033565	7.64515	1.18413	1.40019e-11	1.18729	6.62728e-05	up	up	Rbfox2	15	77078990	77307004	-	8140	protein_coding	RNA binding protein, fox-1 homolog (C. elegans) 2 [Source:MGI Symbol;Acc:MGI:1933973]	-
cere	ENSMUSG00000036334	2.35223	1.23859	0.000213912	1.18646	0.00260301	up	up	Igsf10	3	59316735	59344394	-	10150	protein_coding	immunoglobulin superfamily, member 10 [Source:MGI Symbol;Acc:MGI:1923481]	-
cere	ENSMUSG00000000365	-0.408766	1.68313	0.0156663	1.18594	0.0232834	up	up	Rnf17	14	56402581	56525032	+	6241	protein_coding	ring finger protein 17 [Source:MGI Symbol;Acc:MGI:1353419]	-
cere	ENSMUSG00000035615	4.18431	1.20371	1.03919e-07	1.18488	0.000306324	up	up	Frmpd1	4	45184875	45285936	+	5324	protein_coding	FERM and PDZ domain containing 1 [Source:MGI Symbol;Acc:MGI:2446274]	-
cere	ENSMUSG00000047787	3.58356	1.17871	4.0363e-06	1.18225	0.000675885	up	up	Flrt1	19	7092014	7105729	-	5859	protein_coding	fibronectin leucine rich transmembrane protein 1 [Source:MGI Symbol;Acc:MGI:3026647]	-
cere	ENSMUSG00000001151	5.29723	1.16629	1.86974e-07	1.1801	0.000790304	up	up	Pcnt	10	76351263	76442786	-	12154	protein_coding	pericentrin (kendrin) [Source:MGI Symbol;Acc:MGI:102722]	-
cere	ENSMUSG00000000402	1.64418	1.0876	0.0274486	1.17971	0.0433196	up	up	Egfl6	X	166523007	166585720	-	2704	protein_coding	EGF-like-domain, multiple 6 [Source:MGI Symbol;Acc:MGI:1858599]	-
cere	ENSMUSG00000034063	1.00308	1.29893	0.00222698	1.17914	0.00648335	up	up	4930590J08Rik	6	91902809	91950725	+	5175	protein_coding	RIKEN cDNA 4930590J08 gene [Source:MGI Symbol;Acc:MGI:2685917]	-
cere	ENSMUSG00000037096	1.48151	1.18585	0.00431087	1.17889	0.011995	up	up	Gm9762	3	78966356	78966799	-	444	processed_pseudogene	predicted pseudogene 9762 [Source:MGI Symbol;Acc:MGI:3704220]	-
cere	ENSMUSG00000023845	7.28537	1.12087	3.72408e-06	1.17683	0.00120074	up	up	Lnpep	17	17521410	17625050	-	14144	protein_coding	leucyl/cystinyl aminopeptidase [Source:MGI Symbol;Acc:MGI:2387123]	-
cere	ENSMUSG00000021198	5.0059	1.17953	4.11303e-09	1.17683	0.000210249	up	up	Unc79	12	102948859	103184065	+	14265	protein_coding	unc-79 homolog [Source:MGI Symbol;Acc:MGI:2684729]	-
cere	ENSMUSG00000021318	2.41365	1.30728	0.00052726	1.17648	0.00867663	up	up	Gli3	13	15463235	15730026	+	9589	protein_coding	GLI-Kruppel family member GLI3 [Source:MGI Symbol;Acc:MGI:95729]	-
cere	ENSMUSG00000052949	7.63427	1.14956	8.87471e-07	1.17447	0.00102981	up	up	Rnf157	11	116336353	116413032	-	9537	protein_coding	ring finger protein 157 [Source:MGI Symbol;Acc:MGI:2442484]	-
cere	ENSMUSG00000055421	7.07144	1.11076	3.40403e-06	1.17418	0.00126305	up	up	Pcdh9	14	93013410	93890679	-	6783	protein_coding	protocadherin 9 [Source:MGI Symbol;Acc:MGI:1306801]	-
cere	ENSMUSG00000020715	3.44884	1.17055	7.07913e-06	1.17351	0.000773847	up	up	Ern1	11	106394650	106487852	-	8173	protein_coding	endoplasmic reticulum (ER) to nucleus signalling 1 [Source:MGI Symbol;Acc:MGI:1930134]	-
cere	ENSMUSG00000040717	2.11796	1.19406	0.00534358	1.17237	0.0186668	up	up	Il17rd	14	27038941	27107286	+	10985	protein_coding	interleukin 17 receptor D [Source:MGI Symbol;Acc:MGI:2159727]	-
cere	ENSMUSG00000103845	-0.297317	1.52561	0.0257832	1.17157	0.0328139	up	up	Gm19026	1	6429655	6441296	-	4530	processed_pseudogene	predicted gene, 19026 [Source:MGI Symbol;Acc:MGI:5011211]	-
cere	ENSMUSG00000013846	4.19024	1.154	0.000144214	1.17113	0.00417866	up	up	St3gal1	15	67102875	67176830	-	6851	protein_coding	ST3 beta-galactoside alpha-2,3-sialyltransferase 1 [Source:MGI Symbol;Acc:MGI:98304]	-
cere	ENSMUSG00000030530	5.19624	1.1266	2.71336e-06	1.17059	0.00141534	up	up	Furin	7	80388585	80405436	-	9178	protein_coding	furin (paired basic amino acid cleaving enzyme) [Source:MGI Symbol;Acc:MGI:97513]	-
cere	ENSMUSG00000089687	-0.584391	1.60914	0.0293043	1.1676	0.0337739	up	up	Rab42	4	132302197	132303385	-	761	protein_coding	RAB42, member RAS oncogene family [Source:MGI Symbol;Acc:MGI:2441753]	-
cere	ENSMUSG00000044674	5.74166	1.10737	0.000214748	1.16744	0.00577366	up	up	Fzd1	5	4753839	4758035	-	4197	protein_coding	frizzled class receptor 1 [Source:MGI Symbol;Acc:MGI:1196625]	-
cere	ENSMUSG00000030616	4.75465	1.16584	1.00923e-06	1.16688	0.000933138	up	up	Sytl2	7	90302252	90410719	+	13941	protein_coding	synaptotagmin-like 2 [Source:MGI Symbol;Acc:MGI:1933366]	ETS
cere	ENSMUSG00000027254	9.55616	1.13988	7.64615e-07	1.16638	0.00106135	up	up	Map1a	2	121289600	121310832	+	12166	protein_coding	microtubule-associated protein 1 A [Source:MGI Symbol;Acc:MGI:1306776]	-
cere	ENSMUSG00000097145	0.826604	1.40198	0.00541559	1.16548	0.011959	up	up	9230114K14Rik	5	52190672	52279034	+	2762	processed_transcript	RIKEN cDNA 9230114K14 gene [Source:MGI Symbol;Acc:MGI:3041212]	-
cere	ENSMUSG00000105891	2.47228	1.19648	0.00166448	1.16547	0.00845605	up	up	A230001M10Rik	3	102262405	102445132	+	2310	lincRNA	RIKEN cDNA A230001M10 gene [Source:MGI Symbol;Acc:MGI:2443043]	-
cere	ENSMUSG00000003226	6.90293	1.17197	9.76192e-10	1.16538	0.000197559	up	up	Ranbp2	10	58446920	58494356	+	11728	protein_coding	RAN binding protein 2 [Source:MGI Symbol;Acc:MGI:894323]	-
cere	ENSMUSG00000021061	8.42898	1.14856	2.65333e-07	1.16537	0.000839524	up	up	Sptb	12	76580488	76710547	-	12147	protein_coding	spectrin beta, erythrocytic [Source:MGI Symbol;Acc:MGI:98387]	-
cere	ENSMUSG00000029804	7.06699	1.13297	3.33023e-08	1.16483	0.00034744	up	up	Herc3	6	58831465	58920398	+	9127	protein_coding	hect domain and RLD 3 [Source:MGI Symbol;Acc:MGI:1921248]	-
cere	ENSMUSG00000038831	5.54871	1.17138	1.33726e-12	1.16363	4.46378e-05	up	up	Ralgps1	2	33133417	33371486	-	7657	protein_coding	Ral GEF with PH domain and SH3 binding motif 1 [Source:MGI Symbol;Acc:MGI:1922008]	-
cere	ENSMUSG00000037541	6.66761	1.17388	2.56739e-06	1.16104	0.00181719	up	up	Shank2	7	144001928	144424494	+	10768	protein_coding	SH3 and multiple ankyrin repeat domains 2 [Source:MGI Symbol;Acc:MGI:2671987]	-
cere	ENSMUSG00000027335	2.5155	1.21212	0.00277862	1.16071	0.0119717	up	up	Adra1d	2	131545850	131562283	-	1899	protein_coding	adrenergic receptor, alpha 1d [Source:MGI Symbol;Acc:MGI:106673]	-
cere	ENSMUSG00000024063	6.09725	1.07732	0.000150023	1.16033	0.00455639	up	up	Lbh	17	72918305	72941947	+	3212	protein_coding	limb-bud and heart [Source:MGI Symbol;Acc:MGI:1925139]	-
cere	ENSMUSG00000048385	7.95293	1.14809	6.11575e-09	1.1602	0.000266246	up	up	Scrt1	15	76516203	76522499	-	4380	protein_coding	scratch family zinc finger 1 [Source:MGI Symbol;Acc:MGI:2176606]	-
cere	ENSMUSG00000048304	4.36487	1.15447	3.38073e-06	1.15979	0.00100187	up	up	Slitrk3	3	73047265	73057803	-	4848	protein_coding	SLIT and NTRK-like family, member 3 [Source:MGI Symbol;Acc:MGI:2679447]	-
cere	ENSMUSG00000097604	1.49145	1.18881	0.00235534	1.15896	0.00932916	up	up	Gm17322	9	57998041	58007451	+	2169	lincRNA	predicted gene, 17322 [Source:MGI Symbol;Acc:MGI:4936956]	-
cere	ENSMUSG00000027347	5.28982	1.04087	0.00104026	1.15809	0.007658	up	up	Rasgrp1	2	117279993	117343001	-	5600	protein_coding	RAS guanyl releasing protein 1 [Source:MGI Symbol;Acc:MGI:1314635]	-
cere	ENSMUSG00000041380	6.04496	1.03731	0.00323172	1.15659	0.0202484	up	up	Htr2c	X	146962513	147197277	+	9328	protein_coding	5-hydroxytryptamine (serotonin) receptor 2C [Source:MGI Symbol;Acc:MGI:96281]	-
cere	ENSMUSG00000034987	2.62931	1.21798	0.000199998	1.15545	0.00335952	up	up	Hrh2	13	54192129	54236180	+	5935	protein_coding	histamine receptor H2 [Source:MGI Symbol;Acc:MGI:108482]	zf-C2HC
cere	ENSMUSG00000035745	0.824076	1.23768	0.032059	1.15508	0.049147	up	up	Grin3b	10	79970715	79977190	+	3296	protein_coding	glutamate receptor, ionotropic, NMDA3B [Source:MGI Symbol;Acc:MGI:2150393]	-
cere	ENSMUSG00000040907	10.7996	1.12688	2.94271e-08	1.15481	0.000643002	up	up	Atp1a3	7	24978167	25005958	-	5958	protein_coding	ATPase, Na+/K+ transporting, alpha 3 polypeptide [Source:MGI Symbol;Acc:MGI:88107]	-
cere	ENSMUSG00000104245	-0.613595	1.82249	0.0285525	1.15368	0.0391239	up	up	Gm38155	1	187344970	187377469	-	2763	antisense	predicted gene, 38155 [Source:MGI Symbol;Acc:MGI:5611383]	-
cere	ENSMUSG00000046449	3.94892	1.0879	0.000178366	1.15264	0.00402287	up	up	Nexmif	X	104077434	104201185	-	11532	protein_coding	neurite extension and migration factor [Source:MGI Symbol;Acc:MGI:2148050]	zf-C2H2
cere	ENSMUSG00000056753	0.565779	1.12663	0.0498817	1.15241	0.0448017	up	up	C330011M18Rik	8	84065236	84067287	-	1849	antisense	RIKEN cDNA C330011M18 gene [Source:MGI Symbol;Acc:MGI:3045248]	-
cere	ENSMUSG00000039252	7.49692	1.10096	4.33443e-06	1.15237	0.00126911	up	up	Lgi2	5	52533517	52566462	-	6528	protein_coding	leucine-rich repeat LGI family, member 2 [Source:MGI Symbol;Acc:MGI:2180196]	-
cere	ENSMUSG00000038146	4.31492	1.16326	4.27647e-09	1.15222	9.68938e-05	up	up	Notch3	17	32120820	32166880	-	8044	protein_coding	notch 3 [Source:MGI Symbol;Acc:MGI:99460]	-
cere	ENSMUSG00000041649	1.1062	1.25948	0.0022588	1.15207	0.00716415	up	up	Klf8	X	153237466	153396132	+	5206	protein_coding	Kruppel-like factor 8 [Source:MGI Symbol;Acc:MGI:2442430]	-
cere	ENSMUSG00000034187	9.28781	1.06796	6.98659e-05	1.15189	0.00296353	up	up	Nsf	11	103821782	103954056	-	8346	protein_coding	N-ethylmaleimide sensitive fusion protein [Source:MGI Symbol;Acc:MGI:104560]	-
cere	ENSMUSG00000001847	8.01628	1.09778	1.17222e-06	1.15118	0.00084463	up	up	Rac1	5	143503634	143528036	-	4496	protein_coding	Rac family small GTPase 1 [Source:MGI Symbol;Acc:MGI:97845]	-
cere	ENSMUSG00000019791	3.47196	1.12755	0.000163213	1.15075	0.00327966	up	up	Hint3	10	30608141	30629632	-	5519	protein_coding	histidine triad nucleotide binding protein 3 [Source:MGI Symbol;Acc:MGI:1914097]	-
cere	ENSMUSG00000025321	6.50738	1.03273	0.000270322	1.15024	0.00564413	up	up	Itgb8	12	119158022	119238802	-	11060	protein_coding	integrin beta 8 [Source:MGI Symbol;Acc:MGI:1338035]	-
cere	ENSMUSG00000037627	0.0535492	1.47325	0.0164784	1.14981	0.0356794	up	up	Rgs22	15	36009479	36140400	-	5664	protein_coding	regulator of G-protein signalling 22 [Source:MGI Symbol;Acc:MGI:3613651]	-
cere	ENSMUSG00000024211	3.55065	1.10937	0.00129418	1.14909	0.00923622	up	up	Grm8	6	27275119	28135178	-	9898	protein_coding	glutamate receptor, metabotropic 8 [Source:MGI Symbol;Acc:MGI:1351345]	-
cere	ENSMUSG00000043531	4.51161	1.13951	1.54057e-05	1.14908	0.00217278	up	up	Sorcs1	19	50143299	50678646	-	8441	protein_coding	sortilin-related VPS10 domain containing receptor 1 [Source:MGI Symbol;Acc:MGI:1929666]	-
cere	ENSMUSG00000026622	2.50146	1.21877	0.000617031	1.14846	0.00635124	up	up	Nek2	1	191821444	191833050	+	4516	protein_coding	NIMA (never in mitosis gene a)-related expressed kinase 2 [Source:MGI Symbol;Acc:MGI:109359]	-
cere	ENSMUSG00000057060	4.83012	1.05166	0.000307923	1.14767	0.0048197	up	up	Slc35f3	8	126298558	126395482	+	2309	protein_coding	solute carrier family 35, member F3 [Source:MGI Symbol;Acc:MGI:2444426]	-
cere	ENSMUSG00000018547	6.68036	1.11923	1.15172e-08	1.14744	0.000266108	up	up	Pip4k2b	11	97715157	97744704	-	5204	protein_coding	phosphatidylinositol-5-phosphate 4-kinase, type II, beta [Source:MGI Symbol;Acc:MGI:1934234]	-
cere	ENSMUSG00000035270	0.546115	1.30472	0.0353762	1.1464	0.0410947	up	up	Impg2	16	56204313	56273756	+	9275	protein_coding	interphotoreceptor matrix proteoglycan 2 [Source:MGI Symbol;Acc:MGI:3044955]	-
cere	ENSMUSG00000041671	2.31581	1.19565	0.000298311	1.14393	0.00254554	up	up	Pyroxd1	6	142345654	142363257	+	6812	protein_coding	pyridine nucleotide-disulphide oxidoreductase domain 1 [Source:MGI Symbol;Acc:MGI:2676395]	-
cere	ENSMUSG00000022867	5.33486	1.096	5.90981e-07	1.14316	0.000711886	up	up	Usp25	16	77013706	77116780	+	5201	protein_coding	ubiquitin specific peptidase 25 [Source:MGI Symbol;Acc:MGI:1353655]	-
cere	ENSMUSG00000097233	-0.499521	1.77712	0.0226426	1.1416	0.0480743	up	up	Gm17552	19	4169566	4174284	+	3877	lincRNA	predicted gene, 17552 [Source:MGI Symbol;Acc:MGI:4937186]	-
cere	ENSMUSG00000104674	2.19341	1.21825	0.000394412	1.14156	0.00297457	up	up	Gm42756	9	109537100	109552780	+	2614	antisense	predicted gene 42756 [Source:MGI Symbol;Acc:MGI:5662893]	-
cere	ENSMUSG00000019842	2.21135	1.15536	0.000722331	1.14078	0.00499379	up	up	Traf3ip2	10	39612934	39655307	+	3687	protein_coding	TRAF3 interacting protein 2 [Source:MGI Symbol;Acc:MGI:2143599]	-
cere	ENSMUSG00000001280	5.00541	1.06105	0.000161193	1.14065	0.00377493	up	up	Sp1	15	102406143	102436404	+	8262	protein_coding	trans-acting transcription factor 1 [Source:MGI Symbol;Acc:MGI:98372]	-
cere	ENSMUSG00000050967	5.30674	1.04923	0.00295084	1.13958	0.019018	up	up	Creg2	1	39618406	39651474	-	6091	protein_coding	cellular repressor of E1A-stimulated genes 2 [Source:MGI Symbol;Acc:MGI:1928333]	-
cere	ENSMUSG00000071531	3.03708	1.13051	0.000444959	1.13873	0.00455639	up	up	Gprin2	14	34185688	34201653	-	10516	protein_coding	G protein regulated inducer of neurite outgrowth 2 [Source:MGI Symbol;Acc:MGI:2444560]	-
cere	ENSMUSG00000066357	6.89519	1.13899	4.99762e-10	1.1387	0.000140502	up	up	Wdr6	9	108572311	108578739	-	4163	protein_coding	WD repeat domain 6 [Source:MGI Symbol;Acc:MGI:1930140]	-
cere	ENSMUSG00000015002	7.68324	1.12068	4.26437e-09	1.13867	0.000198704	up	up	Efr3a	15	65787034	65873816	+	11399	protein_coding	EFR3 homolog A [Source:MGI Symbol;Acc:MGI:1923990]	-
cere	ENSMUSG00000052496	0.211421	1.32285	0.0310655	1.13852	0.0416087	up	up	Pkdrej	15	85814670	85821734	-	7065	protein_coding	polycystin (PKD) family receptor for egg jelly [Source:MGI Symbol;Acc:MGI:1338786]	-
cere	ENSMUSG00000097073	0.578359	1.20028	0.0222508	1.13766	0.0281322	up	up	9430037G07Rik	9	88595325	88599516	-	3767	lincRNA	RIKEN cDNA 9430037G07 gene [Source:MGI Symbol;Acc:MGI:2444544]	-
cere	ENSMUSG00000111110	1.21799	1.13343	0.0267779	1.13729	0.0296534	up	up	Gm36855	9	43506551	43521004	-	2361	lincRNA	predicted gene, 36855 [Source:MGI Symbol;Acc:MGI:5596014]	TF_bZIP
cere	ENSMUSG00000068962	1.15674	1.16329	0.0276063	1.13702	0.0416474	up	up	Zfp114	7	24175060	24183188	+	4439	protein_coding	zinc finger protein 114 [Source:MGI Symbol;Acc:MGI:3037815]	-
cere	ENSMUSG00000033557	6.6207	1.02935	0.000205363	1.13602	0.00435436	up	up	Fam20b	1	156678532	156719086	-	8770	protein_coding	family with sequence similarity 20, member B [Source:MGI Symbol;Acc:MGI:2443990]	-
cere	ENSMUSG00000038007	4.33708	1.12118	0.000119687	1.13544	0.0043678	up	up	Acer2	4	86874396	86934822	+	7159	protein_coding	alkaline ceramidase 2 [Source:MGI Symbol;Acc:MGI:1920932]	-
cere	ENSMUSG00000074060	1.22553	1.2048	0.00246527	1.13468	0.00744106	up	up	Fbxw15	9	109552602	109568262	-	1495	protein_coding	F-box and WD-40 domain protein 15 [Source:MGI Symbol;Acc:MGI:3505701]	-
cere	ENSMUSG00000025736	3.82097	1.12106	6.95997e-06	1.13462	0.000914452	up	up	Jmjd8	17	25828867	25831842	+	2758	protein_coding	jumonji domain containing 8 [Source:MGI Symbol;Acc:MGI:1919356]	-
cere	ENSMUSG00000054280	5.23353	1.1263	2.17745e-08	1.13291	0.000346651	up	up	Prr14l	5	32789820	32854256	-	10402	protein_coding	proline rich 14-like [Source:MGI Symbol;Acc:MGI:2443658]	-
cere	ENSMUSG00000032182	3.38669	1.12748	0.000196114	1.13282	0.0030806	up	up	Yipf2	9	21588682	21592828	-	2174	protein_coding	Yip1 domain family, member 2 [Source:MGI Symbol;Acc:MGI:1922016]	-
cere	ENSMUSG00000031028	6.74745	1.12722	5.14403e-12	1.1328	4.02218e-05	up	up	Tub	7	108950338	109034460	+	8391	protein_coding	tubby bipartite transcription factor [Source:MGI Symbol;Acc:MGI:2651573]	-
cere	ENSMUSG00000037075	4.5388	1.05065	0.000759906	1.13222	0.00656689	up	up	Rnf139	15	58889229	58907057	+	5110	protein_coding	ring finger protein 139 [Source:MGI Symbol;Acc:MGI:1923091]	-
cere	ENSMUSG00000007030	3.49507	1.15594	0.00131258	1.13201	0.0120318	up	up	Vwa7	17	35016579	35026741	+	4313	protein_coding	von Willebrand factor A domain containing 7 [Source:MGI Symbol;Acc:MGI:1306798]	-
cere	ENSMUSG00000074194	2.61042	1.14741	0.000117419	1.13183	0.00191212	up	up	Zfp791	8	85108553	85123095	-	2946	protein_coding	zinc finger protein 791 [Source:MGI Symbol;Acc:MGI:3648473]	-
cere	ENSMUSG00000045318	3.775	1.14443	6.40443e-06	1.13158	0.000885645	up	up	Adra2c	5	35278319	35281763	+	3445	protein_coding	adrenergic receptor, alpha 2c [Source:MGI Symbol;Acc:MGI:87936]	-
cere	ENSMUSG00000030583	5.84957	1.13693	1.44663e-08	1.13144	0.000398524	up	up	Sipa1l3	7	29320372	29518641	-	16555	protein_coding	signal-induced proliferation-associated 1 like 3 [Source:MGI Symbol;Acc:MGI:1921456]	-
cere	ENSMUSG00000093910	1.16588	1.28747	0.00634064	1.13118	0.0233091	up	up	Zfp853	5	143287038	143293623	-	3140	protein_coding	zinc finger protein 853 [Source:MGI Symbol;Acc:MGI:2685638]	-
cere	ENSMUSG00000013973	2.26227	1.19429	0.000571866	1.13015	0.00500652	up	up	Dedd	1	171329145	171342331	+	5861	protein_coding	death effector domain-containing [Source:MGI Symbol;Acc:MGI:1333874]	-
cere	ENSMUSG00000071456	1.74909	1.2259	0.00122966	1.12965	0.00616068	up	up	1110002L01Rik	12	3403878	3427011	-	4131	antisense	RIKEN cDNA 1110002L01 gene [Source:MGI Symbol;Acc:MGI:1915821]	-
cere	ENSMUSG00000037996	8.49037	1.09401	8.94009e-08	1.12902	0.000395373	up	up	Slc24a2	4	86983124	87230477	-	12217	protein_coding	solute carrier family 24 (sodium/potassium/calcium exchanger), member 2 [Source:MGI Symbol;Acc:MGI:1923626]	-
cere	ENSMUSG00000079487	4.58928	1.09815	3.25064e-06	1.12806	0.000947254	up	up	Med12	X	101274030	101297465	+	7704	protein_coding	mediator complex subunit 12 [Source:MGI Symbol;Acc:MGI:1926212]	-
cere	ENSMUSG00000062760	4.60078	1.11647	5.7743e-05	1.12665	0.00327966	up	up	Shisal1	15	84379203	84447097	-	6551	protein_coding	shisa like 1 [Source:MGI Symbol;Acc:MGI:1919551]	-
cere	ENSMUSG00000046785	7.77368	1.11031	2.03807e-09	1.12652	0.000167685	up	up	Epm2aip1	9	111271929	111279093	+	7165	protein_coding	EPM2A (laforin) interacting protein 1 [Source:MGI Symbol;Acc:MGI:1925031]	-
cere	ENSMUSG00000018661	5.27167	1.11167	5.67139e-09	1.12648	0.000219655	up	up	Cog1	11	113649169	113667054	+	4987	protein_coding	component of oligomeric golgi complex 1 [Source:MGI Symbol;Acc:MGI:1333873]	-
cere	ENSMUSG00000022053	3.03787	1.14051	0.000607807	1.12622	0.00599298	up	up	Ebf2	14	67233292	67430918	+	6928	protein_coding	early B cell factor 2 [Source:MGI Symbol;Acc:MGI:894332]	-
cere	ENSMUSG00000102869	9.54096	1.03607	0.000104666	1.12615	0.00324461	up	up	2900097C17Rik	2	156388065	156392979	-	4915	lincRNA	RIKEN cDNA 2900097C17 gene [Source:MGI Symbol;Acc:MGI:1914767]	Homeobox
cere	ENSMUSG00000086782	2.51152	1.05589	0.0183702	1.12584	0.031711	up	up	E130102H24Rik	4	101346531	101356735	-	918	lincRNA	RIKEN cDNA E130102H24 gene [Source:MGI Symbol;Acc:MGI:1925116]	-
cere	ENSMUSG00000049562	2.2355	1.18254	0.000258628	1.12583	0.00229516	up	up	Ap5b1	19	5568074	5571261	+	3092	protein_coding	adaptor-related protein complex 5, beta 1 subunit [Source:MGI Symbol;Acc:MGI:2685808]	-
cere	ENSMUSG00000082274	-0.346244	1.5176	0.0354748	1.125	0.0499672	up	up	Gm14026	2	129168700	129170488	+	1789	processed_pseudogene	predicted gene 14026 [Source:MGI Symbol;Acc:MGI:3649712]	-
cere	ENSMUSG00000019370	10.2174	1.08745	1.04516e-07	1.12459	0.000583804	up	up	Calm3	7	16915379	16924114	-	2423	protein_coding	calmodulin 3 [Source:MGI Symbol;Acc:MGI:103249]	-
cere	ENSMUSG00000041161	2.59373	1.16076	0.000114224	1.12437	0.00181269	up	up	Otud3	4	138895379	138913945	-	1668	protein_coding	OTU domain containing 3 [Source:MGI Symbol;Acc:MGI:1920412]	-
cere	ENSMUSG00000039206	4.73022	1.13371	6.54317e-08	1.12331	0.000346179	up	up	Daglb	5	143464584	143505942	+	9567	protein_coding	diacylglycerol lipase, beta [Source:MGI Symbol;Acc:MGI:2442032]	ZBTB
cere	ENSMUSG00000029759	2.23649	1.13583	0.00237719	1.12286	0.00827551	up	up	Pon3	6	5220852	5256286	-	3385	protein_coding	paraoxonase 3 [Source:MGI Symbol;Acc:MGI:106686]	-
cere	ENSMUSG00000020522	4.53402	1.11788	8.93013e-07	1.12069	0.00069787	up	up	Mfap3	11	57518664	57533815	+	5801	protein_coding	microfibrillar-associated protein 3 [Source:MGI Symbol;Acc:MGI:1924068]	-
cere	ENSMUSG00000021721	3.52447	1.10975	0.00103028	1.11996	0.00901062	up	up	Htr1a	13	105443639	105448122	+	4484	protein_coding	5-hydroxytryptamine (serotonin) receptor 1A [Source:MGI Symbol;Acc:MGI:96273]	-
cere	ENSMUSG00000025077	2.48839	1.16231	0.00025958	1.11989	0.00278736	up	up	Dclre1a	19	56529167	56548222	-	6384	protein_coding	DNA cross-link repair 1A [Source:MGI Symbol;Acc:MGI:1930042]	-
cere	ENSMUSG00000040420	5.13653	1.10079	1.74378e-06	1.11805	0.00109214	up	up	Cdh18	15	22549022	23474418	+	4554	protein_coding	cadherin 18 [Source:MGI Symbol;Acc:MGI:1344366]	-
cere	ENSMUSG00000117333	-0.068395	1.61385	0.01869	1.1177	0.025616	up	up	AC154486.3	17	22777217	22807736	-	1533	processed_pseudogene	C2H2 zinc finger protein pseudogene	-
cere	ENSMUSG00000027971	4.18187	1.1301	4.91686e-06	1.11759	0.00108547	up	up	Ndst4	3	125404076	125728899	+	11720	protein_coding	N-deacetylase/N-sulfotransferase (heparin glucosaminyl) 4 [Source:MGI Symbol;Acc:MGI:1932545]	-
cere	ENSMUSG00000028358	2.52575	1.0104	0.0235711	1.11587	0.0366907	up	up	Zfp618	4	62965573	63139708	+	9352	protein_coding	zinc finger protein 618 [Source:MGI Symbol;Acc:MGI:1919950]	-
cere	ENSMUSG00000033530	6.46569	1.11852	1.15077e-12	1.11586	2.56897e-05	up	up	Ttc7b	12	100300770	100520826	-	7320	protein_coding	tetratricopeptide repeat domain 7B [Source:MGI Symbol;Acc:MGI:2144724]	-
cere	ENSMUSG00000105189	-0.738124	1.54468	0.0348548	1.1151	0.0375704	up	up	Gm7774	5	126025941	126026473	-	533	processed_pseudogene	predicted gene 7774 [Source:MGI Symbol;Acc:MGI:3646056]	-
cere	ENSMUSG00000081738	2.5159	1.04156	0.0105791	1.11502	0.0179225	up	up	Hmgb1-ps2	X	146175942	146176577	+	636	processed_pseudogene	high mobility group box 1, pseudogene 2 [Source:MGI Symbol;Acc:MGI:3768537]	-
cere	ENSMUSG00000026131	8.6958	1.12068	1.90699e-10	1.11497	0.000104422	up	up	Dst	1	33908225	34308661	+	41155	protein_coding	dystonin [Source:MGI Symbol;Acc:MGI:104627]	-
cere	ENSMUSG00000027820	3.16892	1.03685	0.00642112	1.11482	0.0200804	up	up	Mme	3	63241537	63386030	+	11542	protein_coding	membrane metallo endopeptidase [Source:MGI Symbol;Acc:MGI:97004]	-
cere	ENSMUSG00000015599	6.80381	1.10782	1.6032e-08	1.11312	0.000313454	up	up	Ttbk1	17	46442448	46487675	-	14097	protein_coding	tau tubulin kinase 1 [Source:MGI Symbol;Acc:MGI:2147036]	-
cere	ENSMUSG00000037111	7.91588	1.11146	2.29181e-08	1.11285	0.00034736	up	up	Setd7	3	51515319	51560879	-	10813	protein_coding	SET domain containing (lysine methyltransferase) 7 [Source:MGI Symbol;Acc:MGI:1920501]	-
cere	ENSMUSG00000037622	6.00044	1.09778	9.56913e-10	1.11121	0.000152578	up	up	Wdtc1	4	133292459	133353481	-	4800	protein_coding	WD and tetratricopeptide repeats 1 [Source:MGI Symbol;Acc:MGI:2685541]	-
cere	ENSMUSG00000031016	4.87256	1.11084	7.70648e-09	1.10945	0.000186511	up	up	Wee1	7	110122046	110143286	+	3419	protein_coding	WEE 1 homolog 1 (S. pombe) [Source:MGI Symbol;Acc:MGI:103075]	-
cere	ENSMUSG00000082925	0.938852	1.11141	0.0322292	1.1091	0.0367963	up	up	Gm13135	4	147275976	147279096	+	3121	processed_pseudogene	predicted gene 13135 [Source:MGI Symbol;Acc:MGI:3650404]	-
cere	ENSMUSG00000049307	0.242772	1.20666	0.0204778	1.10784	0.0273521	up	up	Fut4	9	14748320	14752393	-	4074	protein_coding	fucosyltransferase 4 [Source:MGI Symbol;Acc:MGI:95594]	-
cere	ENSMUSG00000062393	3.24527	1.04521	0.0201623	1.10476	0.0386829	up	up	Dgkk	X	6779306	6948363	+	7158	protein_coding	diacylglycerol kinase kappa [Source:MGI Symbol;Acc:MGI:3580254]	-
cere	ENSMUSG00000025192	3.0174	1.13649	4.7592e-05	1.10474	0.00130541	up	up	Entpd7	19	43689672	43733697	+	8963	protein_coding	ectonucleoside triphosphate diphosphohydrolase 7 [Source:MGI Symbol;Acc:MGI:2135885]	-
cere	ENSMUSG00000018474	7.97046	1.10574	2.35951e-07	1.10372	0.000798595	up	up	Chd3	11	69343273	69369406	-	8443	protein_coding	chromodomain helicase DNA binding protein 3 [Source:MGI Symbol;Acc:MGI:1344395]	-
cere	ENSMUSG00000029671	0.429168	1.29342	0.0250351	1.10255	0.0381621	up	up	Wnt16	6	22288227	22298522	+	4360	protein_coding	wingless-type MMTV integration site family, member 16 [Source:MGI Symbol;Acc:MGI:2136018]	-
cere	ENSMUSG00000114251	1.98765	1.03944	0.0180886	1.10161	0.0243433	up	up	Tmed10-ps	13	35990861	35991520	-	660	processed_pseudogene	transmembrane p24 trafficking protein 10, pseudogene [Source:MGI Symbol;Acc:MGI:3782198]	-
cere	ENSMUSG00000048087	2.32438	1.01521	0.00999433	1.1015	0.0160823	up	up	Gm4737	16	46152985	46155077	-	2093	protein_coding	predicted gene 4737 [Source:MGI Symbol;Acc:MGI:3643647]	CSD
cere	ENSMUSG00000002489	7.11448	1.14148	1.75146e-05	1.10106	0.00447187	up	up	Tiam1	16	89787111	90143769	-	10048	protein_coding	T cell lymphoma invasion and metastasis 1 [Source:MGI Symbol;Acc:MGI:103306]	zf-C2H2
cere	ENSMUSG00000022197	4.25054	1.08505	1.63086e-05	1.10019	0.00144432	up	up	Pdzd2	15	12359711	12739924	-	18419	protein_coding	PDZ domain containing 2 [Source:MGI Symbol;Acc:MGI:1922394]	-
cere	ENSMUSG00000015605	4.41357	1.10496	4.39792e-07	1.09988	0.000452736	up	up	Srf	17	46548329	46556175	-	2893	protein_coding	serum response factor [Source:MGI Symbol;Acc:MGI:106658]	-
cere	ENSMUSG00000033569	6.15945	1.1052	2.94456e-09	1.09863	0.000233638	up	up	Adgrb3	1	25067476	25829707	-	18559	protein_coding	adhesion G protein-coupled receptor B3 [Source:MGI Symbol;Acc:MGI:2441837]	-
cere	ENSMUSG00000025656	7.72153	1.07962	7.67639e-09	1.09861	0.000197559	up	up	Arhgef9	X	95048935	95196856	-	8776	protein_coding	CDC42 guanine nucleotide exchange factor (GEF) 9 [Source:MGI Symbol;Acc:MGI:2442233]	-
cere	ENSMUSG00000022962	4.78551	1.09885	3.59598e-09	1.09773	0.000117193	up	up	Gart	16	91621186	91646952	-	5144	protein_coding	phosphoribosylglycinamide formyltransferase [Source:MGI Symbol;Acc:MGI:95654]	-
cere	ENSMUSG00000027674	6.93981	1.06857	2.78952e-05	1.09693	0.00303652	up	up	Pex5l	3	32949408	33143247	-	8846	protein_coding	peroxisomal biogenesis factor 5-like [Source:MGI Symbol;Acc:MGI:1916672]	-
cere	ENSMUSG00000021277	5.73028	1.0984	3.03754e-09	1.09682	0.000225535	up	up	Traf3	12	111166370	111267153	+	7350	protein_coding	TNF receptor-associated factor 3 [Source:MGI Symbol;Acc:MGI:108041]	-
cere	ENSMUSG00000021708	5.90983	1.0676	0.000233978	1.09669	0.00803232	up	up	Rasgrf2	13	91880400	92131656	-	9237	protein_coding	RAS protein-specific guanine nucleotide-releasing factor 2 [Source:MGI Symbol;Acc:MGI:109137]	-
cere	ENSMUSG00000020697	3.99762	1.09835	1.50265e-06	1.09631	0.000479452	up	up	Lig3	11	82781108	82804274	+	7284	protein_coding	ligase III, DNA, ATP-dependent [Source:MGI Symbol;Acc:MGI:109152]	-
cere	ENSMUSG00000022311	3.87956	1.10207	2.42454e-05	1.09603	0.00146816	up	up	Csmd3	15	47580637	48792063	-	16882	protein_coding	CUB and Sushi multiple domains 3 [Source:MGI Symbol;Acc:MGI:2386403]	-
cere	ENSMUSG00000036760	6.58094	1.07913	8.68866e-07	1.09603	0.000879831	up	up	Kcnk9	15	72501089	72546340	-	12300	protein_coding	potassium channel, subfamily K, member 9 [Source:MGI Symbol;Acc:MGI:3521816]	-
cere	ENSMUSG00000041992	5.91756	1.06804	1.14647e-05	1.09577	0.00221951	up	up	Rapgef5	12	117516479	117759737	+	12785	protein_coding	Rap guanine nucleotide exchange factor (GEF) 5 [Source:MGI Symbol;Acc:MGI:2444365]	-
cere	ENSMUSG00000070729	2.5904	1.01512	0.00516766	1.09486	0.0107406	up	up	Gm12966	4	129899093	129899902	+	810	processed_pseudogene	predicted gene 12966 [Source:MGI Symbol;Acc:MGI:3652043]	-
cere	ENSMUSG00000021671	5.14055	1.10153	4.44365e-10	1.09403	9.33067e-05	up	up	Poc5	13	96388294	96417737	+	6251	protein_coding	POC5 centriolar protein [Source:MGI Symbol;Acc:MGI:1914713]	-
cere	ENSMUSG00000021852	2.55042	1.10162	0.00199611	1.09381	0.00975352	up	up	Slc35f4	14	49298519	49526046	-	6559	protein_coding	solute carrier family 35, member F4 [Source:MGI Symbol;Acc:MGI:1922538]	-
cere	ENSMUSG00000009734	0.17633	1.309	0.0122962	1.0935	0.0183947	up	up	Pou6f2	13	18121098	18397686	-	6985	protein_coding	POU domain, class 6, transcription factor 2 [Source:MGI Symbol;Acc:MGI:2443631]	-
cere	ENSMUSG00000036777	6.78401	1.03906	0.000178745	1.0931	0.00581962	up	up	Anln	9	22332012	22389188	-	9063	protein_coding	anillin, actin binding protein [Source:MGI Symbol;Acc:MGI:1920174]	-
cere	ENSMUSG00000034636	7.44307	1.08761	5.87739e-11	1.09257	5.17922e-05	up	up	Zyg11b	4	108229724	108301096	-	9046	protein_coding	zyg-ll family member B, cell cycle regulator [Source:MGI Symbol;Acc:MGI:2685277]	-
cere	ENSMUSG00000044022	1.4938	1.12361	0.00882262	1.08964	0.0158712	up	up	Pcdhb21	18	37513621	37518325	+	4705	protein_coding	protocadherin beta 21 [Source:MGI Symbol;Acc:MGI:2136759]	-
cere	ENSMUSG00000038264	7.47664	1.0827	2.62888e-09	1.08943	0.000167492	up	up	Sema7a	9	57940112	57962865	+	3298	protein_coding	sema domain, immunoglobulin domain (Ig), and GPI membrane anchor, (semaphorin) 7A [Source:MGI Symbol;Acc:MGI:1306826]	-
cere	ENSMUSG00000040703	2.9578	1.11357	8.99272e-05	1.08839	0.00186045	up	up	Cyp2s1	7	25802475	25816913	-	4938	protein_coding	cytochrome P450, family 2, subfamily s, polypeptide 1 [Source:MGI Symbol;Acc:MGI:1921384]	-
cere	ENSMUSG00000010067	2.9973	1.12098	2.14613e-05	1.08831	0.00084662	up	up	Rassf1	9	107551555	107562267	+	5845	protein_coding	Ras association (RalGDS/AF-6) domain family member 1 [Source:MGI Symbol;Acc:MGI:1928386]	-
cere	ENSMUSG00000031540	6.52321	1.09544	7.52023e-08	1.08708	0.000518711	up	up	Kat6a	8	22859535	22943259	+	9180	protein_coding	K(lysine) acetyltransferase 6A [Source:MGI Symbol;Acc:MGI:2442415]	-
cere	ENSMUSG00000028696	3.18861	1.09496	4.51206e-05	1.08572	0.00129966	up	up	Ipp	4	116507549	116538243	+	2126	protein_coding	IAP promoted placental gene [Source:MGI Symbol;Acc:MGI:96581]	-
cere	ENSMUSG00000032908	6.32931	1.06228	9.14895e-08	1.08538	0.0004377	up	up	Sgpp2	1	78310345	78420289	+	4002	protein_coding	sphingosine-1-phosphate phosphotase 2 [Source:MGI Symbol;Acc:MGI:3589109]	-
cere	ENSMUSG00000026675	4.64154	1.04107	7.10047e-05	1.08513	0.00321222	up	up	Hsd17b7	1	169949535	169969241	-	5104	protein_coding	hydroxysteroid (17-beta) dehydrogenase 7 [Source:MGI Symbol;Acc:MGI:1330808]	-
cere	ENSMUSG00000044788	6.47249	1.07419	1.60439e-08	1.08502	0.000302321	up	up	Fads6	11	115279622	115297663	-	6653	protein_coding	fatty acid desaturase domain family, member 6 [Source:MGI Symbol;Acc:MGI:3039592]	-
cere	ENSMUSG00000039539	0.720986	1.26495	0.0142069	1.08396	0.0277057	up	up	Sgcz	8	37522298	38661508	-	3027	protein_coding	sarcoglycan zeta [Source:MGI Symbol;Acc:MGI:2388820]	-
cere	ENSMUSG00000025743	7.95429	1.04799	1.41389e-06	1.08371	0.000854835	up	up	Sdc3	4	130792537	130826319	+	5989	protein_coding	syndecan 3 [Source:MGI Symbol;Acc:MGI:1349163]	-
cere	ENSMUSG00000057637	5.96485	1.10078	6.91858e-09	1.08256	0.000298641	up	up	Prdm2	4	143107391	143212995	-	7420	protein_coding	PR domain containing 2, with ZNF domain [Source:MGI Symbol;Acc:MGI:107628]	-
cere	ENSMUSG00000048814	7.44704	1.06266	6.2739e-09	1.08206	0.000174385	up	up	Lonrf2	1	38793645	38836711	-	7506	protein_coding	LON peptidase N-terminal domain and ring finger 2 [Source:MGI Symbol;Acc:MGI:1920209]	-
cere	ENSMUSG00000062526	3.38242	1.12249	6.68776e-05	1.08154	0.00201381	up	up	Mppe1	18	67225530	67245830	-	2007	protein_coding	metallophosphoesterase 1 [Source:MGI Symbol;Acc:MGI:2661311]	-
cere	ENSMUSG00000038894	6.53827	1.04212	6.48049e-07	1.08076	0.000668393	up	up	Irs2	8	10984681	11008458	-	6323	protein_coding	insulin receptor substrate 2 [Source:MGI Symbol;Acc:MGI:109334]	-
cere	ENSMUSG00000097236	0.0162716	1.26299	0.0376552	1.08071	0.0448459	up	up	4831440E17Rik	5	25499067	25501541	+	1028	lincRNA	RIKEN cDNA 4831440E17 gene [Source:MGI Symbol;Acc:MGI:2445144]	-
cere	ENSMUSG00000069089	4.03005	1.09922	2.57123e-07	1.08011	0.000213815	up	up	Cdk7	13	100702631	100730939	-	3706	protein_coding	cyclin-dependent kinase 7 [Source:MGI Symbol;Acc:MGI:102956]	-
cere	ENSMUSG00000024556	4.53482	1.06098	7.17639e-06	1.07989	0.00128729	up	up	Me2	18	73770040	73815392	-	2455	protein_coding	malic enzyme 2, NAD(+)-dependent, mitochondrial [Source:MGI Symbol;Acc:MGI:2147351]	-
cere	ENSMUSG00000029516	5.9379	1.0826	5.16464e-09	1.07956	0.000248732	up	up	Cit	5	115845278	116008947	+	16417	protein_coding	citron [Source:MGI Symbol;Acc:MGI:105313]	-
cere	ENSMUSG00000025332	6.12965	1.06849	2.9466e-07	1.07847	0.000787136	up	up	Kdm5c	X	152233020	152274535	+	7110	protein_coding	lysine (K)-specific demethylase 5C [Source:MGI Symbol;Acc:MGI:99781]	-
cere	ENSMUSG00000064105	5.18722	1.08576	4.49558e-09	1.07749	0.000188756	up	up	Cnnm2	19	46761596	46878795	+	3558	protein_coding	cyclin M2 [Source:MGI Symbol;Acc:MGI:2151054]	zf-C2H2
cere	ENSMUSG00000044791	6.04698	1.06749	1.33711e-06	1.07718	0.00113225	up	up	Setd2	9	110532597	110618633	+	10754	protein_coding	SET domain containing 2 [Source:MGI Symbol;Acc:MGI:1918177]	-
cere	ENSMUSG00000000532	6.41139	1.06429	1.12451e-08	1.07654	0.000243847	up	up	Acvr1b	15	101174067	101213684	+	4418	protein_coding	activin A receptor, type 1B [Source:MGI Symbol;Acc:MGI:1338944]	-
cere	ENSMUSG00000036676	4.12047	1.08206	1.76287e-06	1.07561	0.000507494	up	up	Tmtc3	10	100443902	100487350	-	8939	protein_coding	transmembrane and tetratricopeptide repeat containing 3 [Source:MGI Symbol;Acc:MGI:3036255]	-
cere	ENSMUSG00000029640	5.73635	1.01548	2.65376e-05	1.07503	0.0021955	up	up	Usp12	5	146734809	146795006	-	4639	protein_coding	ubiquitin specific peptidase 12 [Source:MGI Symbol;Acc:MGI:1270128]	-
cere	ENSMUSG00000024548	4.92516	1.10722	0.000224755	1.07467	0.00857253	up	up	Setbp1	18	78750380	79109391	-	9953	protein_coding	SET binding protein 1 [Source:MGI Symbol;Acc:MGI:1933199]	-
cere	ENSMUSG00000020696	4.20261	1.04999	6.89661e-05	1.07455	0.0023365	up	up	Rffl	11	82802449	82871210	-	5922	protein_coding	ring finger and FYVE like domain containing protein [Source:MGI Symbol;Acc:MGI:1914588]	-
cere	ENSMUSG00000030000	7.1999	1.05904	7.247e-08	1.07448	0.000374554	up	up	Add2	6	86028681	86124409	+	10139	protein_coding	adducin 2 (beta) [Source:MGI Symbol;Acc:MGI:87919]	-
cere	ENSMUSG00000020709	1.48416	1.03036	0.020481	1.07428	0.0233365	up	up	Adap2	11	80154105	80178958	+	1785	protein_coding	ArfGAP with dual PH domains 2 [Source:MGI Symbol;Acc:MGI:2663075]	zf-C2H2
cere	ENSMUSG00000097039	2.26934	1.10363	0.00282436	1.07428	0.0104608	up	up	Pvt1	15	62037986	62378096	+	6996	lincRNA	Pvt1 oncogene [Source:MGI Symbol;Acc:MGI:97824]	-
cere	ENSMUSG00000051413	3.22309	1.10103	0.000138166	1.07314	0.00263641	up	up	Plagl2	2	153227759	153241426	-	5735	protein_coding	pleiomorphic adenoma gene-like 2 [Source:MGI Symbol;Acc:MGI:1933165]	-
cere	ENSMUSG00000057914	5.13295	1.08063	9.04336e-10	1.07285	9.42221e-05	up	up	Cacnb2	2	14603088	14987908	+	13228	protein_coding	calcium channel, voltage-dependent, beta 2 subunit [Source:MGI Symbol;Acc:MGI:894644]	-
cere	ENSMUSG00000055761	0.49551	1.29237	0.0236683	1.07251	0.0321119	up	up	Nkain3	4	20118874	20778866	-	6942	protein_coding	Na+/K+ transporting ATPase interacting 3 [Source:MGI Symbol;Acc:MGI:2444830]	-
cere	ENSMUSG00000024436	3.02806	1.07208	0.00175046	1.0725	0.00966586	up	up	Mrps18b	17	35910379	35916389	-	2089	protein_coding	mitochondrial ribosomal protein S18B [Source:MGI Symbol;Acc:MGI:1914223]	-
cere	ENSMUSG00000022883	5.14533	1.00694	7.55763e-05	1.07213	0.00366303	up	up	Robo1	16	72308306	73046095	+	16511	protein_coding	roundabout guidance receptor 1 [Source:MGI Symbol;Acc:MGI:1274781]	-
cere	ENSMUSG00000038578	2.14158	1.12591	0.00408492	1.07137	0.016288	up	up	Susd1	4	59314683	59438633	-	4766	protein_coding	sushi domain containing 1 [Source:MGI Symbol;Acc:MGI:3651543]	-
cere	ENSMUSG00000054611	6.37109	1.0634	4.15888e-09	1.0713	0.000188756	up	up	Kdm2a	19	4314419	4398285	-	14294	protein_coding	lysine (K)-specific demethylase 2A [Source:MGI Symbol;Acc:MGI:1354736]	-
cere	ENSMUSG00000033615	9.53267	1.04278	1.20883e-05	1.07075	0.00211883	up	up	Cplx1	5	108518554	108550024	-	2189	protein_coding	complexin 1 [Source:MGI Symbol;Acc:MGI:104727]	-
cere	ENSMUSG00000050973	2.86204	1.06558	0.00107831	1.07053	0.00673923	up	up	Gdpgp1	7	80232865	80242061	+	4189	protein_coding	GDP-D-glucose phosphorylase 1 [Source:MGI Symbol;Acc:MGI:2443429]	-
cere	ENSMUSG00000059495	7.41715	1.07464	1.69138e-10	1.07007	6.71122e-05	up	up	Arhgef12	9	42963842	43107239	-	13620	protein_coding	Rho guanine nucleotide exchange factor (GEF) 12 [Source:MGI Symbol;Acc:MGI:1916882]	-
cere	ENSMUSG00000037896	4.57964	1.07787	3.43336e-08	1.06962	0.000188756	up	up	Rcor1	12	111039351	111115901	+	5684	protein_coding	REST corepressor 1 [Source:MGI Symbol;Acc:MGI:106340]	-
cere	ENSMUSG00000102615	1.17514	1.17179	0.00518578	1.06876	0.0129944	up	up	Gm37844	8	15024326	15028422	-	4097	TEC	predicted gene, 37844 [Source:MGI Symbol;Acc:MGI:5611072]	-
cere	ENSMUSG00000026842	5.78077	1.07253	6.98362e-11	1.06862	6.70839e-05	up	up	Abl1	2	31688376	31804227	+	11596	protein_coding	c-abl oncogene 1, non-receptor tyrosine kinase [Source:MGI Symbol;Acc:MGI:87859]	-
cere	ENSMUSG00000022723	3.69784	1.06996	1.0236e-05	1.06784	0.00078882	up	up	Crybg3	16	59490775	59600979	-	12711	protein_coding	beta-gamma crystallin domain containing 3 [Source:MGI Symbol;Acc:MGI:2676311]	-
cere	ENSMUSG00000051111	7.43122	1.02288	0.000249977	1.0664	0.00617114	up	up	Sv2c	13	95954594	96132577	-	9700	protein_coding	synaptic vesicle glycoprotein 2c [Source:MGI Symbol;Acc:MGI:1922459]	-
cere	ENSMUSG00000070407	1.64354	1.09935	0.0201834	1.06588	0.039714	up	up	Hs3st3b1	11	63885792	63922290	-	4911	protein_coding	heparan sulfate (glucosamine) 3-O-sulfotransferase 3B1 [Source:MGI Symbol;Acc:MGI:1333853]	-
cere	ENSMUSG00000002266	2.73266	1.06429	0.000563299	1.0657	0.00399906	up	up	Zim1	7	6671269	6696450	-	8086	protein_coding	zinc finger, imprinted 1 [Source:MGI Symbol;Acc:MGI:1341879]	-
cere	ENSMUSG00000027201	5.54055	1.06772	7.78794e-09	1.06418	0.000251297	up	up	Myef2	2	125084628	125123661	-	5936	protein_coding	myelin basic protein expression factor 2, repressor [Source:MGI Symbol;Acc:MGI:104592]	-
cere	ENSMUSG00000039741	4.64442	1.06628	2.34359e-05	1.06366	0.00241461	up	up	Bahcc1	11	120232947	120292296	+	11118	protein_coding	BAH domain and coiled-coil containing 1 [Source:MGI Symbol;Acc:MGI:2679272]	-
cere	ENSMUSG00000048240	4.98899	1.05404	7.65173e-08	1.06314	0.000331563	up	up	Gng7	10	80948624	81014945	-	3786	protein_coding	guanine nucleotide binding protein (G protein), gamma 7 [Source:MGI Symbol;Acc:MGI:95787]	-
cere	ENSMUSG00000049191	4.60867	1.02583	2.75755e-05	1.0629	0.00171935	up	up	Rtl5	X	102066544	102071304	-	4761	protein_coding	retrotransposon Gag like 5 [Source:MGI Symbol;Acc:MGI:3045324]	-
cere	ENSMUSG00000032743	3.96715	1.05757	7.67814e-06	1.06098	0.000763875	up	up	D430042O09Rik	7	125707888	125874793	+	17086	protein_coding	RIKEN cDNA D430042O09 gene [Source:MGI Symbol;Acc:MGI:2442760]	-
cere	ENSMUSG00000026156	3.22227	1.03872	0.000178284	1.05911	0.00237757	up	up	B3gat2	1	23761753	23849158	+	6203	protein_coding	beta-1,3-glucuronyltransferase 2 (glucuronosyltransferase S) [Source:MGI Symbol;Acc:MGI:2389490]	-
cere	ENSMUSG00000003518	6.73623	1.02064	7.80625e-07	1.05822	0.000623312	up	up	Dusp3	11	101971143	101987013	-	4682	protein_coding	dual specificity phosphatase 3 (vaccinia virus phosphatase VH1-related) [Source:MGI Symbol;Acc:MGI:1919599]	-
cere	ENSMUSG00000050663	4.87454	1.08061	9.36763e-05	1.05789	0.00536272	up	up	Trhde	10	114398823	114802307	-	8065	protein_coding	TRH-degrading enzyme [Source:MGI Symbol;Acc:MGI:2384311]	-
cere	ENSMUSG00000015968	4.68501	1.07766	5.2311e-06	1.05725	0.00142523	up	up	Cacna1d	14	30039939	30491455	-	12621	protein_coding	calcium channel, voltage-dependent, L type, alpha 1D subunit [Source:MGI Symbol;Acc:MGI:88293]	-
cere	ENSMUSG00000051335	7.09215	1.05824	4.59474e-07	1.057	0.000803621	up	up	Gfod1	13	43195245	43304172	-	7208	protein_coding	glucose-fructose oxidoreductase domain containing 1 [Source:MGI Symbol;Acc:MGI:2145304]	-
cere	ENSMUSG00000072640	5.48343	1.05329	2.8258e-09	1.05628	0.000168639	up	up	Lyrm9	11	78826584	78846870	+	8146	protein_coding	LYR motif containing 9 [Source:MGI Symbol;Acc:MGI:1913524]	-
cere	ENSMUSG00000032637	6.12786	1.0287	2.28355e-07	1.05549	0.000573864	up	up	Atxn2l	7	126491708	126503437	-	4782	protein_coding	ataxin 2-like [Source:MGI Symbol;Acc:MGI:2446242]	-
cere	ENSMUSG00000046743	2.62184	1.05669	0.000704971	1.05512	0.00462427	up	up	Fat4	3	38886940	39011985	+	17165	protein_coding	FAT atypical cadherin 4 [Source:MGI Symbol;Acc:MGI:3045256]	-
cere	ENSMUSG00000005674	4.05901	1.04584	1.73375e-05	1.05431	0.00112552	up	up	Tomm40l	1	171216011	171222514	-	5135	protein_coding	translocase of outer mitochondrial membrane 40-like [Source:MGI Symbol;Acc:MGI:3589112]	-
cere	ENSMUSG00000028518	4.70246	1.02704	0.00011093	1.05272	0.00416463	up	up	Prkaa2	4	105029874	105109890	-	7969	protein_coding	protein kinase, AMP-activated, alpha 2 catalytic subunit [Source:MGI Symbol;Acc:MGI:1336173]	-
cere	ENSMUSG00000011752	8.26723	1.03945	1.38686e-08	1.05256	0.000213047	up	up	Pgam1	19	41911871	41918664	+	1831	protein_coding	phosphoglycerate mutase 1 [Source:MGI Symbol;Acc:MGI:97552]	zf-C2H2
cere	ENSMUSG00000059013	4.55447	1.057	2.89529e-08	1.05182	0.00016814	up	up	Sh2d3c	2	32721055	32755512	+	5233	protein_coding	SH2 domain containing 3C [Source:MGI Symbol;Acc:MGI:1351631]	zf-C2H2
cere	ENSMUSG00000051375	5.70006	1.05493	8.45613e-07	1.05135	0.0010257	up	up	Pcdh1	18	38185914	38212053	-	8797	protein_coding	protocadherin 1 [Source:MGI Symbol;Acc:MGI:104692]	zf-C2H2
cere	ENSMUSG00000041797	3.32879	1.00746	0.00150734	1.05127	0.0085761	up	up	Abca9	11	110100749	110168196	-	8048	protein_coding	ATP-binding cassette, sub-family A (ABC1), member 9 [Source:MGI Symbol;Acc:MGI:2386796]	-
cere	ENSMUSG00000049556	5.59378	1.0588	5.79165e-07	1.04974	0.0010096	up	up	Lingo1	9	56618475	56796468	-	4715	protein_coding	leucine rich repeat and Ig domain containing 1 [Source:MGI Symbol;Acc:MGI:1915522]	-
cere	ENSMUSG00000020183	4.65822	1.01324	0.000325658	1.04844	0.00627545	up	up	Cpm	10	117629500	117687352	+	5964	protein_coding	carboxypeptidase M [Source:MGI Symbol;Acc:MGI:1917824]	-
cere	ENSMUSG00000027947	2.37666	1.06687	0.000787596	1.04817	0.00424646	up	up	Il6ra	3	89864059	89913196	-	8642	protein_coding	interleukin 6 receptor, alpha [Source:MGI Symbol;Acc:MGI:105304]	-
cere	ENSMUSG00000095403	0.734895	1.25247	0.00847396	1.04772	0.0168707	up	up	Gm21092	8	20567597	20582771	+	955	unprocessed_pseudogene	predicted gene, 21092 [Source:MGI Symbol;Acc:MGI:5434447]	-
cere	ENSMUSG00000024472	6.75121	1.0276	2.4947e-08	1.04595	0.000235782	up	up	Dcp2	18	44380502	44424969	+	8702	protein_coding	decapping mRNA 2 [Source:MGI Symbol;Acc:MGI:1917890]	-
cere	ENSMUSG00000022096	6.36589	1.03179	5.85516e-07	1.04582	0.000832416	up	up	Hr	14	70552212	70573548	+	6919	protein_coding	hairless [Source:MGI Symbol;Acc:MGI:96223]	-
cere	ENSMUSG00000018076	5.72167	1.05537	7.52383e-09	1.04559	0.000247916	up	up	Med13l	5	118560679	118765438	+	15427	protein_coding	mediator complex subunit 13-like [Source:MGI Symbol;Acc:MGI:2670178]	-
cere	ENSMUSG00000024553	0.486631	1.15624	0.0224246	1.04471	0.0336565	up	up	Galr1	18	82392496	82406777	-	2871	protein_coding	galanin receptor 1 [Source:MGI Symbol;Acc:MGI:1096364]	-
cere	ENSMUSG00000018001	5.77629	1.05437	3.8539e-09	1.04465	0.000201633	up	up	Cyth3	5	143622447	143710250	+	9437	protein_coding	cytohesin 3 [Source:MGI Symbol;Acc:MGI:1335107]	-
cere	ENSMUSG00000035735	5.99303	1.06137	2.16854e-07	1.04465	0.000758456	up	up	Dagla	19	10245265	10304877	-	5747	protein_coding	diacylglycerol lipase, alpha [Source:MGI Symbol;Acc:MGI:2677061]	-
cere	ENSMUSG00000053164	0.770412	1.06606	0.0397321	1.04418	0.0372481	up	up	Gpr21	2	37516332	37520603	+	3733	protein_coding	G protein-coupled receptor 21 [Source:MGI Symbol;Acc:MGI:2441890]	-
cere	ENSMUSG00000075318	7.66929	1.08762	3.35573e-06	1.04415	0.00220101	up	up	Scn2a	2	65620771	65767447	+	12732	protein_coding	sodium channel, voltage-gated, type II, alpha [Source:MGI Symbol;Acc:MGI:98248]	-
cere	ENSMUSG00000031918	6.24226	1.02236	2.50337e-07	1.04409	0.000506457	up	up	Mtmr2	9	13748410	13806481	+	4913	protein_coding	myotubularin related protein 2 [Source:MGI Symbol;Acc:MGI:1924366]	-
cere	ENSMUSG00000020495	4.00581	1.06364	1.97818e-06	1.04311	0.000401529	up	up	Smg8	11	87077732	87086774	-	3218	protein_coding	smg-8 homolog, nonsense mediated mRNA decay factor (C. elegans) [Source:MGI Symbol;Acc:MGI:1921383]	-
cere	ENSMUSG00000020431	9.90899	1.13255	0.000156118	1.04231	0.0144271	up	up	Adcy1	11	7063489	7178506	+	12522	protein_coding	adenylate cyclase 1 [Source:MGI Symbol;Acc:MGI:99677]	-
cere	ENSMUSG00000038319	6.4738	1.03085	5.94328e-05	1.03945	0.00436735	up	up	Kcnh2	5	24319589	24351604	-	4845	protein_coding	potassium voltage-gated channel, subfamily H (eag-related), member 2 [Source:MGI Symbol;Acc:MGI:1341722]	-
cere	ENSMUSG00000034220	6.08294	1.02465	5.80551e-08	1.03828	0.000365165	up	up	Gpc1	1	92831645	92860779	+	5159	protein_coding	glypican 1 [Source:MGI Symbol;Acc:MGI:1194891]	-
cere	ENSMUSG00000095407	3.20972	1.05932	0.000169013	1.03742	0.00272504	up	up	Tmem200c	17	68826623	68843139	+	3406	protein_coding	transmembrane protein 200C [Source:MGI Symbol;Acc:MGI:3646281]	-
cere	ENSMUSG00000041642	5.04954	1.03387	5.03216e-07	1.03717	0.000611699	up	up	Kif21b	1	136131389	136177998	+	12184	protein_coding	kinesin family member 21B [Source:MGI Symbol;Acc:MGI:109234]	-
cere	ENSMUSG00000005198	6.05087	1.04504	8.9948e-08	1.03663	0.000498956	up	up	Polr2a	11	69733997	69758637	-	7067	protein_coding	polymerase (RNA) II (DNA directed) polypeptide A [Source:MGI Symbol;Acc:MGI:98086]	-
cere	ENSMUSG00000040213	2.80819	1.05563	9.90137e-05	1.03428	0.00136227	up	up	Kyat3	3	142701051	142746870	+	9518	protein_coding	kynurenine aminotransferase 3 [Source:MGI Symbol;Acc:MGI:2677849]	-
cere	ENSMUSG00000030411	4.76979	1.03746	5.96392e-07	1.03423	0.000506457	up	up	Nova2	7	18925888	18965319	+	8372	protein_coding	neuro-oncological ventral antigen 2 [Source:MGI Symbol;Acc:MGI:104296]	-
cere	ENSMUSG00000102428	3.77387	1.09243	0.00064481	1.03251	0.0100935	up	up	Pcdhga12	18	37765580	37841873	+	6664	protein_coding	protocadherin gamma subfamily A, 12 [Source:MGI Symbol;Acc:MGI:1935229]	-
cere	ENSMUSG00000020023	6.34143	1.00368	2.11118e-06	1.03248	0.00102591	up	up	Tmcc3	10	94311949	94590956	+	7153	protein_coding	transmembrane and coiled coil domains 3 [Source:MGI Symbol;Acc:MGI:2442900]	-
cere	ENSMUSG00000062232	6.27567	1.01405	4.10475e-08	1.03135	0.000288198	up	up	Rapgef2	3	79062516	79286517	-	14051	protein_coding	Rap guanine nucleotide exchange factor (GEF) 2 [Source:MGI Symbol;Acc:MGI:2659071]	-
cere	ENSMUSG00000030972	1.42184	1.08922	0.00741728	1.03134	0.016053	up	up	Acsm5	7	119519463	119545551	+	3799	protein_coding	acyl-CoA synthetase medium-chain family member 5 [Source:MGI Symbol;Acc:MGI:2444086]	-
cere	ENSMUSG00000023050	6.34753	1.0088	4.34732e-07	1.03118	0.000624323	up	up	Map3k12	15	102497646	102517064	-	8989	protein_coding	mitogen-activated protein kinase kinase kinase 12 [Source:MGI Symbol;Acc:MGI:1346881]	-
cere	ENSMUSG00000094090	1.12329	1.05313	0.0196211	1.03078	0.031113	up	up	Gm8494	5	146574888	146576120	+	1233	processed_pseudogene	predicted gene 8494 [Source:MGI Symbol;Acc:MGI:3645114]	-
cere	ENSMUSG00000066151	4.936	1.01733	3.32926e-07	1.03047	0.000397879	up	up	Fkbp15	4	62300342	62360548	-	7515	protein_coding	FK506 binding protein 15 [Source:MGI Symbol;Acc:MGI:2444782]	-
cere	ENSMUSG00000054843	6.12398	1.03454	2.37717e-10	1.03012	7.41077e-05	up	up	Atrnl1	19	57611034	58133338	+	6581	protein_coding	attractin like 1 [Source:MGI Symbol;Acc:MGI:2147749]	-
cere	ENSMUSG00000029192	6.06145	1.01064	1.40399e-07	1.02963	0.000440544	up	up	Tbc1d14	5	36490604	36593276	-	9802	protein_coding	TBC1 domain family, member 14 [Source:MGI Symbol;Acc:MGI:1098708]	-
cere	ENSMUSG00000026469	6.74173	1.01046	3.83126e-08	1.02871	0.000250426	up	up	Xpr1	1	155275701	155417415	-	17880	protein_coding	xenotropic and polytropic retrovirus receptor 1 [Source:MGI Symbol;Acc:MGI:97932]	-
cere	ENSMUSG00000049764	4.67021	1.04004	3.71849e-06	1.02821	0.00108547	up	up	Zfp280b	10	76032650	76043234	+	5224	protein_coding	zinc finger protein 280B [Source:MGI Symbol;Acc:MGI:1927865]	-
cere	ENSMUSG00000036461	3.0142	1.05315	5.37896e-05	1.02684	0.000969867	up	up	Elf1	14	79481194	79582494	+	6737	protein_coding	E74-like factor 1 [Source:MGI Symbol;Acc:MGI:107180]	-
cere	ENSMUSG00000074259	0.438695	1.20187	0.0214524	1.02676	0.0265143	up	up	Gramd2	9	59680144	59718874	+	6138	protein_coding	GRAM domain containing 2 [Source:MGI Symbol;Acc:MGI:3528937]	-
cere	ENSMUSG00000025813	4.60648	1.00025	4.04896e-05	1.02667	0.00228518	up	up	Homer2	7	81600481	81707527	-	12621	protein_coding	homer scaffolding protein 2 [Source:MGI Symbol;Acc:MGI:1347354]	-
cere	ENSMUSG00000049411	2.99082	1.01038	0.000512819	1.02483	0.00360326	up	up	Tmem241	18	11964450	12121537	-	4514	protein_coding	transmembrane protein 241 [Source:MGI Symbol;Acc:MGI:2442435]	-
cere	ENSMUSG00000027710	5.13929	1.02501	1.55665e-09	1.02439	8.69042e-05	up	up	Acad9	3	36065979	36092853	+	8192	protein_coding	acyl-Coenzyme A dehydrogenase family, member 9 [Source:MGI Symbol;Acc:MGI:1914272]	-
cere	ENSMUSG00000031139	3.79363	1.02574	0.000256857	1.02314	0.00403782	up	up	Mcf2	X	60055956	60179089	-	4502	protein_coding	mcf.2 transforming sequence [Source:MGI Symbol;Acc:MGI:96932]	-
cere	ENSMUSG00000047875	2.2985	1.06113	0.000402614	1.02298	0.00217208	up	up	Gpr157	4	150087365	150105927	+	4900	protein_coding	G protein-coupled receptor 157 [Source:MGI Symbol;Acc:MGI:2442046]	-
cere	ENSMUSG00000031026	5.25238	1.02391	1.09875e-09	1.02213	8.18155e-05	up	up	Trim66	7	109449006	109508134	-	10125	protein_coding	tripartite motif-containing 66 [Source:MGI Symbol;Acc:MGI:2152406]	-
cere	ENSMUSG00000027340	7.25286	1.00822	7.2447e-09	1.02208	0.000140502	up	up	Slc23a2	2	132052496	132145108	-	7951	protein_coding	solute carrier family 23 (nucleobase transporters), member 2 [Source:MGI Symbol;Acc:MGI:1859682]	-
cere	ENSMUSG00000051910	3.5236	1.0365	3.70664e-05	1.02163	0.00101012	up	up	Sox6	7	115470872	116038796	-	14832	protein_coding	SRY (sex determining region Y)-box 6 [Source:MGI Symbol;Acc:MGI:98368]	-
cere	ENSMUSG00000015970	2.88375	1.01603	0.00151459	1.02066	0.00676755	up	up	Chdh	14	30009023	30040527	+	6217	protein_coding	choline dehydrogenase [Source:MGI Symbol;Acc:MGI:1860776]	-
cere	ENSMUSG00000063568	3.62918	1.03224	5.47185e-05	1.01622	0.00157125	up	up	Jazf1	6	52768797	53068631	-	2536	protein_coding	JAZF zinc finger 1 [Source:MGI Symbol;Acc:MGI:2141450]	-
cere	ENSMUSG00000015484	2.53167	1.0107	0.0274509	1.01486	0.0457258	up	up	Fam163a	1	156075966	156205026	-	3882	protein_coding	family with sequence similarity 163, member A [Source:MGI Symbol;Acc:MGI:3618859]	-
cere	ENSMUSG00000026490	8.16188	1.0117	4.81106e-10	1.01425	6.67213e-05	up	up	Cdc42bpa	1	179960472	180165603	+	21522	protein_coding	CDC42 binding protein kinase alpha [Source:MGI Symbol;Acc:MGI:2441841]	-
cere	ENSMUSG00000073664	5.07823	1.00638	5.04602e-06	1.01381	0.0012379	up	up	Nbeal1	1	60180599	60338328	+	28441	protein_coding	neurobeachin like 1 [Source:MGI Symbol;Acc:MGI:2444343]	-
cere	ENSMUSG00000019726	6.16582	1.03713	8.58446e-07	1.01273	0.00118736	up	up	Lyst	13	13590397	13778803	+	17459	protein_coding	lysosomal trafficking regulator [Source:MGI Symbol;Acc:MGI:107448]	-
cere	ENSMUSG00000074818	2.41482	1.03938	0.00130438	1.01269	0.00604495	up	up	Pdzd7	19	45026906	45046614	-	4089	protein_coding	PDZ domain containing 7 [Source:MGI Symbol;Acc:MGI:3608325]	-
cere	ENSMUSG00000021221	4.10947	1.06487	7.84302e-05	1.0114	0.00353504	up	up	Dpf3	12	83213745	83487716	-	4225	protein_coding	D4, zinc and double PHD fingers, family 3 [Source:MGI Symbol;Acc:MGI:1917377]	-
cere	ENSMUSG00000070565	5.67255	1.01047	3.96602e-10	1.01121	7.463e-05	up	up	Rasal2	1	157135182	157412595	-	13740	protein_coding	RAS protein activator like 2 [Source:MGI Symbol;Acc:MGI:2443881]	-
cere	ENSMUSG00000050640	5.12578	1.01259	4.55808e-06	1.0108	0.00136227	up	up	Tmem150c	5	100077872	100159808	-	5555	protein_coding	transmembrane protein 150C [Source:MGI Symbol;Acc:MGI:3041258]	-
cere	ENSMUSG00000000120	3.10311	1.04632	0.000777372	1.00999	0.00654568	up	up	Ngfr	11	95568818	95587735	-	3446	protein_coding	nerve growth factor receptor (TNFR superfamily, member 16) [Source:MGI Symbol;Acc:MGI:97323]	-
cere	ENSMUSG00000026825	9.73618	1.00476	4.44365e-10	1.00897	0.000111222	up	up	Dnm1	2	32308471	32353338	-	5249	protein_coding	dynamin 1 [Source:MGI Symbol;Acc:MGI:107384]	-
cere	ENSMUSG00000029361	6.3732	1.01502	2.02106e-08	1.00702	0.000252132	up	up	Nos1	5	117781032	117958840	+	11151	protein_coding	nitric oxide synthase 1, neuronal [Source:MGI Symbol;Acc:MGI:97360]	-
cere	ENSMUSG00000037270	6.77843	1.01089	1.8531e-08	1.0037	0.000227263	up	up	4932438A13Rik	3	36863104	37053033	+	32279	protein_coding	RIKEN cDNA 4932438A13 gene [Source:MGI Symbol;Acc:MGI:2444631]	-
cere	ENSMUSG00000055480	2.4113	1.03409	0.000817735	1.00363	0.0030756	up	up	Zfp458	13	67254918	67278466	-	8103	protein_coding	zinc finger protein 458 [Source:MGI Symbol;Acc:MGI:3040691]	-
cere	ENSMUSG00000036510	4.96759	1.00074	9.17001e-06	1.00337	0.00147003	up	up	Cdh8	8	99024471	99416471	-	7740	protein_coding	cadherin 8 [Source:MGI Symbol;Acc:MGI:107434]	-
cere	ENSMUSG00000032942	2.51261	1.02451	0.000970059	1.00266	0.00486418	up	up	Ucp3	7	100472990	100486432	+	3135	protein_coding	uncoupling protein 3 (mitochondrial, proton carrier) [Source:MGI Symbol;Acc:MGI:1099787]	zf-C2H2
cere	ENSMUSG00000037235	6.85466	1.00876	4.09402e-09	1.00174	0.00013616	up	up	Mxd4	5	34173883	34187720	-	8483	protein_coding	Max dimerization protein 4 [Source:MGI Symbol;Acc:MGI:104991]	-
cere	ENSMUSG00000026904	7.41188	1.01437	6.05561e-08	1.00135	0.000348194	up	up	Slc4a10	2	62046462	62326730	+	6424	protein_coding	solute carrier family 4, sodium bicarbonate cotransporter-like, member 10 [Source:MGI Symbol;Acc:MGI:2150150]	-
cere	ENSMUSG00000095193	-0.0326506	1.25508	0.0307409	1.0011	0.0349925	up	up	Gm20939	17	94873986	94877497	+	1572	protein_coding	predicted gene, 20939 [Source:MGI Symbol;Acc:MGI:5434295]	-
cere	ENSMUSG00000087221	0.185133	1.24057	0.0347827	1.00061	0.0366907	up	up	BC037032	15	4020114	4027405	-	7125	processed_transcript	cDNA Sequence BC037032 [Source:MGI Symbol;Acc:MGI:3040924]	-
cere	ENSMUSG00000033916	6.72315	-1.00735	4.99762e-10	-1.00001	6.72694e-05	down	down	Chmp2a	7	13032010	13034807	-	1162	protein_coding	charged multivesicular body protein 2A [Source:MGI Symbol;Acc:MGI:1916203]	Homeobox
cere	ENSMUSG00000000295	3.90984	-1.01066	0.000352178	-1.00075	0.00513506	down	down	Hddc2	10	31313383	31328204	+	3508	protein_coding	HD domain containing 2 [Source:MGI Symbol;Acc:MGI:1916942]	-
cere	ENSMUSG00000044881	2.68192	-1.04735	0.000266608	-1.00093	0.00277929	down	down	Coa4	7	100537071	100540369	+	2627	protein_coding	cytochrome c oxidase assembly factor 4 [Source:MGI Symbol;Acc:MGI:1915435]	zf-C2H2
cere	ENSMUSG00000032398	4.64097	-1.00094	3.68116e-06	-1.0011	0.000926127	down	down	Snapc5	9	64179274	64183132	+	1228	protein_coding	small nuclear RNA activating complex, polypeptide 5 [Source:MGI Symbol;Acc:MGI:1914282]	-
cere	ENSMUSG00000097503	0.016635	-1.15832	0.0297749	-1.00112	0.0434198	down	down	3110045C21Rik	1	169969409	169972396	+	1135	antisense	RIKEN cDNA 3110045C21 gene [Source:MGI Symbol;Acc:MGI:1914553]	-
cere	ENSMUSG00000030946	4.60357	-1.0423	0.000628829	-1.00112	0.011176	down	down	Lhpp	7	132610638	132706420	+	2416	protein_coding	phospholysine phosphohistidine inorganic pyrophosphate phosphatase [Source:MGI Symbol;Acc:MGI:1923679]	-
cere	ENSMUSG00000035958	4.90751	-1.01608	2.28843e-07	-1.00249	0.000397879	down	down	Tdp2	13	24831679	24842153	+	3286	protein_coding	tyrosyl-DNA phosphodiesterase 2 [Source:MGI Symbol;Acc:MGI:1860486]	-
cere	ENSMUSG00000028741	4.80517	-1.00448	1.07732e-07	-1.00397	0.000286375	down	down	Mrto4	4	139347435	139352576	-	2611	protein_coding	mRNA turnover 4, ribosome maturation factor [Source:MGI Symbol;Acc:MGI:1917152]	-
cere	ENSMUSG00000061474	4.76756	-1.0155	4.41543e-07	-1.00465	0.000502203	down	down	Mrps36	13	100735955	100744659	-	1274	protein_coding	mitochondrial ribosomal protein S36 [Source:MGI Symbol;Acc:MGI:1913378]	-
cere	ENSMUSG00000009545	-0.555857	-1.31721	0.0478427	-1.00476	0.0447968	down	down	Kcnq1	7	143106362	143427042	+	4093	protein_coding	potassium voltage-gated channel, subfamily Q, member 1 [Source:MGI Symbol;Acc:MGI:108083]	Homeobox
cere	ENSMUSG00000022574	3.15093	-1.04461	0.000124934	-1.00529	0.00236375	down	down	Naprt	15	75890956	75894481	-	2344	protein_coding	nicotinate phosphoribosyltransferase [Source:MGI Symbol;Acc:MGI:2442664]	-
cere	ENSMUSG00000079658	7.30178	-1.01903	8.08189e-09	-1.00535	0.000190629	down	down	Eloc	1	16641725	16657042	-	3026	protein_coding	elongin C [Source:MGI Symbol;Acc:MGI:1915173]	-
cere	ENSMUSG00000053317	4.51991	-1.01687	1.12888e-06	-1.00587	0.00060007	down	down	Sec61b	4	47474658	47483242	+	1271	protein_coding	Sec61 beta subunit [Source:MGI Symbol;Acc:MGI:1913462]	zf-C2H2
cere	ENSMUSG00000070532	3.21263	-1.03881	9.50163e-05	-1.00711	0.00193263	down	down	Ccdc190	1	169928648	169934653	+	1734	protein_coding	coiled-coil domain containing 190 [Source:MGI Symbol;Acc:MGI:1925715]	-
cere	ENSMUSG00000068523	5.35161	-1.02107	1.46653e-07	-1.00799	0.000489237	down	down	Gng5	3	146499807	146505572	+	2765	protein_coding	guanine nucleotide binding protein (G protein), gamma 5 [Source:MGI Symbol;Acc:MGI:109164]	-
cere	ENSMUSG00000028565	6.49197	-1.00288	2.37512e-06	-1.00826	0.00113111	down	down	Nfia	4	97772734	98118874	+	10891	protein_coding	nuclear factor I/A [Source:MGI Symbol;Acc:MGI:108056]	-
cere	ENSMUSG00000089665	2.4115	-1.13871	0.00218762	-1.0093	0.0155268	down	down	Fcor	8	3671188	3672362	-	392	protein_coding	Foxo1 corepressor [Source:MGI Symbol;Acc:MGI:1915484]	-
cere	ENSMUSG00000009876	2.03678	-1.0342	0.00420429	-1.00937	0.0137733	down	down	Cox4i2	2	152754173	152765037	+	788	protein_coding	cytochrome c oxidase subunit 4I2 [Source:MGI Symbol;Acc:MGI:2135755]	-
cere	ENSMUSG00000057596	2.08957	-1.04589	0.000735615	-1.01001	0.00342064	down	down	Trim30d	7	104470014	104507849	-	3758	protein_coding	tripartite motif-containing 30D [Source:MGI Symbol;Acc:MGI:3035181]	-
cere	ENSMUSG00000017404	8.57264	-1.0079	6.89794e-10	-1.01006	7.68293e-05	down	down	Rpl19	11	98026710	98030492	+	1022	protein_coding	ribosomal protein L19 [Source:MGI Symbol;Acc:MGI:98020]	-
cere	ENSMUSG00000108461	2.60179	-1.05751	0.000774747	-1.01058	0.00609303	down	down	AV356131	7	116443575	116444324	+	750	bidirectional_promoter_lncRNA	expressed sequence AV356131 [Source:MGI Symbol;Acc:MGI:2142184]	-
cere	ENSMUSG00000022490	4.40075	-1.04559	3.74734e-05	-1.01099	0.00264889	down	down	Ppp1r1a	15	103530279	103538003	-	1306	protein_coding	protein phosphatase 1, regulatory inhibitor subunit 1A [Source:MGI Symbol;Acc:MGI:1889595]	-
cere	ENSMUSG00000097193	0.239739	-1.1367	0.0294092	-1.01131	0.0371641	down	down	Gm26664	8	84665128	84669406	+	705	lincRNA	predicted gene, 26664 [Source:MGI Symbol;Acc:MGI:5477158]	-
cere	ENSMUSG00000073409	2.26338	-1.00343	0.00392179	-1.01169	0.0107452	down	down	H2-Q6	17	35424850	35430055	+	2085	protein_coding	histocompatibility 2, Q region locus 6 [Source:MGI Symbol;Acc:MGI:95935]	HMG
cere	ENSMUSG00000023336	4.05296	-1.02367	1.89885e-05	-1.01223	0.00126356	down	down	Wfdc1	8	119666365	119688222	+	1539	protein_coding	WAP four-disulfide core domain 1 [Source:MGI Symbol;Acc:MGI:1915116]	-
cere	ENSMUSG00000085218	0.425058	-1.13822	0.0288427	-1.01265	0.0461414	down	down	BB218582	2	106642914	106650364	-	1311	processed_transcript	expressed sequence BB218582 [Source:MGI Symbol;Acc:MGI:2139448]	-
cere	ENSMUSG00000030339	3.98049	-1.02597	1.5446e-05	-1.01298	0.00115505	down	down	Ltbr	6	125306571	125313885	-	2354	protein_coding	lymphotoxin B receptor [Source:MGI Symbol;Acc:MGI:104875]	-
cere	ENSMUSG00000086324	-0.444367	-1.30953	0.024878	-1.01401	0.0265403	down	down	Gm15564	16	35966752	35983230	-	821	antisense	predicted gene 15564 [Source:MGI Symbol;Acc:MGI:3783013]	-
cere	ENSMUSG00000044362	0.871208	-1.13597	0.00659762	-1.0144	0.0144193	down	down	Ccdc89	7	90426577	90428669	+	2093	protein_coding	coiled-coil domain containing 89 [Source:MGI Symbol;Acc:MGI:1917304]	-
cere	ENSMUSG00000044150	3.56776	-1.03393	0.000337351	-1.01482	0.00413218	down	down	Bclaf3	X	159526688	159593081	+	4869	protein_coding	Bclaf1 and Thrap3 family member 3 [Source:MGI Symbol;Acc:MGI:2685992]	-
cere	ENSMUSG00000049872	1.84766	-1.06697	0.0025978	-1.01494	0.00899804	down	down	Calhm5	10	34087815	34096519	-	5323	protein_coding	calcium homeostasis modulator family member 5 [Source:MGI Symbol;Acc:MGI:2143897]	-
cere	ENSMUSG00000042419	3.27653	-1.04745	0.000229121	-1.0154	0.00372249	down	down	Nfkbil1	17	35220175	35235792	-	1746	protein_coding	nuclear factor of kappa light polypeptide gene enhancer in B cells inhibitor like 1 [Source:MGI Symbol;Acc:MGI:1340031]	-
cere	ENSMUSG00000053604	3.61298	-1.05407	0.000132674	-1.01557	0.00316398	down	down	Rpia	6	70765720	70792232	-	5359	protein_coding	ribose 5-phosphate isomerase A [Source:MGI Symbol;Acc:MGI:103254]	-
cere	ENSMUSG00000103653	3.53397	-1.05301	0.000335643	-1.01587	0.0055201	down	down	Gstp-ps	1	192073820	192074450	-	631	processed_pseudogene	glutathione S-transferase, pi, pseudogene [Source:MGI Symbol;Acc:MGI:3782108]	-
cere	ENSMUSG00000026784	3.35461	-1.0426	0.000970059	-1.01597	0.00815675	down	down	Pdss1	2	22895522	22940266	+	4248	protein_coding	prenyl (solanesyl) diphosphate synthase, subunit 1 [Source:MGI Symbol;Acc:MGI:1889278]	-
cere	ENSMUSG00000028597	2.15489	-1.03089	0.00463021	-1.01619	0.0134808	down	down	Gpx7	4	108400390	108406961	-	1289	protein_coding	glutathione peroxidase 7 [Source:MGI Symbol;Acc:MGI:1914555]	-
cere	ENSMUSG00000033355	2.34299	-1.07338	0.0013406	-1.01733	0.00676399	down	down	Rtp4	16	23520291	23614222	+	2131	protein_coding	receptor transporter protein 4 [Source:MGI Symbol;Acc:MGI:1915025]	-
cere	ENSMUSG00000073889	6.14443	-1.03119	4.88359e-09	-1.01738	0.000217867	down	down	Il11ra1	4	41699989	41769474	+	4471	protein_coding	interleukin 11 receptor, alpha chain 1 [Source:MGI Symbol;Acc:MGI:107426]	-
cere	ENSMUSG00000025887	3.03916	-1.09285	0.00252444	-1.01765	0.0170615	down	down	Casp12	9	5345430	5373032	+	3840	protein_coding	caspase 12 [Source:MGI Symbol;Acc:MGI:1312922]	-
cere	ENSMUSG00000063018	2.95854	-1.07763	0.00325122	-1.01767	0.018745	down	down	2010204K13Rik	X	7411817	7445143	-	1583	processed_transcript	RIKEN cDNA 2010204K13 gene [Source:MGI Symbol;Acc:MGI:1922859]	-
cere	ENSMUSG00000099647	2.58881	-1.05571	0.000852204	-1.01778	0.00555901	down	down	Gm5776	7	54412158	54412478	-	321	processed_pseudogene	predicted gene 5776 [Source:MGI Symbol;Acc:MGI:3647650]	-
cere	ENSMUSG00000041488	5.38758	-1.03312	2.19485e-07	-1.01834	0.000582283	down	down	Stx3	19	11775118	11819403	-	5711	protein_coding	syntaxin 3 [Source:MGI Symbol;Acc:MGI:103077]	-
cere	ENSMUSG00000079427	2.61244	-1.05817	0.00424784	-1.01841	0.0180445	down	down	Mthfsl	9	88688602	88720296	-	4728	protein_coding	5, 10-methenyltetrahydrofolate synthetase-like [Source:MGI Symbol;Acc:MGI:3780550]	-
cere	ENSMUSG00000031536	5.47784	-1.03149	7.9648e-09	-1.01854	0.000227223	down	down	Polb	8	22628126	22653435	-	3940	protein_coding	polymerase (DNA directed), beta [Source:MGI Symbol;Acc:MGI:97740]	-
cere	ENSMUSG00000024371	0.898165	-1.11622	0.0267191	-1.01901	0.0466027	down	down	C2	17	34862604	34898265	-	3872	protein_coding	complement component 2 (within H-2S) [Source:MGI Symbol;Acc:MGI:88226]	-
cere	ENSMUSG00000070737	1.69974	-1.09588	0.00176824	-1.01909	0.00810512	down	down	Tmem35b	4	127123691	127129644	+	1910	protein_coding	transmembrane protein 35B [Source:MGI Symbol;Acc:MGI:3758095]	-
cere	ENSMUSG00000031231	7.57138	-1.00888	2.76846e-08	-1.01923	0.000235782	down	down	Cox7b	X	106015700	106022450	+	1214	protein_coding	cytochrome c oxidase subunit 7B [Source:MGI Symbol;Acc:MGI:1913392]	-
cere	ENSMUSG00000115338	3.27935	-1.05997	0.000244624	-1.02021	0.00402855	down	down	Pnp	14	50931082	50965237	+	3979	protein_coding	purine-nucleoside phosphorylase [Source:MGI Symbol;Acc:MGI:97365]	-
cere	ENSMUSG00000110331	3.9906	-1.03126	1.94013e-06	-1.02034	0.000423911	down	down	Nudc-ps1	8	29286431	29286981	-	551	processed_pseudogene	nuclear distribution gene C homolog (Aspergillus), pseudogene 1 [Source:MGI Symbol;Acc:MGI:2142657]	-
cere	ENSMUSG00000051444	2.13928	-1.06822	0.000656268	-1.02055	0.0040963	down	down	Bbs12	3	37312554	37321453	+	2436	protein_coding	Bardet-Biedl syndrome 12 (human) [Source:MGI Symbol;Acc:MGI:2686651]	-
cere	ENSMUSG00000029647	6.0282	-1.00986	2.84064e-05	-1.02094	0.00297965	down	down	Pan3	5	147430161	147548502	+	14955	protein_coding	PAN3 poly(A) specific ribonuclease subunit [Source:MGI Symbol;Acc:MGI:1919837]	-
cere	ENSMUSG00000034101	3.68215	-1.03389	0.000340856	-1.02116	0.00511307	down	down	Ctnnd1	2	84600071	84650765	-	7319	protein_coding	catenin (cadherin associated protein), delta 1 [Source:MGI Symbol;Acc:MGI:105100]	-
cere	ENSMUSG00000028062	5.83884	-1.0181	2.37313e-06	-1.02158	0.00144514	down	down	Lamtor2	3	88549819	88553074	-	1218	protein_coding	late endosomal/lysosomal adaptor, MAPK and MTOR activator 2 [Source:MGI Symbol;Acc:MGI:1932697]	-
cere	ENSMUSG00000112117	1.94074	-1.03183	0.00276124	-1.02183	0.00917001	down	down	Rmst	10	92071037	92165170	-	7423	lincRNA	rhabdomyosarcoma 2 associated transcript (non-coding RNA) [Source:MGI Symbol;Acc:MGI:1099806]	-
cere	ENSMUSG00000074158	1.74637	-1.06579	0.00116737	-1.02185	0.00440226	down	down	Zfp976	7	42609526	42642588	-	4995	protein_coding	zinc finger protein 976 [Source:MGI Symbol;Acc:MGI:3036263]	-
cere	ENSMUSG00000108456	0.869506	-1.15761	0.00823829	-1.02198	0.0232874	down	down	4732496C06Rik	7	116546865	116549364	+	2500	lincRNA	RIKEN cDNA 4732496C06 gene [Source:MGI Symbol;Acc:MGI:2442534]	-
cere	ENSMUSG00000031458	5.19841	-1.02262	1.80299e-05	-1.02288	0.00234576	down	down	Coprs	8	13884794	13890281	-	2732	protein_coding	coordinator of PRMT5, differentiation stimulator [Source:MGI Symbol;Acc:MGI:1913673]	-
cere	ENSMUSG00000066838	3.50658	-1.04276	7.31926e-05	-1.02399	0.00200031	down	down	Zfp772	7	7202117	7209998	-	2777	protein_coding	zinc finger protein 772 [Source:MGI Symbol;Acc:MGI:2385265]	-
cere	ENSMUSG00000092167	0.470645	-1.13013	0.024878	-1.02405	0.0281209	down	down	Gm3696	14	7083208	7100621	-	1814	protein_coding	predicted gene 3696 [Source:MGI Symbol;Acc:MGI:3781872]	-
cere	ENSMUSG00000048794	1.97788	-1.18202	0.00594797	-1.02417	0.0339039	down	down	Cfap100	6	90403479	90428797	-	4122	protein_coding	cilia and flagella associated protein 100 [Source:MGI Symbol;Acc:MGI:2141635]	-
cere	ENSMUSG00000057411	6.49207	-1.04991	1.61013e-08	-1.02446	0.000325838	down	down	Fam173a	17	25790508	25792284	-	800	protein_coding	family with sequence similarity 173, member A [Source:MGI Symbol;Acc:MGI:2384888]	-
cere	ENSMUSG00000097537	0.951173	-1.01835	0.0284748	-1.02448	0.0323769	down	down	2610020C07Rik	16	11203366	11246201	+	3577	antisense	RIKEN cDNA 2610020C07 gene [Source:MGI Symbol;Acc:MGI:1917168]	-
cere	ENSMUSG00000041476	2.51106	-1.09225	0.0179529	-1.02494	0.0496211	down	down	Smpx	X	157698910	157752591	+	2275	protein_coding	small muscle protein, X-linked [Source:MGI Symbol;Acc:MGI:1913356]	-
cere	ENSMUSG00000025784	3.49306	-1.04931	8.04051e-05	-1.02546	0.00227132	down	down	Clec3b	9	123150946	123157432	+	992	protein_coding	C-type lectin domain family 3, member b [Source:MGI Symbol;Acc:MGI:104540]	-
cere	ENSMUSG00000035783	4.47953	-1.06221	0.000216197	-1.026	0.00676399	down	down	Acta2	19	34241090	34255336	-	1781	protein_coding	actin, alpha 2, smooth muscle, aorta [Source:MGI Symbol;Acc:MGI:87909]	-
cere	ENSMUSG00000024181	5.92173	-1.06797	2.03351e-06	-1.02675	0.00190688	down	down	Mrpl28	17	26123520	26126613	+	1274	protein_coding	mitochondrial ribosomal protein L28 [Source:MGI Symbol;Acc:MGI:1915861]	-
cere	ENSMUSG00000034868	2.85798	-1.0492	0.000114224	-1.02758	0.00179155	down	down	Myl12b	17	70973133	70990890	-	2770	protein_coding	myosin, light chain 12B, regulatory [Source:MGI Symbol;Acc:MGI:107494]	-
cere	ENSMUSG00000024516	6.71451	-1.02808	9.56913e-10	-1.02823	9.30912e-05	down	down	Sec11c	18	65800549	65817665	+	3084	protein_coding	SEC11 homolog C, signal peptidase complex subunit [Source:MGI Symbol;Acc:MGI:1913536]	-
cere	ENSMUSG00000078435	2.67511	-1.04057	0.00194545	-1.02857	0.00952215	down	down	AU041133	10	82128013	82153065	+	2634	protein_coding	expressed sequence AU041133 [Source:MGI Symbol;Acc:MGI:2143755]	-
cere	ENSMUSG00000074479	1.54478	-1.13619	0.0144836	-1.02873	0.0379547	down	down	Gm10704	3	88576410	88577139	-	730	processed_pseudogene	predicted pseudogene 10704 [Source:MGI Symbol;Acc:MGI:3642446]	-
cere	ENSMUSG00000070436	5.24183	-1.04241	2.29546e-08	-1.02874	0.000290519	down	down	Serpinh1	7	99345376	99353239	-	2443	protein_coding	serine (or cysteine) peptidase inhibitor, clade H, member 1 [Source:MGI Symbol;Acc:MGI:88283]	-
cere	ENSMUSG00000073412	-0.291644	-1.24823	0.0364752	-1.02898	0.0414542	down	down	Lst1	17	35185095	35188439	-	415	protein_coding	leukocyte specific transcript 1 [Source:MGI Symbol;Acc:MGI:1096324]	-
cere	ENSMUSG00000039759	4.13365	-1.14115	0.000864018	-1.02902	0.0168986	down	down	Thap3	4	151982639	151988997	-	1334	protein_coding	THAP domain containing, apoptosis associated protein 3 [Source:MGI Symbol;Acc:MGI:1917126]	-
cere	ENSMUSG00000028641	3.24441	-1.14845	0.000658612	-1.02959	0.0122545	down	down	P3h1	4	119232915	119248975	+	3846	protein_coding	prolyl 3-hydroxylase 1 [Source:MGI Symbol;Acc:MGI:1888921]	-
cere	ENSMUSG00000042349	0.268119	-1.22024	0.0246137	-1.03023	0.0401936	down	down	Ikbke	1	131254343	131279606	-	9018	protein_coding	inhibitor of kappaB kinase epsilon [Source:MGI Symbol;Acc:MGI:1929612]	-
cere	ENSMUSG00000028248	6.96992	-1.01794	2.19327e-05	-1.03036	0.00249969	down	down	Pnisr	4	21847583	21876475	+	10187	protein_coding	PNN interacting serine/arginine-rich [Source:MGI Symbol;Acc:MGI:1913875]	-
cere	ENSMUSG00000079641	6.90384	-1.06515	6.23382e-07	-1.0309	0.00108549	down	down	Rpl39	X	37082520	37085402	-	1434	protein_coding	ribosomal protein L39 [Source:MGI Symbol;Acc:MGI:1914498]	-
cere	ENSMUSG00000019054	7.50844	-1.03837	5.22955e-07	-1.03118	0.000824597	down	down	Fis1	5	136953275	136966234	+	1714	protein_coding	fission, mitochondrial 1 [Source:MGI Symbol;Acc:MGI:1913687]	-
cere	ENSMUSG00000057265	1.82739	-1.11658	0.00562358	-1.03123	0.0196053	down	down	Bbof1	12	84409071	84442887	+	4257	protein_coding	basal body orientation factor 1 [Source:MGI Symbol;Acc:MGI:1920123]	-
cere	ENSMUSG00000030805	6.18826	-1.03363	1.718e-09	-1.03158	0.000153135	down	down	Stx4a	7	127824294	127849019	+	2364	protein_coding	syntaxin 4A (placental) [Source:MGI Symbol;Acc:MGI:893577]	-
cere	ENSMUSG00000040794	7.53654	-1.13972	0.00019729	-1.03194	0.0138312	down	down	C1qtnf4	2	90885860	90890525	+	1290	protein_coding	C1q and tumor necrosis factor related protein 4 [Source:MGI Symbol;Acc:MGI:1914695]	-
cere	ENSMUSG00000049881	4.28402	-1.03954	2.56041e-06	-1.03288	0.000730571	down	down	2810025M15Rik	1	157412352	157420236	+	1410	transcribed_processed_pseudogene	RIKEN cDNA 2810025M15 gene [Source:MGI Symbol;Acc:MGI:1917203]	-
cere	ENSMUSG00000024045	6.40443	-1.06675	5.46896e-07	-1.0337	0.00101731	down	down	Akap8	17	32303676	32321153	-	3695	protein_coding	A kinase (PRKA) anchor protein 8 [Source:MGI Symbol;Acc:MGI:1928488]	zf-C2H2
cere	ENSMUSG00000019794	3.69988	-1.08949	8.37354e-05	-1.03453	0.00291216	down	down	Katna1	10	7726000	7763150	+	2195	protein_coding	katanin p60 (ATPase-containing) subunit A1 [Source:MGI Symbol;Acc:MGI:1344353]	-
cere	ENSMUSG00000009013	7.29576	-1.04399	1.26856e-07	-1.03516	0.000493955	down	down	Dynll1	5	115297110	115300999	-	3890	protein_coding	dynein light chain LC8-type 1 [Source:MGI Symbol;Acc:MGI:1861457]	-
cere	ENSMUSG00000018189	5.92411	-1.03891	1.07796e-08	-1.03517	0.000266246	down	down	Uchl5	1	143777272	143807466	+	2921	protein_coding	ubiquitin carboxyl-terminal esterase L5 [Source:MGI Symbol;Acc:MGI:1914848]	-
cere	ENSMUSG00000050608	7.15901	-1.05625	1.93307e-08	-1.03594	0.000331563	down	down	Minos1	4	139101814	139131113	-	2766	protein_coding	mitochondrial inner membrane organizing system 1 [Source:MGI Symbol;Acc:MGI:1913628]	-
cere	ENSMUSG00000059423	4.44789	-1.04022	0.000736353	-1.03599	0.0098394	down	down	Zfp933	4	147822986	147848366	-	4270	protein_coding	zinc finger protein 933 [Source:MGI Symbol;Acc:MGI:1922865]	-
cere	ENSMUSG00000097075	0.486221	-1.10336	0.0134364	-1.03599	0.0206866	down	down	Cdiptos	7	126971722	126976098	-	2591	protein_coding	CDIP transferase, opposite strand [Source:MGI Symbol;Acc:MGI:2443610]	zf-C2H2
cere	ENSMUSG00000114045	3.32993	-1.09389	0.00211328	-1.0361	0.0179581	down	down	Gm34220	12	108790035	108792743	-	2709	TEC	predicted gene, 34220 [Source:MGI Symbol;Acc:MGI:5593379]	-
cere	ENSMUSG00000084957	5.57402	-1.04587	6.41668e-10	-1.037	0.000121925	down	down	Bbip1	19	53929677	53944627	-	2488	protein_coding	BBSome interacting protein 1 [Source:MGI Symbol;Acc:MGI:1913610]	-
cere	ENSMUSG00000062198	3.24965	-1.05888	8.32033e-05	-1.03738	0.00180941	down	down	2700097O09Rik	12	55045661	55080110	-	5021	protein_coding	RIKEN cDNA 2700097O09 gene [Source:MGI Symbol;Acc:MGI:1919908]	-
cere	ENSMUSG00000040139	1.36713	-1.09366	0.00367674	-1.03777	0.0107807	down	down	9430038I01Rik	7	137375574	137410762	-	5752	protein_coding	RIKEN cDNA 9430038I01 gene [Source:MGI Symbol;Acc:MGI:1924502]	-
cere	ENSMUSG00000060224	1.62954	-1.1265	0.012616	-1.0378	0.0317471	down	down	Pyroxd2	19	42725858	42752775	-	3119	protein_coding	pyridine nucleotide-disulphide oxidoreductase domain 2 [Source:MGI Symbol;Acc:MGI:1921830]	-
cere	ENSMUSG00000000202	5.68981	-1.10994	4.92014e-05	-1.03798	0.00680056	down	down	Btbd17	11	114791217	114795945	-	3187	protein_coding	BTB (POZ) domain containing 17 [Source:MGI Symbol;Acc:MGI:1919264]	zf-GATA
cere	ENSMUSG00000032577	2.64639	-1.06891	0.001131	-1.03798	0.0076118	down	down	Mapkapk3	9	107254927	107289877	-	5542	protein_coding	mitogen-activated protein kinase-activated protein kinase 3 [Source:MGI Symbol;Acc:MGI:2143163]	-
cere	ENSMUSG00000041716	3.9236	-1.04772	5.92224e-06	-1.03824	0.000825757	down	down	Gm20604	12	102741732	102758672	-	2795	protein_coding	predicted gene 20604 [Source:MGI Symbol;Acc:MGI:5305180]	-
cere	ENSMUSG00000022684	6.06314	-1.06182	2.00139e-08	-1.03846	0.000397879	down	down	Bfar	16	13671858	13703612	+	6480	protein_coding	bifunctional apoptosis regulator [Source:MGI Symbol;Acc:MGI:1914368]	-
cere	ENSMUSG00000087260	5.89914	-1.05169	1.37665e-08	-1.03856	0.000325085	down	down	Lamtor5	3	107278858	107284082	+	884	protein_coding	late endosomal/lysosomal adaptor, MAPK and MTOR activator 5 [Source:MGI Symbol;Acc:MGI:1915826]	-
cere	ENSMUSG00000022436	1.9026	-1.16928	0.00540564	-1.03886	0.0252614	down	down	Sh3bp1	15	78899768	78912051	+	2858	protein_coding	SH3-domain binding protein 1 [Source:MGI Symbol;Acc:MGI:104603]	-
cere	ENSMUSG00000045257	3.35324	-1.04112	0.000111976	-1.03898	0.00214554	down	down	Morn2	17	80290203	80297476	+	656	protein_coding	MORN repeat containing 2 [Source:MGI Symbol;Acc:MGI:2674071]	-
cere	ENSMUSG00000112237	1.56983	-1.10038	0.0135816	-1.03901	0.0308941	down	down	D630033A02Rik	10	122985074	122986555	-	1482	transcribed_processed_pseudogene	RIKEN cDNA D630033A02 gene [Source:MGI Symbol;Acc:MGI:3028060]	-
cere	ENSMUSG00000050737	2.56375	-1.06646	0.000419121	-1.0391	0.00333916	down	down	Ptges	2	30889471	30929863	-	3931	protein_coding	prostaglandin E synthase [Source:MGI Symbol;Acc:MGI:1927593]	-
cere	ENSMUSG00000054737	3.35198	-1.04099	0.000453343	-1.03913	0.00449487	down	down	Zfp182	X	21028939	21062316	-	5733	protein_coding	zinc finger protein 182 [Source:MGI Symbol;Acc:MGI:2442220]	-
cere	ENSMUSG00000074695	1.93256	-1.12281	0.00578647	-1.041	0.0184815	down	down	Il22	10	118204942	118210047	+	1110	protein_coding	interleukin 22 [Source:MGI Symbol;Acc:MGI:1355307]	-
cere	ENSMUSG00000092300	-0.166538	-1.29765	0.0321479	-1.04197	0.048716	down	down	Cdk3-ps	11	116216003	116220287	+	1548	polymorphic_pseudogene	cyclin-dependent kinase 3, pseudogene [Source:MGI Symbol;Acc:MGI:1916931]	Fork
cere	ENSMUSG00000029066	5.88712	-1.03437	2.0163e-07	-1.04244	0.000620092	down	down	Mrpl20	4	155802878	155809975	+	1664	protein_coding	mitochondrial ribosomal protein L20 [Source:MGI Symbol;Acc:MGI:2137221]	-
cere	ENSMUSG00000020309	3.9297	-1.08723	1.13064e-05	-1.04251	0.00131561	down	down	Chac2	11	30976707	30986350	-	1315	protein_coding	ChaC, cation transport regulator 2 [Source:MGI Symbol;Acc:MGI:1915294]	-
cere	ENSMUSG00000090019	1.50637	-1.13652	0.0022588	-1.0427	0.00875536	down	down	Gimap1	6	48739054	48743795	+	3073	protein_coding	GTPase, IMAP family member 1 [Source:MGI Symbol;Acc:MGI:109368]	-
cere	ENSMUSG00000059461	0.843594	-1.17774	0.00957293	-1.04273	0.0235248	down	down	Gm7331	X	162566857	162567243	+	387	processed_pseudogene	predicted gene 7331 [Source:MGI Symbol;Acc:MGI:3644702]	-
cere	ENSMUSG00000113238	0.451871	-1.27053	0.0137485	-1.04294	0.0290838	down	down	Gm47251	13	65252704	65253703	-	794	lincRNA	predicted gene, 47251 [Source:MGI Symbol;Acc:MGI:6096078]	-
cere	ENSMUSG00000078762	1.1231	-1.14799	0.00279611	-1.04442	0.00856962	down	down	Haus5	7	30653711	30664994	-	3455	protein_coding	HAUS augmin-like complex, subunit 5 [Source:MGI Symbol;Acc:MGI:1919159]	-
cere	ENSMUSG00000104195	-0.736312	-1.40181	0.0370724	-1.04443	0.0392806	down	down	B230377A18Rik	5	134176346	134177709	+	1364	TEC	RIKEN cDNA B230377A18 gene [Source:MGI Symbol;Acc:MGI:3704260]	-
cere	ENSMUSG00000081051	5.21138	-1.02361	1.51924e-05	-1.04517	0.00222144	down	down	Gm15427	1	95498621	95499151	+	531	processed_pseudogene	predicted pseudogene 15427 [Source:MGI Symbol;Acc:MGI:3642341]	-
cere	ENSMUSG00000033099	4.65821	-1.0596	1.70639e-07	-1.04575	0.000398542	down	down	Nol12	15	78934933	78943638	+	4321	protein_coding	nucleolar protein 12 [Source:MGI Symbol;Acc:MGI:2146285]	Pou
cere	ENSMUSG00000078768	2.18524	-1.0872	0.000216008	-1.04644	0.00223967	down	down	Zfp566	7	30077337	30090527	-	1728	protein_coding	zinc finger protein 566 [Source:MGI Symbol;Acc:MGI:1919806]	-
cere	ENSMUSG00000020940	2.99832	-1.2083	0.00513012	-1.04653	0.0434316	down	down	1700023F06Rik	11	103198944	103208558	-	1452	protein_coding	RIKEN cDNA 1700023F06 gene [Source:MGI Symbol;Acc:MGI:1916691]	-
cere	ENSMUSG00000044080	6.32385	-1.04261	4.57167e-08	-1.04661	0.000370494	down	down	S100a1	3	90511034	90514392	-	694	protein_coding	S100 calcium binding protein A1 [Source:MGI Symbol;Acc:MGI:1338917]	-
cere	ENSMUSG00000021916	4.57728	-1.05538	8.08795e-08	-1.04787	0.000276474	down	down	Glt8d1	14	31001400	31011991	+	3331	protein_coding	glycosyltransferase 8 domain containing 1 [Source:MGI Symbol;Acc:MGI:1923735]	-
cere	ENSMUSG00000063316	7.44058	-1.05332	2.04482e-09	-1.04791	0.000141182	down	down	Rpl27	11	101442298	101445529	+	1535	protein_coding	ribosomal protein L27 [Source:MGI Symbol;Acc:MGI:98036]	-
cere	ENSMUSG00000074218	2.26709	-1.1084	0.000398184	-1.04797	0.00360212	down	down	Cox7a1	7	30184144	30186078	+	535	protein_coding	cytochrome c oxidase subunit 7A1 [Source:MGI Symbol;Acc:MGI:1316714]	-
cere	ENSMUSG00000040441	1.46727	-1.1648	0.00421648	-1.04861	0.0154916	down	down	Slc26a10	10	127171393	127180645	-	4027	protein_coding	solute carrier family 26, member 10 [Source:MGI Symbol;Acc:MGI:2143920]	-
cere	ENSMUSG00000052033	4.57666	-1.05065	1.24361e-06	-1.04956	0.00079309	down	down	Pfdn4	2	170496428	170519123	+	2520	protein_coding	prefoldin 4 [Source:MGI Symbol;Acc:MGI:1923512]	-
cere	ENSMUSG00000031807	5.31739	-1.08608	7.64624e-08	-1.04967	0.000571262	down	down	Pgls	8	71592176	71601092	+	3770	protein_coding	6-phosphogluconolactonase [Source:MGI Symbol;Acc:MGI:1913421]	-
cere	ENSMUSG00000116718	0.171118	-1.19226	0.0230256	-1.05069	0.0312684	down	down	AC154378.1	17	15421802	15434965	-	2109	lincRNA	novel transcript	-
cere	ENSMUSG00000097415	2.44176	-1.08859	0.000208512	-1.05099	0.00262126	down	down	AU020206	7	75769038	75782099	-	3189	lincRNA	expressed sequence AU020206 [Source:MGI Symbol;Acc:MGI:2142134]	zf-C2H2
cere	ENSMUSG00000069727	2.37091	-1.09977	0.00121652	-1.05216	0.00681223	down	down	Zfp975	7	42660105	42692742	-	4460	protein_coding	zinc finger protein 975 [Source:MGI Symbol;Acc:MGI:3648690]	-
cere	ENSMUSG00000026927	5.53832	-1.11833	4.32879e-06	-1.05243	0.00252737	down	down	Sdccag3	2	26382802	26389316	-	3587	protein_coding	serologically defined colon cancer antigen 3 [Source:MGI Symbol;Acc:MGI:1915362]	-
cere	ENSMUSG00000002395	6.45544	-1.07148	2.74238e-08	-1.05291	0.000397879	down	down	Use1	8	71366848	71369732	+	2203	protein_coding	unconventional SNARE in the ER 1 homolog (S. cerevisiae) [Source:MGI Symbol;Acc:MGI:1914273]	-
cere	ENSMUSG00000020736	5.06904	-1.03915	9.39469e-07	-1.05373	0.000807076	down	down	Nt5c	11	115490420	115491862	-	1140	protein_coding	5',3'-nucleotidase, cytosolic [Source:MGI Symbol;Acc:MGI:1354954]	-
cere	ENSMUSG00000025024	5.41871	-1.06156	1.22969e-07	-1.05382	0.000532642	down	down	Smndc1	19	53379214	53390573	-	2125	protein_coding	survival motor neuron domain containing 1 [Source:MGI Symbol;Acc:MGI:1923729]	-
cere	ENSMUSG00000024959	5.0448	-1.09367	5.53855e-07	-1.05382	0.00105281	down	down	Bad	19	6941861	6951898	+	2007	protein_coding	BCL2-associated agonist of cell death [Source:MGI Symbol;Acc:MGI:1096330]	-
cere	ENSMUSG00000029404	5.79139	-1.07125	2.31223e-08	-1.05392	0.000410389	down	down	Arl6ip4	5	124116089	124118196	+	1442	protein_coding	ADP-ribosylation factor-like 6 interacting protein 4 [Source:MGI Symbol;Acc:MGI:1929500]	-
cere	ENSMUSG00000038900	7.66787	-1.06037	1.2697e-08	-1.05527	0.000269334	down	down	Rpl12	2	32961559	32965345	+	3598	protein_coding	ribosomal protein L12 [Source:MGI Symbol;Acc:MGI:98002]	-
cere	ENSMUSG00000030417	4.47661	-1.0694	4.41371e-07	-1.05544	0.000547199	down	down	Pdcd5	7	35641982	35647521	-	2486	protein_coding	programmed cell death 5 [Source:MGI Symbol;Acc:MGI:1913538]	-
cere	ENSMUSG00000085735	-0.366328	-1.28714	0.0250981	-1.05629	0.0339105	down	down	Mettl5os	2	69885728	69888155	+	667	antisense	methyltransferase like 5, opposite strand [Source:MGI Symbol;Acc:MGI:1922537]	zf-C2H2
cere	ENSMUSG00000035649	4.99855	-1.06098	2.69019e-05	-1.0574	0.00269069	down	down	Zcchc7	4	44755877	44932215	+	9612	protein_coding	zinc finger, CCHC domain containing 7 [Source:MGI Symbol;Acc:MGI:2442912]	-
cere	ENSMUSG00000028898	4.38706	-1.05622	6.84573e-07	-1.05744	0.000476841	down	down	Trnau1ap	4	132311763	132329538	-	2710	protein_coding	tRNA selenocysteine 1 associated protein 1 [Source:MGI Symbol;Acc:MGI:1919037]	-
cere	ENSMUSG00000003955	5.55659	-1.07518	1.05952e-09	-1.05782	0.000174385	down	down	Fam162a	16	36043761	36071594	-	850	protein_coding	family with sequence similarity 162, member A [Source:MGI Symbol;Acc:MGI:1917436]	-
cere	ENSMUSG00000033227	2.87518	-1.12104	0.0106058	-1.05786	0.0437841	down	down	Wnt6	1	74771892	74785322	+	2192	protein_coding	wingless-type MMTV integration site family, member 6 [Source:MGI Symbol;Acc:MGI:98960]	-
cere	ENSMUSG00000086316	4.69766	-1.06296	1.51437e-07	-1.05816	0.000398542	down	down	Nbdy	X	153723590	153741920	+	1971	protein_coding	negative regulator of P-body association [Source:MGI Symbol;Acc:MGI:1917373]	-
cere	ENSMUSG00000074754	4.12027	-1.08926	1.28239e-05	-1.05844	0.00167706	down	down	Smim26	2	144594054	144595366	+	471	protein_coding	small integral membrane protein 26 [Source:MGI Symbol;Acc:MGI:2685407]	-
cere	ENSMUSG00000051985	0.443259	-1.20365	0.0149546	-1.05867	0.0308602	down	down	Igfn1	1	135953578	136006342	-	8996	protein_coding	immunoglobulin-like and fibronectin type III domain containing 1 [Source:MGI Symbol;Acc:MGI:3045352]	-
cere	ENSMUSG00000057246	0.163308	-1.25688	0.0118863	-1.05893	0.0217196	down	down	BC051142	17	34398820	34460734	+	3418	protein_coding	cDNA sequence BC051142 [Source:MGI Symbol;Acc:MGI:3039565]	-
cere	ENSMUSG00000096795	0.79575	-1.18078	0.00386151	-1.05898	0.0104164	down	down	Zfp433	10	81704825	81726686	+	2771	protein_coding	zinc finger protein 433 [Source:MGI Symbol;Acc:MGI:1920860]	-
cere	ENSMUSG00000020186	2.90092	-1.14884	0.000854171	-1.05919	0.00947948	down	down	Csrp2	10	110919789	110939622	+	2171	protein_coding	cysteine and glycine-rich protein 2 [Source:MGI Symbol;Acc:MGI:1202907]	-
cere	ENSMUSG00000069919	6.71277	-1.07216	2.37329e-08	-1.05921	0.000331563	down	down	Hba-a1	11	32283511	32284465	+	812	protein_coding	hemoglobin alpha, adult chain 1 [Source:MGI Symbol;Acc:MGI:96015]	-
cere	ENSMUSG00000097195	3.09327	-1.08697	5.57429e-05	-1.05963	0.00184045	down	down	Snhg5	9	88521050	88522929	-	1730	processed_transcript	small nucleolar RNA host gene 5 [Source:MGI Symbol;Acc:MGI:1919905]	-
cere	ENSMUSG00000042436	1.11493	-1.23064	0.00501289	-1.05967	0.0178465	down	down	Mfap4	11	61485431	61488900	+	1922	protein_coding	microfibrillar-associated protein 4 [Source:MGI Symbol;Acc:MGI:1342276]	-
cere	ENSMUSG00000087014	-0.318699	-1.35046	0.0285036	-1.06072	0.0351996	down	down	Gm16364	10	39556071	39558062	-	1313	antisense	predicted gene 16364 [Source:MGI Symbol;Acc:MGI:3840142]	-
cere	ENSMUSG00000085084	3.37224	-1.10687	0.000540482	-1.06133	0.00699491	down	down	4930570G19Rik	3	156546753	156561746	-	4176	lincRNA	RIKEN cDNA 4930570G19 gene [Source:MGI Symbol;Acc:MGI:1923158]	-
cere	ENSMUSG00000036781	4.39341	-1.06863	8.83042e-08	-1.06134	0.000230587	down	down	Rps27l	9	66946086	66949516	+	816	protein_coding	ribosomal protein S27-like [Source:MGI Symbol;Acc:MGI:1915191]	-
cere	ENSMUSG00000047215	8.39443	-1.06527	2.16228e-10	-1.0615	7.56875e-05	down	down	Rpl9	5	65388364	65391444	-	3081	protein_coding	ribosomal protein L9 [Source:MGI Symbol;Acc:MGI:1298373]	zf-C2H2
cere	ENSMUSG00000097063	0.666384	-1.16423	0.0122962	-1.06273	0.0228256	down	down	Pantr2	1	42707061	42713454	-	1257	processed_transcript	POU domain, class 3, transcription factor 3 adjacent noncoding transcript 2 [Source:MGI Symbol;Acc:MGI:1913870]	-
cere	ENSMUSG00000022090	5.33436	-1.05251	9.53519e-06	-1.06286	0.00245292	down	down	Pdlim2	14	70164218	70177681	-	4486	protein_coding	PDZ and LIM domain 2 [Source:MGI Symbol;Acc:MGI:2384850]	-
cere	ENSMUSG00000036552	3.31265	-1.15165	0.000246113	-1.06321	0.00579991	down	down	Ermard	17	15041208	15090044	+	7247	protein_coding	ER membrane associated RNA degradation [Source:MGI Symbol;Acc:MGI:1917317]	-
cere	ENSMUSG00000070343	1.63258	-1.05887	0.019324	-1.06322	0.0361168	down	down	Gm10288	3	146838811	146839347	-	537	processed_pseudogene	predicted gene 10288 [Source:MGI Symbol;Acc:MGI:3704227]	-
cere	ENSMUSG00000018727	1.09675	-1.23036	0.00988273	-1.06367	0.0302664	down	down	Cpsf4l	11	113698172	113710017	-	2246	protein_coding	cleavage and polyadenylation specific factor 4-like [Source:MGI Symbol;Acc:MGI:1277182]	-
cere	ENSMUSG00000038005	5.8738	-1.06841	3.31313e-11	-1.06443	6.47272e-05	down	down	Hpf1	8	60890418	60908671	+	4612	protein_coding	histone PARylation factor 1 [Source:MGI Symbol;Acc:MGI:1919862]	-
cere	ENSMUSG00000040302	3.53608	-1.09087	6.38946e-05	-1.06486	0.00212635	down	down	Rbm48	5	3583978	3596585	-	3071	protein_coding	RNA binding motif protein 48 [Source:MGI Symbol;Acc:MGI:2442653]	-
cere	ENSMUSG00000022217	5.20971	-1.05781	1.62328e-06	-1.06508	0.00118246	down	down	Emc9	14	55581516	55585302	-	2465	protein_coding	ER membrane protein complex subunit 9 [Source:MGI Symbol;Acc:MGI:1934682]	-
cere	ENSMUSG00000025967	7.59469	-1.06734	3.28761e-10	-1.06528	7.9207e-05	down	down	Eef1b2	1	63176825	63180486	+	2532	protein_coding	eukaryotic translation elongation factor 1 beta 2 [Source:MGI Symbol;Acc:MGI:1929520]	-
cere	ENSMUSG00000026224	1.27778	-1.25881	0.00632205	-1.06676	0.029377	down	down	4933407L21Rik	1	85928483	85940624	+	3343	protein_coding	RIKEN cDNA 4933407L21 gene [Source:MGI Symbol;Acc:MGI:1918391]	-
cere	ENSMUSG00000038539	5.21495	-1.09139	2.98868e-07	-1.06687	0.000820435	down	down	Atf5	7	44812256	44816658	-	1993	protein_coding	activating transcription factor 5 [Source:MGI Symbol;Acc:MGI:2141857]	-
cere	ENSMUSG00000052906	5.30383	-1.08417	1.81027e-08	-1.06776	0.000334974	down	down	Ubxn8	8	33619586	33641967	-	2928	protein_coding	UBX domain protein 8 [Source:MGI Symbol;Acc:MGI:1337129]	-
cere	ENSMUSG00000060802	7.51818	-1.0961	5.95014e-08	-1.06907	0.000499871	down	down	B2m	2	122147686	122153083	+	860	protein_coding	beta-2 microglobulin [Source:MGI Symbol;Acc:MGI:88127]	-
cere	ENSMUSG00000032067	4.90091	-1.08761	8.08625e-08	-1.06908	0.000397879	down	down	Pts	9	50521617	50528724	-	6101	protein_coding	6-pyruvoyl-tetrahydropterin synthase [Source:MGI Symbol;Acc:MGI:1338783]	-
cere	ENSMUSG00000056763	4.1565	-1.09907	2.42336e-05	-1.06939	0.00188845	down	down	Cspp1	1	10037987	10136768	+	17553	protein_coding	centrosome and spindle pole associated protein 1 [Source:MGI Symbol;Acc:MGI:2681832]	-
cere	ENSMUSG00000004630	7.60217	-1.08544	0.00219893	-1.06959	0.0238548	down	down	Pcp2	8	3623371	3625545	-	1828	protein_coding	Purkinje cell protein 2 (L7) [Source:MGI Symbol;Acc:MGI:97508]	-
cere	ENSMUSG00000023764	3.33225	-1.238	0.00459946	-1.06959	0.0429447	down	down	Sfi1	11	3131850	3193463	-	7559	protein_coding	Sfi1 homolog, spindle assembly associated (yeast) [Source:MGI Symbol;Acc:MGI:1926137]	-
cere	ENSMUSG00000091955	1.01136	-1.16436	0.00898144	-1.07057	0.0229586	down	down	Gm9844	7	24862213	24862697	+	485	protein_coding	predicted pseudogene 9844 [Source:MGI Symbol;Acc:MGI:3704288]	-
cere	ENSMUSG00000001166	1.04372	-1.12328	0.00663369	-1.07057	0.0153607	down	down	Oas1c	5	120800194	120812514	-	2405	protein_coding	2'-5' oligoadenylate synthetase 1C [Source:MGI Symbol;Acc:MGI:2149633]	-
cere	ENSMUSG00000014856	5.02383	-1.08515	7.87428e-09	-1.07154	0.000224742	down	down	Tmem208	8	105326354	105335219	+	1511	protein_coding	transmembrane protein 208 [Source:MGI Symbol;Acc:MGI:1913570]	-
cere	ENSMUSG00000116753	0.198695	-1.24941	0.00929403	-1.07176	0.0144733	down	down	AC133505.1	16	90548633	90550609	-	1423	lincRNA	novel transcript	-
cere	ENSMUSG00000079428	-0.769256	-1.39407	0.0235926	-1.07203	0.0307724	down	down	Tceal7	X	136214779	136226100	+	1217	protein_coding	transcription elongation factor A (SII)-like 7 [Source:MGI Symbol;Acc:MGI:1915746]	-
cere	ENSMUSG00000029915	1.1439	-1.21155	0.00944071	-1.07224	0.0305149	down	down	Clec5a	6	40574894	40585821	-	3840	protein_coding	C-type lectin domain family 5, member a [Source:MGI Symbol;Acc:MGI:1345151]	-
cere	ENSMUSG00000050071	6.09666	-1.11642	6.76909e-07	-1.07272	0.00142561	down	down	Bex1	X	136213972	136215513	-	1186	protein_coding	brain expressed X-linked 1 [Source:MGI Symbol;Acc:MGI:1328321]	-
cere	ENSMUSG00000025432	0.743629	-1.25479	0.00897615	-1.0739	0.0244946	down	down	Avil	10	127000709	127020994	+	3398	protein_coding	advillin [Source:MGI Symbol;Acc:MGI:1333798]	-
cere	ENSMUSG00000067929	0.958709	-1.12192	0.0234984	-1.07399	0.0440117	down	down	Gm10226	17	21691860	21692114	+	255	protein_coding	predicted gene 10226 [Source:MGI Symbol;Acc:MGI:3704470]	-
cere	ENSMUSG00000074829	4.01052	-1.0931	6.46533e-07	-1.07699	0.00035589	down	down	2010315B03Rik	9	124291804	124312696	-	3914	protein_coding	RIKEN cDNA 2010315B03 gene [Source:MGI Symbol;Acc:MGI:1919321]	-
cere	ENSMUSG00000063787	5.40306	-1.0895	1.38928e-10	-1.07762	8.95856e-05	down	down	Chchd1	14	20703006	20704425	+	909	protein_coding	coiled-coil-helix-coiled-coil-helix domain containing 1 [Source:MGI Symbol;Acc:MGI:1913371]	-
cere	ENSMUSG00000028081	9.03695	-1.08505	4.89606e-09	-1.07774	0.000244824	down	down	Rps3a1	3	86137940	86142702	-	977	protein_coding	ribosomal protein S3A1 [Source:MGI Symbol;Acc:MGI:1202063]	-
cere	ENSMUSG00000011267	1.08477	-1.16565	0.0046731	-1.0786	0.0117589	down	down	Zfp296	7	19577287	19580656	+	2037	protein_coding	zinc finger protein 296 [Source:MGI Symbol;Acc:MGI:1926956]	-
cere	ENSMUSG00000010044	0.966837	-1.15322	0.0039126	-1.07865	0.0112038	down	down	Zmynd10	9	107547298	107551319	+	2129	protein_coding	zinc finger, MYND domain containing 10 [Source:MGI Symbol;Acc:MGI:2387863]	-
cere	ENSMUSG00000075010	1.26808	-1.19079	0.00565334	-1.07886	0.0175137	down	down	AW112010	19	11047617	11050566	-	770	lincRNA	expressed sequence AW112010 [Source:MGI Symbol;Acc:MGI:2147706]	Homeobox
cere	ENSMUSG00000098234	3.82197	-1.10149	3.93577e-06	-1.07894	0.000773541	down	down	Snhg6	1	9941959	9944118	-	1146	lincRNA	small nucleolar RNA host gene 6 [Source:MGI Symbol;Acc:MGI:1921074]	-
cere	ENSMUSG00000086697	1.10954	-1.20463	0.00543944	-1.079	0.0172644	down	down	4933427G23Rik	5	23815618	23831897	-	2515	transcribed_processed_pseudogene	RIKEN cDNA 4933427G23 gene [Source:MGI Symbol;Acc:MGI:3036235]	-
cere	ENSMUSG00000003429	7.67426	-1.07638	8.85523e-09	-1.07967	0.000230814	down	down	Rps11	7	45122379	45124439	-	865	protein_coding	ribosomal protein S11 [Source:MGI Symbol;Acc:MGI:1351329]	-
cere	ENSMUSG00000089824	4.29111	-1.08654	1.39193e-06	-1.07995	0.000650059	down	down	Rbm12	2	156091958	156111978	-	6689	protein_coding	RNA binding motif protein 12 [Source:MGI Symbol;Acc:MGI:1922960]	-
cere	ENSMUSG00000071291	2.58274	-1.11374	0.000177729	-1.08011	0.00297457	down	down	Zfp58	13	67490167	67500555	-	2435	protein_coding	zinc finger protein 58 [Source:MGI Symbol;Acc:MGI:99205]	-
cere	ENSMUSG00000070572	2.9651	-1.10937	6.65313e-05	-1.08012	0.00178275	down	down	Trmt112-ps2	4	149457329	149457706	+	378	processed_pseudogene	tRNA methyltransferase 11-2, pseudogene 2 [Source:MGI Symbol;Acc:MGI:3651720]	-
cere	ENSMUSG00000024248	7.76377	-1.08061	3.70067e-08	-1.08046	0.000374737	down	down	Cox7a2l	17	83501919	83514333	-	1147	protein_coding	cytochrome c oxidase subunit 7A2 like [Source:MGI Symbol;Acc:MGI:106015]	-
cere	ENSMUSG00000015126	4.8129	-1.11425	4.29972e-07	-1.08057	0.000800758	down	down	Tsr3	17	25240170	25242798	+	1192	protein_coding	TSR3 20S rRNA accumulation [Source:MGI Symbol;Acc:MGI:1915577]	-
cere	ENSMUSG00000017713	2.49238	-1.19673	0.00152929	-1.08063	0.0153068	down	down	Tha1	11	117867952	117873481	-	2910	protein_coding	threonine aldolase 1 [Source:MGI Symbol;Acc:MGI:1919026]	-
cere	ENSMUSG00000022635	6.04319	-1.07806	1.0241e-11	-1.08119	4.8284e-05	down	down	Zcrb1	15	93386097	93398334	-	3074	protein_coding	zinc finger CCHC-type and RNA binding motif 1 [Source:MGI Symbol;Acc:MGI:1914447]	-
cere	ENSMUSG00000030057	8.92974	-1.09109	4.49558e-09	-1.08127	0.000244905	down	down	Cnbp	6	87842615	87851106	-	3036	protein_coding	cellular nucleic acid binding protein [Source:MGI Symbol;Acc:MGI:88431]	-
cere	ENSMUSG00000017778	7.76183	-1.07298	4.22843e-09	-1.08184	0.000177206	down	down	Cox7c	13	86044816	86046904	-	1131	protein_coding	cytochrome c oxidase subunit 7C [Source:MGI Symbol;Acc:MGI:103226]	-
cere	ENSMUSG00000108601	1.7437	-1.18687	0.00196153	-1.08213	0.00958931	down	down	Gm44645	7	73422250	73423902	+	1653	TEC	predicted gene 44645 [Source:MGI Symbol;Acc:MGI:5753221]	-
cere	ENSMUSG00000108358	5.18583	-1.10901	8.02449e-07	-1.08314	0.00116295	down	down	Gm44509	7	55973519	55974842	-	1324	TEC	predicted gene 44509 [Source:MGI Symbol;Acc:MGI:5753085]	-
cere	ENSMUSG00000038843	3.13815	-1.07263	0.00125985	-1.08317	0.00746488	down	down	Gcnt1	19	17326141	17356667	-	5571	protein_coding	glucosaminyl (N-acetyl) transferase 1, core 2 [Source:MGI Symbol;Acc:MGI:95676]	zf-C2HC
cere	ENSMUSG00000021495	5.65744	-1.24836	0.00013843	-1.08388	0.0157558	down	down	Fam193b	13	55539316	55571120	-	11540	protein_coding	family with sequence similarity 193, member B [Source:MGI Symbol;Acc:MGI:2385851]	-
cere	ENSMUSG00000019763	4.69505	-1.11622	2.32763e-07	-1.08397	0.000578444	down	down	Rmnd1	10	4401915	4432388	-	5894	protein_coding	required for meiotic nuclear division 1 homolog [Source:MGI Symbol;Acc:MGI:1913334]	-
cere	ENSMUSG00000003038	5.78314	-1.0914	1.30555e-08	-1.08481	0.000354655	down	down	Hmgn2	4	133964738	133968650	-	3060	protein_coding	high mobility group nucleosomal binding domain 2 [Source:MGI Symbol;Acc:MGI:96136]	-
cere	ENSMUSG00000072809	0.0303381	-1.27018	0.00995829	-1.08519	0.018059	down	down	9330160F10Rik	11	69057718	69060483	-	2766	antisense	RIKEN cDNA 9330160F10 gene [Source:MGI Symbol;Acc:MGI:3693095]	-
cere	ENSMUSG00000050914	2.68554	-1.09141	9.73419e-05	-1.08533	0.00179144	down	down	Ankrd37	8	45996902	46005707	-	1539	protein_coding	ankyrin repeat domain 37 [Source:MGI Symbol;Acc:MGI:3603344]	-
cere	ENSMUSG00000064215	5.85995	-1.09347	2.78639e-10	-1.08549	0.00012514	down	down	Ifi27	12	103434211	103440239	+	1467	protein_coding	interferon, alpha-inducible protein 27 [Source:MGI Symbol;Acc:MGI:1277180]	-
cere	ENSMUSG00000035048	5.26321	-1.10248	2.84347e-08	-1.08556	0.000398542	down	down	Anapc13	9	102626296	102634425	+	2377	protein_coding	anaphase promoting complex subunit 13 [Source:MGI Symbol;Acc:MGI:1916260]	-
cere	ENSMUSG00000029580	9.55627	-1.0866	5.41706e-11	-1.08598	8.69042e-05	down	down	Actb	5	142903115	142906754	-	2679	protein_coding	actin, beta [Source:MGI Symbol;Acc:MGI:87904]	-
cere	ENSMUSG00000001134	2.23532	-1.12189	0.00248563	-1.08603	0.0119334	down	down	Uxt	X	20941722	20962017	-	1639	protein_coding	ubiquitously expressed prefoldin like chaperone [Source:MGI Symbol;Acc:MGI:1277988]	-
cere	ENSMUSG00000022890	7.75095	-1.08401	5.2157e-12	-1.08611	3.06775e-05	down	down	Atp5j	16	84827866	84835625	-	3130	protein_coding	ATP synthase, H+ transporting, mitochondrial F0 complex, subunit F [Source:MGI Symbol;Acc:MGI:107777]	-
cere	ENSMUSG00000040187	1.83477	-1.15245	0.00162229	-1.08613	0.00836855	down	down	Arntl2	6	146796055	146833529	+	5691	protein_coding	aryl hydrocarbon receptor nuclear translocator-like 2 [Source:MGI Symbol;Acc:MGI:2684845]	-
cere	ENSMUSG00000044751	2.67913	-1.13511	0.00233347	-1.08646	0.0122644	down	down	Gm12231	11	55118101	55118795	-	695	processed_pseudogene	predicted gene 12231 [Source:MGI Symbol;Acc:MGI:3651344]	-
cere	ENSMUSG00000103983	1.47933	-1.16254	0.0121478	-1.08676	0.0289525	down	down	Gm20045	1	171320601	171326177	-	5577	lincRNA	predicted gene, 20045 [Source:MGI Symbol;Acc:MGI:5012230]	-
cere	ENSMUSG00000006717	6.19069	-1.08853	2.39373e-10	-1.08751	0.00010584	down	down	Acot13	13	24817948	24831540	-	744	protein_coding	acyl-CoA thioesterase 13 [Source:MGI Symbol;Acc:MGI:1914084]	-
cere	ENSMUSG00000056735	3.13749	-1.02697	0.00559054	-1.08811	0.0178774	down	down	A930024E05Rik	5	122989354	122998345	+	1896	antisense	RIKEN cDNA A930024E05 gene [Source:MGI Symbol;Acc:MGI:1924414]	-
cere	ENSMUSG00000041571	8.64073	-1.10915	4.88359e-09	-1.08902	0.000270865	down	down	Selenow	7	15917208	15922402	-	736	protein_coding	selenoprotein W [Source:MGI Symbol;Acc:MGI:1100878]	-
cere	ENSMUSG00000075569	2.17209	-1.12622	0.000766263	-1.08972	0.00560514	down	down	Rsph10b	5	143933035	143985719	+	3101	protein_coding	radial spoke head 10 homolog B (Chlamydomonas) [Source:MGI Symbol;Acc:MGI:1922386]	-
cere	ENSMUSG00000044165	5.08895	-1.01685	0.00221565	-1.08995	0.0166426	down	down	Bcl2l15	3	103832601	103854618	+	2714	protein_coding	BCLl2-like 15 [Source:MGI Symbol;Acc:MGI:2685412]	-
cere	ENSMUSG00000029659	3.89031	-1.09199	6.90204e-07	-1.09015	0.00035589	down	down	Medag	5	149411749	149431723	+	3956	protein_coding	mesenteric estrogen dependent adipogenesis [Source:MGI Symbol;Acc:MGI:1917967]	-
cere	ENSMUSG00000022982	7.93894	-1.08546	9.1862e-09	-1.09057	0.000243084	down	down	Sod1	16	90220754	90226329	+	3970	protein_coding	superoxide dismutase 1, soluble [Source:MGI Symbol;Acc:MGI:98351]	-
cere	ENSMUSG00000060029	0.821673	-1.23201	0.00422538	-1.09075	0.0100445	down	down	4930473A02Rik	2	130543791	130563749	-	1409	antisense	RIKEN cDNA 4930473A02 gene [Source:MGI Symbol;Acc:MGI:2447823]	-
cere	ENSMUSG00000036570	5.64785	-1.0825	7.65173e-08	-1.09078	0.000506542	down	down	Fxyd1	7	31051678	31057199	-	2186	protein_coding	FXYD domain-containing ion transport regulator 1 [Source:MGI Symbol;Acc:MGI:1889273]	-
cere	ENSMUSG00000061518	7.69477	-1.07061	4.75918e-05	-1.09087	0.00388683	down	down	Cox5b	1	36691449	36693681	+	1587	protein_coding	cytochrome c oxidase subunit 5B [Source:MGI Symbol;Acc:MGI:88475]	zf-C2H2
cere	ENSMUSG00000114019	2.80548	-1.08446	0.00109544	-1.09127	0.00755753	down	down	Gm47155	13	93410783	93412957	+	2175	TEC	predicted gene, 47155 [Source:MGI Symbol;Acc:MGI:6095924]	-
cere	ENSMUSG00000042406	7.84638	-1.10993	7.52445e-10	-1.09141	0.000145586	down	down	Atf4	15	80255184	80257541	+	2358	protein_coding	activating transcription factor 4 [Source:MGI Symbol;Acc:MGI:88096]	-
cere	ENSMUSG00000029718	3.99816	-1.09993	0.000111873	-1.0916	0.0035213	down	down	Pcolce	5	137605103	137613784	-	3823	protein_coding	procollagen C-endopeptidase enhancer protein [Source:MGI Symbol;Acc:MGI:105099]	-
cere	ENSMUSG00000037525	3.40116	-1.136	2.16378e-05	-1.09162	0.00151978	down	down	Bcdin3d	15	99470079	99474730	-	4652	protein_coding	BCDIN3 domain containing [Source:MGI Symbol;Acc:MGI:1922534]	-
cere	ENSMUSG00000063897	3.92178	-1.1753	0.00020759	-1.09197	0.00841019	down	down	CAAA01118383.1	GL456216.1	15881	36183	+	2173	protein_coding	dehydrogenase/reductase (SDR family) X chromosome [Source:NCBI gene;Acc:236082]	-
cere	ENSMUSG00000033256	7.04463	-1.12478	0.000221346	-1.092	0.00939995	down	down	Shf	2	122348892	122369162	-	2305	protein_coding	Src homology 2 domain containing F [Source:MGI Symbol;Acc:MGI:3613669]	-
cere	ENSMUSG00000038217	-0.460485	-1.52902	0.0335489	-1.09257	0.0478513	down	down	Tlcd2	11	75461715	75470899	+	1936	protein_coding	TLC domain containing 2 [Source:MGI Symbol;Acc:MGI:1917141]	-
cere	ENSMUSG00000103477	1.08104	-1.22991	0.00753431	-1.09305	0.023088	down	down	5930409G06Rik	3	45273424	45274967	-	1544	TEC	RIKEN cDNA 5930409G06 gene [Source:MGI Symbol;Acc:MGI:1924316]	-
cere	ENSMUSG00000053746	1.55225	-1.15911	0.00170399	-1.09351	0.00827718	down	down	Ptrh1	2	32775786	32777597	+	1135	protein_coding	peptidyl-tRNA hydrolase 1 homolog [Source:MGI Symbol;Acc:MGI:1913779]	-
cere	ENSMUSG00000085151	0.772036	-1.23795	0.00504643	-1.09456	0.0152278	down	down	1110018N20Rik	2	167188702	167192808	+	1579	processed_transcript	RIKEN cDNA 1110018N20 gene [Source:MGI Symbol;Acc:MGI:1915753]	-
cere	ENSMUSG00000110027	2.84901	-1.11114	3.56251e-05	-1.09537	0.00109808	down	down	C030029H02Rik	7	136268324	136318513	+	3792	lincRNA	RIKEN cDNA C030029H02 gene [Source:MGI Symbol;Acc:MGI:1924633]	-
cere	ENSMUSG00000022960	4.34742	-1.12794	6.67602e-06	-1.09616	0.00156156	down	down	Donson	16	91676808	91688770	-	3130	protein_coding	downstream neighbor of SON [Source:MGI Symbol;Acc:MGI:1890621]	zf-C2H2
cere	ENSMUSG00000050105	2.34976	-1.16675	0.0017233	-1.09645	0.0127933	down	down	Grrp1	4	134251110	134254106	-	1275	protein_coding	glycine/arginine rich protein 1 [Source:MGI Symbol;Acc:MGI:1919940]	-
cere	ENSMUSG00000102215	1.90512	-1.1583	0.00109335	-1.09708	0.00676331	down	down	Gm2464	3	13470439	13471829	-	877	lincRNA	predicted gene 2464 [Source:MGI Symbol;Acc:MGI:3780631]	-
cere	ENSMUSG00000018102	5.7291	-1.13287	1.98432e-07	-1.09713	0.00100888	down	down	Hist1h2bc	13	23684199	23692908	+	1156	protein_coding	histone cluster 1, H2bc [Source:MGI Symbol;Acc:MGI:1915274]	-
cere	ENSMUSG00000083626	3.76686	-1.0789	1.41039e-05	-1.09756	0.000992185	down	down	Gm4459	7	139659688	139660155	-	468	processed_pseudogene	predicted gene 4459 [Source:MGI Symbol;Acc:MGI:3782643]	-
cere	ENSMUSG00000035929	3.18777	-1.09982	0.000144637	-1.098	0.00292003	down	down	H2-Q4	17	35379617	35385290	+	2596	protein_coding	histocompatibility 2, Q region locus 4 [Source:MGI Symbol;Acc:MGI:95933]	-
cere	ENSMUSG00000024299	5.90401	-1.30246	0.00176194	-1.09835	0.0432028	down	down	Adamts10	17	33524204	33553782	+	5453	protein_coding	a disintegrin-like and metallopeptidase (reprolysin type) with thrombospondin type 1 motif, 10 [Source:MGI Symbol;Acc:MGI:2449112]	-
cere	ENSMUSG00000031059	7.24659	-1.10964	3.02468e-11	-1.09844	5.91021e-05	down	down	Ndufb11	X	20615326	20617619	-	908	protein_coding	NADH:ubiquinone oxidoreductase subunit B11 [Source:MGI Symbol;Acc:MGI:1349919]	-
cere	ENSMUSG00000002324	4.35788	-1.13623	1.0556e-05	-1.09877	0.00184045	down	down	Rec8	14	55618037	55625395	+	2935	protein_coding	REC8 meiotic recombination protein [Source:MGI Symbol;Acc:MGI:1929645]	-
cere	ENSMUSG00000017677	6.05075	-1.1142	4.51885e-08	-1.09923	0.000529784	down	down	Wsb1	11	79239372	79254671	-	3987	protein_coding	WD repeat and SOCS box-containing 1 [Source:MGI Symbol;Acc:MGI:1926139]	-
cere	ENSMUSG00000055912	2.47122	-1.20081	0.000447279	-1.0994	0.00677541	down	down	Tmem150a	6	72355447	72359762	+	1548	protein_coding	transmembrane protein 150A [Source:MGI Symbol;Acc:MGI:2385244]	-
cere	ENSMUSG00000037872	6.08276	-1.10716	4.31974e-07	-1.09972	0.000970108	down	down	Ackr1	1	173331886	173333750	-	1405	protein_coding	atypical chemokine receptor 1 (Duffy blood group) [Source:MGI Symbol;Acc:MGI:1097689]	-
cere	ENSMUSG00000038690	7.63922	-1.09431	2.17439e-09	-1.1018	0.000164757	down	down	Atp5j2	5	145183698	145192062	-	3306	protein_coding	ATP synthase, H+ transporting, mitochondrial F0 complex, subunit F2 [Source:MGI Symbol;Acc:MGI:1927558]	-
cere	ENSMUSG00000027611	1.28407	-1.21148	0.0025629	-1.10202	0.0119853	down	down	Procr	2	155751117	155755471	+	2031	protein_coding	protein C receptor, endothelial [Source:MGI Symbol;Acc:MGI:104596]	-
cere	ENSMUSG00000067719	5.59011	-1.10929	7.49931e-11	-1.10246	9.33831e-05	down	down	Gm10221	5	24581554	24581862	-	309	processed_pseudogene	predicted gene 10221 [Source:MGI Symbol;Acc:MGI:3708709]	-
cere	ENSMUSG00000030579	3.89274	-1.11347	7.49796e-07	-1.10304	0.000398542	down	down	Tyrobp	7	30413760	30417585	+	667	protein_coding	TYRO protein tyrosine kinase binding protein [Source:MGI Symbol;Acc:MGI:1277211]	-
cere	ENSMUSG00000006395	3.85939	-1.16675	4.19214e-05	-1.10304	0.00343197	down	down	Hyi	4	118359990	118362744	+	2209	polymorphic_pseudogene	hydroxypyruvate isomerase (putative) [Source:MGI Symbol;Acc:MGI:1915430]	-
cere	ENSMUSG00000032579	4.07902	-1.12722	1.96132e-07	-1.1035	0.000317608	down	down	Hemk1	9	107327084	107338350	-	3646	protein_coding	HemK methyltransferase family member 1 [Source:MGI Symbol;Acc:MGI:1916786]	-
cere	ENSMUSG00000060679	5.18784	-1.1269	1.27067e-08	-1.10352	0.000327074	down	down	Mrps9	1	42851233	42905683	+	5763	protein_coding	mitochondrial ribosomal protein S9 [Source:MGI Symbol;Acc:MGI:1916777]	-
cere	ENSMUSG00000001056	4.76761	-1.12508	2.65829e-08	-1.10417	0.000331563	down	down	Nhp2	11	51619735	51623714	+	1146	protein_coding	NHP2 ribonucleoprotein [Source:MGI Symbol;Acc:MGI:1098547]	-
cere	ENSMUSG00000034587	2.67162	-1.13782	2.66967e-05	-1.10477	0.000949172	down	down	8430429K09Rik	11	3452365	3479831	+	2649	processed_transcript	RIKEN cDNA 8430429K09 gene [Source:MGI Symbol;Acc:MGI:1918773]	-
cere	ENSMUSG00000114575	1.95764	-1.14076	0.00671162	-1.10548	0.0245298	down	down	Gm47814	14	24438987	24446403	-	378	lincRNA	predicted gene, 47814 [Source:MGI Symbol;Acc:MGI:6096999]	-
cere	ENSMUSG00000042462	3.05615	-1.15388	0.000361352	-1.10693	0.00673457	down	down	Dctpp1	7	127256959	127260709	-	676	protein_coding	dCTP pyrophosphatase 1 [Source:MGI Symbol;Acc:MGI:1913672]	-
cere	ENSMUSG00000108435	-0.314941	-1.39761	0.0204794	-1.10795	0.0329252	down	down	Gm45051	6	72347029	72348458	-	963	antisense	predicted gene 45051 [Source:MGI Symbol;Acc:MGI:5753627]	-
cere	ENSMUSG00000074733	4.69075	-1.12067	1.08686e-06	-1.10809	0.000902233	down	down	Zfp950	19	61053840	61140840	-	10615	protein_coding	zinc finger protein 950 [Source:MGI Symbol;Acc:MGI:2652824]	-
cere	ENSMUSG00000022863	2.90993	-1.11715	0.00185564	-1.10891	0.011995	down	down	Btg3	16	78332637	78377192	-	4014	protein_coding	B cell translocation gene 3 [Source:MGI Symbol;Acc:MGI:109532]	-
cere	ENSMUSG00000053560	4.37549	-1.18859	9.26949e-05	-1.10986	0.00565581	down	down	Ier2	8	84661331	84662852	-	1522	protein_coding	immediate early response 2 [Source:MGI Symbol;Acc:MGI:104815]	-
cere	ENSMUSG00000044317	2.42305	-1.15956	0.000196369	-1.11028	0.00292827	down	down	Gpr4	7	19212538	19224174	+	2882	protein_coding	G protein-coupled receptor 4 [Source:MGI Symbol;Acc:MGI:2441992]	-
cere	ENSMUSG00000034164	3.03197	-1.20175	0.00107501	-1.11112	0.0117883	down	down	Emid1	11	5106265	5152257	-	2890	protein_coding	EMI domain containing 1 [Source:MGI Symbol;Acc:MGI:2155091]	-
cere	ENSMUSG00000028416	7.51925	-1.11366	1.52024e-10	-1.1112	8.69042e-05	down	down	Bag1	4	40936398	40948294	-	1349	protein_coding	BCL2-associated athanogene 1 [Source:MGI Symbol;Acc:MGI:108047]	zf-C2H2
cere	ENSMUSG00000014232	4.27056	-1.12316	1.80276e-06	-1.11144	0.000904316	down	down	Cluap1	16	3908801	3941147	+	2279	protein_coding	clusterin associated protein 1 [Source:MGI Symbol;Acc:MGI:1924029]	-
cere	ENSMUSG00000043263	-0.330675	-1.38109	0.0267362	-1.11151	0.0329252	down	down	Ifi209	1	173630917	173647928	+	3547	protein_coding	interferon activated gene 209 [Source:MGI Symbol;Acc:MGI:2138243]	-
cere	ENSMUSG00000031897	5.27371	-1.12074	2.24356e-07	-1.11186	0.000786384	down	down	Psmb10	8	105935735	105938444	-	1705	protein_coding	proteasome (prosome, macropain) subunit, beta type 10 [Source:MGI Symbol;Acc:MGI:1096380]	-
cere	ENSMUSG00000028483	5.11892	-1.11907	3.21956e-07	-1.11259	0.000790986	down	down	Snapc3	4	83417724	83467676	+	6760	protein_coding	small nuclear RNA activating complex, polypeptide 3 [Source:MGI Symbol;Acc:MGI:1916338]	-
cere	ENSMUSG00000084111	2.28362	-1.15937	0.0014041	-1.1135	0.00952542	down	down	Gm15710	5	92140294	92140929	-	636	processed_pseudogene	predicted gene 15710 [Source:MGI Symbol;Acc:MGI:3783151]	-
cere	ENSMUSG00000071112	1.22136	-1.26068	0.00909668	-1.11387	0.0329595	down	down	Spx	6	142413441	142419730	+	1773	protein_coding	spexin hormone [Source:MGI Symbol;Acc:MGI:2442262]	-
cere	ENSMUSG00000025488	1.03142	-1.20881	0.00142582	-1.11409	0.00790741	down	down	Cox8b	7	140898945	140900446	-	360	protein_coding	cytochrome c oxidase subunit 8B [Source:MGI Symbol;Acc:MGI:105958]	-
cere	ENSMUSG00000104362	-0.154456	-1.29767	0.0331497	-1.11476	0.0498015	down	down	Gm37928	3	118530883	118535013	+	4131	TEC	predicted gene, 37928 [Source:MGI Symbol;Acc:MGI:5611156]	-
cere	ENSMUSG00000078771	5.683	-1.10817	2.23419e-08	-1.11518	0.000379335	down	down	Evi2a	11	79526560	79530609	-	2297	protein_coding	ecotropic viral integration site 2a [Source:MGI Symbol;Acc:MGI:95458]	-
cere	ENSMUSG00000081094	3.63906	-1.05903	0.00268499	-1.11545	0.0113338	down	down	Rpl19-ps11	8	19492936	19493526	+	591	processed_pseudogene	ribosomal protein L19, pseudogene 11 [Source:MGI Symbol;Acc:MGI:3642193]	-
cere	ENSMUSG00000073684	5.68357	-1.13146	8.27342e-10	-1.11572	0.000193997	down	down	Faap20	4	155249802	155256687	+	1743	protein_coding	Fanconi anemia core complex associated protein 20 [Source:MGI Symbol;Acc:MGI:1914763]	-
cere	ENSMUSG00000048731	1.87109	-1.19382	0.000456473	-1.11636	0.00418753	down	down	Ggnbp1	17	26973217	27036378	+	6943	protein_coding	gametogenetin binding protein 1 [Source:MGI Symbol;Acc:MGI:3055306]	HMG
cere	ENSMUSG00000043773	2.38019	-1.15148	7.6445e-05	-1.11667	0.00153317	down	down	1700048O20Rik	9	121937223	121947016	+	2099	lincRNA	RIKEN cDNA 1700048O20 gene [Source:MGI Symbol;Acc:MGI:1920637]	-
cere	ENSMUSG00000066000	2.37851	-1.16226	0.000986637	-1.11787	0.00713944	down	down	Zfp979	4	147611937	147642513	-	4111	protein_coding	zinc finger protein 979 [Source:MGI Symbol;Acc:MGI:2148252]	zf-C2H2
cere	ENSMUSG00000089889	0.936484	-1.28735	0.00933735	-1.11799	0.0335136	down	down	0610040B10Rik	5	143329247	143332704	+	2098	antisense	RIKEN cDNA 0610040B10 gene [Source:MGI Symbol;Acc:MGI:1914922]	-
cere	ENSMUSG00000034551	2.81634	-1.13721	7.91352e-05	-1.11815	0.00191399	down	down	Hdx	X	111569931	111697079	-	9534	protein_coding	highly divergent homeobox [Source:MGI Symbol;Acc:MGI:2685226]	-
cere	ENSMUSG00000090272	1.47885	-1.16098	0.00728683	-1.11819	0.018875	down	down	Mndal	1	173849126	173942491	-	3628	protein_coding	myeloid nuclear differentiation antigen like [Source:MGI Symbol;Acc:MGI:3780953]	ZBTB
cere	ENSMUSG00000007721	6.39515	-1.13935	8.19226e-07	-1.11824	0.00141275	down	down	Ccdc124	8	70868227	70873935	-	1696	protein_coding	coiled-coil domain containing 124 [Source:MGI Symbol;Acc:MGI:1916403]	-
cere	ENSMUSG00000044937	1.44544	-1.23561	0.00344472	-1.11869	0.0153015	down	down	Ttc41	10	86705811	86776844	+	5339	protein_coding	tetratricopeptide repeat domain 41 [Source:MGI Symbol;Acc:MGI:2387653]	-
cere	ENSMUSG00000036151	0.356509	-1.31561	0.0158599	-1.11928	0.0369666	down	down	Tm6sf2	8	70072924	70080066	+	1901	protein_coding	transmembrane 6 superfamily member 2 [Source:MGI Symbol;Acc:MGI:1933210]	zf-C2H2
cere	ENSMUSG00000050549	1.34911	-1.18898	0.0030571	-1.11967	0.010486	down	down	Fam241a	3	127869058	127896324	-	2265	protein_coding	family with sequence similarity 241, member A [Source:MGI Symbol;Acc:MGI:1917867]	-
cere	ENSMUSG00000064023	1.1218	-1.18454	0.0133587	-1.11996	0.0299672	down	down	Klk8	7	43797577	43803826	+	1540	protein_coding	kallikrein related-peptidase 8 [Source:MGI Symbol;Acc:MGI:1343327]	-
cere	ENSMUSG00000049184	4.11131	-1.12027	1.32706e-06	-1.12033	0.00062544	down	down	Purg	8	33386325	33417467	+	1975	protein_coding	purine-rich element binding protein G [Source:MGI Symbol;Acc:MGI:1922279]	-
cere	ENSMUSG00000004980	9.17912	-1.13598	6.50152e-10	-1.12041	0.000189233	down	down	Hnrnpa2b1	6	51460932	51469894	-	6584	protein_coding	heterogeneous nuclear ribonucleoprotein A2/B1 [Source:MGI Symbol;Acc:MGI:104819]	-
cere	ENSMUSG00000012126	2.79106	-1.09098	0.00122967	-1.12041	0.00767299	down	down	Ubxn11	4	134102570	134127593	+	4742	protein_coding	UBX domain protein 11 [Source:MGI Symbol;Acc:MGI:1914836]	-
cere	ENSMUSG00000078902	1.49403	-1.22616	0.00146625	-1.12061	0.00721617	down	down	Gm14443	2	175166255	175175871	-	4859	protein_coding	predicted gene 14443 [Source:MGI Symbol;Acc:MGI:3652324]	-
cere	ENSMUSG00000030188	2.23412	-1.16517	4.14406e-05	-1.12124	0.00112201	down	down	Magohb	6	131284388	131293244	-	1720	protein_coding	mago homolog B, exon junction complex core component [Source:MGI Symbol;Acc:MGI:1913691]	-
cere	ENSMUSG00000035642	5.03449	-1.1282	2.09737e-09	-1.12128	0.000203036	down	down	Aamdc	7	97550331	97579497	-	3833	protein_coding	adipogenesis associated Mth938 domain containing [Source:MGI Symbol;Acc:MGI:1913523]	-
cere	ENSMUSG00000072940	3.27785	-1.22964	0.000575002	-1.12185	0.0131363	down	down	Gm10443	6	86334031	86334240	+	210	processed_pseudogene	predicted pseudogene 10443 [Source:MGI Symbol;Acc:MGI:3704272]	-
cere	ENSMUSG00000062456	4.95195	-1.08178	3.04791e-05	-1.1219	0.00267276	down	down	Rpl9-ps6	19	32465885	32466575	-	691	protein_coding	ribosomal protein L9, pseudogene 6 [Source:MGI Symbol;Acc:MGI:3642682]	-
cere	ENSMUSG00000025362	7.75306	-1.13049	6.4053e-10	-1.12261	0.000149097	down	down	Rps26	10	128624534	128626747	-	1544	protein_coding	ribosomal protein S26 [Source:MGI Symbol;Acc:MGI:1351628]	-
cere	ENSMUSG00000032766	5.31857	-1.14132	2.83807e-08	-1.12264	0.000463574	down	down	Gng11	6	4003904	4008445	+	919	protein_coding	guanine nucleotide binding protein (G protein), gamma 11 [Source:MGI Symbol;Acc:MGI:1913316]	-
cere	ENSMUSG00000108778	0.170434	-1.31085	0.0173713	-1.1228	0.034414	down	down	Gm20083	7	73185744	73189446	+	1183	lincRNA	predicted gene, 20083 [Source:MGI Symbol;Acc:MGI:5012268]	-
cere	ENSMUSG00000038489	5.33778	-1.14116	1.96064e-06	-1.12316	0.00164074	down	down	Polr2l	7	141471860	141475132	-	1650	protein_coding	polymerase (RNA) II (DNA directed) polypeptide L [Source:MGI Symbol;Acc:MGI:1913741]	-
cere	ENSMUSG00000030218	5.79359	-1.14547	1.50717e-07	-1.12512	0.000875037	down	down	Mgp	6	136872435	136875823	-	1187	protein_coding	matrix Gla protein [Source:MGI Symbol;Acc:MGI:96976]	-
cere	ENSMUSG00000029433	2.85589	-1.15473	7.44845e-05	-1.12569	0.00229276	down	down	Diablo	5	123509765	123524176	-	6166	protein_coding	diablo, IAP-binding mitochondrial protein [Source:MGI Symbol;Acc:MGI:1913843]	-
cere	ENSMUSG00000019797	4.54675	-1.13667	2.28843e-07	-1.12573	0.000510804	down	down	1700021F05Rik	10	43525133	43540994	-	4141	protein_coding	RIKEN cDNA 1700021F05 gene [Source:MGI Symbol;Acc:MGI:1915101]	-
cere	ENSMUSG00000007476	5.43408	-1.1372	6.85764e-11	-1.12653	0.00010087	down	down	Lrrc8a	2	30237715	30263790	+	4308	protein_coding	leucine rich repeat containing 8A [Source:MGI Symbol;Acc:MGI:2652847]	-
cere	ENSMUSG00000042988	0.932486	-1.28458	0.00753431	-1.12691	0.0228357	down	down	Notum	11	120653788	120661175	-	2408	protein_coding	notum palmitoleoyl-protein carboxylesterase [Source:MGI Symbol;Acc:MGI:1924833]	-
cere	ENSMUSG00000029022	3.55384	-1.2038	9.05306e-05	-1.12702	0.00462161	down	down	Miip	4	147860778	147868816	-	3354	protein_coding	migration and invasion inhibitory protein [Source:MGI Symbol;Acc:MGI:106506]	zf-C2H2
cere	ENSMUSG00000027952	5.33393	-1.13775	9.02243e-06	-1.12844	0.00282977	down	down	Pmvk	3	89454541	89469013	+	1713	protein_coding	phosphomevalonate kinase [Source:MGI Symbol;Acc:MGI:1915853]	-
cere	ENSMUSG00000060152	5.89588	-1.15251	4.81106e-10	-1.1293	0.000198584	down	down	Pop5	5	115235836	115245351	+	2296	protein_coding	processing of precursor 5, ribonuclease P/MRP family (S. cerevisiae) [Source:MGI Symbol;Acc:MGI:2151221]	bHLH
cere	ENSMUSG00000022865	4.11928	-1.17011	4.62998e-06	-1.12997	0.0012934	down	down	Cxadr	16	78301489	78359774	+	7400	protein_coding	coxsackie virus and adenovirus receptor [Source:MGI Symbol;Acc:MGI:1201679]	zf-C2H2
cere	ENSMUSG00000105161	1.53246	-1.20803	0.000867212	-1.1306	0.00586366	down	down	Gm42595	5	110661392	110662998	+	1607	lincRNA	predicted gene 42595 [Source:MGI Symbol;Acc:MGI:5662732]	zf-C2H2
cere	ENSMUSG00000005148	1.41427	-1.21215	0.022485	-1.13082	0.0492398	down	down	Klf5	14	99298691	99315036	+	5201	protein_coding	Kruppel-like factor 5 [Source:MGI Symbol;Acc:MGI:1338056]	-
cere	ENSMUSG00000104348	1.11414	-1.30527	0.00532308	-1.13087	0.0198552	down	down	Gm37691	1	193281271	193283843	+	2573	TEC	predicted gene, 37691 [Source:MGI Symbol;Acc:MGI:5610919]	-
cere	ENSMUSG00000026504	4.7416	-1.15437	3.83148e-08	-1.13098	0.000397687	down	down	Sdccag8	1	176814660	177020437	+	4129	protein_coding	serologically defined colon cancer antigen 8 [Source:MGI Symbol;Acc:MGI:1924066]	-
cere	ENSMUSG00000108414	3.43554	-1.15327	5.08009e-06	-1.1314	0.000816647	down	down	Snhg1	19	8723475	8726443	+	2969	processed_transcript	small nucleolar RNA host gene 1 [Source:MGI Symbol;Acc:MGI:3763743]	-
cere	ENSMUSG00000085156	1.23591	-1.23997	0.00594879	-1.13186	0.0186096	down	down	Snhg15	11	6525591	6528760	-	1359	processed_transcript	small nucleolar RNA host gene 15 [Source:MGI Symbol;Acc:MGI:3650059]	-
cere	ENSMUSG00000078941	3.48048	-1.14902	7.93171e-07	-1.13194	0.000371338	down	down	Ak6	13	100650979	100666359	+	2769	protein_coding	adenylate kinase 6 [Source:MGI Symbol;Acc:MGI:5510732]	-
cere	ENSMUSG00000041921	4.58336	-1.20027	5.97817e-06	-1.13197	0.00214554	down	down	Metap1d	2	71453276	71525194	+	4537	protein_coding	methionyl aminopeptidase type 1D (mitochondrial) [Source:MGI Symbol;Acc:MGI:1913809]	-
cere	ENSMUSG00000038085	1.93357	-1.23487	0.00169099	-1.13243	0.011037	down	down	Cnbd2	2	156312299	156375638	+	3879	protein_coding	cyclic nucleotide binding domain containing 2 [Source:MGI Symbol;Acc:MGI:1918123]	-
cere	ENSMUSG00000050708	7.57194	-1.16285	2.9811e-08	-1.13284	0.000563881	down	down	Ftl1	7	45457944	45459884	-	1340	protein_coding	ferritin light polypeptide 1 [Source:MGI Symbol;Acc:MGI:95589]	-
cere	ENSMUSG00000061477	8.3154	-1.15843	1.14541e-08	-1.13312	0.000407702	down	down	Rps7	12	28630854	28635953	-	2015	protein_coding	ribosomal protein S7 [Source:MGI Symbol;Acc:MGI:1333818]	-
cere	ENSMUSG00000029538	5.35551	-1.14409	6.47559e-08	-1.13332	0.000597147	down	down	Srsf9	5	115327177	115333080	+	1653	protein_coding	serine/arginine-rich splicing factor 9 [Source:MGI Symbol;Acc:MGI:104896]	zf-C2H2
cere	ENSMUSG00000002379	6.81174	-1.13551	2.76938e-09	-1.13333	0.00023129	down	down	Ndufa11	17	56717767	56722141	+	1092	protein_coding	NADH:ubiquinone oxidoreductase subunit A11 [Source:MGI Symbol;Acc:MGI:1917125]	-
cere	ENSMUSG00000115431	0.0896665	-1.30132	0.014053	-1.13417	0.0257035	down	down	Gm3219	14	34345281	34345583	+	303	processed_pseudogene	predicted pseudogene 3219 [Source:MGI Symbol;Acc:MGI:3781398]	-
cere	ENSMUSG00000033020	5.24281	-1.16177	1.17246e-08	-1.13511	0.000398542	down	down	Polr2f	15	79141009	79151774	+	2595	protein_coding	polymerase (RNA) II (DNA directed) polypeptide F [Source:MGI Symbol;Acc:MGI:1349393]	-
cere	ENSMUSG00000020766	3.83176	-1.18513	4.5276e-06	-1.13527	0.00121858	down	down	Galk1	11	116008457	116012719	-	1406	protein_coding	galactokinase 1 [Source:MGI Symbol;Acc:MGI:95730]	-
cere	ENSMUSG00000058558	8.38787	-1.13726	6.36268e-11	-1.13536	7.9207e-05	down	down	Rpl5	5	107900502	107909005	+	3920	protein_coding	ribosomal protein L5 [Source:MGI Symbol;Acc:MGI:102854]	-
cere	ENSMUSG00000031149	6.00813	-1.14358	2.34022e-10	-1.13595	0.000149237	down	down	Praf2	X	7728439	7731064	+	1339	protein_coding	PRA1 domain family 2 [Source:MGI Symbol;Acc:MGI:1859607]	zf-C2H2
cere	ENSMUSG00000062619	2.0454	-1.18471	0.0166632	-1.13651	0.0478968	down	down	2310039H08Rik	17	46772635	46773396	+	762	protein_coding	RIKEN cDNA 2310039H08 gene [Source:MGI Symbol;Acc:MGI:1914351]	-
cere	ENSMUSG00000032330	7.65344	-1.14055	3.68506e-11	-1.13674	6.91039e-05	down	down	Cox7a2	9	79755361	79759878	-	944	protein_coding	cytochrome c oxidase subunit 7A2 [Source:MGI Symbol;Acc:MGI:1316715]	-
cere	ENSMUSG00000074743	4.69801	-1.1055	3.85773e-06	-1.13695	0.00115927	down	down	Thbd	2	148404466	148408188	-	3723	protein_coding	thrombomodulin [Source:MGI Symbol;Acc:MGI:98736]	-
cere	ENSMUSG00000008036	7.28301	-1.16114	1.00598e-09	-1.1371	0.000208859	down	down	Ap2s1	7	16738410	16749294	+	1472	protein_coding	adaptor-related protein complex 2, sigma 1 subunit [Source:MGI Symbol;Acc:MGI:2141861]	-
cere	ENSMUSG00000046879	4.05605	-1.15503	9.31317e-07	-1.1377	0.000554819	down	down	Irgm1	11	48861968	48871683	-	5810	protein_coding	immunity-related GTPase family M member 1 [Source:MGI Symbol;Acc:MGI:107567]	-
cere	ENSMUSG00000014243	3.59836	-1.16856	9.54255e-06	-1.1379	0.00126921	down	down	Zswim7	11	62267224	62281375	-	732	protein_coding	zinc finger SWIM-type containing 7 [Source:MGI Symbol;Acc:MGI:1916997]	-
cere	ENSMUSG00000046415	0.71759	-1.27049	0.00251984	-1.13795	0.010044	down	down	B430212C06Rik	18	67321209	67344103	-	3720	processed_transcript	RIKEN cDNA B430212C06 gene [Source:MGI Symbol;Acc:MGI:2442134]	-
cere	ENSMUSG00000036578	4.87474	-1.16722	0.000908831	-1.13805	0.0173688	down	down	Fxyd7	7	31042513	31051467	-	693	protein_coding	FXYD domain-containing ion transport regulator 7 [Source:MGI Symbol;Acc:MGI:1889006]	-
cere	ENSMUSG00000059751	1.27999	-1.18579	0.00518445	-1.13843	0.0158749	down	down	Rps3a3	13	108670603	108671397	+	795	processed_pseudogene	ribosomal protein S3A3 [Source:MGI Symbol;Acc:MGI:3643406]	-
cere	ENSMUSG00000015542	4.44015	-1.16015	9.08042e-07	-1.13848	0.00090619	down	down	Nat9	11	115182832	115187859	-	2066	protein_coding	N-acetyltransferase 9 (GCN5-related, putative) [Source:MGI Symbol;Acc:MGI:1913426]	-
cere	ENSMUSG00000047675	8.4776	-1.15021	7.98173e-11	-1.13897	9.80711e-05	down	down	Rps8	4	117153827	117156243	-	1726	protein_coding	ribosomal protein S8 [Source:MGI Symbol;Acc:MGI:98166]	-
cere	ENSMUSG00000022370	5.76273	-1.15003	7.97121e-10	-1.13932	0.000210249	down	down	Mrpl13	15	55534094	55557748	-	7936	protein_coding	mitochondrial ribosomal protein L13 [Source:MGI Symbol;Acc:MGI:2137218]	-
cere	ENSMUSG00000064368	10.566	-1.14008	1.3972e-11	-1.13986	0.000146315	down	down	mt-Nd6	MT	13552	14070	-	519	protein_coding	mitochondrially encoded NADH dehydrogenase 6 [Source:MGI Symbol;Acc:MGI:102495]	-
cere	ENSMUSG00000002043	3.34484	-1.14419	5.34964e-06	-1.14116	0.000790986	down	down	Trappc6a	7	19508395	19516145	+	1589	protein_coding	trafficking protein particle complex 6A [Source:MGI Symbol;Acc:MGI:1914341]	-
cere	ENSMUSG00000097835	0.932491	-1.32211	0.00385575	-1.14192	0.0186055	down	down	Gm26910	18	67773712	67774857	-	698	lincRNA	predicted gene, 26910 [Source:MGI Symbol;Acc:MGI:5477404]	zf-C2H2
cere	ENSMUSG00000026875	2.29508	-1.24951	0.00204421	-1.14204	0.0158776	down	down	Traf1	2	34941750	34961772	-	8819	protein_coding	TNF receptor-associated factor 1 [Source:MGI Symbol;Acc:MGI:101836]	-
cere	ENSMUSG00000020562	0.684829	-1.24433	0.00617491	-1.1425	0.0163337	down	down	Efcab10	12	33394854	33401267	+	673	protein_coding	EF-hand calcium binding domain 10 [Source:MGI Symbol;Acc:MGI:1922290]	-
cere	ENSMUSG00000019734	0.588747	-1.31481	0.00981405	-1.14304	0.0274777	down	down	Tmc4	7	3665790	3677553	-	4280	protein_coding	transmembrane channel-like gene family 4 [Source:MGI Symbol;Acc:MGI:2669035]	-
cere	ENSMUSG00000000318	1.02428	-1.14333	0.0372419	-1.14317	0.04822	down	down	Clec10a	11	70156197	70170834	+	2899	protein_coding	C-type lectin domain family 10, member A [Source:MGI Symbol;Acc:MGI:96975]	-
cere	ENSMUSG00000108772	0.392122	-1.22462	0.0164871	-1.14391	0.0247313	down	down	Gm6063	6	71641612	71642096	-	485	processed_pseudogene	predicted gene 6063 [Source:MGI Symbol;Acc:MGI:3645395]	-
cere	ENSMUSG00000023911	4.12296	-1.18674	1.32873e-06	-1.14414	0.000867613	down	down	Flywch2	17	23776916	23786081	-	996	protein_coding	FLYWCH family member 2 [Source:MGI Symbol;Acc:MGI:1924167]	-
cere	ENSMUSG00000021974	6.04879	-1.15934	3.02466e-11	-1.14419	9.54104e-05	down	down	Fgf9	14	58070547	58112720	+	4649	protein_coding	fibroblast growth factor 9 [Source:MGI Symbol;Acc:MGI:104723]	-
cere	ENSMUSG00000094989	3.92149	-1.17242	6.21815e-06	-1.1443	0.00154754	down	down	Rpl9-ps4	13	72454762	72455340	-	579	processed_pseudogene	ribosomal protein L9, pseudogene 4 [Source:MGI Symbol;Acc:MGI:3704410]	-
cere	ENSMUSG00000074863	3.04616	-1.18387	3.73909e-05	-1.14452	0.00176359	down	down	Platr25	13	62671784	62760709	-	6180	protein_coding	pluripotency associated transcript 25 [Source:MGI Symbol;Acc:MGI:3645613]	-
cere	ENSMUSG00000091472	0.703425	-1.19347	0.0109448	-1.14528	0.0221799	down	down	Gm3739	14	7293648	7315049	-	2011	protein_coding	predicted gene 3739 [Source:MGI Symbol;Acc:MGI:3781914]	-
cere	ENSMUSG00000094936	2.29063	-1.18673	0.00258451	-1.14538	0.0125386	down	down	Rbm4	19	4784293	4793901	-	4940	protein_coding	RNA binding motif protein 4 [Source:MGI Symbol;Acc:MGI:1100865]	-
cere	ENSMUSG00000000561	5.4842	-1.15533	2.85288e-09	-1.14583	0.000272811	down	down	Wdr77	3	105959369	105970037	+	4841	protein_coding	WD repeat domain 77 [Source:MGI Symbol;Acc:MGI:1917715]	-
cere	ENSMUSG00000069862	0.123022	-1.35573	0.0144165	-1.14729	0.0306619	down	down	Rps12-ps9	8	123206623	123207021	+	399	processed_pseudogene	ribosomal protein S12, pseudogene 9 [Source:MGI Symbol;Acc:MGI:3704324]	-
cere	ENSMUSG00000036598	1.05941	-1.214	0.00494471	-1.14738	0.015587	down	down	Ccdc113	8	95534085	95558890	+	1288	protein_coding	coiled-coil domain containing 113 [Source:MGI Symbol;Acc:MGI:3606076]	-
cere	ENSMUSG00000083179	1.27928	-1.23659	0.0191384	-1.14846	0.0417583	down	down	Gm12693	4	94935621	94936103	+	483	processed_pseudogene	predicted gene 12693 [Source:MGI Symbol;Acc:MGI:3650224]	-
cere	ENSMUSG00000051169	1.98351	-1.20322	0.000533022	-1.14863	0.00506415	down	down	Rpusd3	6	113415319	113419340	-	2159	protein_coding	RNA pseudouridylate synthase domain containing 3 [Source:MGI Symbol;Acc:MGI:2141440]	-
cere	ENSMUSG00000096255	1.64266	-1.28378	0.00222916	-1.14903	0.013081	down	down	Dynlt1b	17	6430112	6436296	+	771	protein_coding	dynein light chain Tctex-type 1B [Source:MGI Symbol;Acc:MGI:98643]	-
cere	ENSMUSG00000115263	3.0333	-1.14367	0.000212082	-1.14964	0.00333495	down	down	AC154683.1	14	122365239	122406743	-	1284	antisense	novel transcript, antisense to Clybl	-
cere	ENSMUSG00000028108	2.82852	-1.20049	0.000276537	-1.14979	0.00448066	down	down	Ecm1	3	95734147	95739569	-	2521	protein_coding	extracellular matrix protein 1 [Source:MGI Symbol;Acc:MGI:103060]	-
cere	ENSMUSG00000036168	0.639972	-1.20616	0.0137357	-1.15131	0.0243361	down	down	Ccdc38	10	93540632	93584327	+	4305	protein_coding	coiled-coil domain containing 38 [Source:MGI Symbol;Acc:MGI:2444738]	-
cere	ENSMUSG00000066442	1.27324	-1.26535	0.00590589	-1.15213	0.0201573	down	down	Mthfs	9	89210676	89377713	+	7638	protein_coding	5, 10-methenyltetrahydrofolate synthetase [Source:MGI Symbol;Acc:MGI:1340032]	-
cere	ENSMUSG00000106918	4.15011	-1.21809	0.00040098	-1.15284	0.0124369	down	down	Mrpl33	5	31596935	31664384	+	7326	protein_coding	mitochondrial ribosomal protein L33 [Source:MGI Symbol;Acc:MGI:2137225]	zf-C2H2
cere	ENSMUSG00000087322	-0.687468	-1.54185	0.0144836	-1.15327	0.0319317	down	down	Gm16075	11	75860969	75861494	+	361	antisense	predicted gene 16075 [Source:MGI Symbol;Acc:MGI:3801977]	-
cere	ENSMUSG00000042541	5.70269	-1.17087	1.14467e-09	-1.15516	0.000255329	down	down	Sem1	6	6557294	6578663	-	3542	protein_coding	SEM1, 26S proteasome complex subunit [Source:MGI Symbol;Acc:MGI:109238]	-
cere	ENSMUSG00000049241	1.68738	-1.22693	0.00662796	-1.15525	0.0234939	down	down	Hcar1	5	123876736	123880020	-	3285	protein_coding	hydrocarboxylic acid receptor 1 [Source:MGI Symbol;Acc:MGI:2441671]	-
cere	ENSMUSG00000110710	2.44997	-1.16313	0.000777372	-1.15584	0.00627678	down	down	C78859	8	94322158	94328100	+	5943	lincRNA	expressed sequence C78859 [Source:MGI Symbol;Acc:MGI:2142856]	-
cere	ENSMUSG00000081161	0.251992	-1.26723	0.00823829	-1.15609	0.0170358	down	down	Gm12783	7	34176758	34180004	+	397	unprocessed_pseudogene	predicted gene 12783 [Source:MGI Symbol;Acc:MGI:3649566]	-
cere	ENSMUSG00000025779	0.518471	-1.33721	0.00360698	-1.15721	0.00903579	down	down	Ly96	1	16688051	16709611	+	1021	protein_coding	lymphocyte antigen 96 [Source:MGI Symbol;Acc:MGI:1341909]	-
cere	ENSMUSG00000022098	6.16801	-1.33857	0.000665358	-1.15722	0.0288867	down	down	Bmp1	14	70474558	70520234	-	8870	protein_coding	bone morphogenetic protein 1 [Source:MGI Symbol;Acc:MGI:88176]	-
cere	ENSMUSG00000030796	1.78904	-1.2606	0.00161961	-1.15764	0.0112691	down	down	Tead2	7	45215753	45233644	+	4788	protein_coding	TEA domain family member 2 [Source:MGI Symbol;Acc:MGI:104904]	-
cere	ENSMUSG00000005087	3.17283	-1.17663	0.000179124	-1.158	0.00352768	down	down	Cd44	2	102811141	102901665	-	6776	protein_coding	CD44 antigen [Source:MGI Symbol;Acc:MGI:88338]	-
cere	ENSMUSG00000064345	12.4111	-1.17892	1.04882e-08	-1.15843	0.00181896	down	down	mt-Nd2	MT	3914	4951	+	1038	protein_coding	mitochondrially encoded NADH dehydrogenase 2 [Source:MGI Symbol;Acc:MGI:102500]	-
cere	ENSMUSG00000003970	8.89843	-1.17888	7.5989e-09	-1.15869	0.000397879	down	down	Rpl8	15	76904078	76906314	+	1359	protein_coding	ribosomal protein L8 [Source:MGI Symbol;Acc:MGI:1350927]	-
cere	ENSMUSG00000109957	-0.311457	-1.56251	0.0116793	-1.15972	0.0328142	down	down	Gm45353	8	122339171	122343100	+	252	lincRNA	predicted gene 45353 [Source:MGI Symbol;Acc:MGI:5791189]	zf-C2H2
cere	ENSMUSG00000115007	1.65939	-1.2648	0.0149979	-1.16	0.0435725	down	down	5830448L01Rik	14	34672465	34673763	-	1299	bidirectional_promoter_lncRNA	RIKEN cDNA 5830448L01 gene [Source:MGI Symbol;Acc:MGI:1923281]	-
cere	ENSMUSG00000095098	7.25794	-1.21213	3.53123e-07	-1.16062	0.00144514	down	down	Ccdc85b	19	5456789	5457397	-	609	protein_coding	coiled-coil domain containing 85B [Source:MGI Symbol;Acc:MGI:2147607]	-
cere	ENSMUSG00000089810	4.12351	-1.17692	1.52961e-06	-1.16091	0.000841404	down	down	Gm16536	9	45856769	45858357	-	1589	antisense	predicted gene 16536 [Source:MGI Symbol;Acc:MGI:4414956]	-
cere	ENSMUSG00000087541	-0.176199	-1.41591	0.00803062	-1.16105	0.0115563	down	down	Hopxos	5	77094532	77102303	+	1661	antisense	HOP homeobox, opposite strand [Source:MGI Symbol;Acc:MGI:3801917]	-
cere	ENSMUSG00000019738	4.6178	-1.20008	1.62634e-07	-1.16129	0.00064739	down	down	Polr2i	7	30231948	30233390	+	1212	protein_coding	polymerase (RNA) II (DNA directed) polypeptide I [Source:MGI Symbol;Acc:MGI:1917170]	-
cere	ENSMUSG00000047843	5.04789	-1.18389	1.87151e-10	-1.16278	0.000130276	down	down	Bri3	5	144244437	144446757	+	1648	protein_coding	brain protein I3 [Source:MGI Symbol;Acc:MGI:1933174]	-
cere	ENSMUSG00000002661	4.95715	-1.20663	6.58625e-08	-1.16284	0.000622976	down	down	Alkbh7	17	56997339	56999322	+	1029	protein_coding	alkB homolog 7 [Source:MGI Symbol;Acc:MGI:1913650]	-
cere	ENSMUSG00000059022	0.171035	-1.39805	0.0119934	-1.16374	0.028874	down	down	Kcp	6	29473162	29507952	-	7807	protein_coding	kielin/chordin-like protein [Source:MGI Symbol;Acc:MGI:2141640]	-
cere	ENSMUSG00000024446	4.01808	-1.21343	7.46186e-05	-1.16415	0.0045587	down	down	Rpp21	17	36255645	36258069	-	1218	protein_coding	ribonuclease P 21 subunit [Source:MGI Symbol;Acc:MGI:1914926]	-
cere	ENSMUSG00000049086	4.04679	-1.14844	6.63371e-05	-1.16426	0.00281199	down	down	Bmyc	2	25706739	25707721	+	983	protein_coding	brain expressed myelocytomatosis oncogene [Source:MGI Symbol;Acc:MGI:88184]	-
cere	ENSMUSG00000097292	0.447557	-1.36096	0.00279225	-1.16512	0.00783441	down	down	A230107N01Rik	13	84219581	84222175	-	2558	antisense	RIKEN cDNA A230107N01 gene [Source:MGI Symbol;Acc:MGI:2445042]	-
cere	ENSMUSG00000034932	4.85169	-1.20032	4.70409e-07	-1.16552	0.00107493	down	down	Mrpl54	10	81264713	81266934	-	825	protein_coding	mitochondrial ribosomal protein L54 [Source:MGI Symbol;Acc:MGI:1913297]	-
cere	ENSMUSG00000025732	4.06906	-1.23724	2.24274e-05	-1.16722	0.00337434	down	down	Mcrip2	17	25863698	25868738	-	816	protein_coding	MAPK regulated corepressor interacting protein 2 [Source:MGI Symbol;Acc:MGI:1915491]	-
cere	ENSMUSG00000026730	5.03104	-1.19422	3.07956e-08	-1.16804	0.000528706	down	down	Pter	2	12924041	13003455	+	4682	protein_coding	phosphotriesterase related [Source:MGI Symbol;Acc:MGI:107372]	-
cere	ENSMUSG00000021643	2.67549	-1.18862	3.69034e-05	-1.16915	0.00151267	down	down	Serf1	13	100108012	100114571	+	1300	protein_coding	small EDRK-rich factor 1 [Source:MGI Symbol;Acc:MGI:1337114]	-
cere	ENSMUSG00000037152	6.37591	-1.18261	5.35678e-10	-1.16993	0.000202103	down	down	Ndufc1	3	51404677	51408988	-	1495	protein_coding	NADH:ubiquinone oxidoreductase subunit C1 [Source:MGI Symbol;Acc:MGI:1913627]	-
cere	ENSMUSG00000070167	-0.0254363	-1.3909	0.00846247	-1.17016	0.0206698	down	down	Snora57	19	8888538	8888685	-	148	snoRNA	small nucleolar RNA, H/ACA box 57 [Source:MGI Symbol;Acc:MGI:5455599]	-
cere	ENSMUSG00000068079	0.763167	-1.30073	0.00276124	-1.1706	0.00874169	down	down	Tcf15	2	152143561	152149097	+	980	protein_coding	transcription factor 15 [Source:MGI Symbol;Acc:MGI:104664]	-
cere	ENSMUSG00000029616	6.82707	-1.20073	3.45298e-10	-1.17129	0.000190148	down	down	Erp29	5	121428590	121452506	-	9060	protein_coding	endoplasmic reticulum protein 29 [Source:MGI Symbol;Acc:MGI:1914647]	-
cere	ENSMUSG00000067203	2.56936	-1.32062	0.0010961	-1.1714	0.0134207	down	down	H2-K2	17	33974831	33978790	-	1049	unprocessed_pseudogene	histocompatibility 2, K region locus 2 [Source:MGI Symbol;Acc:MGI:95906]	-
cere	ENSMUSG00000079043	2.71559	-1.19743	2.87579e-05	-1.1725	0.00136638	down	down	Fastkd5	2	130613840	130630027	-	3015	protein_coding	FAST kinase domains 5 [Source:MGI Symbol;Acc:MGI:2139469]	-
cere	ENSMUSG00000100707	1.00575	-1.32229	0.0101988	-1.17314	0.031711	down	down	Gm28523	6	141246920	141250009	-	1588	antisense	predicted gene 28523 [Source:MGI Symbol;Acc:MGI:5579229]	-
cere	ENSMUSG00000026043	2.51045	-1.24605	0.00047271	-1.17364	0.00600295	down	down	Col3a1	1	45311538	45349706	+	9816	protein_coding	collagen, type III, alpha 1 [Source:MGI Symbol;Acc:MGI:88453]	zf-C2H2
cere	ENSMUSG00000059291	8.0822	-1.20133	7.97235e-07	-1.1742	0.00160092	down	down	Rpl11	4	136028265	136053428	-	2697	protein_coding	ribosomal protein L11 [Source:MGI Symbol;Acc:MGI:1914275]	zf-C2H2
cere	ENSMUSG00000077737	-0.768868	-1.53586	0.0120291	-1.1743	0.0232928	down	down	Snord72	15	5118404	5118484	+	81	snoRNA	small nucleolar RNA, C/D box 72 [Source:MGI Symbol;Acc:MGI:3819555]	-
cere	ENSMUSG00000094634	0.847452	-1.31771	0.00275653	-1.17488	0.0111556	down	down	Gm3468	14	6087295	6108665	-	1955	protein_coding	predicted gene 3468 [Source:MGI Symbol;Acc:MGI:3781644]	-
cere	ENSMUSG00000038268	2.80076	-1.25488	0.000121075	-1.17558	0.00395206	down	down	Ovca2	11	75175942	75178835	-	2670	protein_coding	candidate tumor suppressor in ovarian cancer 2 [Source:MGI Symbol;Acc:MGI:2179725]	-
cere	ENSMUSG00000084349	5.64988	-1.17818	9.90806e-14	-1.17633	3.21718e-05	down	down	Rpl3-ps1	X	13202571	13203780	+	1210	processed_pseudogene	ribosomal protein L3, pseudogene 1 [Source:MGI Symbol;Acc:MGI:3644217]	-
cere	ENSMUSG00000058331	2.55789	-1.23218	0.00022774	-1.1775	0.00353007	down	down	Zfp85	13	67747800	67755228	-	2359	protein_coding	zinc finger protein 85 [Source:MGI Symbol;Acc:MGI:107767]	-
cere	ENSMUSG00000042737	4.19229	-1.19342	6.73076e-06	-1.17762	0.00162746	down	down	Dpm3	3	89259358	89267079	+	919	protein_coding	dolichyl-phosphate mannosyltransferase polypeptide 3 [Source:MGI Symbol;Acc:MGI:1915813]	-
cere	ENSMUSG00000035364	-0.701504	-1.57092	0.018075	-1.1779	0.0385618	down	down	4930524J08Rik	5	99979061	99979663	+	603	protein_coding	RIKEN cDNA 4930524J08 gene [Source:MGI Symbol;Acc:MGI:1922379]	-
cere	ENSMUSG00000066637	2.38926	-1.21815	1.09477e-05	-1.17792	0.000842699	down	down	Ttc32	12	9029997	9041988	+	2107	protein_coding	tetratricopeptide repeat domain 32 [Source:MGI Symbol;Acc:MGI:1922766]	-
cere	ENSMUSG00000039680	4.82359	-1.1915	1.23947e-10	-1.17885	8.69042e-05	down	down	Mrps6	16	92058270	92112227	+	1533	protein_coding	mitochondrial ribosomal protein S6 [Source:MGI Symbol;Acc:MGI:2153111]	-
cere	ENSMUSG00000085622	2.86146	-1.20975	3.96153e-05	-1.17895	0.00159773	down	down	3110056K07Rik	12	70991615	71015832	-	3153	processed_transcript	RIKEN cDNA 3110056K07 gene [Source:MGI Symbol;Acc:MGI:1920454]	-
cere	ENSMUSG00000042312	4.67446	-1.18214	3.95366e-09	-1.17909	0.000227932	down	down	S100a13	3	90514435	90524581	+	715	protein_coding	S100 calcium binding protein A13 [Source:MGI Symbol;Acc:MGI:109581]	-
cere	ENSMUSG00000054312	5.6012	-1.18702	1.18226e-13	-1.1801	3.45932e-05	down	down	Mrps21	3	95862634	95871519	-	739	protein_coding	mitochondrial ribosomal protein S21 [Source:MGI Symbol;Acc:MGI:1913542]	-
cere	ENSMUSG00000020018	3.41774	-1.15699	0.0093223	-1.18012	0.0311993	down	down	Snrpf	10	93583029	93589706	-	861	protein_coding	small nuclear ribonucleoprotein polypeptide F [Source:MGI Symbol;Acc:MGI:1917128]	-
cere	ENSMUSG00000090210	1.99577	-1.2682	0.000831773	-1.1811	0.00804176	down	down	Itga10	3	96645584	96664519	+	5186	protein_coding	integrin, alpha 10 [Source:MGI Symbol;Acc:MGI:2153482]	-
cere	ENSMUSG00000082284	1.47355	-1.30808	0.00207882	-1.18134	0.0131494	down	down	H3f3a-ps1	X	101824515	101824924	+	410	processed_pseudogene	H3 histone, family 3A, pseudogene 1 [Source:MGI Symbol;Acc:MGI:1101782]	-
cere	ENSMUSG00000038781	2.91526	-1.19176	0.00166944	-1.18367	0.011995	down	down	Stap2	17	55997077	56005584	-	2569	protein_coding	signal transducing adaptor family member 2 [Source:MGI Symbol;Acc:MGI:2147039]	zf-C2H2
cere	ENSMUSG00000029649	7.20811	-1.18872	2.27779e-12	-1.18403	4.864e-05	down	down	Pomp	5	147860461	147876456	+	5216	protein_coding	proteasome maturation protein [Source:MGI Symbol;Acc:MGI:1913787]	zf-C2H2
cere	ENSMUSG00000061315	7.99227	-1.18212	1.49918e-12	-1.18431	4.23691e-05	down	down	Naca	10	128035575	128048637	+	6805	protein_coding	nascent polypeptide-associated complex alpha polypeptide [Source:MGI Symbol;Acc:MGI:106095]	-
cere	ENSMUSG00000029601	0.410387	-1.39486	0.00758626	-1.18444	0.022874	down	down	Iqcd	5	120589016	120607118	+	1680	protein_coding	IQ motif containing D [Source:MGI Symbol;Acc:MGI:1922982]	-
cere	ENSMUSG00000083064	-0.213436	-1.55545	0.00894298	-1.18518	0.022249	down	down	Gm7785	1	91296045	91296936	+	892	processed_pseudogene	predicted gene 7785 [Source:MGI Symbol;Acc:MGI:3645449]	-
cere	ENSMUSG00000073427	2.43247	-1.20113	0.000435911	-1.18524	0.00416426	down	down	Gm4924	10	82354255	82422882	+	6302	protein_coding	predicted gene 4924 [Source:MGI Symbol;Acc:MGI:3643133]	zf-C2H2
cere	ENSMUSG00000098649	1.03117	-1.31394	0.00492129	-1.18565	0.0158703	down	down	Gm27199	5	120419659	120431767	-	623	antisense	predicted gene 27199 [Source:MGI Symbol;Acc:MGI:5521042]	-
cere	ENSMUSG00000096936	0.575331	-1.33682	0.00450809	-1.1862	0.0152405	down	down	Gm3510	5	15923755	15933406	-	1455	lincRNA	predicted gene 3510 [Source:MGI Symbol;Acc:MGI:3781687]	-
cere	ENSMUSG00000080776	1.00298	-1.30165	0.00326886	-1.18625	0.0122153	down	down	Gm12174	11	46727818	46728630	+	813	processed_pseudogene	predicted gene 12174 [Source:MGI Symbol;Acc:MGI:3651722]	-
cere	ENSMUSG00000037166	5.49515	-1.1626	6.76322e-06	-1.18625	0.00239525	down	down	Ppp1r14a	7	29289308	29293801	+	1367	protein_coding	protein phosphatase 1, regulatory inhibitor subunit 14A [Source:MGI Symbol;Acc:MGI:1931139]	zf-C2H2
cere	ENSMUSG00000063882	8.09783	-1.19283	1.7945e-11	-1.1864	7.64789e-05	down	down	Uqcrh	4	116066965	116075071	-	1237	protein_coding	ubiquinol-cytochrome c reductase hinge protein [Source:MGI Symbol;Acc:MGI:1913826]	-
cere	ENSMUSG00000021018	4.24383	-1.20627	1.39566e-08	-1.188	0.000223351	down	down	Polr2h	16	20717665	20722267	+	1509	protein_coding	polymerase (RNA) II (DNA directed) polypeptide H [Source:MGI Symbol;Acc:MGI:2384309]	-
cere	ENSMUSG00000105135	2.55967	-1.23789	9.78949e-05	-1.18913	0.00268693	down	down	Gm43667	3	34054335	34055429	-	1095	TEC	predicted gene 43667 [Source:MGI Symbol;Acc:MGI:5663804]	-
cere	ENSMUSG00000087211	4.73676	-1.27946	0.000123593	-1.19047	0.00818312	down	down	Lhx1os	11	84525660	84535831	+	698	lincRNA	LIM homeobox 1, opposite strand [Source:MGI Symbol;Acc:MGI:1925615]	-
cere	ENSMUSG00000081684	3.80809	-1.18189	5.77954e-06	-1.19164	0.00102063	down	down	Rps2-ps13	X	52898588	52899469	+	882	processed_pseudogene	ribosomal protein S2, pseudogene 13 [Source:MGI Symbol;Acc:MGI:3705640]	-
cere	ENSMUSG00000031896	-0.266077	-1.43166	0.00820591	-1.19186	0.0169557	down	down	Ctrl	8	105932003	105933862	-	1156	protein_coding	chymotrypsin-like [Source:MGI Symbol;Acc:MGI:88558]	-
cere	ENSMUSG00000049115	-0.721411	-1.56668	0.0426268	-1.19213	0.0439564	down	down	Agtr1a	13	30336441	30382867	+	2786	protein_coding	angiotensin II receptor, type 1a [Source:MGI Symbol;Acc:MGI:87964]	-
cere	ENSMUSG00000046667	3.4798	-1.21283	5.58738e-07	-1.19255	0.000397879	down	down	Rbm12b1	4	12140264	12146731	+	3122	protein_coding	RNA binding motif protein 12 B1 [Source:MGI Symbol;Acc:MGI:1919647]	-
cere	ENSMUSG00000071528	7.74251	-1.19202	1.5108e-13	-1.19279	2.56514e-05	down	down	Usmg5	19	47083471	47090625	-	341	protein_coding	upregulated during skeletal muscle growth 5 [Source:MGI Symbol;Acc:MGI:1891435]	-
cere	ENSMUSG00000052525	0.580036	-1.31855	0.00506187	-1.19292	0.0161366	down	down	Spdya	17	71552061	71589533	+	2198	protein_coding	speedy/RINGO cell cycle regulator family, member A [Source:MGI Symbol;Acc:MGI:1918141]	-
cere	ENSMUSG00000033508	0.0500229	-1.48691	0.01349	-1.19332	0.0403955	down	down	Asprv1	6	86628164	86629710	+	1547	protein_coding	aspartic peptidase, retroviral-like 1 [Source:MGI Symbol;Acc:MGI:1915105]	-
cere	ENSMUSG00000059534	7.22898	-1.24135	1.99482e-07	-1.19381	0.00128137	down	down	Uqcr10	11	4701973	4704342	-	584	protein_coding	ubiquinol-cytochrome c reductase, complex III subunit X [Source:MGI Symbol;Acc:MGI:1913402]	-
cere	ENSMUSG00000039016	6.44893	-1.19824	1.49918e-12	-1.19538	5.01544e-05	down	down	Timm8b	9	50603910	50605320	+	518	protein_coding	translocase of inner mitochondrial membrane 8B [Source:MGI Symbol;Acc:MGI:1353424]	zf-C2H2
cere	ENSMUSG00000028139	0.899878	-1.38301	0.00355016	-1.19616	0.02208	down	down	Riiad1	3	94464983	94480341	-	813	protein_coding	regulatory subunit of type II PKA R-subunit (RIIa) domain containing 1 [Source:MGI Symbol;Acc:MGI:1913603]	zf-C2H2
cere	ENSMUSG00000097223	-0.33776	-1.53714	0.0173276	-1.19617	0.0364373	down	down	Gm2449	9	119887449	119894863	-	823	bidirectional_promoter_lncRNA	predicted gene 2449 [Source:MGI Symbol;Acc:MGI:3780616]	-
cere	ENSMUSG00000070493	9.00859	-1.20839	5.50746e-12	-1.19636	7.2989e-05	down	down	Chchd2	5	129881156	129887470	-	2269	protein_coding	coiled-coil-helix-coiled-coil-helix domain containing 2 [Source:MGI Symbol;Acc:MGI:1261428]	zf-C2H2
cere	ENSMUSG00000024830	4.05181	-1.29236	1.77912e-05	-1.19651	0.00298209	down	down	Rps6kb2	19	4156713	4163354	-	2445	protein_coding	ribosomal protein S6 kinase, polypeptide 2 [Source:MGI Symbol;Acc:MGI:1927343]	-
cere	ENSMUSG00000026941	1.52174	-1.19171	0.00833775	-1.19661	0.0182948	down	down	Mamdc4	2	25563115	25574845	-	4630	protein_coding	MAM domain containing 4 [Source:MGI Symbol;Acc:MGI:2685841]	-
cere	ENSMUSG00000105879	-0.428299	-1.49645	0.0182047	-1.1977	0.0385464	down	down	Gm6204	3	53692422	53692878	-	457	processed_pseudogene	predicted gene 6204 [Source:MGI Symbol;Acc:MGI:3649038]	-
cere	ENSMUSG00000068220	4.98876	-1.2047	2.78793e-10	-1.19805	0.000149757	down	down	Lgals1	15	78926725	78930465	+	903	protein_coding	lectin, galactose binding, soluble 1 [Source:MGI Symbol;Acc:MGI:96777]	-
cere	ENSMUSG00000006014	3.4179	-1.25756	0.0017233	-1.19965	0.0196975	down	down	Prg4	1	150449412	150466165	-	4280	protein_coding	proteoglycan 4 (megakaryocyte stimulating factor, articular superficial zone protein) [Source:MGI Symbol;Acc:MGI:1891344]	-
cere	ENSMUSG00000025401	-0.364759	-1.59016	0.00666401	-1.20025	0.0159865	down	down	Myo1a	10	127705170	127720940	+	3714	protein_coding	myosin IA [Source:MGI Symbol;Acc:MGI:107732]	-
cere	ENSMUSG00000055839	7.56128	-1.23221	9.7595e-10	-1.202	0.000279179	down	down	Elob	17	23824738	23829136	-	1398	protein_coding	elongin B [Source:MGI Symbol;Acc:MGI:1914923]	-
cere	ENSMUSG00000110156	2.74804	-1.2149	0.000151202	-1.202	0.00328805	down	down	Gm42067	19	5912822	5914826	+	880	antisense	predicted gene, 42067 [Source:MGI Symbol;Acc:MGI:5624952]	-
cere	ENSMUSG00000024038	6.41849	-1.23774	2.74238e-08	-1.20296	0.000713419	down	down	Ndufv3	17	31520115	31531326	+	2490	protein_coding	NADH:ubiquinone oxidoreductase core subunit V3 [Source:MGI Symbol;Acc:MGI:1890894]	-
cere	ENSMUSG00000083621	1.2069	-1.38653	0.00249234	-1.20321	0.019095	down	down	Gm14586	X	52772342	52772749	-	408	processed_pseudogene	predicted gene 14586 [Source:MGI Symbol;Acc:MGI:3705507]	-
cere	ENSMUSG00000026309	5.78202	-1.24515	2.22921e-09	-1.20392	0.000374554	down	down	Ilkap	1	91373861	91398815	-	5556	protein_coding	integrin-linked kinase-associated serine/threonine phosphatase 2C [Source:MGI Symbol;Acc:MGI:1914694]	-
cere	ENSMUSG00000050212	1.99854	-1.29839	0.000229006	-1.20496	0.00370758	down	down	Eva1b	4	126147744	126149875	+	1942	protein_coding	eva-1 homolog B (C. elegans) [Source:MGI Symbol;Acc:MGI:1922063]	-
cere	ENSMUSG00000112790	0.0929993	-1.42606	0.0121782	-1.20573	0.0364576	down	down	Gm33378	10	82014473	82017230	+	2758	TEC	predicted gene, 33378 [Source:MGI Symbol;Acc:MGI:5592537]	-
cere	ENSMUSG00000110105	1.27264	-1.24141	0.00377184	-1.20622	0.0118929	down	down	Gm45844	7	7213017	7278289	-	6687	protein_coding	predicted gene 45844 [Source:MGI Symbol;Acc:MGI:5804959]	-
cere	ENSMUSG00000078427	4.09038	-1.2104	1.99934e-05	-1.20625	0.00215109	down	down	Sarnp	10	128817333	128877629	+	1360	protein_coding	SAP domain containing ribonucleoprotein [Source:MGI Symbol;Acc:MGI:1913368]	HMG
cere	ENSMUSG00000028583	3.75802	-1.22295	1.87167e-06	-1.20626	0.000707295	down	down	Pdpn	4	143267431	143299564	-	1817	protein_coding	podoplanin [Source:MGI Symbol;Acc:MGI:103098]	-
cere	ENSMUSG00000066613	4.53569	-1.22368	2.7507e-07	-1.20793	0.000674186	down	down	Zfp932	5	109996521	110010411	+	3272	protein_coding	zinc finger protein 932 [Source:MGI Symbol;Acc:MGI:1916754]	-
cere	ENSMUSG00000087413	2.15318	-1.24627	1.82442e-05	-1.20836	0.000982582	down	down	Gm11266	4	82508016	82547292	+	1271	antisense	predicted gene 11266 [Source:MGI Symbol;Acc:MGI:3649705]	-
cere	ENSMUSG00000026940	0.867285	-1.28316	0.00233347	-1.20847	0.00842143	down	down	Ccdc183	2	25608635	25617678	-	3035	protein_coding	coiled-coil domain containing 183 [Source:MGI Symbol;Acc:MGI:1924308]	-
cere	ENSMUSG00000031880	0.776617	-1.33767	0.00280126	-1.20853	0.0115001	down	down	Rrad	8	104628070	104631327	-	1577	protein_coding	Ras-related associated with diabetes [Source:MGI Symbol;Acc:MGI:1930943]	-
cere	ENSMUSG00000051606	0.122403	-1.39617	0.0063734	-1.20893	0.0161905	down	down	2010001K21Rik	13	46979908	47011195	+	3630	processed_transcript	RIKEN cDNA 2010001K21 gene [Source:MGI Symbol;Acc:MGI:1917079]	-
cere	ENSMUSG00000006519	3.53197	-1.2413	6.0723e-06	-1.20967	0.00115644	down	down	Cyba	8	122424776	122432930	-	1039	protein_coding	cytochrome b-245, alpha polypeptide [Source:MGI Symbol;Acc:MGI:1316658]	-
cere	ENSMUSG00000008668	7.81595	-1.22745	1.25095e-09	-1.21054	0.000278472	down	down	Rps18	17	33951999	33956001	-	2491	protein_coding	ribosomal protein S18 [Source:MGI Symbol;Acc:MGI:98146]	-
cere	ENSMUSG00000029561	3.62974	-1.20657	0.000473575	-1.21339	0.00663525	down	down	Oasl2	5	114896936	114912234	+	6374	protein_coding	2'-5' oligoadenylate synthetase-like 2 [Source:MGI Symbol;Acc:MGI:1344390]	HMGI/HMGY
cere	ENSMUSG00000030592	4.06631	-1.37993	0.00317337	-1.2147	0.0414194	down	down	Ryr1	7	29003344	29125179	-	21838	protein_coding	ryanodine receptor 1, skeletal muscle [Source:MGI Symbol;Acc:MGI:99659]	-
cere	ENSMUSG00000042293	2.29905	-1.31337	0.000245975	-1.21471	0.00533355	down	down	Gm5617	9	48495442	48495972	+	531	protein_coding	predicted gene 5617 [Source:MGI Symbol;Acc:MGI:3643566]	-
cere	ENSMUSG00000101599	1.53719	-1.18577	0.0119773	-1.21537	0.0247999	down	down	Gm20342	1	63117118	63126837	+	9720	lincRNA	predicted gene, 20342 [Source:MGI Symbol;Acc:MGI:5012527]	zf-C2H2
cere	ENSMUSG00000020219	6.18749	-1.29118	3.72193e-06	-1.21547	0.0038046	down	down	Timm13	10	80899450	80900969	-	1371	protein_coding	translocase of inner mitochondrial membrane 13 [Source:MGI Symbol;Acc:MGI:1353432]	-
cere	ENSMUSG00000034566	8.16159	-1.21044	1.413e-13	-1.21547	2.84683e-05	down	down	Atp5h	11	115415689	115419962	-	1465	protein_coding	ATP synthase, H+ transporting, mitochondrial F0 complex, subunit D [Source:MGI Symbol;Acc:MGI:1918929]	zf-C2H2
cere	ENSMUSG00000114284	-0.59728	-1.74762	0.0128648	-1.21581	0.0260993	down	down	9630015K15Rik	14	64116314	64127605	+	572	antisense	RIKEN cDNA 9630015K15 gene [Source:MGI Symbol;Acc:MGI:1925819]	-
cere	ENSMUSG00000032403	2.94509	-1.24403	3.48628e-05	-1.21606	0.00155397	down	down	2300009A05Rik	9	63394447	63399246	-	2000	protein_coding	RIKEN cDNA 2300009A05 gene [Source:MGI Symbol;Acc:MGI:1916728]	-
cere	ENSMUSG00000097649	1.6374	-1.28972	0.000747374	-1.21634	0.00634796	down	down	Gm10561	1	55226251	55235622	+	1943	antisense	predicted gene 10561 [Source:MGI Symbol;Acc:MGI:3648163]	-
cere	ENSMUSG00000079410	1.32398	-1.21766	0.0100144	-1.21644	0.0243361	down	down	Gm2897	14	3049285	3076840	+	1980	protein_coding	predicted gene 2897 [Source:MGI Symbol;Acc:MGI:3781075]	-
cere	ENSMUSG00000034259	4.75665	-1.24424	1.5293e-09	-1.21746	0.000224667	down	down	Exosc4	15	76327397	76330677	+	1945	protein_coding	exosome component 4 [Source:MGI Symbol;Acc:MGI:1923576]	-
cere	ENSMUSG00000087501	1.83761	-1.2652	0.000199742	-1.21776	0.00263967	down	down	Gm12116	11	33204055	33221477	+	2770	lincRNA	predicted gene 12116 [Source:MGI Symbol;Acc:MGI:3652289]	-
cere	ENSMUSG00000067713	4.71138	-1.25753	9.4423e-09	-1.2179	0.000387013	down	down	Prkag1	15	98812797	98831521	-	2175	protein_coding	protein kinase, AMP-activated, gamma 1 non-catalytic subunit [Source:MGI Symbol;Acc:MGI:108411]	-
cere	ENSMUSG00000107374	0.365836	-1.29075	0.0103191	-1.21815	0.0178253	down	down	Gm43172	5	93090994	93093130	+	2137	TEC	predicted gene 43172 [Source:MGI Symbol;Acc:MGI:5663309]	-
cere	ENSMUSG00000030512	4.89966	-1.2308	1.82027e-11	-1.21842	7.07603e-05	down	down	Snrpa1	7	66059003	66074587	+	3172	protein_coding	small nuclear ribonucleoprotein polypeptide A' [Source:MGI Symbol;Acc:MGI:1916231]	zf-C2H2
cere	ENSMUSG00000035674	6.50758	-1.19595	6.18863e-08	-1.21843	0.000586711	down	down	Ndufa3	7	3617373	3620327	+	1022	protein_coding	NADH:ubiquinone oxidoreductase subunit A3 [Source:MGI Symbol;Acc:MGI:1913341]	-
cere	ENSMUSG00000064346	2.6514	-1.21994	0.00232237	-1.21856	0.014261	down	down	mt-Tw	MT	4950	5016	+	67	Mt_tRNA	mitochondrially encoded tRNA tryptophan [Source:MGI Symbol;Acc:MGI:102471]	-
cere	ENSMUSG00000074865	2.46901	-1.27873	1.5841e-05	-1.21907	0.00102063	down	down	Zfp934	13	62479827	62571199	-	5764	protein_coding	zinc finger protein 934 [Source:MGI Symbol;Acc:MGI:1924367]	-
cere	ENSMUSG00000060126	9.63845	-1.22672	1.60884e-11	-1.22008	0.000116145	down	down	Tpt1	14	75845093	75848525	+	2380	protein_coding	tumor protein, translationally-controlled 1 [Source:MGI Symbol;Acc:MGI:104890]	zf-C2H2
cere	ENSMUSG00000029068	6.46528	-1.31725	4.2269e-06	-1.22064	0.00327729	down	down	Ccnl2	4	155812489	155824543	+	5278	protein_coding	cyclin L2 [Source:MGI Symbol;Acc:MGI:1927119]	zf-C2H2
cere	ENSMUSG00000009687	3.59427	-1.25687	6.74152e-06	-1.22131	0.00143237	down	down	Fxyd5	7	31032722	31042481	-	4192	protein_coding	FXYD domain-containing ion transport regulator 5 [Source:MGI Symbol;Acc:MGI:1201785]	-
cere	ENSMUSG00000050675	0.254698	-1.44177	0.0059823	-1.22145	0.0187909	down	down	Gp1ba	11	70639122	70642036	+	2718	protein_coding	glycoprotein 1b, alpha polypeptide [Source:MGI Symbol;Acc:MGI:1333744]	-
cere	ENSMUSG00000006058	5.96715	-1.22242	1.36901e-11	-1.22254	9.78287e-05	down	down	Snf8	11	96034885	96047430	+	2677	protein_coding	SNF8, ESCRT-II complex subunit, homolog (S. cerevisiae) [Source:MGI Symbol;Acc:MGI:1343161]	-
cere	ENSMUSG00000078695	4.8113	-1.24245	5.52494e-11	-1.22256	9.24482e-05	down	down	Cisd3	11	97685826	97688621	+	833	protein_coding	CDGSH iron sulfur domain 3 [Source:MGI Symbol;Acc:MGI:101788]	-
cere	ENSMUSG00000086943	-0.469266	-1.45435	0.0227967	-1.22272	0.0366907	down	down	4732414G09Rik	11	73015856	73018841	-	2422	lincRNA	RIKEN cDNA 4732414G09 gene [Source:MGI Symbol;Acc:MGI:3045381]	-
cere	ENSMUSG00000029821	5.35889	-1.24962	1.80076e-09	-1.22332	0.000320908	down	down	Gsdme	6	50188888	50263862	-	12742	protein_coding	gasdermin E [Source:MGI Symbol;Acc:MGI:1889850]	-
cere	ENSMUSG00000068629	-0.567279	-1.55885	0.0195704	-1.22457	0.0237392	down	down	Gm6155	7	84834539	84834879	-	341	processed_pseudogene	predicted pseudogene 6155 [Source:MGI Symbol;Acc:MGI:3643981]	-
cere	ENSMUSG00000026659	3.15875	-1.26779	9.3412e-07	-1.22495	0.000506457	down	down	Dusp12	1	170873498	170885540	-	2743	protein_coding	dual specificity phosphatase 12 [Source:MGI Symbol;Acc:MGI:1890614]	-
cere	ENSMUSG00000067847	5.15811	-1.24823	0.00016125	-1.2252	0.0102712	down	down	Romo1	2	156144039	156145797	+	747	protein_coding	reactive oxygen species modulator 1 [Source:MGI Symbol;Acc:MGI:1914317]	-
cere	ENSMUSG00000073867	1.37165	-1.36881	0.00324358	-1.22656	0.0192565	down	down	AA474408	7	110057987	110061325	-	3339	TEC	expressed sequence AA474408 [Source:MGI Symbol;Acc:MGI:3034216]	-
cere	ENSMUSG00000097248	5.43544	-1.21453	3.18889e-06	-1.22668	0.00185933	down	down	Gm2694	8	87460469	87525554	+	5744	lincRNA	predicted gene 2694 [Source:MGI Symbol;Acc:MGI:3780864]	-
cere	ENSMUSG00000078238	-0.173742	-1.54217	0.00824238	-1.22722	0.0212804	down	down	Gm12854	4	116067268	116067564	+	297	processed_pseudogene	predicted gene 12854 [Source:MGI Symbol;Acc:MGI:3650410]	-
cere	ENSMUSG00000027896	2.82469	-1.2598	6.65423e-06	-1.22725	0.000902233	down	down	Slc16a4	3	107291230	107312115	+	3879	protein_coding	solute carrier family 16 (monocarboxylic acid transporters), member 4 [Source:MGI Symbol;Acc:MGI:2385183]	-
cere	ENSMUSG00000094724	0.255068	-1.52184	0.00578647	-1.22728	0.0226096	down	down	Rnaset2b	17	6970634	7011299	+	4455	protein_coding	ribonuclease T2B [Source:MGI Symbol;Acc:MGI:3702087]	-
cere	ENSMUSG00000049154	1.24135	-1.37653	0.00268577	-1.22741	0.016209	down	down	Fam183b	11	58792797	58801960	-	567	protein_coding	family with sequence similarity 183, member B [Source:MGI Symbol;Acc:MGI:1922679]	-
cere	ENSMUSG00000112474	-0.267859	-1.46022	0.0129421	-1.22783	0.0273357	down	down	Gm46209	10	7458356	7458908	+	553	processed_pseudogene	predicted gene, 46209 [Source:MGI Symbol;Acc:MGI:5825846]	-
cere	ENSMUSG00000021884	1.1587	-1.33611	0.000247259	-1.22841	0.00264822	down	down	Hacl1	14	31598730	31641286	-	4945	protein_coding	2-hydroxyacyl-CoA lyase 1 [Source:MGI Symbol;Acc:MGI:1929657]	-
cere	ENSMUSG00000004885	2.11105	-1.28891	0.00033811	-1.22864	0.005319	down	down	Crabp2	3	87948666	87953376	+	1322	protein_coding	cellular retinoic acid binding protein II [Source:MGI Symbol;Acc:MGI:88491]	-
cere	ENSMUSG00000032268	2.50837	-1.25847	9.13062e-05	-1.22905	0.00234576	down	down	Tmprss5	9	49081260	49117587	+	3058	protein_coding	transmembrane protease, serine 5 (spinesin) [Source:MGI Symbol;Acc:MGI:1933407]	-
cere	ENSMUSG00000018920	2.00133	-1.31886	0.000499027	-1.22916	0.00596034	down	down	Cxcl16	11	70453983	70459984	-	3021	protein_coding	chemokine (C-X-C motif) ligand 16 [Source:MGI Symbol;Acc:MGI:1932682]	-
cere	ENSMUSG00000003531	6.21573	-1.26101	5.64908e-10	-1.2303	0.000298392	down	down	Dgcr6	16	18052860	18071632	+	2985	protein_coding	DiGeorge syndrome critical region gene 6 [Source:MGI Symbol;Acc:MGI:1202877]	-
cere	ENSMUSG00000037772	5.47637	-1.25825	1.25095e-09	-1.23098	0.000331563	down	down	Mrpl23	7	142532686	142540747	+	4883	protein_coding	mitochondrial ribosomal protein L23 [Source:MGI Symbol;Acc:MGI:1196612]	-
cere	ENSMUSG00000107951	-0.163251	-1.47271	0.0151809	-1.23114	0.0273017	down	down	Gm6210	6	75296118	75298059	-	1942	processed_pseudogene	predicted gene 6210 [Source:MGI Symbol;Acc:MGI:3643375]	-
cere	ENSMUSG00000029059	7.10576	-1.25757	4.3497e-11	-1.23138	0.000148256	down	down	Fam213b	4	154895504	154899135	-	1027	protein_coding	family with sequence similarity 213, member B [Source:MGI Symbol;Acc:MGI:1913719]	-
cere	ENSMUSG00000102282	-0.702002	-1.58666	0.0242864	-1.23166	0.0338859	down	down	A930032L01Rik	13	63567098	63568054	-	957	TEC	RIKEN cDNA A930032L01 gene [Source:MGI Symbol;Acc:MGI:1925083]	-
cere	ENSMUSG00000051297	1.26247	-1.31617	0.00712856	-1.23268	0.0221847	down	down	2410124H12Rik	16	92478742	92497366	+	706	sense_overlapping	RIKEN cDNA 2410124H12 gene [Source:MGI Symbol;Acc:MGI:1924035]	-
cere	ENSMUSG00000039873	0.989983	-1.34212	0.000277951	-1.23292	0.00283488	down	down	Neurl2	2	164830732	164833456	-	1014	protein_coding	neuralized E3 ubiquitin protein ligase 2 [Source:MGI Symbol;Acc:MGI:3043305]	-
cere	ENSMUSG00000031478	2.72072	-1.37984	0.00046533	-1.23507	0.0098948	down	down	Nek3	8	22128283	22166435	-	2153	protein_coding	NIMA (never in mitosis gene a)-related expressed kinase 3 [Source:MGI Symbol;Acc:MGI:1344371]	-
cere	ENSMUSG00000003355	0.947011	-1.35683	0.00143458	-1.23533	0.00927112	down	down	Fkbp11	15	98724366	98728198	-	2706	protein_coding	FK506 binding protein 11 [Source:MGI Symbol;Acc:MGI:1913370]	-
cere	ENSMUSG00000097636	2.85175	-1.39951	0.000900705	-1.23537	0.0146738	down	down	Mirt1	19	53441212	53464796	-	8664	lincRNA	myocardial infarction associated transcript 1 [Source:MGI Symbol;Acc:MGI:1922001]	-
cere	ENSMUSG00000071715	-0.121966	-1.41575	0.0316442	-1.23573	0.0427462	down	down	Ncf4	15	78244801	78262580	+	2020	protein_coding	neutrophil cytosolic factor 4 [Source:MGI Symbol;Acc:MGI:109186]	-
cere	ENSMUSG00000029551	3.04823	-1.25769	6.00471e-07	-1.23581	0.000425817	down	down	Psmg3	5	139823592	139826885	-	2893	protein_coding	proteasome (prosome, macropain) assembly chaperone 3 [Source:MGI Symbol;Acc:MGI:1913756]	-
cere	ENSMUSG00000006412	6.74336	-1.24434	9.30037e-06	-1.23606	0.00332194	down	down	Pfdn2	1	171345670	171359254	+	1937	protein_coding	prefoldin 2 [Source:MGI Symbol;Acc:MGI:1276111]	-
cere	ENSMUSG00000028443	4.21923	-1.24056	1.67078e-09	-1.23629	0.000122773	down	down	Nudt2	4	41465151	41480926	+	845	protein_coding	nudix (nucleoside diphosphate linked moiety X)-type motif 2 [Source:MGI Symbol;Acc:MGI:1913651]	-
cere	ENSMUSG00000097823	3.94105	-1.26632	2.85269e-07	-1.23678	0.000506457	down	down	Gm16701	1	166998295	167000841	-	1627	lincRNA	predicted gene, 16701 [Source:MGI Symbol;Acc:MGI:4439625]	-
cere	ENSMUSG00000029373	0.345956	-1.53391	0.00506741	-1.23742	0.0210241	down	down	Pf4	5	90772435	90773383	+	721	protein_coding	platelet factor 4 [Source:MGI Symbol;Acc:MGI:1888711]	-
cere	ENSMUSG00000021606	5.74749	-1.20866	2.43776e-06	-1.23758	0.00180782	down	down	Ndufs6	13	73319838	73328542	-	898	protein_coding	NADH:ubiquinone oxidoreductase core subunit S6 [Source:MGI Symbol;Acc:MGI:107932]	-
cere	ENSMUSG00000016833	4.223	-1.24609	9.49456e-10	-1.23769	0.000118318	down	down	Mrps18c	5	100798627	100804471	+	1076	protein_coding	mitochondrial ribosomal protein S18C [Source:MGI Symbol;Acc:MGI:1915985]	-
cere	ENSMUSG00000030652	5.59817	-1.23983	5.37617e-09	-1.23785	0.000408565	down	down	Coq7	7	118509659	118533356	-	6434	protein_coding	demethyl-Q 7 [Source:MGI Symbol;Acc:MGI:107207]	-
cere	ENSMUSG00000018861	4.56574	-1.31452	3.23627e-06	-1.23932	0.00202079	down	down	Fdxr	11	115268024	115277050	-	2806	protein_coding	ferredoxin reductase [Source:MGI Symbol;Acc:MGI:104724]	-
cere	ENSMUSG00000054428	6.64876	-1.24561	2.59187e-10	-1.24096	0.000190629	down	down	Atpif1	4	132530555	132533659	-	1441	protein_coding	ATPase inhibitory factor 1 [Source:MGI Symbol;Acc:MGI:1196457]	-
cere	ENSMUSG00000091449	0.533673	-1.36679	0.00247618	-1.24133	0.0110542	down	down	Gm10269	18	20682592	20682963	-	372	protein_coding	predicted gene 10269 [Source:MGI Symbol;Acc:MGI:3642381]	-
cere	ENSMUSG00000002233	4.39352	-1.2544	1.47808e-07	-1.24163	0.000553903	down	down	Rhoc	3	104788375	104794459	+	1618	protein_coding	ras homolog family member C [Source:MGI Symbol;Acc:MGI:106028]	-
cere	ENSMUSG00000023966	3.43445	-1.2729	5.96003e-06	-1.24196	0.00127574	down	down	Rsph9	17	46122035	46144216	-	1602	protein_coding	radial spoke head 9 homolog (Chlamydomonas) [Source:MGI Symbol;Acc:MGI:1922814]	-
cere	ENSMUSG00000070306	2.72622	-1.42767	0.000669107	-1.24232	0.0153818	down	down	Ccdc153	9	44240676	44247306	+	2036	protein_coding	coiled-coil domain containing 153 [Source:MGI Symbol;Acc:MGI:2448587]	-
cere	ENSMUSG00000066196	1.53691	-1.42815	0.000943517	-1.24248	0.0128247	down	down	Spag8	4	43651335	43653594	-	1662	protein_coding	sperm associated antigen 8 [Source:MGI Symbol;Acc:MGI:3056295]	-
cere	ENSMUSG00000084319	5.16042	-1.25042	3.65206e-12	-1.24319	6.75089e-05	down	down	Tpt1-ps3	6	99877816	99878334	-	519	processed_pseudogene	tumor protein, translationally-controlled, pseudogene 3 [Source:MGI Symbol;Acc:MGI:2664997]	-
cere	ENSMUSG00000090553	4.59815	-1.23825	2.37512e-06	-1.24328	0.00153417	down	down	Snrpe	1	133603871	133610291	-	1372	protein_coding	small nuclear ribonucleoprotein E [Source:MGI Symbol;Acc:MGI:98346]	-
cere	ENSMUSG00000013974	-0.344987	-1.60894	0.0146644	-1.24418	0.0217897	down	down	Mcemp1	8	3665754	3669259	+	1494	protein_coding	mast cell expressed membrane protein 1 [Source:MGI Symbol;Acc:MGI:1916439]	-
cere	ENSMUSG00000085761	0.646385	-1.37867	0.00530039	-1.24436	0.0185805	down	down	4930455G09Rik	4	142017898	142028996	+	630	antisense	RIKEN cDNA 4930455G09 gene [Source:MGI Symbol;Acc:MGI:1926167]	-
cere	ENSMUSG00000079593	5.5622	-1.25727	1.32874e-10	-1.24439	0.000197559	down	down	Gm14597	X	53577087	53608979	-	827	protein_coding	predicted gene 14597 [Source:MGI Symbol;Acc:MGI:3711766]	-
cere	ENSMUSG00000035530	8.84317	-1.25686	2.99494e-11	-1.24474	0.000120557	down	down	Eif1	11	100319885	100322096	+	2098	protein_coding	eukaryotic translation initiation factor 1 [Source:MGI Symbol;Acc:MGI:105125]	-
cere	ENSMUSG00000024208	6.19475	-1.25543	4.74179e-11	-1.24518	0.000149973	down	down	Uqcc2	17	27122663	27133916	-	837	protein_coding	ubiquinol-cytochrome c reductase complex assembly factor 2 [Source:MGI Symbol;Acc:MGI:1914517]	-
cere	ENSMUSG00000029817	6.75301	-1.27303	1.47476e-10	-1.24519	0.000202718	down	down	Tra2a	6	49243924	49264033	-	6945	protein_coding	transformer 2 alpha [Source:MGI Symbol;Acc:MGI:1933972]	-
cere	ENSMUSG00000100975	1.4064	-1.34597	0.000489022	-1.24696	0.00562274	down	down	Gm28875	12	104925501	104926689	-	1189	lincRNA	predicted gene 28875 [Source:MGI Symbol;Acc:MGI:5579581]	-
cere	ENSMUSG00000074215	1.27302	-1.24816	0.00381867	-1.24742	0.0108304	down	down	Gm10643	8	84063561	84065137	-	1577	protein_coding	predicted gene 10643 [Source:MGI Symbol;Acc:MGI:3642507]	-
cere	ENSMUSG00000106535	1.00475	-1.34973	0.00402645	-1.24812	0.0165225	down	down	Gm43031	5	4073571	4075457	+	1887	sense_intronic	predicted gene 43031 [Source:MGI Symbol;Acc:MGI:5663168]	-
cere	ENSMUSG00000075302	0.539358	-1.3919	0.00557708	-1.24839	0.0214055	down	down	Erich2	2	70508819	70540884	+	2948	protein_coding	glutamate rich 2 [Source:MGI Symbol;Acc:MGI:1913998]	-
cere	ENSMUSG00000061207	4.56212	-1.27996	5.37617e-09	-1.24853	0.000299143	down	down	Stk19	17	34823993	34836945	-	3155	protein_coding	serine/threonine kinase 19 [Source:MGI Symbol;Acc:MGI:1860085]	-
cere	ENSMUSG00000002477	5.89096	-1.25168	9.25865e-15	-1.24913	2.84683e-05	down	down	Snrpd1	18	10617796	10628230	+	837	protein_coding	small nuclear ribonucleoprotein D1 [Source:MGI Symbol;Acc:MGI:98344]	-
cere	ENSMUSG00000042670	4.38833	-1.26064	1.98885e-10	-1.24922	8.27234e-05	down	down	Immp1l	2	105904638	105965558	+	955	protein_coding	IMP1 inner mitochondrial membrane peptidase-like (S. cerevisiae) [Source:MGI Symbol;Acc:MGI:1913791]	-
cere	ENSMUSG00000042045	0.718371	-1.30529	0.00652153	-1.2499	0.0184121	down	down	Sln	9	53850164	53854560	+	1318	protein_coding	sarcolipin [Source:MGI Symbol;Acc:MGI:1913652]	-
cere	ENSMUSG00000009927	8.18961	-1.25966	1.75345e-12	-1.25179	6.39575e-05	down	down	Rps25	9	44407139	44410427	+	2691	protein_coding	ribosomal protein S25 [Source:MGI Symbol;Acc:MGI:1922867]	-
cere	ENSMUSG00000087687	3.48636	-1.2404	6.14545e-05	-1.25226	0.00284827	down	down	Pet100	8	3621548	3625848	+	1788	protein_coding	PET100 homolog [Source:MGI Symbol;Acc:MGI:3615306]	-
cere	ENSMUSG00000109536	4.09141	-1.22931	0.000160962	-1.2539	0.00444441	down	down	9330162G02Rik	7	59223847	59254788	-	30942	TEC	RIKEN cDNA 9330162G02 gene [Source:MGI Symbol;Acc:MGI:2442217]	-
cere	ENSMUSG00000064326	4.05912	-1.27649	1.72832e-07	-1.25437	0.000490483	down	down	Siva1	12	112644679	112649149	+	2420	protein_coding	SIVA1, apoptosis-inducing factor [Source:MGI Symbol;Acc:MGI:1353606]	-
cere	ENSMUSG00000033177	0.488152	-1.43667	0.00321161	-1.25456	0.014125	down	down	Tmprss7	16	45656315	45693658	-	2837	protein_coding	transmembrane serine protease 7 [Source:MGI Symbol;Acc:MGI:2686594]	-
cere	ENSMUSG00000061787	7.60346	-1.28274	6.42086e-11	-1.2559	0.00016814	down	down	Rps17	7	81342732	81345254	-	1274	protein_coding	ribosomal protein S17 [Source:MGI Symbol;Acc:MGI:1309526]	-
cere	ENSMUSG00000085845	2.4041	-1.41618	0.00339718	-1.25591	0.0274751	down	down	Gm13944	2	77462669	77480938	+	887	antisense	predicted gene 13944 [Source:MGI Symbol;Acc:MGI:3650359]	-
cere	ENSMUSG00000084938	-0.56607	-1.70035	0.0143317	-1.25785	0.0364373	down	down	BB557941	2	57127479	57181754	-	1097	processed_transcript	expressed sequence BB557941 [Source:MGI Symbol;Acc:MGI:3034820]	-
cere	ENSMUSG00000071451	3.41676	-1.27357	1.40834e-06	-1.25787	0.000824597	down	down	Psmg4	13	34162964	34178173	+	555	protein_coding	proteasome (prosome, macropain) assembly chaperone 4 [Source:MGI Symbol;Acc:MGI:1916916]	-
cere	ENSMUSG00000103532	1.39696	-1.24905	0.0046999	-1.25799	0.0138276	down	down	Gm4430	2	129196086	129197126	-	1041	TEC	predicted gene 4430 [Source:MGI Symbol;Acc:MGI:3782614]	-
cere	ENSMUSG00000110419	1.51074	-1.31677	0.000697513	-1.25881	0.00557484	down	down	AW046200	8	57651757	57663430	+	3082	bidirectional_promoter_lncRNA	expressed sequence AW046200 [Source:MGI Symbol;Acc:MGI:2142745]	-
cere	ENSMUSG00000038717	7.22254	-1.2617	1.22369e-16	-1.26024	7.60488e-06	down	down	Atp5l	9	44912557	44920742	-	6443	protein_coding	ATP synthase, H+ transporting, mitochondrial F0 complex, subunit G [Source:MGI Symbol;Acc:MGI:1351597]	-
cere	ENSMUSG00000007888	1.02172	-1.38873	0.00247225	-1.26046	0.0152405	down	down	Crlf1	8	70493158	70504081	+	1644	protein_coding	cytokine receptor-like factor 1 [Source:MGI Symbol;Acc:MGI:1340030]	-
cere	ENSMUSG00000090841	8.30487	-1.27015	3.8539e-09	-1.26113	0.000385061	down	down	Myl6	10	128490860	128494145	-	3187	protein_coding	myosin, light polypeptide 6, alkali, smooth muscle and non-muscle [Source:MGI Symbol;Acc:MGI:109318]	-
cere	ENSMUSG00000054612	1.69507	-1.40204	0.000382849	-1.26249	0.00610514	down	down	Mgmt	7	136894614	137130266	+	2894	protein_coding	O-6-methylguanine-DNA methyltransferase [Source:MGI Symbol;Acc:MGI:96977]	-
cere	ENSMUSG00000087040	3.90552	-1.19377	0.00619109	-1.26286	0.0242934	down	down	Gm14033	2	55411790	55433435	+	2290	lincRNA	predicted gene 14033 [Source:MGI Symbol;Acc:MGI:3650902]	-
cere	ENSMUSG00000035711	2.22556	-1.51069	0.00242122	-1.26305	0.032987	down	down	Dok3	13	55523231	55529296	-	2459	protein_coding	docking protein 3 [Source:MGI Symbol;Acc:MGI:1351490]	-
cere	ENSMUSG00000044145	-0.13225	-1.46009	0.00841044	-1.26379	0.0213594	down	down	1810024B03Rik	2	127186355	127208280	-	3550	protein_coding	RIKEN cDNA 1810024B03 gene [Source:MGI Symbol;Acc:MGI:1925560]	-
cere	ENSMUSG00000074578	4.76635	-1.27054	3.89592e-06	-1.26449	0.00200607	down	down	Zfas1	2	167062934	167065862	+	2929	processed_transcript	zinc finger, NFX1-type containing 1, antisense RNA 1 [Source:MGI Symbol;Acc:MGI:1916199]	-
cere	ENSMUSG00000051989	4.04444	-1.28757	4.60774e-08	-1.26493	0.000330308	down	down	Smim11	16	92301286	92313041	+	972	protein_coding	small integral membrane protein 11 [Source:MGI Symbol;Acc:MGI:1916186]	-
cere	ENSMUSG00000115124	1.08655	-1.26482	0.00824238	-1.26564	0.0151897	down	down	Gm49201	14	34230619	34231728	-	1110	lincRNA	predicted gene, 49201 [Source:MGI Symbol;Acc:MGI:6118649]	-
cere	ENSMUSG00000015943	4.44981	-1.32434	1.28632e-06	-1.26596	0.00184362	down	down	Bola1	3	96196588	96219709	-	1082	protein_coding	bolA-like 1 (E. coli) [Source:MGI Symbol;Acc:MGI:1916418]	-
cere	ENSMUSG00000038704	0.271853	-1.48834	0.00420461	-1.26695	0.0164354	down	down	Aspdh	7	44465391	44467758	+	1470	protein_coding	aspartate dehydrogenase domain containing [Source:MGI Symbol;Acc:MGI:1915602]	-
cere	ENSMUSG00000064370	13.4559	-1.28912	4.52959e-11	-1.26725	0.00194034	down	down	mt-Cytb	MT	14145	15288	+	1144	protein_coding	mitochondrially encoded cytochrome b [Source:MGI Symbol;Acc:MGI:102501]	-
cere	ENSMUSG00000046364	8.46706	-1.27852	3.95207e-13	-1.26744	5.17922e-05	down	down	Rpl27a	7	109519147	109522367	+	2774	protein_coding	ribosomal protein L27A [Source:MGI Symbol;Acc:MGI:1347076]	-
cere	ENSMUSG00000045725	0.459422	-1.44092	0.00218762	-1.26967	0.0126634	down	down	Prr15	6	54325835	54330201	+	3157	protein_coding	proline rich 15 [Source:MGI Symbol;Acc:MGI:1925254]	-
cere	ENSMUSG00000053181	0.552513	-1.51111	0.00247623	-1.27035	0.011773	down	down	A830005F24Rik	13	48513570	48514859	+	786	protein_coding	RIKEN cDNA A830005F24 gene [Source:MGI Symbol;Acc:MGI:3045249]	-
cere	ENSMUSG00000018672	2.97001	-1.2946	1.16559e-05	-1.27065	0.00132634	down	down	Copz2	11	96849870	96861203	+	2208	protein_coding	coatomer protein complex, subunit zeta 2 [Source:MGI Symbol;Acc:MGI:1929008]	-
cere	ENSMUSG00000022452	6.99776	-1.2836	1.7554e-09	-1.27155	0.000346651	down	down	Smdt1	15	82338959	82349091	+	1479	protein_coding	single-pass membrane protein with aspartate rich tail 1 [Source:MGI Symbol;Acc:MGI:1916279]	-
cere	ENSMUSG00000109118	0.312777	-1.49178	0.00287549	-1.27379	0.0103831	down	down	Gm32031	7	47008083	47009008	+	759	bidirectional_promoter_lncRNA	predicted gene, 32031 [Source:MGI Symbol;Acc:MGI:5591190]	-
cere	ENSMUSG00000116883	0.0654762	-1.62673	0.00304883	-1.2744	0.0140533	down	down	AC164424.1	12	20615343	20637948	+	1546	lincRNA	novel transcript	-
cere	ENSMUSG00000079363	1.49144	-1.38308	0.00022774	-1.27446	0.00268157	down	down	Gbp4	5	105115767	105139586	-	7494	protein_coding	guanylate binding protein 4 [Source:MGI Symbol;Acc:MGI:97072]	-
cere	ENSMUSG00000049775	9.27039	-1.2826	7.42472e-11	-1.27452	0.000168639	down	down	Tmsb4x	X	167207093	167209315	-	1371	protein_coding	thymosin, beta 4, X chromosome [Source:MGI Symbol;Acc:MGI:99510]	-
cere	ENSMUSG00000108776	-0.784224	-1.74526	0.0137383	-1.27462	0.0292517	down	down	Gm45169	7	79586648	79592613	-	639	lincRNA	predicted gene 45169 [Source:MGI Symbol;Acc:MGI:5753745]	-
cere	ENSMUSG00000097428	4.2957	-1.31082	1.81085e-08	-1.27464	0.00036096	down	down	AW047730	3	88200623	88203481	+	2579	processed_transcript	expressed sequence AW047730 [Source:MGI Symbol;Acc:MGI:2139951]	-
cere	ENSMUSG00000102224	2.76293	-1.22509	0.016573	-1.27503	0.042678	down	down	4930447F24Rik	9	108133718	108138567	+	1503	processed_transcript	RIKEN cDNA 4930447F24 gene [Source:MGI Symbol;Acc:MGI:1924123]	-
cere	ENSMUSG00000108137	1.4062	-1.36648	0.00352564	-1.27609	0.0194225	down	down	Gm44053	6	113725223	113726151	+	929	lincRNA	predicted gene, 44053 [Source:MGI Symbol;Acc:MGI:5690445]	-
cere	ENSMUSG00000079941	4.22033	-1.23374	0.00075067	-1.27614	0.0116429	down	down	Gm11273	13	21501029	21501418	-	390	protein_coding	predicted gene 11273 [Source:MGI Symbol;Acc:MGI:3649411]	-
cere	ENSMUSG00000070471	0.801854	-1.46894	0.00236477	-1.27658	0.0143882	down	down	Erich6	3	58616300	58637207	-	2195	protein_coding	glutamate rich 6 [Source:MGI Symbol;Acc:MGI:3588212]	-
cere	ENSMUSG00000074873	2.28898	-1.30742	0.000169234	-1.27713	0.00321208	down	down	AI606181	19	41593363	41596158	+	2796	protein_coding	expressed sequence AI606181 [Source:MGI Symbol;Acc:MGI:2147586]	-
cere	ENSMUSG00000019539	3.14609	-1.33578	6.78003e-05	-1.27855	0.00401884	down	down	Rcn3	7	45082913	45092221	-	1717	protein_coding	reticulocalbin 3, EF-hand calcium binding domain [Source:MGI Symbol;Acc:MGI:1277122]	-
cere	ENSMUSG00000041959	5.45532	-1.28723	1.74378e-06	-1.27912	0.00173245	down	down	S100a10	3	93555080	93564643	+	1212	protein_coding	S100 calcium binding protein A10 (calpactin) [Source:MGI Symbol;Acc:MGI:1339468]	-
cere	ENSMUSG00000028188	0.994331	-1.39237	0.000311547	-1.27929	0.00343466	down	down	Spata1	3	146457196	146499753	-	4123	protein_coding	spermatogenesis associated 1 [Source:MGI Symbol;Acc:MGI:1918201]	-
cere	ENSMUSG00000030786	2.6388	-1.33179	6.42988e-05	-1.27948	0.00254303	down	down	Itgam	7	128062640	128118491	+	5024	protein_coding	integrin alpha M [Source:MGI Symbol;Acc:MGI:96607]	-
cere	ENSMUSG00000005640	0.438246	-1.54576	0.0030582	-1.28009	0.0144128	down	down	Insrr	3	87796951	87816101	+	5714	protein_coding	insulin receptor-related receptor [Source:MGI Symbol;Acc:MGI:1346037]	-
cere	ENSMUSG00000083820	0.386405	-1.51898	0.0156545	-1.28084	0.0352296	down	down	Ndufs6b	7	81161397	81161744	-	348	processed_pseudogene	NADH:ubiquinone oxidoreductase subunit S6B [Source:MGI Symbol;Acc:MGI:3648526]	-
cere	ENSMUSG00000030125	2.39707	-1.34236	2.84992e-05	-1.28222	0.00194456	down	down	Lrrc23	6	124769863	124779727	-	1734	protein_coding	leucine rich repeat containing 23 [Source:MGI Symbol;Acc:MGI:1315192]	-
cere	ENSMUSG00000051518	4.36843	-1.31166	4.95839e-09	-1.28279	0.000247916	down	down	Rps19bp1	15	80260615	80264315	-	1083	protein_coding	ribosomal protein S19 binding protein 1 [Source:MGI Symbol;Acc:MGI:1913788]	-
cere	ENSMUSG00000035042	0.123019	-1.68038	0.00818542	-1.28294	0.0404734	down	down	Ccl5	11	83525778	83530518	-	960	protein_coding	chemokine (C-C motif) ligand 5 [Source:MGI Symbol;Acc:MGI:98262]	-
cere	ENSMUSG00000026197	4.32258	-1.31396	1.60887e-09	-1.28295	0.000185747	down	down	Zfand2b	1	75168646	75171629	+	1772	protein_coding	zinc finger, AN1 type domain 2B [Source:MGI Symbol;Acc:MGI:1916068]	-
cere	ENSMUSG00000106943	1.69164	-1.37431	0.000530133	-1.28315	0.0061368	down	down	Dancr	5	74093060	74095406	+	2347	processed_transcript	differentiation antagonizing non-protein coding RNA [Source:MGI Symbol;Acc:MGI:1917286]	-
cere	ENSMUSG00000085382	-0.0310472	-1.62097	0.00580781	-1.28453	0.0312166	down	down	Gm13861	6	34651354	34653894	-	495	lincRNA	predicted gene 13861 [Source:MGI Symbol;Acc:MGI:3649466]	-
cere	ENSMUSG00000081485	3.54209	-1.29759	4.32879e-06	-1.28453	0.00114403	down	down	Gm12338	11	75599763	75599954	-	192	processed_pseudogene	predicted gene 12338 [Source:MGI Symbol;Acc:MGI:3650622]	-
cere	ENSMUSG00000101493	1.38544	-1.44877	0.000632594	-1.28469	0.00730628	down	down	2810405F17Rik	4	137387266	137388382	-	1117	lincRNA	RIKEN cDNA 2810405F17 gene [Source:MGI Symbol;Acc:MGI:1917225]	-
cere	ENSMUSG00000028461	5.24467	-1.32776	4.11784e-10	-1.2856	0.000255231	down	down	Ccdc107	4	43492900	43495921	+	1547	protein_coding	coiled-coil domain containing 107 [Source:MGI Symbol;Acc:MGI:1913423]	-
cere	ENSMUSG00000100862	7.1825	-1.28276	3.60254e-05	-1.28636	0.00448066	down	down	Gm10925	1	24613974	24614651	-	678	unprocessed_pseudogene	predicted gene 10925 [Source:MGI Symbol;Acc:MGI:3809095]	-
cere	ENSMUSG00000097868	0.141202	-1.48278	0.00652349	-1.28638	0.0168491	down	down	A330069E16Rik	2	91237146	91238352	+	887	lincRNA	RIKEN cDNA A330069E16 gene [Source:MGI Symbol;Acc:MGI:3583899]	-
cere	ENSMUSG00000056629	6.73495	-1.30302	1.34209e-06	-1.28871	0.00204205	down	down	Fkbp2	19	6977741	6980461	-	663	protein_coding	FK506 binding protein 2 [Source:MGI Symbol;Acc:MGI:95542]	-
cere	ENSMUSG00000035211	-0.336063	-1.74374	0.0116689	-1.28948	0.0306802	down	down	Xrra1	7	99859116	99917822	+	4398	protein_coding	X-ray radiation resistance associated 1 [Source:MGI Symbol;Acc:MGI:2181647]	-
cere	ENSMUSG00000020440	7.33234	-1.31134	2.61521e-12	-1.29074	8.18155e-05	down	down	Arf5	6	28423560	28426602	+	1907	protein_coding	ADP-ribosylation factor 5 [Source:MGI Symbol;Acc:MGI:99434]	-
cere	ENSMUSG00000025508	7.48511	-1.29625	7.01779e-10	-1.29104	0.000272836	down	down	Rplp2	7	141447370	141451585	+	2072	protein_coding	ribosomal protein, large P2 [Source:MGI Symbol;Acc:MGI:1914436]	-
cere	ENSMUSG00000020385	5.78943	-1.31463	1.01632e-09	-1.29154	0.000339297	down	down	Clk4	11	51261730	51281766	+	5797	protein_coding	CDC like kinase 4 [Source:MGI Symbol;Acc:MGI:1098551]	-
cere	ENSMUSG00000010406	5.14979	-1.31096	1.02753e-09	-1.29195	0.000310232	down	down	Mrpl52	14	54426909	54429756	+	1109	protein_coding	mitochondrial ribosomal protein L52 [Source:MGI Symbol;Acc:MGI:1916086]	-
cere	ENSMUSG00000104882	-1.08361	-1.90177	0.00859344	-1.29431	0.0186727	down	down	Gm43096	5	27860018	27860438	-	421	processed_pseudogene	predicted gene 43096 [Source:MGI Symbol;Acc:MGI:5663233]	-
cere	ENSMUSG00000034206	1.86201	-1.36922	0.00045906	-1.2953	0.0056436	down	down	Polq	16	37011786	37095417	+	9685	protein_coding	polymerase (DNA directed), theta [Source:MGI Symbol;Acc:MGI:2155399]	-
cere	ENSMUSG00000060032	5.28895	-1.38935	1.15951e-06	-1.29661	0.00288078	down	down	H2afj	6	136808244	136810074	+	1831	protein_coding	H2A histone family, member J [Source:MGI Symbol;Acc:MGI:3606192]	-
cere	ENSMUSG00000038811	0.893523	-1.43817	0.00240861	-1.29662	0.0131008	down	down	Gngt2	11	95837216	95845734	+	1877	protein_coding	guanine nucleotide binding protein (G protein), gamma transducing activity polypeptide 2 [Source:MGI Symbol;Acc:MGI:893584]	-
cere	ENSMUSG00000058925	-0.137487	-1.59555	0.00482206	-1.29757	0.0156627	down	down	Ccdc192	18	57533780	57731065	+	1352	protein_coding	coiled-coil domain containing 192 [Source:MGI Symbol;Acc:MGI:1922694]	-
cere	ENSMUSG00000044681	7.16264	-1.377	0.000119961	-1.29859	0.00928882	down	down	Cnpy1	5	28200819	28245806	-	5864	protein_coding	canopy FGF signaling regulator 1 [Source:MGI Symbol;Acc:MGI:2442451]	-
cere	ENSMUSG00000023918	0.573551	-1.51725	0.00768786	-1.2993	0.027849	down	down	Adgrf4	17	42656891	42692284	-	3060	protein_coding	adhesion G protein-coupled receptor F4 [Source:MGI Symbol;Acc:MGI:1925499]	-
cere	ENSMUSG00000071103	1.96105	-1.34703	0.000643701	-1.30073	0.00626876	down	down	1700029J07Rik	8	45953606	45975252	-	2740	protein_coding	RIKEN cDNA 1700029J07 gene [Source:MGI Symbol;Acc:MGI:1916729]	-
cere	ENSMUSG00000092090	2.72086	-1.33986	0.000447203	-1.30159	0.00654863	down	down	Gm3294	6	28981634	29028922	+	7367	lincRNA	predicted gene 3294 [Source:MGI Symbol;Acc:MGI:3781472]	-
cere	ENSMUSG00000067344	0.131217	-1.603	0.0296776	-1.30167	0.0494817	down	down	Rps25-ps1	6	145266400	145266777	+	378	processed_pseudogene	ribosomal protein S25, pseudogene 1 [Source:MGI Symbol;Acc:MGI:3642902]	-
cere	ENSMUSG00000070637	1.81444	-1.3558	0.00671364	-1.30213	0.0308888	down	down	Srarp	4	141432672	141436105	-	905	protein_coding	steroid receptor associated and regulated protein [Source:MGI Symbol;Acc:MGI:2685540]	-
cere	ENSMUSG00000081058	1.43134	-1.44642	0.000411099	-1.30225	0.00547106	down	down	Hist2h3c2	3	96238108	96239127	-	1020	protein_coding	histone cluster 2, H3c2 [Source:MGI Symbol;Acc:MGI:2448357]	-
cere	ENSMUSG00000052305	7.5017	-1.3361	4.57782e-08	-1.30242	0.000791323	down	down	Hbb-bs	7	103826534	103828096	-	768	protein_coding	hemoglobin, beta adult s chain [Source:MGI Symbol;Acc:MGI:5474852]	-
cere	ENSMUSG00000051319	5.0943	-1.32991	8.47493e-11	-1.30298	0.000177883	down	down	1500011K16Rik	2	127791388	127792488	-	800	protein_coding	RIKEN cDNA 1500011K16 gene [Source:MGI Symbol;Acc:MGI:1915135]	-
cere	ENSMUSG00000016495	3.74812	-1.36328	1.85201e-07	-1.30407	0.000554819	down	down	Plgrkt	19	29348599	29367390	-	3799	protein_coding	plasminogen receptor, C-terminal lysine transmembrane protein [Source:MGI Symbol;Acc:MGI:1915009]	-
cere	ENSMUSG00000097487	-0.656747	-1.66016	0.00673258	-1.30458	0.0168031	down	down	Ptges3l	11	101418812	101425333	-	2108	protein_coding	prostaglandin E synthase 3 like [Source:MGI Symbol;Acc:MGI:1916146]	-
cere	ENSMUSG00000000982	-0.497705	-1.76218	0.00842616	-1.30667	0.0238451	down	down	Ccl3	11	83647844	83649355	-	766	protein_coding	chemokine (C-C motif) ligand 3 [Source:MGI Symbol;Acc:MGI:98260]	-
cere	ENSMUSG00000044906	4.0931	-1.33754	1.70592e-07	-1.30826	0.000525408	down	down	4930503L19Rik	18	70452212	70472509	-	3611	protein_coding	RIKEN cDNA 4930503L19 gene [Source:MGI Symbol;Acc:MGI:1922045]	-
cere	ENSMUSG00000063838	0.336177	-1.57518	0.00274729	-1.31117	0.0135257	down	down	Cdc42ep5	7	4151260	4164860	-	1288	protein_coding	CDC42 effector protein (Rho GTPase binding) 5 [Source:MGI Symbol;Acc:MGI:1929745]	-
cere	ENSMUSG00000071654	4.62564	-1.35955	2.97391e-07	-1.31138	0.00118356	down	down	Uqcc3	19	8880016	8880933	-	829	protein_coding	ubiquinol-cytochrome c reductase complex assembly factor 3 [Source:MGI Symbol;Acc:MGI:2147553]	-
cere	ENSMUSG00000048387	1.68631	-1.29328	0.0138419	-1.31176	0.0363457	down	down	Osr1	12	9570116	9581500	+	2066	protein_coding	odd-skipped related transcription factor 1 [Source:MGI Symbol;Acc:MGI:1344424]	-
cere	ENSMUSG00000006269	0.0894826	-1.54822	0.00147611	-1.31225	0.00635124	down	down	Atp6v1b1	6	83742990	83758855	+	4381	protein_coding	ATPase, H+ transporting, lysosomal V1 subunit B1 [Source:MGI Symbol;Acc:MGI:103285]	-
cere	ENSMUSG00000026104	4.53907	-1.3671	1.02568e-08	-1.31323	0.000379335	down	down	Stat1	1	52119440	52161865	+	7105	protein_coding	signal transducer and activator of transcription 1 [Source:MGI Symbol;Acc:MGI:103063]	-
cere	ENSMUSG00000066491	-0.534724	-1.73501	0.00637183	-1.31377	0.0242795	down	down	Cox6c2	12	56373593	56373823	-	231	processed_pseudogene	cytochrome c oxidase subunit 6C2 [Source:MGI Symbol;Acc:MGI:3649160]	-
cere	ENSMUSG00000050335	2.0019	-1.38658	0.00163686	-1.31384	0.01048	down	down	Lgals3	14	47367751	47386160	+	1858	protein_coding	lectin, galactose binding, soluble 3 [Source:MGI Symbol;Acc:MGI:96778]	-
cere	ENSMUSG00000037661	0.405159	-1.47747	0.00182287	-1.31392	0.00789602	down	down	Gpr160	3	30855950	30897192	+	4227	protein_coding	G protein-coupled receptor 160 [Source:MGI Symbol;Acc:MGI:1919112]	-
cere	ENSMUSG00000026921	4.51666	-1.2834	4.9685e-05	-1.31412	0.00378863	down	down	Egfl7	2	26580014	26593120	+	3581	protein_coding	EGF-like domain 7 [Source:MGI Symbol;Acc:MGI:2449923]	-
cere	ENSMUSG00000000740	9.0265	-1.33646	5.69836e-12	-1.31592	0.000126465	down	down	Rpl13	8	123102350	123105244	+	2595	protein_coding	ribosomal protein L13 [Source:MGI Symbol;Acc:MGI:105922]	-
cere	ENSMUSG00000031023	2.17482	-1.3667	6.93643e-05	-1.31723	0.00211883	down	down	Akip1	7	109703690	109712189	+	1305	protein_coding	A kinase (PRKA) interacting protein 1 [Source:MGI Symbol;Acc:MGI:3041226]	-
cere	ENSMUSG00000086291	2.51231	-1.37662	9.93756e-06	-1.31889	0.00106955	down	down	Gm15513	5	34211810	34213802	-	1569	sense_intronic	predicted gene 15513 [Source:MGI Symbol;Acc:MGI:3782961]	-
cere	ENSMUSG00000067038	6.21862	-1.35487	2.85854e-05	-1.32064	0.00588573	down	down	Rps12-ps3	19	59322290	59322783	+	494	protein_coding	ribosomal protein S12, pseudogene 3 [Source:MGI Symbol;Acc:MGI:3704503]	-
cere	ENSMUSG00000035456	4.07154	-1.35649	1.05325e-05	-1.321	0.00247226	down	down	Prdm8	5	98167198	98188991	+	4855	protein_coding	PR domain containing 8 [Source:MGI Symbol;Acc:MGI:1924880]	-
cere	ENSMUSG00000005716	9.52469	-1.37011	2.20387e-08	-1.32363	0.00078882	down	down	Pvalb	15	78191114	78206400	-	1041	protein_coding	parvalbumin [Source:MGI Symbol;Acc:MGI:97821]	-
cere	ENSMUSG00000060419	4.81269	-1.38916	4.47267e-07	-1.32369	0.00176636	down	down	Rps16-ps2	5	129128077	129128517	-	441	processed_pseudogene	ribosomal protein S16, pseudogene 2 [Source:MGI Symbol;Acc:MGI:3704259]	-
cere	ENSMUSG00000038274	8.29713	-1.37894	9.83282e-10	-1.32441	0.000459394	down	down	Fau	19	6057888	6059524	+	815	protein_coding	Finkel-Biskis-Reilly murine sarcoma virus (FBR-MuSV) ubiquitously expressed (fox derived) [Source:MGI Symbol;Acc:MGI:102547]	-
cere	ENSMUSG00000068706	5.70578	-1.31265	5.04672e-12	-1.3265	0.000110335	down	down	Gm10250	15	5120654	5121135	-	482	processed_pseudogene	predicted pseudogene 10250 [Source:MGI Symbol;Acc:MGI:3642408]	-
cere	ENSMUSG00000074129	4.52864	-1.36913	1.19628e-07	-1.3273	0.00084984	down	down	Rpl13a	7	45125558	45128761	-	2114	protein_coding	ribosomal protein L13A [Source:MGI Symbol;Acc:MGI:1351455]	-
cere	ENSMUSG00000040701	2.65496	-1.46837	6.30252e-05	-1.32777	0.00346614	down	down	Ap1g2	14	55098575	55106593	-	4170	protein_coding	adaptor protein complex AP-1, gamma 2 subunit [Source:MGI Symbol;Acc:MGI:1328307]	-
cere	ENSMUSG00000037601	6.07879	-1.3333	3.84989e-13	-1.32851	6.84228e-05	down	down	Nme1	11	93956979	93968521	-	3342	protein_coding	NME/NM23 nucleoside diphosphate kinase 1 [Source:MGI Symbol;Acc:MGI:97355]	-
cere	ENSMUSG00000028470	4.75127	-1.38683	1.79035e-08	-1.33018	0.000628481	down	down	Hint2	4	43654227	43656466	-	1540	protein_coding	histidine triad nucleotide binding protein 2 [Source:MGI Symbol;Acc:MGI:1916167]	-
cere	ENSMUSG00000097296	-0.135076	-1.61009	0.00916301	-1.33037	0.0253268	down	down	Gm26532	8	84208920	84209609	+	690	lincRNA	predicted gene, 26532 [Source:MGI Symbol;Acc:MGI:5477026]	-
cere	ENSMUSG00000063457	8.54787	-1.36573	1.58504e-08	-1.33041	0.000767362	down	down	Rps15	10	80292453	80294114	+	630	protein_coding	ribosomal protein S15 [Source:MGI Symbol;Acc:MGI:98117]	-
cere	ENSMUSG00000062006	7.66071	-1.33077	3.42483e-16	-1.33091	1.6116e-05	down	down	Rpl34	3	130726831	130730398	-	2643	protein_coding	ribosomal protein L34 [Source:MGI Symbol;Acc:MGI:1915686]	-
cere	ENSMUSG00000045877	0.0481233	-1.54703	0.00201639	-1.33138	0.0081639	down	down	4933415A04Rik	11	43587040	43589048	+	2009	protein_coding	RIKEN cDNA 4933415A04 gene [Source:MGI Symbol;Acc:MGI:1922977]	-
cere	ENSMUSG00000061882	1.07499	-1.36776	0.0025002	-1.33144	0.0118312	down	down	Ccdc62	5	123930679	123969895	+	8505	protein_coding	coiled-coil domain containing 62 [Source:MGI Symbol;Acc:MGI:2684996]	-
cere	ENSMUSG00000010358	2.39908	-1.32965	9.94999e-05	-1.33276	0.00281199	down	down	Ifi35	11	101448407	101458698	+	1727	protein_coding	interferon-induced protein 35 [Source:MGI Symbol;Acc:MGI:1917360]	-
cere	ENSMUSG00000108030	-0.537317	-1.69879	0.00656554	-1.33372	0.0290525	down	down	9530062K07Rik	6	116199408	116207993	-	787	bidirectional_promoter_lncRNA	RIKEN cDNA 9530062K07 gene [Source:MGI Symbol;Acc:MGI:1925989]	-
cere	ENSMUSG00000090002	-0.820899	-1.79779	0.025522	-1.33395	0.043882	down	down	Gm16006	15	57708114	57708927	-	566	antisense	predicted gene 16006 [Source:MGI Symbol;Acc:MGI:3801853]	-
cere	ENSMUSG00000002617	3.60275	-1.34306	2.92148e-08	-1.33454	0.000247916	down	down	Zfp40	17	23173869	23193252	-	4482	protein_coding	zinc finger protein 40 [Source:MGI Symbol;Acc:MGI:99185]	-
cere	ENSMUSG00000073374	1.93988	-1.43571	0.000229406	-1.33464	0.00450941	down	down	C030034I22Rik	17	69417402	69421632	+	4231	lincRNA	RIKEN cDNA C030034I22 gene [Source:MGI Symbol;Acc:MGI:1924783]	-
cere	ENSMUSG00000057841	7.81086	-1.35854	1.49016e-10	-1.33534	0.000246087	down	down	Rpl32	6	115805505	115808747	-	963	protein_coding	ribosomal protein L32 [Source:MGI Symbol;Acc:MGI:98038]	-
cere	ENSMUSG00000062778	-0.025426	-1.53812	0.0186661	-1.3365	0.0426915	down	down	Chia1	3	106113229	106132120	+	1903	protein_coding	chitinase, acidic 1 [Source:MGI Symbol;Acc:MGI:1932052]	-
cere	ENSMUSG00000020928	2.27169	-1.40924	2.00539e-05	-1.33782	0.00183748	down	down	Higd1b	11	102835849	102838040	+	847	protein_coding	HIG1 domain family, member 1B [Source:MGI Symbol;Acc:MGI:1922939]	-
cere	ENSMUSG00000028998	5.38702	-1.24325	0.000127517	-1.33821	0.00578938	down	down	Tomm7	5	23838944	23844161	-	1125	protein_coding	translocase of outer mitochondrial membrane 7 [Source:MGI Symbol;Acc:MGI:1913419]	-
cere	ENSMUSG00000003873	5.22736	-1.35921	1.33935e-12	-1.33827	8.18155e-05	down	down	Bax	7	45461697	45466898	-	1576	protein_coding	BCL2-associated X protein [Source:MGI Symbol;Acc:MGI:99702]	-
cere	ENSMUSG00000037664	3.85551	-1.38846	7.70139e-07	-1.33833	0.000962825	down	down	Cdkn1c	7	143458339	143461050	-	2039	protein_coding	cyclin-dependent kinase inhibitor 1C (P57) [Source:MGI Symbol;Acc:MGI:104564]	-
cere	ENSMUSG00000111325	0.336663	-1.39087	0.0236468	-1.3384	0.0369666	down	down	Gm47140	9	122847019	122848418	-	1400	sense_intronic	predicted gene, 47140 [Source:MGI Symbol;Acc:MGI:6095900]	-
cere	ENSMUSG00000103649	2.67812	-1.36886	3.72408e-06	-1.33855	0.000902233	down	down	Gm37768	1	180743210	180755836	-	887	antisense	predicted gene, 37768 [Source:MGI Symbol;Acc:MGI:5610996]	-
cere	ENSMUSG00000058833	6.08333	-1.3668	1.8688e-12	-1.33874	0.000121957	down	down	Rex1bd	8	70504292	70506752	-	1822	protein_coding	required for excision 1-B domain containing [Source:MGI Symbol;Acc:MGI:1913712]	-
cere	ENSMUSG00000069682	5.53808	-1.34366	8.33556e-15	-1.34	4.69416e-05	down	down	Gm10275	10	29698746	29699380	-	635	transcribed_processed_pseudogene	predicted pseudogene 10275 [Source:MGI Symbol;Acc:MGI:3704354]	-
cere	ENSMUSG00000028601	3.95414	-1.45681	0.000156277	-1.34031	0.00969732	down	down	Echdc2	4	108165437	108179308	+	2287	protein_coding	enoyl Coenzyme A hydratase domain containing 2 [Source:MGI Symbol;Acc:MGI:1289238]	-
cere	ENSMUSG00000048747	2.75459	-1.38655	3.29682e-06	-1.3406	0.000824659	down	down	E130114P18Rik	4	97568133	97778078	-	2046	protein_coding	RIKEN cDNA E130114P18 gene [Source:MGI Symbol;Acc:MGI:2442873]	-
cere	ENSMUSG00000005681	0.616438	-1.45159	0.00343585	-1.34096	0.0127669	down	down	Apoa2	1	171225054	171226379	+	537	protein_coding	apolipoprotein A-II [Source:MGI Symbol;Acc:MGI:88050]	-
cere	ENSMUSG00000040824	6.22163	-1.36698	4.21869e-12	-1.34223	0.000135349	down	down	Snrpd2	7	19149722	19153542	+	2618	protein_coding	small nuclear ribonucleoprotein D2 [Source:MGI Symbol;Acc:MGI:98345]	-
cere	ENSMUSG00000022323	6.526	-1.34538	5.82043e-16	-1.34244	1.99449e-05	down	down	Rida	15	34484021	34495255	-	3192	protein_coding	reactive intermediate imine deaminase A homolog [Source:MGI Symbol;Acc:MGI:1095401]	-
cere	ENSMUSG00000078552	1.60647	-1.45669	0.00285515	-1.34342	0.0175159	down	down	Dcdc2b	4	129608331	129614257	-	1371	protein_coding	doublecortin domain containing 2b [Source:MGI Symbol;Acc:MGI:2686212]	-
cere	ENSMUSG00000000682	1.73669	-1.41573	0.0014071	-1.34395	0.0112332	down	down	Cd52	4	134082448	134095082	-	1187	protein_coding	CD52 antigen [Source:MGI Symbol;Acc:MGI:1346088]	-
cere	ENSMUSG00000060591	2.93666	-1.38772	6.07611e-06	-1.34457	0.00129	down	down	Ifitm2	7	140954837	140955987	-	655	protein_coding	interferon induced transmembrane protein 2 [Source:MGI Symbol;Acc:MGI:1933382]	-
cere	ENSMUSG00000068758	1.30215	-1.46413	0.000721099	-1.34657	0.00744106	down	down	Il3ra	14	14346275	14356011	+	2967	protein_coding	interleukin 3 receptor, alpha chain [Source:MGI Symbol;Acc:MGI:96553]	-
cere	ENSMUSG00000028648	7.36708	-1.35207	9.04653e-14	-1.34796	5.01544e-05	down	down	Ndufs5	4	123712710	123718202	-	860	protein_coding	NADH:ubiquinone oxidoreductase core subunit S5 [Source:MGI Symbol;Acc:MGI:1890889]	-
cere	ENSMUSG00000049357	-0.821416	-1.90573	0.0203092	-1.348	0.037889	down	down	4933408B17Rik	18	34579846	34597468	-	2434	protein_coding	RIKEN cDNA 4933408B17 gene [Source:MGI Symbol;Acc:MGI:3045347]	-
cere	ENSMUSG00000060600	3.16028	-1.49545	2.65097e-05	-1.34814	0.00409714	down	down	Eno3	11	70657202	70662513	+	1739	protein_coding	enolase 3, beta muscle [Source:MGI Symbol;Acc:MGI:95395]	-
cere	ENSMUSG00000057948	2.91232	-1.41426	3.93316e-05	-1.34839	0.0025088	down	down	Unc13d	11	116062095	116077961	-	4679	protein_coding	unc-13 homolog D [Source:MGI Symbol;Acc:MGI:1917700]	-
cere	ENSMUSG00000035967	5.60561	-1.41063	7.75594e-07	-1.34846	0.00205563	down	down	Ints6l	X	56454857	56507843	+	7173	protein_coding	integrator complex subunit 6 like [Source:MGI Symbol;Acc:MGI:2442593]	-
cere	ENSMUSG00000096983	0.573915	-1.5434	0.00151137	-1.34882	0.0112318	down	down	2010015M23Rik	11	88039578	88047360	-	1199	lincRNA	RIKEN cDNA 2010015M23 gene [Source:MGI Symbol;Acc:MGI:1919337]	-
cere	ENSMUSG00000042269	1.01193	-1.46059	0.00329808	-1.34978	0.0166163	down	down	Fam92b	8	120166397	120177466	-	1395	protein_coding	family with sequence similarity 92, member B [Source:MGI Symbol;Acc:MGI:3588213]	-
cere	ENSMUSG00000064372	6.79107	-1.35704	4.69527e-16	-1.35066	2.05203e-05	down	down	mt-Tp	MT	15356	15422	-	67	Mt_tRNA	mitochondrially encoded tRNA proline [Source:MGI Symbol;Acc:MGI:102478]	-
cere	ENSMUSG00000017652	-0.426061	-1.72774	0.00839092	-1.35131	0.0305169	down	down	Cd40	2	165055627	165072948	+	3406	protein_coding	CD40 antigen [Source:MGI Symbol;Acc:MGI:88336]	-
cere	ENSMUSG00000083596	6.09775	-1.3561	5.28888e-12	-1.35142	0.000138796	down	down	Rpl21-ps15	X	151215167	151215649	-	483	processed_pseudogene	ribosomal protein L21, pseudogene 15 [Source:MGI Symbol;Acc:MGI:3705426]	-
cere	ENSMUSG00000023341	0.914734	-1.50222	0.000260683	-1.35303	0.00341977	down	down	Mx2	16	97535308	97560900	+	3614	polymorphic_pseudogene	MX dynamin-like GTPase 2 [Source:MGI Symbol;Acc:MGI:97244]	-
cere	ENSMUSG00000020163	6.75504	-1.39186	2.29654e-06	-1.35307	0.00278736	down	down	Uqcr11	10	80402997	80406830	-	641	protein_coding	ubiquinol-cytochrome c reductase, complex III subunit XI [Source:MGI Symbol;Acc:MGI:1913844]	-
cere	ENSMUSG00000040429	1.67218	-1.44221	0.000332329	-1.35352	0.00448423	down	down	Mterf1a	5	3890581	3893933	-	3144	protein_coding	mitochondrial transcription termination factor 1a [Source:MGI Symbol;Acc:MGI:1918240]	-
cere	ENSMUSG00000111997	-0.388666	-1.72704	0.0154288	-1.35544	0.0374081	down	down	Gm5176	10	111500739	111501965	+	1227	transcribed_processed_pseudogene	predicted gene 5176 [Source:MGI Symbol;Acc:MGI:3644450]	-
cere	ENSMUSG00000036856	3.30946	-1.3484	1.21252e-05	-1.35681	0.00149615	down	down	Wnt4	4	137277489	137299726	+	4194	protein_coding	wingless-type MMTV integration site family, member 4 [Source:MGI Symbol;Acc:MGI:98957]	-
cere	ENSMUSG00000084866	0.461817	-1.51113	0.00859321	-1.35703	0.0252191	down	down	A930006K02Rik	16	91465025	91470128	+	1151	processed_transcript	RIKEN cDNA A930006K02 gene [Source:MGI Symbol;Acc:MGI:1925683]	-
cere	ENSMUSG00000090248	-0.484699	-1.79739	0.00516579	-1.36097	0.0241287	down	down	Gm14027	2	129016952	129021756	+	622	processed_transcript	predicted gene 14027 [Source:MGI Symbol;Acc:MGI:3757578]	-
cere	ENSMUSG00000033538	-0.555398	-1.63419	0.0354748	-1.36191	0.0498929	down	down	Casp4	9	5308828	5336783	+	3710	protein_coding	caspase 4, apoptosis-related cysteine peptidase [Source:MGI Symbol;Acc:MGI:107700]	-
cere	ENSMUSG00000086429	4.36618	-1.37833	4.61834e-11	-1.36192	8.93018e-05	down	down	Gt(ROSA)26Sor	6	113067428	113077333	-	1695	antisense	gene trap ROSA 26, Philippe Soriano [Source:MGI Symbol;Acc:MGI:104735]	-
cere	ENSMUSG00000067818	4.6869	-1.38557	1.30523e-10	-1.36209	0.000150951	down	down	Myl9	2	156775420	156781658	+	1162	protein_coding	myosin, light polypeptide 9, regulatory [Source:MGI Symbol;Acc:MGI:2138915]	-
cere	ENSMUSG00000047676	5.14072	-1.40693	2.53033e-09	-1.36272	0.000503685	down	down	Rpsa-ps10	3	150072658	150073542	-	885	processed_pseudogene	ribosomal protein SA, pseudogene 10 [Source:MGI Symbol;Acc:MGI:3704228]	-
cere	ENSMUSG00000006333	8.52301	-1.38867	3.90232e-11	-1.36293	0.000205138	down	down	Rps9	7	3703993	3706897	+	2522	protein_coding	ribosomal protein S9 [Source:MGI Symbol;Acc:MGI:1924096]	-
cere	ENSMUSG00000087578	-0.174782	-1.62167	0.00440036	-1.36345	0.0133444	down	down	Ccdc142os	6	83106608	83109054	-	1083	antisense	coiled-coil domain containing 142, opposite strand [Source:MGI Symbol;Acc:MGI:3783052]	-
cere	ENSMUSG00000032518	9.47587	-1.37459	2.85596e-11	-1.36405	0.000192756	down	down	Rpsa	9	120127689	120132369	+	3170	protein_coding	ribosomal protein SA [Source:MGI Symbol;Acc:MGI:105381]	-
cere	ENSMUSG00000090862	7.1956	-1.36859	1.87152e-14	-1.36431	4.07879e-05	down	down	Rps13	7	116331505	116334195	-	2691	protein_coding	ribosomal protein S13 [Source:MGI Symbol;Acc:MGI:1915302]	-
cere	ENSMUSG00000069379	2.31211	-1.41875	0.000256581	-1.36465	0.0043678	down	down	Gm4950	18	51865264	51865881	-	618	protein_coding	predicted pseudogene 4950 [Source:MGI Symbol;Acc:MGI:3649015]	-
cere	ENSMUSG00000064349	5.43805	-1.38261	4.23792e-11	-1.36622	0.000191038	down	down	mt-Tc	MT	5192	5257	-	66	Mt_tRNA	mitochondrially encoded tRNA cysteine [Source:MGI Symbol;Acc:MGI:102490]	-
[truncated: 560 more rows]

## Sheet: 2.female_cort
tissue	gene_id	logFC.edger	logCPM.edger	padj.edger	logFC.limma	padj.limma	up_down.edger	up_down.limma	gene_name	gene_chr	gene_start	gene_end	gene_strand	gene_length	gene_biotype	gene_description	tf_family
[truncated: 1,940 more rows]

[truncated: 8 more sheets: 3.female_hipp, 4.female_stem, 9.female, 5.male_cere, 6.male_cort, 7.male_hipp, 8.male_stem, 10.male]
