# Supplementary material for: Ablation of Death-Associated Protein Kinase 1 Changes the Transcriptomic Profile and Alters Neural-Related Pathways in the Brain
Source: Int J Mol Sci. 2023 Mar 31;24(7):6542. doi: 10.3390/ijms24076542 (PMC10095516; doi:10.3390/ijms24076542)
Supplement: Supplementary file 1 [file ijms-24-06542-s001.zip › ijms-2279477-supplementary/Supplemental File 3.xlsx]

## Sheet: 728_cort
gene_id

## Sheet: 137_hipp
gene_id

## Sheet: 865_stem
gene_id

## Sheet: 605_cere
gene_id

## Sheet: 22_co+hi
gene_id

## Sheet: 268_co+st
gene_id

## Sheet: 171_co+ce
gene_id

## Sheet: 29_hi+st
gene_id

## Sheet: 40_hi+ce
gene_id

## Sheet: 443_st+ce
gene_id

[truncated: 5 more sheets: 20_co+hi+st, 23_co+hi+ce, 859_co+st+ce, 32_hi+st+ce, 354_co+hi+st+ce]
