# Supplementary material for: Ablation of Death-Associated Protein Kinase 1 Changes the Transcriptomic Profile and Alters Neural-Related Pathways in the Brain
Source: Int J Mol Sci. 2023 Mar 31;24(7):6542. doi: 10.3390/ijms24076542 (PMC10095516; doi:10.3390/ijms24076542)
Supplement: Supplementary file 1 [file ijms-24-06542-s001.zip › ijms-2279477-supplementary/Supplemental File 4.xlsx]

## Sheet: 480_cort
gene_id

## Sheet: 100_hipp
gene_id

## Sheet: 372_stem
gene_id

## Sheet: 876_cere
gene_id

## Sheet: 42_co+hi
gene_id

## Sheet: 124_co+st
gene_id

## Sheet: 216_co+ce
gene_id

## Sheet: 26_hi+st
gene_id

## Sheet: 35_hi+ce
gene_id

## Sheet: 324_st+ce
gene_id

[truncated: 5 more sheets: 36_co+hi+st, 39_co+hi+ce, 446_co+st+ce, 46_hi+st+ce, 557_co+hi+st+ce]
