# Supplementary material for: Ablation of Death-Associated Protein Kinase 1 Changes the Transcriptomic Profile and Alters Neural-Related Pathways in the Brain
Source: Int J Mol Sci. 2023 Mar 31;24(7):6542. doi: 10.3390/ijms24076542 (PMC10095516; doi:10.3390/ijms24076542)
Supplement: Supplementary file 1 [file ijms-24-06542-s001.zip › ijms-2279477-supplementary/Supplemental File 5.xlsx]

## Sheet: 1.GO.female
ONTOLOGY	ID	Description	GeneRatio	BgRatio	pvalue	p.adjust	qvalue	geneID	Count	tissue
BP	GO:0002181	cytoplasmic translation	32/1833	101/28814	1.12272e-14	6.35799e-11	5.50371e-11	Rpl8/Rplp1/Rpl19/Rps26/Rplp2/Cnbp/Rpsa/Rps29/Eif2s3x/Rps21/Cpeb3/Dhx9/Rpl9/Rpl29/Rps23/Rpl38/Rpl32/Rpl36/Rpl30/Rpl11/Rpl35a/Rpl26/Rpl17/Rpl9-ps6/Rps28/Rpl31/Rpl13a/Dph1/Rpl36a/Rpl39/Rpl41/Rbm4	32	cere
BP	GO:0009615	response to virus	53/1833	337/28814	1.00444e-09	2.84406e-06	2.46193e-06	Mx1/Il12rb1/Oas1c/Bax/Hyal1/Cd40/Lyst/Traf3ip2/Ddit4/Traf3/Cxadr/Mx2/Gpam/Itgb8/Ifitm3/Irf7/Stat1/Xpr1/Zbp1/Ptpn22/Adar/Oasl2/Gsdme/Oas2/Rnf125/Rtp4/Exosc4/Ifit1/Cxcl10/Ccl5/Isg15/Gbp7/Ikbke/Dhx9/Setd2/Tlr9/Bst2/Irgm1/Vamp8/Oas1a/Trim12c/Trim30d/Unc13d/Trim5/Ifitm2/Ifi27/Trim12a/Rnasel/Oas1g/Fv1/Ifit3/Ifi27l2a/Gbp4	53	cere
BP	GO:0051607	defense response to virus	45/1833	281/28814	1.02265e-08	1.61825e-05	1.40082e-05	Mx1/Il12rb1/Oas1c/Cd40/Lyst/Traf3ip2/Ddit4/Traf3/Cxadr/Mx2/Gpam/Ifitm3/Irf7/Stat1/Zbp1/Ptpn22/Adar/Oasl2/Oas2/Rnf125/Rtp4/Exosc4/Ifit1/Cxcl10/Ccl5/Isg15/Gbp7/Dhx9/Setd2/Tlr9/Bst2/Vamp8/Oas1a/Trim12c/Trim30d/Unc13d/Trim5/Ifitm2/Ifi27/Trim12a/Rnasel/Oas1g/Fv1/Ifit3/Gbp4	45	cere
BP	GO:0140546	defense response to symbiont	45/1833	282/28814	1.14303e-08	1.61825e-05	1.40082e-05	Mx1/Il12rb1/Oas1c/Cd40/Lyst/Traf3ip2/Ddit4/Traf3/Cxadr/Mx2/Gpam/Ifitm3/Irf7/Stat1/Zbp1/Ptpn22/Adar/Oasl2/Oas2/Rnf125/Rtp4/Exosc4/Ifit1/Cxcl10/Ccl5/Isg15/Gbp7/Dhx9/Setd2/Tlr9/Bst2/Vamp8/Oas1a/Trim12c/Trim30d/Unc13d/Trim5/Ifitm2/Ifi27/Trim12a/Rnasel/Oas1g/Fv1/Ifit3/Gbp4	45	cere
BP	GO:0006091	generation of precursor metabolites and energy	60/1833	436/28814	1.50861e-08	1.70865e-05	1.47908e-05	Oas1c/Taco1/Bax/Etfb/Cox4i2/Pgam1/Atp5e/Cox7c/Ndufa12/Ddit4/Aldh1l2/Pgam2/Galk1/Ndufs6/Ndufb9/Ppara/Aco2/Ppp1r1a/Atp5j/Ndufa5/Ndufv3/Uqcc2/Cox7a2l/Sorbs1/Jmjd8/Gnas/Aldob/Prkaa2/Coq7/Nupr1/Mt3/Pgls/Cox7a2/Atp7a/Atp5h/Atp5j2/Irs2/Ppp1r3f/Uqcrq/Epm2aip1/Igf2/Atp5k/Oas1a/Rpia/Irs1/Foxk1/Gsk3a/Eno1b/Uqcr10/Eno3/Mrps36/Cox5b/Uqcrh/Hmgb1/Oas1g/Chchd2/Ptges3/Uqcc3/Cox7a1/Prlh	60	cere
BP	GO:0046034	ATP metabolic process	42/1833	263/28814	3.39792e-08	3.20707e-05	2.77616e-05	Atp6v1b1/Cox4i2/Pgam1/Atp5e/Cox7c/Fis1/Ndufa12/Ddit4/Pgam2/Galk1/Ndufs6/Ndufb9/Ppara/Atp5j/Ndufv3/Uqcc2/Cox7a2l/Bad/Jmjd8/Atp1b1/Aldob/Nudt2/Prkaa2/Coq7/Nupr1/Cox7a2/Atp7a/Atp5h/Atp5j2/Atp5l/Uqcrq/Atp5k/Atpif1/Foxk1/Eno1b/Uqcr10/Eno3/Cox5b/Uqcrh/Chchd2/Uqcc3/Cox7a1	42	cere
BP	GO:0042274	ribosomal small subunit biogenesis	19/1833	73/28814	9.76912e-08	7.6802e-05	6.64827e-05	Rps25/Tsr3/Rps14/Rps24/Rpsa/Kri1/Rps27l/Rps16/Tsr1/Rps21/Rps19/Rps8/Rpl38/Rps7/Rps17/Rps15/mt-Rnr1/Rps28/Rps27	19	cere
BP	GO:0000028	ribosomal small subunit assembly	10/1833	20/28814	1.08496e-07	7.6802e-05	6.64827e-05	Rps25/Rps14/Rpsa/Rps27l/Rps19/Rpl38/Rps15/mt-Rnr1/Rps28/Rps27	10	cere
BP	GO:0015980	energy derivation by oxidation of organic compounds	45/1833	312/28814	2.41177e-07	0.000139408	0.000120677	Oas1c/Bax/Etfb/Cox4i2/Atp5e/Cox7c/Ndufa12/Ndufs6/Ndufb9/Aco2/Ppp1r1a/Atp5j/Ndufa5/Ndufv3/Uqcc2/Cox7a2l/Sorbs1/Gnas/Coq7/Nupr1/Mt3/Cox7a2/Atp7a/Atp5h/Atp5j2/Irs2/Ppp1r3f/Uqcrq/Epm2aip1/Igf2/Atp5k/Oas1a/Irs1/Gsk3a/Uqcr10/Mrps36/Cox5b/Uqcrh/Hmgb1/Oas1g/Chchd2/Ptges3/Uqcc3/Cox7a1/Prlh	45	cere
BP	GO:0006119	oxidative phosphorylation	24/1833	116/28814	2.46174e-07	0.000139408	0.000120677	Cox4i2/Atp5e/Cox7c/Ndufa12/Ndufs6/Ndufb9/Atp5j/Ndufv3/Uqcc2/Cox7a2l/Coq7/Nupr1/Cox7a2/Atp7a/Atp5h/Atp5j2/Uqcrq/Atp5k/Uqcr10/Cox5b/Uqcrh/Chchd2/Uqcc3/Cox7a1	24	cere
BP	GO:0033108	mitochondrial respiratory chain complex assembly	21/1833	93/28814	2.93115e-07	0.000150901	0.000130625	Taco1/Ndufa11/Ndufa2/Ndufa1/Ndufa12/Ndufs6/Ndufb9/Ndufa6/Ndufa5/Uqcc2/Acad9/Ndufs5/Ndufb11/Ndufb7/Ndufa3/Ndufc1/Coa4/Uqcc3/Sdhaf1/Ndufaf8/Pet100	21	cere
BP	GO:0035456	response to interferon-beta	17/1833	64/28814	3.32616e-07	0.000156967	0.000135877	Oas1c/Ifitm3/Stat1/Ifi211/Gbp3/Ifit1/Gbp7/Ikbke/Ifi209/Bst2/Irgm1/Oas1a/Iigp1/Ifitm2/Oas1g/Ifit3/Mndal	17	cere
BP	GO:0010257	NADH dehydrogenase complex assembly	15/1833	58/28814	2.34522e-06	0.000859258	0.000743806	Ndufa11/Ndufa2/Ndufa1/Ndufa12/Ndufs6/Ndufb9/Ndufa6/Ndufa5/Acad9/Ndufs5/Ndufb11/Ndufb7/Ndufa3/Ndufc1/Ndufaf8	15	cere
BP	GO:0032981	mitochondrial respiratory chain complex I assembly	15/1833	58/28814	2.34522e-06	0.000859258	0.000743806	Ndufa11/Ndufa2/Ndufa1/Ndufa12/Ndufs6/Ndufb9/Ndufa6/Ndufa5/Acad9/Ndufs5/Ndufb11/Ndufb7/Ndufa3/Ndufc1/Ndufaf8	15	cere
BP	GO:0071875	adrenergic receptor signaling pathway	11/1833	32/28814	2.48408e-06	0.000859258	0.000743806	Adcy9/Kcnq1/Pde4d/Adra1d/Gnas/Nos1/Pln/Adra2c/Adra1a/Gsk3a/Rapgef2	11	cere
BP	GO:0051402	neuron apoptotic process	43/1833	318/28814	2.52796e-06	0.000859258	0.000743806	Ngfr/Ccl3/Bax/Fam162a/Atn1/Gabrb2/Crlf1/Fis1/Sod1/Pcdhgc4/Map3k12/Tnfrsf21/Glp1r/Ddit3/Stxbp1/Abl1/Bag1/Nos1/Diablo/Kdm2b/Cit/Tyrobp/Nupr1/Itgam/Polb/Mt3/Ptprf/Spg11/Atp7a/Atm/Pla2g3/Ccl12/Trpc5/Atf4/Adnp/Six1/Gsk3a/Hipk2/Syngap1/Scn2a/Pcp4/Pcdhgc5/Pcdhgc3	43	cere
BP	GO:0070997	neuron death	54/1833	438/28814	2.57944e-06	0.000859258	0.000743806	Ngfr/Ccl3/Bax/Fam162a/Atn1/Gabrb2/Crlf1/Fis1/Ddit4/Ppara/Sod1/Pcdhgc4/Map3k12/Tnfrsf21/Glp1r/Bad/Ddit3/Stxbp1/Abl1/Slc23a2/Bag1/Nos1/Diablo/Kdm2b/Cit/Grin2b/Chrna7/Tyrobp/Nupr1/Itgam/Polb/Mt3/Ptprf/Spg11/Atp7a/Atm/Pla2g3/Ccl5/Ccl12/Nenf/Nos1ap/Trpc5/Atf4/Fzd1/Adnp/Six1/Gsk3a/Dcc/Hipk2/Syngap1/Scn2a/Pcp4/Pcdhgc5/Pcdhgc3	54	cere
BP	GO:0022613	ribonucleoprotein complex biogenesis	50/1833	406/28814	6.15409e-06	0.00193615	0.001676	Nhp2/Srpk3/Snrpd1/Rps25/Tsr3/Snrpf/Prpf8/Rps14/Rps24/Rpl14/Rpusd2/Mrto4/Mrpl20/Ddx54/Cul4b/Urb2/Rpsa/Atm/Exosc4/Kri1/Eif2s3x/Rps27l/Rps16/Tsr1/Rps21/Snrpd2/Rps19/Dhx9/Rps8/Rpusd3/Rpl38/Rpl5/Rpl11/Pop5/Rpl35a/Rpl26/Rps7/Rps17/Rpl35/Rpl27/Rps15/mt-Rnr1/mt-Rnr2/Rnasel/Rps28/Ptges3/Rpl13a/Pin4/Snrpe/Rps27	50	cere
BP	GO:0002027	regulation of heart rate	21/1833	112/28814	7.0755e-06	0.00210887	0.00182552	Kcnh6/Kcnq1/Cacna1d/Calm3/Pde4d/Atp5j/Adra1d/Chrna7/Hcn4/Rbfox2/Kcnh2/Nos1ap/Pln/Adra1a/Chrm3/Scn4b/Adm2/Slc8a1/Cacnb2/Ctnna3/Spx	21	cere
BP	GO:0035458	cellular response to interferon-beta	14/1833	56/28814	7.79064e-06	0.00220592	0.00190953	Oas1c/Stat1/Ifi211/Gbp3/Ifit1/Gbp7/Ifi209/Irgm1/Oas1a/Iigp1/Ifitm2/Oas1g/Ifit3/Mndal	14	cere
BP	GO:0042255	ribosome assembly	15/1833	64/28814	8.75814e-06	0.00236178	0.00204444	Rps25/Rps14/Mrto4/Mrpl20/Rpsa/Rps27l/Rps19/Rpl38/Rpl5/Rpl11/Rps15/mt-Rnr1/mt-Rnr2/Rps28/Rps27	15	cere
BP	GO:0050792	regulation of viral process	27/1833	171/28814	1.11633e-05	0.00287354	0.00248744	Oas1c/Snf8/Ppara/Ifitm3/Stat1/Notch1/Adar/Oasl2/Oas2/Ccl5/Isg15/Trim14/Dhx9/Bst2/Oas1a/Trim12c/Trim30d/Ppih/Trim5/Ifitm2/Trim12a/Vps37b/Rnasel/Oas1g/Lgals1/Mphosph8/Dynlt1b	27	cere
BP	GO:0022618	ribonucleoprotein complex assembly	26/1833	162/28814	1.19681e-05	0.00294675	0.00255081	Srpk3/Snrpd1/Rps25/Snrpf/Prpf8/Rps14/Mrto4/Mrpl20/Rpsa/Atm/Eif2s3x/Rps27l/Snrpd2/Rps19/Dhx9/Rpl38/Rpl5/Rpl11/Rps15/mt-Rnr1/mt-Rnr2/Rps28/Ptges3/Rpl13a/Snrpe/Rps27	26	cere
BP	GO:0045333	cellular respiration	32/1833	223/28814	1.39268e-05	0.00328614	0.00284461	Oas1c/Bax/Etfb/Cox4i2/Atp5e/Cox7c/Ndufa12/Ndufs6/Ndufb9/Aco2/Atp5j/Ndufa5/Ndufv3/Uqcc2/Cox7a2l/Coq7/Nupr1/Cox7a2/Atp7a/Atp5h/Atp5j2/Uqcrq/Atp5k/Oas1a/Uqcr10/Mrps36/Cox5b/Uqcrh/Oas1g/Chchd2/Uqcc3/Cox7a1	32	cere
BP	GO:0006364	rRNA processing	31/1833	214/28814	1.55767e-05	0.00352843	0.00305434	Nhp2/Rps25/Tsr3/Rps14/Rps24/Rpl14/Rpusd2/Mrto4/Ddx54/Exosc4/Kri1/Rps16/Tsr1/Rps21/Rps19/Rps8/Rpusd3/Rpl5/Rpl11/Pop5/Rpl35a/Rpl26/Rps7/Rps17/Rpl35/Rpl27/Rps15/Rnasel/Rps28/Pin4/Rps27	31	cere
BP	GO:0009060	aerobic respiration	26/1833	165/28814	1.67008e-05	0.00354917	0.00307229	Cox4i2/Atp5e/Cox7c/Ndufa12/Ndufs6/Ndufb9/Aco2/Atp5j/Ndufv3/Uqcc2/Cox7a2l/Coq7/Nupr1/Cox7a2/Atp7a/Atp5h/Atp5j2/Uqcrq/Atp5k/Uqcr10/Mrps36/Cox5b/Uqcrh/Chchd2/Uqcc3/Cox7a1	26	cere
BP	GO:0042254	ribosome biogenesis	39/1833	299/28814	1.69217e-05	0.00354917	0.00307229	Nhp2/Rps25/Tsr3/Rps14/Rps24/Rpl14/Rpusd2/Mrto4/Mrpl20/Ddx54/Cul4b/Urb2/Rpsa/Exosc4/Kri1/Rps27l/Rps16/Tsr1/Rps21/Rps19/Rps8/Rpusd3/Rpl38/Rpl5/Rpl11/Pop5/Rpl35a/Rpl26/Rps7/Rps17/Rpl35/Rpl27/Rps15/mt-Rnr1/mt-Rnr2/Rnasel/Rps28/Pin4/Rps27	39	cere
BP	GO:0048525	negative regulation of viral process	19/1833	102/28814	2.09569e-05	0.00413591	0.00358019	Oas1c/Ifitm3/Stat1/Adar/Oasl2/Oas2/Ccl5/Isg15/Trim14/Bst2/Oas1a/Trim12c/Trim30d/Trim5/Ifitm2/Trim12a/Rnasel/Oas1g/Mphosph8	19	cere
BP	GO:0060047	heart contraction	33/1833	238/28814	2.11798e-05	0.00413591	0.00358019	Kcnh6/Kcnq1/Cacna1d/Calm3/Sgcd/Pde4d/Cxadr/Atp5j/Sod1/Glp1r/Atp1b1/Adra1d/Nos1/Chrna7/Hcn4/Rbfox2/Fxyd1/Kcnh2/Nos1ap/Pln/Sgcz/Atp1a3/S100a1/Adra1a/Chrm3/Scn4b/Adm2/Slc8a1/Gsk3a/Cacnb2/Ctnna3/Spx/Tnnc1	33	cere
BP	GO:0003015	heart process	34/1833	250/28814	2.40972e-05	0.00454875	0.00393757	Rac1/Kcnh6/Kcnq1/Cacna1d/Calm3/Sgcd/Pde4d/Cxadr/Atp5j/Sod1/Glp1r/Atp1b1/Adra1d/Nos1/Chrna7/Hcn4/Rbfox2/Fxyd1/Kcnh2/Nos1ap/Pln/Sgcz/Atp1a3/S100a1/Adra1a/Chrm3/Scn4b/Adm2/Slc8a1/Gsk3a/Cacnb2/Ctnna3/Spx/Tnnc1	34	cere
BP	GO:0034340	response to type I interferon	14/1833	62/28814	2.72393e-05	0.00490932	0.00424969	Oas1c/Ifitm3/Irf7/Stat1/Zbp1/Adar/Oas2/Isg15/Ikbke/Setd2/Oas1a/Ifitm2/Ifi27/Oas1g	14	cere
BP	GO:0071826	ribonucleoprotein complex subunit organization	26/1833	170/28814	2.84647e-05	0.00490932	0.00424969	Srpk3/Snrpd1/Rps25/Snrpf/Prpf8/Rps14/Mrto4/Mrpl20/Rpsa/Atm/Eif2s3x/Rps27l/Snrpd2/Rps19/Dhx9/Rpl38/Rpl5/Rpl11/Rps15/mt-Rnr1/mt-Rnr2/Rps28/Ptges3/Rpl13a/Snrpe/Rps27	26	cere
BP	GO:0007216	G protein-coupled glutamate receptor signaling pathway	7/1833	16/28814	2.86081e-05	0.00490932	0.00424969	Grik3/Grm3/Grid2ip/Grm8/Homer2/Dagla/Daglb	7	cere
BP	GO:0001505	regulation of neurotransmitter levels	34/1833	254/28814	3.35433e-05	0.00558694	0.00483627	Lin7a/Adcy1/Htr1a/Stxbp5l/Prepl/Grm8/Doc2g/Apba1/Gad2/Stxbp1/Slc6a9/Htr6/Nos1/Slc6a11/Vamp1/Chrna7/Stx4a/Mctp2/Cplx1/Nrxn2/Brsk1/Dagla/Dgki/Daglb/Slc6a5/Htr2c/Stx3/Prima1/Adra1a/Doc2a/Ptprn2/Kcnh1/Syn3/Kcnc3	34	cere
BP	GO:0010959	regulation of metal ion transport	51/1833	446/28814	3.80249e-05	0.0058725	0.00508346	Bax/Cyba/Kcnq1/Fxyd5/Cacna1d/Calm3/Akt3/Mrln/Pde4d/Glp1r/Homer2/Atp1b1/Abl1/Gnas/Ptpn22/Slc6a9/Nos1/Pik3c2a/Rrad/Trf/Spg11/Atp7a/Cxcl10/Ccl5/Ccl12/Kcnc2/Grin3b/Fxyd1/Fxyd7/Kcnh2/Nos1ap/Pln/Sln/Atf4/S100a1/Tlr9/Kcnrg/Scn4b/Kcna1/Osr1/Agtr1a/Neto1/Lgals3/Oprd1/Commd1/Slc8a1/Nkain3/Cacnb2/B2m/Gramd2/Nkain1	51	cere
BP	GO:0060337	type I interferon signaling pathway	13/1833	56/28814	3.83688e-05	0.0058725	0.00508346	Oas1c/Ifitm3/Irf7/Stat1/Zbp1/Adar/Oas2/Isg15/Ikbke/Oas1a/Ifitm2/Ifi27/Oas1g	13	cere
BP	GO:0071357	cellular response to type I interferon	13/1833	56/28814	3.83688e-05	0.0058725	0.00508346	Oas1c/Ifitm3/Irf7/Stat1/Zbp1/Adar/Oas2/Isg15/Ikbke/Oas1a/Ifitm2/Ifi27/Oas1g	13	cere
BP	GO:0098742	cell-cell adhesion via plasma-membrane adhesion molecules	30/1833	214/28814	3.98913e-05	0.00594485	0.00514608	Cdh23/Tenm1/Cdh10/Cxadr/Robo1/Mmp24/Tenm3/Dscaml1/Ptprf/Lrfn5/Cdh8/Cntn5/Cdh18/Cdh12/Mdga1/Fat4/Pcdhb16/Slitrk3/Pcdh1/Igfn1/Mpz/Gpc6/Cdh24/Lgals1/Celsr2/Pcdhga12/Pcdhgc3/Pcdhga4/Pcdha9/Pcdha7	30	cere
BP	GO:0016339	calcium-dependent cell-cell adhesion via plasma membrane cell adhesion molecules	10/1833	35/28814	4.4679e-05	0.00647791	0.00560752	Cdh23/Cdh10/Cdh8/Cdh18/Cdh12/Pcdhb16/Pcdh1/Cdh24/Pcdhga12/Pcdhgc3	10	cere
BP	GO:0007269	neurotransmitter secretion	27/1833	185/28814	4.68999e-05	0.00647791	0.00560752	Lin7a/Adcy1/Htr1a/Stxbp5l/Prepl/Grm8/Doc2g/Apba1/Stxbp1/Slc6a9/Htr6/Vamp1/Chrna7/Stx4a/Mctp2/Cplx1/Nrxn2/Brsk1/Dgki/Htr2c/Stx3/Adra1a/Doc2a/Ptprn2/Kcnh1/Syn3/Kcnc3	27	cere
BP	GO:0099643	signal release from synapse	27/1833	185/28814	4.68999e-05	0.00647791	0.00560752	Lin7a/Adcy1/Htr1a/Stxbp5l/Prepl/Grm8/Doc2g/Apba1/Stxbp1/Slc6a9/Htr6/Vamp1/Chrna7/Stx4a/Mctp2/Cplx1/Nrxn2/Brsk1/Dgki/Htr2c/Stx3/Adra1a/Doc2a/Ptprn2/Kcnh1/Syn3/Kcnc3	27	cere
BP	GO:0008016	regulation of heart contraction	28/1833	197/28814	5.545e-05	0.00738215	0.00639026	Kcnh6/Kcnq1/Cacna1d/Calm3/Pde4d/Cxadr/Atp5j/Glp1r/Atp1b1/Adra1d/Nos1/Chrna7/Hcn4/Rbfox2/Fxyd1/Kcnh2/Nos1ap/Pln/S100a1/Adra1a/Chrm3/Scn4b/Adm2/Slc8a1/Gsk3a/Cacnb2/Ctnna3/Spx	28	cere
BP	GO:1903900	regulation of viral life cycle	23/1833	147/28814	5.60537e-05	0.00738215	0.00639026	Oas1c/Ppara/Ifitm3/Notch1/Adar/Oasl2/Oas2/Ccl5/Isg15/Trim14/Bst2/Oas1a/Trim12c/Trim30d/Ppih/Trim5/Ifitm2/Trim12a/Vps37b/Rnasel/Oas1g/Lgals1/Mphosph8	23	cere
BP	GO:0007264	small GTPase mediated signal transduction	49/1833	431/28814	6.18231e-05	0.00795691	0.0068878	Ngfr/Kctd10/Rac1/Rhoc/Tiam1/Rassf1/Cyth3/Rasgrf2/Sh3bp1/Robo1/Aif1/Arhgef9/Col3a1/Plcd4/Cdc42bpa/Abl1/Notch1/Rasgrp1/Pdpn/Mapkapk5/Sipa1l3/Lat/Rasgrf1/Farp2/Dhcr24/Rtkn/Dok3/Dgki/Rap1gap2/Ralgps1/Dock3/Iqsec3/Arhgef11/Rapgef5/Sipa1l1/Gpr4/Adra1a/Ccdc125/Agtr1a/Rab4b/Sh2d3c/Arhgef12/Stk19/Rapgef2/Cdc42ep5/Phactr4/Syngap1/Arhgef10/Dynlt1b	49	cere
BP	GO:0045071	negative regulation of viral genome replication	13/1833	59/28814	6.87316e-05	0.00864949	0.00748733	Oas1c/Ifitm3/Adar/Oasl2/Oas2/Ccl5/Isg15/Bst2/Oas1a/Ifitm2/Rnasel/Oas1g/Mphosph8	13	cere
BP	GO:0046339	diacylglycerol metabolic process	9/1833	30/28814	7.04397e-05	0.00867174	0.00750659	Dgkq/Apoa2/Plpp1/Dgkg/Gpam/Avil/Dagla/Dgki/Dgkk	9	cere
BP	GO:0002262	myeloid cell homeostasis	28/1833	201/28814	7.93797e-05	0.00956441	0.00827931	Acvr1b/Sp1/Bax/Cd44/Kcnq1/Srf/Traf3ip2/Sod1/Adgrf4/Rps14/Rps24/Stat1/Smap1/Adar/Kmt2e/Itgam/Rbfox2/Isg15/Rcor1/Kat7/Rps19/Sox6/Atpif1/B2m/Rps17/Hmgb1/Hba-a2/Hba-a1	28	cere
BP	GO:1903522	regulation of blood circulation	34/1833	266/28814	8.5522e-05	0.0100898	0.00873413	Kcnh6/Kcnq1/Cacna1d/Calm3/Pde4d/Htr1a/Cxadr/Atp5j/Glp1r/Atp1b1/Abl1/Adra1d/Nos1/Chrna7/Hcn4/Rbfox2/Hrh2/Fxyd1/Kcnh2/Nos1ap/Pln/Htr2c/S100a1/Adra2c/Adra1a/Chrm3/Scn4b/Agtr1a/Adm2/Slc8a1/Gsk3a/Cacnb2/Ctnna3/Spx	34	cere
BP	GO:0035455	response to interferon-alpha	9/1833	31/28814	9.36752e-05	0.0106097	0.00918411	Oas1c/Ifitm3/Adar/Ifit1/Bst2/Oas1a/Ifitm2/Oas1g/Ifit3	9	cere
BP	GO:1901798	positive regulation of signal transduction by p53 class mediator	9/1833	31/28814	9.36752e-05	0.0106097	0.00918411	Rps20/Atm/Rpl37/Rpl11/Rpl26/Rps7/Rps15/Rpl23/Rpl37rt	9	cere
BP	GO:1901214	regulation of neuron death	45/1833	392/28814	9.64363e-05	0.0107082	0.00926943	Ngfr/Ccl3/Bax/Gabrb2/Crlf1/Fis1/Ddit4/Ppara/Sod1/Pcdhgc4/Map3k12/Glp1r/Bad/Ddit3/Stxbp1/Abl1/Slc23a2/Bag1/Nos1/Kdm2b/Grin2b/Chrna7/Tyrobp/Nupr1/Itgam/Mt3/Ptprf/Atp7a/Atm/Pla2g3/Ccl5/Ccl12/Nenf/Nos1ap/Atf4/Fzd1/Adnp/Six1/Gsk3a/Dcc/Hipk2/Syngap1/Pcp4/Pcdhgc5/Pcdhgc3	45	cere
BP	GO:0016072	rRNA metabolic process	32/1833	248/28814	0.000113878	0.0124017	0.0107354	Nhp2/Rps25/Dedd/Tsr3/Rps14/Rps24/Rpl14/Rpusd2/Mrto4/Ddx54/Exosc4/Kri1/Rps16/Tsr1/Rps21/Rps19/Rps8/Rpusd3/Rpl5/Rpl11/Pop5/Rpl35a/Rpl26/Rps7/Rps17/Rpl35/Rpl27/Rps15/Rnasel/Rps28/Pin4/Rps27	32	cere
BP	GO:0048872	homeostasis of number of cells	43/1833	372/28814	0.000116634	0.0124622	0.0107877	Acvr1b/Sp1/Rac1/Bax/Cd44/Kcnq1/Tex15/Srf/Akt3/Traf3ip2/Sod1/Adgrf4/Rps14/Gpam/Rps24/Stat1/Smap1/Abl1/Notch1/Adar/Kmt2e/Tnfrsf4/Lat/Itgam/Polb/Wdr48/Rbfox2/Isg15/Rcor1/Kat7/Rps19/Sox6/Atpif1/B2m/Rps17/Siva1/Hmgb1/Hba-a2/Hba-a1/Sox4/Pantr2/Bcl2a1a/Flt3l	43	cere
BP	GO:0019221	cytokine-mediated signaling pathway	47/1833	421/28814	0.000133284	0.0139775	0.0120995	Il12rb1/Ccl3/Oas1c/Crlf1/Card14/Ccl9/Traf3ip2/Rffl/Traf3/Thpo/Usp25/Robo1/Peli3/Bad/Ifitm3/Irf7/Stat1/Ccdc3/Traf1/Notch1/Zbp1/Il6ra/Adar/Ecm1/Stap1/Ppbp/Pf4/Oasl2/Mt3/Oas2/Ptprf/Cxcl10/Ccl5/Ccl12/Isg15/Ackr1/C1qtnf4/Ikbke/Irgm1/Oas1a/Iigp1/Slit3/Ifitm2/Ifi27/Oas1g/Il3ra/Il11ra1	47	cere
BP	GO:0007215	glutamate receptor signaling pathway	11/1833	47/28814	0.000138484	0.0142588	0.012343	Grik3/Grm3/Grid2ip/Grm8/Homer2/Grin2b/Sstr1/Dagla/Grin3b/Daglb/Atp1a3	11	cere
BP	GO:0071880	adenylate cyclase-activating adrenergic receptor signaling pathway	8/1833	26/28814	0.000146515	0.0148163	0.0128256	Adcy9/Adra1d/Gnas/Nos1/Pln/Adra2c/Adra1a/Rapgef2	8	cere
BP	GO:0007265	Ras protein signal transduction	40/1833	342/28814	0.000154381	0.0153282	0.0132687	Ngfr/Kctd10/Rac1/Tiam1/Rassf1/Cyth3/Rasgrf2/Sh3bp1/Robo1/Aif1/Col3a1/Abl1/Notch1/Rasgrp1/Pdpn/Mapkapk5/Lat/Rasgrf1/Farp2/Dhcr24/Rtkn/Dok3/Dgki/Ralgps1/Iqsec3/Arhgef11/Rapgef5/Gpr4/Adra1a/Ccdc125/Agtr1a/Rab4b/Arhgef12/Stk19/Rapgef2/Cdc42ep5/Phactr4/Syngap1/Arhgef10/Dynlt1b	40	cere
BP	GO:0043467	regulation of generation of precursor metabolites and energy	22/1833	147/28814	0.000156991	0.0153282	0.0132687	Oas1c/Taco1/Ddit4/Ppara/Uqcc2/Cox7a2l/Sorbs1/Jmjd8/Prkaa2/Nupr1/Cox7a2/Atp7a/Irs2/Ppp1r3f/Epm2aip1/Igf2/Oas1a/Irs1/Hmgb1/Oas1g/Chchd2/Cox7a1	22	cere
BP	GO:0006836	neurotransmitter transport	31/1833	242/28814	0.000164884	0.015826	0.0136996	Lin7a/Adcy1/Htr1a/Stxbp5l/Prepl/Grm8/Doc2g/Apba1/Stxbp1/Slc6a9/Htr6/Nos1/Slc6a11/Vamp1/Chrna7/Stx4a/Mctp2/Cplx1/Nrxn2/Brsk1/Dgki/Slc6a5/Htr2c/Stx3/Adra1a/Sv2c/Doc2a/Ptprn2/Kcnh1/Syn3/Kcnc3	31	cere
BP	GO:0016032	viral process	41/1833	355/28814	0.000168976	0.0159486	0.0138057	Oas1c/Sp1/Bax/Snf8/Ube2i/Snw1/Ppara/Bad/Ifitm3/Stat1/Notch1/Zbp1/Chmp4c/Adar/Oasl2/Rab43/Oas2/Chmp2a/Ccl5/Ccl12/Isg15/Trim14/Dhx9/Bst2/Agtr1a/Vamp8/Oas1a/Trim12c/Trim30d/Ppih/Trim5/Ifitm2/Ifi27/Trim12a/Vps37b/Rnasel/Oas1g/Lgals1/Fv1/Mphosph8/Dynlt1b	41	cere
BP	GO:0045069	regulation of viral genome replication	16/1833	91/28814	0.000185849	0.0172535	0.0149353	Oas1c/Ppara/Ifitm3/Notch1/Adar/Oasl2/Oas2/Ccl5/Isg15/Bst2/Oas1a/Ppih/Ifitm2/Rnasel/Oas1g/Mphosph8	16	cere
BP	GO:0006914	autophagy	50/1833	464/28814	0.000197161	0.0176302	0.0152614	Tm9sf1/Tmem208/Pip4k2b/Fis1/Ubxn6/Ubxn2a/Ddit3/Usp33/Abl1/Dapl1/Chmp4c/Ptpn22/Lrba/Prkaa2/Tomm7/Spata18/Tbc1d14/Rab43/Pik3c2a/Nupr1/Mt3/Ulk3/Atg9a/Spg11/Chmp2a/Atm/Rab24/Vps13c/Acer2/Soga3/Rab3gap2/Epg5/Trim14/Arsb/Adra1a/Irgm1/Vamp8/Iigp1/Tmem74/Atpif1/Soga1/Foxk1/Trim12c/Gsk3a/Trim30d/Trim5/Trim12a/Wdr6/Hmgb1/Cers1	50	cere
BP	GO:0061919	process utilizing autophagic mechanism	50/1833	464/28814	0.000197161	0.0176302	0.0152614	Tm9sf1/Tmem208/Pip4k2b/Fis1/Ubxn6/Ubxn2a/Ddit3/Usp33/Abl1/Dapl1/Chmp4c/Ptpn22/Lrba/Prkaa2/Tomm7/Spata18/Tbc1d14/Rab43/Pik3c2a/Nupr1/Mt3/Ulk3/Atg9a/Spg11/Chmp2a/Atm/Rab24/Vps13c/Acer2/Soga3/Rab3gap2/Epg5/Trim14/Arsb/Adra1a/Irgm1/Vamp8/Iigp1/Tmem74/Atpif1/Soga1/Foxk1/Trim12c/Gsk3a/Trim30d/Trim5/Trim12a/Wdr6/Hmgb1/Cers1	50	cere
BP	GO:0006616	SRP-dependent cotranslational protein targeting to membrane, translocation	5/1833	10/28814	0.000199246	0.0176302	0.0152614	Sec61a2/Zfand2b/Sec61a1/Sec61b/Srp54a	5	cere
BP	GO:0035725	sodium ion transmembrane transport	22/1833	150/28814	0.000211183	0.0183989	0.0159268	Scnn1g/Kcnq1/Fxyd5/Atp1b1/Slc6a9/Nos1/Slc6a11/Hcn4/Fxyd1/Fxyd7/Slc9a7/Slc24a2/Slc6a5/Atp1a3/Slc24a4/Scn4b/Osr1/Neto1/Commd1/Slc8a1/Scn2a/Gm13629	22	cere
BP	GO:0007189	adenylate cyclase-activating G protein-coupled receptor signaling pathway	22/1833	151/28814	0.000232596	0.0199574	0.0172759	Oprm1/Adcy9/Adcy1/Adcy3/Glp1r/Galr1/Htr4/Adra1d/Gnas/Nos1/Adgrb3/Cxcl10/Sstr4/Pln/Gpr26/Gpr4/Adra2c/Adra1a/Gpr157/Adm2/Gsk3a/Rapgef2	22	cere
BP	GO:0007156	homophilic cell adhesion via plasma membrane adhesion molecules	18/1833	112/28814	0.000246136	0.020804	0.0180087	Cdh23/Cdh10/Robo1/Tenm3/Dscaml1/Ptprf/Cdh8/Cntn5/Cdh12/Fat4/Pcdh1/Igfn1/Cdh24/Celsr2/Pcdhgc3/Pcdhga4/Pcdha9/Pcdha7	18	cere
BP	GO:0031345	negative regulation of cell projection organization	28/1833	215/28814	0.000253041	0.0210185	0.0181944	Ngfr/D130043K22Rik/Tnr/Katna1/Sema5a/Slit1/Kif24/Tesk1/Stap1/Cit/Grin2b/Xylt1/Mt3/Carm1/Ptprf/Fstl4/Sema7a/Rap1gap2/Trpc5/Tbc1d30/Paqr3/Gsk3a/B2m/Rapgef2/Klk8/Syngap1/Lgals1/Dleu2	28	cere
BP	GO:0006814	sodium ion transport	31/1833	248/28814	0.000256097	0.0210185	0.0181944	Scnn1g/Atp6v1b1/Kcnq1/Fxyd5/Akt3/Atp1b1/Slc4a10/Slc23a2/Gnas/Slc6a9/Nos1/Pon3/Slc6a11/Hcn4/Fxyd1/Fxyd7/Slc9a7/Slc24a2/Slc6a5/Atp1a3/Slc24a4/Scn4b/Osr1/Neto1/Commd1/Slc8a1/Nkain3/Slc38a11/Scn2a/Nkain1/Gm13629	31	cere
BP	GO:0032479	regulation of type I interferon production	17/1833	103/28814	0.000261571	0.0211611	0.0183178	Oas1c/Traf3/Peli3/Irf7/Stat1/Ptpn22/Oas2/Rnf125/Atg9a/Isg15/Dhx9/Setd2/Tlr9/Oas1a/Hmgb1/Oas1g/Gbp4	17	cere
BP	GO:0043484	regulation of RNA splicing	23/1833	163/28814	0.000273939	0.0216837	0.0187702	Cdk12/Hnrnpa2b1/Polr2a/Rbfox1/Clk4/Ern1/Snw1/Rps26/Srsf4/Ccnl2/Srsf9/Tra2a/Nova2/Aff2/Rbfox2/Slc39a5/Rbm12b1/Prx/Mettl4/Tia1/Rbm12/Rps13/Rbm4	23	cere
BP	GO:0007188	adenylate cyclase-modulating G protein-coupled receptor signaling pathway	29/1833	227/28814	0.000275689	0.0216837	0.0187702	Oprm1/Adcy9/Cacna1d/Adcy1/Adcy3/Htr1a/Glp1r/Grm8/Galr1/Htr4/Adra1d/Gnas/Nos1/Chrm1/Adgrb3/Cxcl10/Sstr4/Pln/Gpr26/Chrm4/Gpr4/Adra2c/Adra1a/Chrm3/Gpr157/Oprd1/Adm2/Gsk3a/Rapgef2	29	cere
BP	GO:0043523	regulation of neuron apoptotic process	34/1833	283/28814	0.000282221	0.0218934	0.0189517	Ngfr/Ccl3/Bax/Gabrb2/Crlf1/Fis1/Sod1/Pcdhgc4/Map3k12/Glp1r/Ddit3/Stxbp1/Abl1/Bag1/Nos1/Kdm2b/Tyrobp/Nupr1/Itgam/Mt3/Ptprf/Atp7a/Atm/Pla2g3/Ccl12/Atf4/Adnp/Six1/Gsk3a/Hipk2/Syngap1/Pcp4/Pcdhgc5/Pcdhgc3	34	cere
BP	GO:0061448	connective tissue development	35/1833	295/28814	0.000294302	0.0225221	0.019496	Glg1/Scube2/Srf/Rarb/Gli3/Gpld1/Fgf9/Ebf2/Bmp1/Lrp5/Itgb8/Klf7/Col3a1/Col9a1/Col5a1/Notch1/Gnas/Il6ra/Col11a1/Ecm1/Mgp/Bmp5/Carm1/Atp7a/4932438A13Rik/Gdf7/Mustn1/Gpr4/Osr1/Sox6/Fgf18/Cytl1/Zbtb16/Serpinh1/Rasal2	35	cere
BP	GO:0051444	negative regulation of ubiquitin-protein transferase activity	7/1833	22/28814	0.00030401	0.0229548	0.0198705	Abl1/Limk1/Rpl5/Rpl11/Rps7/Rpl23/Rpl37rt	7	cere
BP	GO:0042775	mitochondrial ATP synthesis coupled electron transport	13/1833	68/28814	0.000312204	0.0229612	0.0198761	Cox4i2/Cox7c/Ndufa12/Ndufs6/Ndufb9/Ndufv3/Coq7/Uqcrq/Uqcr10/Cox5b/Uqcrh/Chchd2/Uqcc3	13	cere
BP	GO:0061337	cardiac conduction	13/1833	68/28814	0.000312204	0.0229612	0.0198761	Kcnh6/Kcnq1/Cacna1d/Pde4d/Cxadr/Hcn4/Rbfox2/Kcnh2/Pln/Scn4b/Slc8a1/Cacnb2/Ctnna3	13	cere
BP	GO:0032647	regulation of interferon-alpha production	8/1833	29/28814	0.000339185	0.0246257	0.0213169	Irf7/Stat1/Ptpn22/Dhx9/Setd2/Tlr9/Hmgb1/Gbp4	8	cere
BP	GO:1904667	negative regulation of ubiquitin protein ligase activity	5/1833	11/28814	0.000346125	0.0248114	0.0214777	Rpl5/Rpl11/Rps7/Rpl23/Rpl37rt	5	cere
BP	GO:0050673	epithelial cell proliferation	50/1833	476/28814	0.00035968	0.0251232	0.0217476	Ngfr/Wdr77/Sp1/Bax/Pax2/Cyba/Hyal1/Akt3/Fabp7/Ern1/Sav1/Vash1/Fgf9/Sema5a/Rida/Cxadr/Robo1/Wfdc1/Xdh/Bad/Btrc/Stat1/Egfl7/Notch1/Ecm1/Hgf/Wnt16/Nupr1/Bmp5/Wdr48/Sgpp2/Atp7a/Klf9/Ccl5/Ccl12/Nme1/Cdkn1c/Osr1/Igf2/Agtr1a/Ghsr/Six1/Atpif1/Fgf18/B2m/Klk8/Hmgb1/Ccnd1/Zfas1/Nrarp	50	cere
BP	GO:0001960	negative regulation of cytokine-mediated signaling pathway	13/1833	69/28814	0.000362558	0.0251232	0.0217476	Oas1c/Rffl/Robo1/Peli3/Ccdc3/Adar/Ecm1/Stap1/Ptprf/Isg15/Oas1a/Slit3/Oas1g	13	cere
BP	GO:0032890	regulation of organic acid transport	15/1833	87/28814	0.000363782	0.0251232	0.0217476	Fis1/Arg2/Htr1a/Dpysl2/Atp5j/Stxbp1/Htr6/Grin2b/Pla2g3/Hrh2/Fxyd1/Sstr4/Irs2/Htr2c/Ptges	15	cere
BP	GO:0007611	learning or memory	37/1833	322/28814	0.000377331	0.0255169	0.0220884	Taco1/Ttbk1/Srf/Tnr/Adcy1/Adcy3/Shc3/Pde4d/Glp1r/Fen1/Abl1/Map1a/Mme/Htr6/Grin2b/Chrna7/Aff2/Spg11/Adgrb3/Nrxn2/Hrh2/Brsk1/Shank2/Slc24a2/Dgki/Cpeb3/Atp1a3/Ptchd1/Igf2/Neto1/Ghsr/Adnp/B2m/Klk8/Syngap1/Atxn1l/Scn2a	37	cere
BP	GO:0006163	purine nucleotide metabolic process	41/1833	369/28814	0.000380733	0.0255169	0.0220884	Gmpr2/Adcy9/Pgam1/Atp5e/Pank3/Ddit4/Adcy1/Pgam2/Adcy3/Nt5c/Galk1/Pde4d/Ppara/Atp5j/Gart/Xdh/Bad/Gpam/Entpd7/Jmjd8/Pmvk/Aldob/Nudt2/Prkaa2/Nos1/Oasl2/Nupr1/Acsm5/Atp5h/Nme1/Atp5j2/Atp5l/Gucy2f/Atp5k/Oas1a/Nt5c1a/Foxk1/Eno1b/Eno3/Uqcc3/Pnp	41	cere
BP	GO:1904062	regulation of cation transmembrane transport	42/1833	381/28814	0.000384049	0.0255169	0.0220884	Oprm1/Taco1/Bax/Cyba/Kcnq1/Fxyd5/Cacna1d/Calm3/Mrln/Mink1/Arg2/Pde4d/Rasgrf2/Atp1b1/Abl1/Ptpn22/Slc6a9/Nos1/Pik3c2a/Rrad/Rasgrf1/Atp7a/Cxcl10/Kcnc2/Fxyd1/Fxyd7/Kcnh2/Nos1ap/Pln/Sln/S100a1/Tlr9/Kcnrg/Scn4b/Kcna1/Pirt/Osr1/Agtr1a/Neto1/Commd1/Slc8a1/Cacnb2	42	cere
BP	GO:0050678	regulation of epithelial cell proliferation	44/1833	405/28814	0.000387507	0.0255169	0.0220884	Ngfr/Wdr77/Sp1/Bax/Pax2/Cyba/Hyal1/Akt3/Sav1/Vash1/Fgf9/Sema5a/Rida/Cxadr/Robo1/Wfdc1/Xdh/Bad/Stat1/Egfl7/Notch1/Ecm1/Nupr1/Bmp5/Wdr48/Sgpp2/Atp7a/Klf9/Ccl5/Ccl12/Nme1/Cdkn1c/Osr1/Igf2/Agtr1a/Ghsr/Six1/Atpif1/Fgf18/B2m/Hmgb1/Ccnd1/Zfas1/Nrarp	44	cere
BP	GO:0086091	regulation of heart rate by cardiac conduction	9/1833	37/28814	0.000408854	0.0266131	0.0230373	Kcnh6/Kcnq1/Cacna1d/Hcn4/Rbfox2/Kcnh2/Scn4b/Cacnb2/Ctnna3	9	cere
BP	GO:0032606	type I interferon production	17/1833	107/28814	0.000415339	0.0267022	0.0231144	Oas1c/Traf3/Peli3/Irf7/Stat1/Ptpn22/Oas2/Rnf125/Atg9a/Isg15/Dhx9/Setd2/Tlr9/Oas1a/Hmgb1/Oas1g/Gbp4	17	cere
BP	GO:0042773	ATP synthesis coupled electron transport	13/1833	70/28814	0.000419653	0.0267022	0.0231144	Cox4i2/Cox7c/Ndufa12/Ndufs6/Ndufb9/Ndufv3/Coq7/Uqcrq/Uqcr10/Cox5b/Uqcrh/Chchd2/Uqcc3	13	cere
BP	GO:0030166	proteoglycan biosynthetic process	11/1833	53/28814	0.00042636	0.0268275	0.0232229	B3gat2/Ndst4/Xylt1/Fam20b/Chpf2/Mustn1/Hs6st1/Hs6st3/Ndst1/Chsy3/Cytl1	11	cere
BP	GO:0070252	actin-mediated cell contraction	16/1833	98/28814	0.000444453	0.0276586	0.0239423	Kcnq1/Cacna1d/Sgcd/Pde4d/Pdpn/Nos1/Hcn4/Acta2/Fxyd1/Kcnh2/Pln/Scn4b/Cacnb2/Ctnna3/Myl6/Tnnc1	16	cere
BP	GO:0035264	multicellular organism growth	28/1833	223/28814	0.000461538	0.0284096	0.0245925	Pcnt/Plag1/Atn1/Rarb/Unc79/Ndufs6/Pde4d/Sod1/Apba1/Gpam/Col3a1/Slc4a10/Gnas/Wdr48/Atm/Wdtc1/Cdkn1c/Atf5/Slitrk6/Igf2/Rpl29/Ghsr/Gpr21/Kdm2a/Rasal2/Zfp950/Prlh/Pantr2	28	cere
BP	GO:0019935	cyclic-nucleotide-mediated signaling	16/1833	99/28814	0.000499316	0.0304046	0.0263194	Oprm1/Dgkq/Pde7b/Pde4d/Glp1r/Gnas/Pex5l/Kcnc2/Htr2c/Gucy1a2/Gucy2f/Adnp/Prkg1/Rnf157/Rapgef2/Pde11a	16	cere
BP	GO:0065002	intracellular protein transmembrane transport	11/1833	54/28814	0.000505008	0.0304241	0.0263362	Tomm40l/Glp1r/Sec61a2/Zfand2b/Pex5l/Tomm7/Sec61a1/Sec61b/Romo1/Srp54a/Sec61g	11	cere
BP	GO:0034341	response to interferon-gamma	20/1833	139/28814	0.000516251	0.030774	0.0266391	Il12rb1/Ccl3/Cd40/Cxcl16/Ccl9/Ifitm3/Stat1/Stxbp1/Gbp3/Rab43/Stx4a/Ccl5/Ccl12/Gbp7/Bst2/Irgm1/Vamp8/Ifitm2/Rpl13a/Gbp4	20	cere
BP	GO:0032727	positive regulation of interferon-alpha production	7/1833	24/28814	0.000551397	0.0325267	0.0281563	Irf7/Stat1/Ptpn22/Dhx9/Setd2/Tlr9/Hmgb1	7	cere
BP	GO:0034763	negative regulation of transmembrane transport	20/1833	140/28814	0.00056693	0.0330982	0.028651	Kcnq1/Calm3/Mrln/Oaz3/Slc6a9/Nos1/Pik3c2a/Rrad/Atp7a/Kcnh2/Pln/Irs2/Sln/Tlr9/Kcnrg/Osr1/Commd1/Ostn/Gsk3a/Cers1	20	cere
BP	GO:0034101	erythrocyte homeostasis	22/1833	161/28814	0.000576328	0.0333035	0.0288288	Acvr1b/Sp1/Kcnq1/Srf/Adgrf4/Rps14/Rps24/Stat1/Smap1/Adar/Kmt2e/Rbfox2/Isg15/Rcor1/Kat7/Rps19/Sox6/Atpif1/B2m/Rps17/Hba-a2/Hba-a1	22	cere
BP	GO:0019058	viral life cycle	31/1833	261/28814	0.000620894	0.0355164	0.0307443	Oas1c/Snf8/Ppara/Ifitm3/Notch1/Chmp4c/Adar/Oasl2/Rab43/Oas2/Chmp2a/Ccl5/Ccl12/Isg15/Trim14/Bst2/Agtr1a/Vamp8/Oas1a/Trim12c/Trim30d/Ppih/Trim5/Ifitm2/Ifi27/Trim12a/Vps37b/Rnasel/Oas1g/Lgals1/Mphosph8	31	cere
BP	GO:0030099	myeloid cell differentiation	46/1833	439/28814	0.000637159	0.035813	0.0310011	Acvr1b/Ccl3/Sp1/Gmpr2/Kcnq1/Srf/Thpo/Adgrf4/Ndfip1/Rps14/Itgb8/Stat1/Smap1/Gnas/Adar/Kmt2e/Stap1/Clec5a/Ltbr/Tyrobp/Itgam/Kat6a/Trf/Rbfox2/Ppargc1b/Farp2/Pla2g3/Ccl5/L3mbtl1/Isg15/Nme1/Cdkn1c/Rcor1/Kat7/Rps19/Rbp1/Gp1ba/Sox6/Nrros/Atpif1/B2m/Hmgb1/Zbtb16/Il3ra/Hba-a2/Hba-a1	46	cere
BP	GO:0060761	negative regulation of response to cytokine stimulus	13/1833	73/28814	0.000638728	0.035813	0.0310011	Oas1c/Rffl/Robo1/Peli3/Ccdc3/Adar/Ecm1/Stap1/Ptprf/Isg15/Oas1a/Slit3/Oas1g	13	cere
BP	GO:0034329	cell junction assembly	46/1833	441/28814	0.000701666	0.0389312	0.0337003	Rac1/Rhoc/Dusp3/Gabrb2/Srf/Vcl/Cdh10/Sh3bp1/Sorbs1/Ptprj/Arhgef9/Dst/Abl1/Rab13/Actb/Add2/Adgrb3/Lrrc24/Nrxn2/Ston1/Ctnnd1/Lrfn5/Cdh8/Wnt4/Shank2/Lgi2/Cntn5/Cdh18/Cdh12/S100a10/Sipa1l1/Mdga1/Camsap3/Lingo4/Fzd1/Slitrk6/Flrt1/Pcdhb16/Slitrk3/Ghsr/Adnp/Six1/Igfn1/Gpc6/Cdh24/Rapgef2	46	cere
BP	GO:0009150	purine ribonucleotide metabolic process	38/1833	345/28814	0.000719571	0.0389312	0.0337003	Gmpr2/Adcy9/Pgam1/Atp5e/Pank3/Ddit4/Adcy1/Pgam2/Adcy3/Nt5c/Galk1/Pde4d/Ppara/Atp5j/Gart/Xdh/Bad/Gpam/Entpd7/Jmjd8/Pmvk/Aldob/Nudt2/Prkaa2/Nupr1/Acsm5/Atp5h/Nme1/Atp5j2/Atp5l/Gucy2f/Atp5k/Nt5c1a/Foxk1/Eno1b/Eno3/Uqcc3/Pnp	38	cere
BP	GO:0043087	regulation of GTPase activity	38/1833	345/28814	0.000719571	0.0389312	0.0337003	Ccl3/Trappc6a/Tiam1/Plekhg4/Cd40/Ccl9/Adap2/Rasgrf2/Sh3bp1/Sod1/Fgd1/Rasgrp1/Gnas/Tbc1d14/Sipa1l3/Rasgrf1/Ccl5/Ccl12/Wnt4/Dgki/Rap1gap2/Ralgps1/Rab3gap2/Iqsec3/S100a10/Rapgef5/Tbc1d8b/Sipa1l1/Ccdc125/Tbc1d30/Asap2/Prkg1/Ptprn2/Rapgef2/Arhgap22/Syngap1/Arhgef10/Dynlt1b	38	cere
BP	GO:0032409	regulation of transporter activity	34/1833	298/28814	0.000721839	0.0389312	0.0337003	Oprm1/Taco1/Apoa2/Kcnq1/Fxyd5/Cacna1d/Calm3/Mrln/Mink1/Pde4d/Rasgrf2/Ndfip1/Atp1b1/Slc6a9/Actb/Rrad/Rasgrf1/Atp7a/Kcnc2/Fxyd1/Fxyd7/Nos1ap/Pln/Sln/S100a1/Tlr9/Chrm3/Kcnrg/Scn4b/Kcna1/Pirt/Osr1/Neto1/Cacnb2	34	cere
BP	GO:0006937	regulation of muscle contraction	22/1833	164/28814	0.000742113	0.0395265	0.0342156	Kcnq1/Srf/Calm3/Arg2/Pde4d/Sod1/Atp1b1/Ryr1/Hcn4/Fxyd1/Pln/Adra2c/Adra1a/Chrm3/Kcna1/Ghsr/Prkg1/Slc8a1/Eno1b/Ctnna3/Spx/Tnnc1	22	cere
BP	GO:0032728	positive regulation of interferon-beta production	10/1833	48/28814	0.000746837	0.0395265	0.0342156	Oas1c/Irf7/Ptpn22/Oas2/Isg15/Dhx9/Tlr9/Oas1a/Hmgb1/Oas1g	10	cere
BP	GO:0050890	cognition	39/1833	359/28814	0.00080489	0.0422046	0.0365338	Taco1/Ttbk1/Srf/Tnr/Adcy1/Adcy3/Shc3/Pde4d/Glp1r/Fen1/Abl1/Map1a/Gnas/Mme/Htr6/Grin2b/Chrna7/Aff2/Chrm1/Spg11/Adgrb3/Nrxn2/Hrh2/Brsk1/Shank2/Slc24a2/Dgki/Cpeb3/Atp1a3/Ptchd1/Igf2/Neto1/Ghsr/Adnp/B2m/Klk8/Syngap1/Atxn1l/Scn2a	39	cere
BP	GO:0050808	synapse organization	50/1833	494/28814	0.000830722	0.0431594	0.0373604	Gabrb2/Tnr/Htr1a/Pcdhgc4/Sorbs1/Arhgef9/Abl1/Nfia/Actb/Add2/Grin2b/Chrna7/Itgam/Cntnap4/Mtmr2/Ptprf/Spg11/Adgrb3/Lrrc24/Nrxn2/Lrfn5/Cdh8/Shank2/Nos1ap/Lgi2/Cntn5/Iqsec3/Sipa1l1/Mdga1/Lingo4/Fzd1/Slitrk6/Flrt1/Pcdhb16/Slitrk3/Elfn1/C1ql3/Ghsr/Adnp/Six1/Igfn1/Cacnb2/Gpc6/Arhgap22/Klk8/Syngap1/Pick1/Zfp804a/Pcdhgc5/Pcdhgc3	50	cere
BP	GO:0022904	respiratory electron transport chain	15/1833	94/28814	0.000846166	0.0435622	0.037709	Etfb/Cox4i2/Cox7c/Ndufa12/Ndufs6/Ndufb9/Ndufa5/Ndufv3/Coq7/Uqcrq/Uqcr10/Cox5b/Uqcrh/Chchd2/Uqcc3	15	cere
BP	GO:0070875	positive regulation of glycogen metabolic process	6/1833	19/28814	0.000867574	0.0441853	0.0382484	Sorbs1/Irs2/Epm2aip1/Igf2/Irs1/Hmgb1	6	cere
BP	GO:0032607	interferon-alpha production	8/1833	33/28814	0.000873874	0.0441853	0.0382484	Irf7/Stat1/Ptpn22/Dhx9/Setd2/Tlr9/Hmgb1/Gbp4	8	cere
BP	GO:0086065	cell communication involved in cardiac conduction	9/1833	41/28814	0.000914863	0.045248	0.0391684	Kcnq1/Cacna1d/Pde4d/Cxadr/Hcn4/Scn4b/Slc8a1/Cacnb2/Ctnna3	9	cere
BP	GO:0006936	muscle contraction	35/1833	314/28814	0.000924334	0.045248	0.0391684	Glra1/Kcnq1/Srf/Cacna1d/Calm3/Sgcd/Pgam2/Arg2/Ndufs6/Pde4d/Sod1/Atp1b1/Tmod1/Nos1/Ryr1/Hcn4/Acta2/Fxyd1/Kcnh2/Pln/Atp1a3/Adra2c/Adra1a/Chrm3/Scn4b/Kcna1/Ghsr/Prkg1/Slc8a1/Cacnb2/Eno1b/Ctnna3/Spx/Myl6/Tnnc1	35	cere
BP	GO:0001838	embryonic epithelial tube formation	21/1833	156/28814	0.000924335	0.045248	0.0391684	Pax2/Cluap1/Kif20b/Abl1/Kdm2b/Coq7/Tead2/Bmp5/Wnt6/Wnt4/Gdf7/Fzd1/Setd2/Osr1/Six1/Kdm2a/Irx1/Rps7/Phactr4/Sox4/Med12	21	cere
BP	GO:0030900	forebrain development	42/1833	398/28814	0.000929665	0.045248	0.0391684	Pcnt/Rac1/Bax/Srf/Tnr/Rarb/Uchl5/Fabp7/Gli3/Sema5a/Robo1/Slit1/Col3a1/Slc4a10/Notch1/Wnt2b/Htr6/Kdm2b/Tyrobp/Itgam/Usp9x/Pcm1/Atp7a/Prdm8/Wnt4/Gdf7/Notch3/Sema7a/Socs7/Atf5/Zfp335/Ptchd1/Mdga1/Setd2/Uqcrq/Fat4/Kcna1/Prkg1/Ndst1/Pou3f4/B2m/Rapgef2	42	cere
BP	GO:0032098	regulation of appetite	7/1833	26/28814	0.000936842	0.045248	0.0391684	Oprm1/Ppara/Htr4/Nenf/Htr2c/Ghsr/Spx	7	cere
BP	GO:0002218	activation of innate immune response	11/1833	58/28814	0.000950985	0.045248	0.0391684	Ifi211/Zbp1/Tyrobp/Ifi209/Tlr9/Trim12c/Trim30d/Trim5/Trim12a/Hmgb1/Mndal	11	cere
BP	GO:0071806	protein transmembrane transport	11/1833	58/28814	0.000950985	0.045248	0.0391684	Tomm40l/Glp1r/Sec61a2/Zfand2b/Pex5l/Tomm7/Sec61a1/Sec61b/Romo1/Srp54a/Sec61g	11	cere
BP	GO:0032608	interferon-beta production	12/1833	67/28814	0.000966804	0.045248	0.0391684	Oas1c/Traf3/Irf7/Ptpn22/Oas2/Atg9a/Isg15/Dhx9/Tlr9/Oas1a/Hmgb1/Oas1g	12	cere
BP	GO:0032648	regulation of interferon-beta production	12/1833	67/28814	0.000966804	0.045248	0.0391684	Oas1c/Traf3/Irf7/Ptpn22/Oas2/Atg9a/Isg15/Dhx9/Tlr9/Oas1a/Hmgb1/Oas1g	12	cere
BP	GO:0034765	regulation of ion transmembrane transport	50/1833	498/28814	0.000990591	0.0459813	0.0398031	Oprm1/Taco1/Bax/Cyba/Kcnq1/Fxyd5/Cacna1d/Calm3/Mrln/Mink1/Arg2/Pde4d/Rasgrf2/Atp1b1/Abl1/Ptpn22/Slc6a9/Nos1/Pik3c2a/Rrad/Hcn4/Rasgrf1/Atp7a/Kcnh5/Cxcl10/Kcnc2/Fxyd1/Fxyd7/Kcnh2/Nos1ap/Pln/Sln/Kcnj6/S100a1/Tlr9/Chrm3/Kcnrg/Scn4b/Kcna3/Kcna1/Pirt/Osr1/Agtr1a/Neto1/Commd1/Slc8a1/Cacnb2/Kcnh1/Kcnc3/Scn2a	50	cere
BP	GO:0035637	multicellular organismal signaling	21/1833	157/28814	0.00100439	0.0462428	0.0400295	Glra1/Kcnh6/Kcnq1/Tnr/Cacna1d/Pde4d/Cxadr/Sod1/Chrna7/Hcn4/Rbfox2/Kcnh2/Pln/Scn4b/Kcna1/Ghsr/Prx/Slc8a1/Cacnb2/Ctnna3/Scn2a	21	cere
BP	GO:0006164	purine nucleotide biosynthetic process	22/1833	168/28814	0.00102631	0.0468711	0.0405734	Gmpr2/Adcy9/Atp5e/Pank3/Adcy1/Adcy3/Ppara/Atp5j/Gart/Nudt2/Nos1/Oasl2/Atp5h/Nme1/Atp5j2/Atp5l/Gucy2f/Atp5k/Oas1a/Eno1b/Uqcc3/Pnp	22	cere
BP	GO:0019693	ribose phosphate metabolic process	40/1833	376/28814	0.00104071	0.0469623	0.0406523	Gmpr2/Adcy9/Pgam1/Atp5e/Pank3/Ddit4/Adcy1/Pgam2/Adcy3/Nt5c/Galk1/Pde4d/Ppara/Atp5j/Gart/Xdh/Bad/Gpam/Entpd7/Jmjd8/Pmvk/Aldob/Nudt2/Prkaa2/Nupr1/Acsm5/Atp5h/Nme1/Atp5j2/Atp5l/Gucy2f/Atp5k/Rpia/Nt5c1a/Foxk1/Eno1b/Eno3/Uqcc3/Uprt/Pnp	40	cere
BP	GO:0009259	ribonucleotide metabolic process	39/1833	364/28814	0.0010449	0.0469623	0.0406523	Gmpr2/Adcy9/Pgam1/Atp5e/Pank3/Ddit4/Adcy1/Pgam2/Adcy3/Nt5c/Galk1/Pde4d/Ppara/Atp5j/Gart/Xdh/Bad/Gpam/Entpd7/Jmjd8/Pmvk/Aldob/Nudt2/Prkaa2/Nupr1/Acsm5/Atp5h/Nme1/Atp5j2/Atp5l/Gucy2f/Atp5k/Nt5c1a/Foxk1/Eno1b/Eno3/Uqcc3/Uprt/Pnp	39	cere
BP	GO:0006029	proteoglycan metabolic process	13/1833	77/28814	0.00107425	0.0479016	0.0414654	B3gat2/Col11a1/Ndst4/Xylt1/Fam20b/Gpc1/Chpf2/Mustn1/Hs6st1/Hs6st3/Ndst1/Chsy3/Cytl1	13	cere
BP	GO:0043270	positive regulation of ion transport	36/1833	329/28814	0.00109933	0.0485998	0.0420698	Bax/Kcnq1/Cacna1d/Calm3/Akt3/Dpysl2/Atp1b1/Stxbp1/Abl1/Gnas/Slc6a9/Htr6/Nos1/Grin2b/Chrm1/Atp7a/Pla2g3/Cxcl10/Ccl5/Ccl12/Kcnc2/Fxyd1/Sstr4/Kcnh2/Htr2c/Atf4/S100a1/Scn4b/Kcna1/Pirt/Agtr1a/Lgals3/Vamp8/Ptges/Cacnb2/Pcp4	36	cere
BP	GO:0032481	positive regulation of type I interferon production	12/1833	68/28814	0.00110708	0.0485998	0.0420698	Oas1c/Irf7/Stat1/Ptpn22/Oas2/Isg15/Dhx9/Setd2/Tlr9/Oas1a/Hmgb1/Oas1g	12	cere
CC	GO:0022626	cytosolic ribosome	62/1840	111/28739	1.56519e-44	1.03615e-41	8.04012e-42	Rpl13/Rps11/Rpl8/Rps9/Rplp1/Rps18/Rps25/Rpl19/Rps27a/Rps14/Rps24/Rps26/Rplp2/Rpl14/Rps3a1/Rps20/Rpl28/Rpsa/Rps29/Isg15/Rps27l/Rps16/Fau/Rpl12/Rps21/Rps19/Rpl21/Rpl37/Rpl37a/Rpl27a/Rpl9/Rps8/Rpl29/Rps23/Rpl38/Rpl32/Rpl36/Rpl5/Rpl30/Rpl11/Rpl35a/Rpl26/Rps7/Rps17/Rps12/Rpl34/Rpl17/Rpl9-ps6/Rpl35/Rpl27/Rps15/Rps28/Hba-a1/Rpl23/Rpl37rt/Rpl31/Rpl13a/Rpl36a/Rpl39/Rps27/Rps13/Rpl41	62	cere
CC	GO:0005840	ribosome	84/1840	236/28739	1.9043e-40	6.30323e-38	4.89104e-38	Rpl13/Oas1c/Rps11/Rpl8/Rps9/Rplp1/Rps18/Rps25/Mrpl52/Mrps18c/Rpl19/Rps27a/Mrpl13/Mrpl28/Mrps18b/Rps14/Rps24/Rps26/Rplp2/Rpl14/Rps3a1/Rps20/Mrpl20/Rpl28/Mt3/Rpsa/Rps29/Mrpl54/Isg15/Rps27l/Rps16/Mrpl23/Fau/Rpl12/Rps21/Mrps6/Rps19/Rpl21/Rpl37/Dhx9/Rpl37a/Rpl27a/Rpl9/Rps8/Rpl29/Rps23/Oas1a/Mrps21/Rpl38/Rpl32/Rpl36/Rpl5/Rpl30/Rpl11/Rpl35a/Mrps9/Rpl26/Mrps36/Rps7/Rps17/Rps12/Rpl34/Rpl17/Rpl9-ps6/Rpl35/…	84	cere
CC	GO:0044391	ribosomal subunit	76/1840	195/28739	6.19654e-40	1.36737e-37	1.06102e-37	Rpl13/Rps11/Rpl8/Rps9/Rplp1/Rps18/Rps25/Mrpl52/Mrps18c/Rpl19/Rps27a/Mrpl13/Mrpl28/Mrps18b/Rps14/Rps24/Rps26/Rplp2/Rpl14/Rps3a1/Rps20/Mrpl20/Rpl28/Rpsa/Rps29/Mrpl54/Isg15/Rps27l/Rps16/Mrpl23/Fau/Rpl12/Rps21/Mrps6/Rps19/Rpl21/Rpl37/Rpl37a/Rpl27a/Rpl9/Rps8/Rpl29/Rps23/Mrps21/Rpl38/Rpl32/Rpl36/Rpl5/Rpl30/Rpl11/Rpl35a/Mrps9/Rpl26/Rps7/Rps17/Rps12/Rpl34/Rpl17/Rpl9-ps6/Rpl35/Rpl27/Rps15/mt-Rnr1/mt-Rnr2/…	76	cere
CC	GO:0022625	cytosolic large ribosomal subunit	35/1840	63/28739	1.32347e-25	2.19034e-23	1.69961e-23	Rpl13/Rpl8/Rplp1/Rpl19/Rplp2/Rpl14/Rpl28/Rpl12/Rpl21/Rpl37/Rpl37a/Rpl27a/Rpl9/Rpl29/Rpl38/Rpl32/Rpl36/Rpl5/Rpl30/Rpl11/Rpl35a/Rpl26/Rps12/Rpl34/Rpl17/Rpl9-ps6/Rpl35/Rpl27/Rpl23/Rpl37rt/Rpl31/Rpl13a/Rpl36a/Rpl39/Rpl41	35	cere
CC	GO:0022627	cytosolic small ribosomal subunit	28/1840	46/28739	2.83493e-22	3.75344e-20	2.91251e-20	Rps11/Rps9/Rps18/Rps25/Rps27a/Rps14/Rps24/Rps26/Rps3a1/Rps20/Rpsa/Rps29/Isg15/Rps27l/Rps16/Fau/Rps21/Rps19/Rps8/Rps23/Rps7/Rps17/Rps12/Rps15/Rps28/Hba-a1/Rps27/Rps13	28	cere
CC	GO:0015934	large ribosomal subunit	43/1840	122/28739	3.68999e-21	4.07129e-19	3.15915e-19	Rpl13/Rpl8/Rplp1/Mrpl52/Rpl19/Mrpl13/Mrpl28/Rplp2/Rpl14/Mrpl20/Rpl28/Mrpl54/Mrpl23/Rpl12/Rpl21/Rpl37/Rpl37a/Rpl27a/Rpl9/Rpl29/Rpl38/Rpl32/Rpl36/Rpl5/Rpl30/Rpl11/Rpl35a/Rpl26/Rps12/Rpl34/Rpl17/Rpl9-ps6/Rpl35/Rpl27/mt-Rnr2/Rpl23/Rpl37rt/Rpl31/Rpl13a/Rpl36a/Rpl39/Rpl41/Mrpl33	43	cere
CC	GO:0015935	small ribosomal subunit	34/1840	78/28739	1.76095e-20	1.66535e-18	1.29224e-18	Rps11/Rps9/Rps18/Rps25/Mrps18c/Rps27a/Mrps18b/Rps14/Rps24/Rps26/Rps3a1/Rps20/Rpsa/Rps29/Isg15/Rps27l/Rps16/Fau/Rps21/Mrps6/Rps19/Rps8/Rps23/Mrps21/Mrps9/Rps7/Rps17/Rps12/Rps15/mt-Rnr1/Rps28/Hba-a1/Rps27/Rps13	34	cere
CC	GO:0098798	mitochondrial protein-containing complex	57/1840	286/28739	1.35485e-14	1.12114e-12	8.69959e-13	Ndufa11/Bax/Etfb/Tomm40l/Cox4i2/Mrpl52/Ndufa2/Cox6c/Atp5e/Ndufa1/Mrps18c/Cox7c/Ndufa12/Uqcr11/Timm13/Atp5mpl/Ndufs6/Ndufb9/Mrpl13/Ndufa6/Smdt1/Atp5j/Ndufa5/Ndufv3/Mrpl28/Mrps18b/Ndufs5/Tomm7/Mrpl20/Ndufb11/Cox7b/Cox7a2/Ndufb7/Atp5h/Mrpl54/Ndufa3/Ndufa13/Ndufc1/Mrpl23/Atp5j2/Atp5l/Mrps6/Immp1l/Uqcrq/Atp5k/Mrps21/Uqcr10/Bckdha/Mrps9/Mrps36/Cox5b/Uqcrh/mt-Rnr1/mt-Rnr2/Romo1/Uqcc3/Mrpl33	57	cere
CC	GO:0005746	mitochondrial respirasome	29/1840	85/28739	2.61248e-14	1.92163e-12	1.4911e-12	Ndufa11/Cox4i2/Ndufa2/Cox6c/Ndufa1/Cox7c/Ndufa12/Uqcr11/Ndufs6/Ndufb9/Ndufa6/Ndufa5/Ndufv3/Cox7a2l/Rab5if/Ndufs5/Ndufb11/Cox7b/Cox7a2/Ndufb7/Ndufa3/Ndufa13/Ndufc1/Uqcrq/Uqcr10/Cox5b/Uqcrh/Uqcc3/Cox7a1	29	cere
CC	GO:0070469	respirasome	30/1840	95/28739	9.84202e-14	6.51542e-12	5.05569e-12	Ndufa11/Cox4i2/Ndufa2/Cox6c/Ndufa1/Cox7c/Ndufa12/Uqcr11/Ndufs6/Ndufb9/Ndufa6/Ndufa5/Ndufv3/Cox7a2l/Cox8b/Rab5if/Ndufs5/Ndufb11/Cox7b/Cox7a2/Ndufb7/Ndufa3/Ndufa13/Ndufc1/Uqcrq/Uqcr10/Cox5b/Uqcrh/Uqcc3/Cox7a1	30	cere
CC	GO:0042788	polysomal ribosome	18/1840	35/28739	4.78742e-13	2.88115e-11	2.23565e-11	Rpl8/Rpl19/Rps26/Rps29/Rps21/Dhx9/Rpl29/Rps23/Rpl38/Rpl32/Rpl36/Rpl30/Rpl11/Rps28/Rpl31/Rpl36a/Rpl39/Rpl41	18	cere
CC	GO:0098800	inner mitochondrial membrane protein complex	36/1840	143/28739	7.69146e-13	4.24312e-11	3.29248e-11	Ndufa11/Cox4i2/Ndufa2/Cox6c/Atp5e/Ndufa1/Cox7c/Ndufa12/Uqcr11/Atp5mpl/Ndufs6/Ndufb9/Ndufa6/Smdt1/Atp5j/Ndufa5/Ndufv3/Ndufs5/Ndufb11/Cox7b/Cox7a2/Ndufb7/Atp5h/Ndufa3/Ndufa13/Ndufc1/Atp5j2/Atp5l/Immp1l/Uqcrq/Atp5k/Uqcr10/Cox5b/Uqcrh/Romo1/Uqcc3	36	cere
CC	GO:0098803	respiratory chain complex	27/1840	87/28739	2.66631e-12	1.35777e-10	1.05357e-10	Ndufa11/Cox4i2/Ndufa2/Cox6c/Ndufa1/Cox7c/Ndufa12/Uqcr11/Ndufs6/Ndufb9/Ndufa6/Ndufa5/Ndufv3/Cox8b/Ndufs5/Ndufb11/Cox7b/Cox7a2/Ndufb7/Ndufa3/Ndufa13/Ndufc1/Uqcrq/Uqcr10/Cox5b/Uqcrh/Uqcc3	27	cere
CC	GO:1902495	transmembrane transporter complex	53/1840	372/28739	3.98114e-08	1.75884e-06	1.36479e-06	Scnn1g/Glra1/Grik3/Ndufa11/Lrrc8a/Gabrb2/Kcnq1/Ndufa2/Cacna1d/Ndufa1/Calm3/Ndufa12/Uqcr11/Ndufs6/Pde4d/Ndufb9/Ndufa6/Smdt1/Ndufa5/Ndufv3/Sacm1l/Atp1b1/Pex5l/Ndufs5/Grin2b/Chrna7/Ryr1/Ndufb11/Hcn4/Ndufb7/Ndufa3/Kcnc2/Grin3b/Ndufa13/Ttyh3/Ndufc1/Kcnh2/Pln/Atp1a3/Trpc5/Uqcrq/Vwc2l/Lrrc8d/Scn4b/Kcna3/Kcna1/Cacnb2/Kcnh1/Uqcr10/Kcnc3/Uqcrh/Uqcc3/Scn2a	53	cere
CC	GO:1990204	oxidoreductase complex	26/1840	121/28739	3.98529e-08	1.75884e-06	1.36479e-06	Gmpr2/Ndufa11/Etfb/Cyba/Ndufa2/Ndufa1/Ndufa12/Uqcr11/Ndufs6/Ndufb9/Ndufa6/Ndufa5/Ndufv3/Ndufs5/Ndufb11/Ndufb7/Ndufa3/Ndufa13/Ndufc1/Uqcrq/Uqcr10/Bckdha/Mrps36/Uqcrh/Uqcc3/Ncf4	26	cere
CC	GO:0005844	polysome	20/1840	77/28739	5.21822e-08	2.15904e-06	1.67532e-06	Rpl8/Rps25/Rpl19/Rps26/Rps29/Rps21/Dhx9/Rpl29/Rps23/Rpl38/Rpl32/Rpl36/Rpl30/Rpl11/Rpl17/Rps28/Rpl31/Rpl36a/Rpl39/Rpl41	20	cere
CC	GO:1990351	transporter complex	54/1840	393/28739	1.00996e-07	3.93289e-06	3.05176e-06	Scnn1g/Glra1/Grik3/Ndufa11/Lrrc8a/Gabrb2/Kcnq1/Ndufa2/Cacna1d/Ndufa1/Calm3/Ndufa12/Uqcr11/Timm13/Ndufs6/Pde4d/Ndufb9/Ndufa6/Smdt1/Ndufa5/Ndufv3/Sacm1l/Atp1b1/Pex5l/Ndufs5/Grin2b/Chrna7/Ryr1/Ndufb11/Hcn4/Ndufb7/Ndufa3/Kcnc2/Grin3b/Ndufa13/Ttyh3/Ndufc1/Kcnh2/Pln/Atp1a3/Trpc5/Uqcrq/Vwc2l/Lrrc8d/Scn4b/Kcna3/Kcna1/Cacnb2/Kcnh1/Uqcr10/Kcnc3/Uqcrh/Uqcc3/Scn2a	54	cere
CC	GO:0032279	asymmetric synapse	48/1840	339/28739	2.0651e-07	7.59499e-06	5.89339e-06	Ngfr/Rpl8/Grm3/Rps18/Rps25/Adcy1/Cast/Pdzd2/Rps14/Arhgef9/Rpl14/Homer2/Dst/Map1a/Epb41l1/Dnajc6/Nos1/Actb/Add2/Grin2b/Chrna7/Mt3/Mtmr2/Chrm1/Nsf/Lrfn5/Dagla/Shank2/Dgki/Rpl12/Chrm4/Iqsec3/Rps19/Grid1/Sipa1l1/Chrm3/Slitrk3/Neto1/Slc8a1/Rpl38/Rpl30/Syn3/Dcc/Mir99a/Syngap1/Pick1/Rps27/Rps13	48	cere
CC	GO:0014069	postsynaptic density	47/1840	330/28739	2.31299e-07	8.05894e-06	6.2534e-06	Ngfr/Rpl8/Grm3/Rps18/Rps25/Adcy1/Cast/Pdzd2/Rps14/Arhgef9/Rpl14/Homer2/Dst/Map1a/Epb41l1/Dnajc6/Nos1/Actb/Add2/Grin2b/Chrna7/Mt3/Mtmr2/Chrm1/Nsf/Lrfn5/Dagla/Shank2/Dgki/Rpl12/Chrm4/Iqsec3/Rps19/Grid1/Sipa1l1/Slitrk3/Neto1/Slc8a1/Rpl38/Rpl30/Syn3/Dcc/Mir99a/Syngap1/Pick1/Rps27/Rps13	47	cere
CC	GO:0099572	postsynaptic specialization	49/1840	352/28739	2.61276e-07	8.61559e-06	6.68534e-06	Ngfr/Rpl8/Grm3/Gabrb2/Rps18/Rps25/Adcy1/Cast/Pdzd2/Rps14/Arhgef9/Rpl14/Homer2/Dst/Map1a/Epb41l1/Dnajc6/Nos1/Actb/Add2/Grin2b/Chrna7/Mt3/Mtmr2/Chrm1/Nsf/Lrfn5/Dagla/Shank2/Dgki/Rpl12/Chrm4/Iqsec3/Rps19/Grid1/Sipa1l1/Dlgap2/Slitrk3/Neto1/Slc8a1/Rpl38/Rpl30/Syn3/Dcc/Mir99a/Syngap1/Pick1/Rps27/Rps13	49	cere
CC	GO:0098793	presynapse	62/1840	493/28739	2.9986e-07	8.61559e-06	6.68534e-06	Grik3/Grm3/Dgkq/Gnrh1/Cacna1d/Calm3/Kif3c/Dpysl2/Rab2b/Synj2/Atp6v0c/Grm8/Doc2g/Apba1/Fosl1/Gad2/Stxbp1/Dnm1/Slc4a10/Mme/Rab13/Pnisr/Nos1/Actb/Grin2b/Chrna7/Stx4a/Mt3/Cntnap4/Mtmr2/Hcn4/Chrm1/Mctp2/Cplx1/Nrxn2/Ston1/Brsk1/Kcnc2/Cdh8/Kcnk9/Shank2/Dgki/Cntn5/Pacsin1/Chrm4/Stx3/Kcnj6/Adra2c/Chrm3/Kcna1/Oprd1/Sv2c/Kctd16/Slc8a1/Ptprn2/Kcnh1/Syn3/Kcnc3/Pick1/Zfp804a/Scn2a/Mpp4	62	cere
CC	GO:0005747	mitochondrial respiratory chain complex I	15/1840	50/28739	3.12348e-07	8.61559e-06	6.68534e-06	Ndufa11/Ndufa2/Ndufa1/Ndufa12/Ndufs6/Ndufb9/Ndufa6/Ndufa5/Ndufv3/Ndufs5/Ndufb11/Ndufb7/Ndufa3/Ndufa13/Ndufc1	15	cere
CC	GO:0030964	NADH dehydrogenase complex	15/1840	50/28739	3.12348e-07	8.61559e-06	6.68534e-06	Ndufa11/Ndufa2/Ndufa1/Ndufa12/Ndufs6/Ndufb9/Ndufa6/Ndufa5/Ndufv3/Ndufs5/Ndufb11/Ndufb7/Ndufa3/Ndufa13/Ndufc1	15	cere
CC	GO:0045271	respiratory chain complex I	15/1840	50/28739	3.12348e-07	8.61559e-06	6.68534e-06	Ndufa11/Ndufa2/Ndufa1/Ndufa12/Ndufs6/Ndufb9/Ndufa6/Ndufa5/Ndufv3/Ndufs5/Ndufb11/Ndufb7/Ndufa3/Ndufa13/Ndufc1	15	cere
CC	GO:0098984	neuron to neuron synapse	49/1840	361/28739	5.59868e-07	1.48253e-05	1.15038e-05	Ngfr/Rpl8/Grm3/Rps18/Rps25/Adcy1/Cast/Pdzd2/Rps14/Arhgef9/Rpl14/Homer2/Dst/Map1a/Epb41l1/Dnajc6/Nos1/Actb/Add2/Grin2b/Chrna7/Mt3/Mtmr2/Chrm1/Nsf/Lrfn5/Dagla/Shank2/Dgki/Rpl12/Chrm4/Iqsec3/Atp1a3/Rps19/Grid1/Sipa1l1/Chrm3/Slitrk3/Neto1/Slc8a1/Rpl38/Rpl30/Syn3/Dcc/Mir99a/Syngap1/Pick1/Rps27/Rps13	49	cere
CC	GO:0150034	distal axon	50/1840	375/28739	7.38974e-07	1.88154e-05	1.46e-05	Grik3/Gnrh1/Calm3/Katna1/Kif3c/Dpysl2/Cxadr/Map3k12/Synj2/Myo1a/Abl1/Slc4a10/Nos1/Actb/Limk1/Grin2b/Chrna7/Usp9x/Hcn4/Rasgrf1/Chrm1/Ptprf/Cplx1/Ctnnd1/Brsk1/Kcnc2/Cdh8/Shank2/Dgki/Lmtk2/Pacsin1/Chrm4/Stx3/Trpc5/Adra2c/Chrm3/Kcna1/Oprd1/Slc8a1/Pcdh9/Ptprn2/Eno1b/Dcc/Kcnc3/Fkbp15/Zfp804a/Kif5a/Mpp4/Dynlt1b/Pcdhgb1	50	cere
CC	GO:0070069	cytochrome complex	12/1840	37/28739	1.88364e-06	4.61842e-05	3.5837e-05	Cox4i2/Cox6c/Cox7c/Uqcr11/Cox8b/Cox7b/Cox7a2/Uqcrq/Uqcr10/Cox5b/Uqcrh/Uqcc3	12	cere
CC	GO:0097060	synaptic membrane	50/1840	390/28739	2.34439e-06	5.54282e-05	4.30099e-05	Glra1/Grik3/Grm3/Gabrb2/Grid2ip/Cacna1d/Lin7a/Adcy1/Grm8/Apba1/Fosl1/Stxbp1/Dnm1/Epb41l1/Grin2b/Chrna7/Stx4a/Cntnap4/Mtmr2/Chrm1/Nrxn2/Lrfn5/Kcnc2/Dagla/Grin3b/Cdh8/Shank2/Dgki/Daglb/Cntn5/Chrm4/Iqsec3/Grid1/Stx3/Kcnj6/Chrm3/Pcdhb16/Kcna1/Slitrk3/Neto1/Oprd1/Kctd16/Slc8a1/Kcnh1/Eno1b/Dcc/Kcnc3/Pick1/Scn2a/Mpp4	50	cere
CC	GO:0005743	mitochondrial inner membrane	55/1840	460/28739	6.35945e-06	0.000145171	0.000112646	Ndufa11/Gcat/Cox4i2/Ndufa2/Cox6c/Chdh/Atp5e/Ndufa1/Cox7c/Acadvl/Fdxr/Ndufa12/Uqcr11/Timm13/Atp5mpl/Ndufs6/Ndufb9/Ndufa6/Smdt1/Atp5j/Ndufa5/Ndufv3/Uqcc2/Cox7a2l/Gpam/Cox8b/Rab5if/Acad9/Ndufs5/Coq7/Ndufb11/Cox7b/Cox7a2/Ucp3/Ndufb7/Atp5h/Ndufa3/Ndufa13/Ndufc1/Atp5j2/Atp5l/Timm8b/Immp1l/Uqcrq/Lgals3/Atp5k/Mrps21/Uqcr10/Cox5b/Uqcrh/Romo1/Tmem256/Uqcc3/Cox7a1/Pet100	55	cere
CC	GO:0005665	RNA polymerase II, core complex	7/1840	14/28739	1.00277e-05	0.000221278	0.000171702	Polr2a/Polr2i/Polr2h/Polr2b/Polr2f/Polr2l/Polr2k	7	cere
CC	GO:0042734	presynaptic membrane	23/1840	132/28739	1.05213e-05	0.000224681	0.000174343	Grik3/Grm3/Cacna1d/Grm8/Apba1/Fosl1/Stxbp1/Dnm1/Grin2b/Chrna7/Stx4a/Cntnap4/Nrxn2/Kcnc2/Cntn5/Stx3/Kcnj6/Kcna1/Kctd16/Kcnh1/Pick1/Scn2a/Mpp4	23	cere
CC	GO:0005753	mitochondrial proton-transporting ATP synthase complex	7/1840	20/28739	0.000160984	0.00333036	0.00258422	Atp5e/Atp5mpl/Atp5j/Atp5h/Atp5j2/Atp5l/Atp5k	7	cere
CC	GO:0019897	extrinsic component of plasma membrane	25/1840	179/28739	0.000197593	0.00396383	0.00307576	S100a6/Rac1/Tiam1/Scube2/Cdh23/Cyth3/Cdh10/Gng13/Gnas/Rab13/Ryr1/Sytl2/Trf/Gng11/Ctnnd1/Cdh8/Gngt2/Cdh18/Cdh12/S100a10/Gng2/Gng7/Cdh24/Gng5/Gramd2	25	cere
CC	GO:0005689	U12-type spliceosomal complex	8/1840	27/28739	0.00020553	0.00400179	0.00310522	Snrpd1/Snrpf/Zcrb1/Rnpc3/Rbm41/Lsm7/Snrpd2/Snrpe	8	cere
CC	GO:0045259	proton-transporting ATP synthase complex	7/1840	21/28739	0.000228166	0.00431559	0.00334872	Atp5e/Atp5mpl/Atp5j/Atp5h/Atp5j2/Atp5l/Atp5k	7	cere
CC	GO:0031252	cell leading edge	45/1840	412/28739	0.00034204	0.00628973	0.00488057	Ngfr/Oprm1/S100a6/Rac1/Atn1/Cd44/Cacna1d/Cyth3/Gdpd2/Sh3bp1/Robo1/Synj2/Aif1/Fgd1/Ptprj/Myo1a/Avil/Sntg1/Dst/Cdc42bpa/Abl1/Gnas/S100a11/Rab13/Pdpn/Cit/Actb/Limk1/Chrna7/Stx4a/Atp7a/Ston1/Ctnnd1/Kcnc2/Dagla/Nme1/Pacsin1/Stx3/Atf4/Oprd1/Kcnh1/Ctnna3/Kcnc3/Phactr4/Dynlt1b	45	cere
CC	GO:0005759	mitochondrial matrix	34/1840	288/28739	0.000437641	0.00777639	0.00603415	Alkbh7/Etfb/Acot13/Mrpl52/Mrps18c/Acadvl/Rida/Mrpl13/Mrpl28/Uqcc2/Mrps18b/Mrpl20/Acsm5/Pdpr/Mrpl54/Acss3/Mrpl23/Pptc7/Mrps6/Mterf1a/Mterf1b/Mrps21/Mettl4/Pyroxd2/Bckdha/Mrps9/Mrps36/Chchd1/mt-Rnr1/mt-Rnr2/Mthfs/Fastkd5/Pin4/Mrpl33	34	cere
CC	GO:0030867	rough endoplasmic reticulum membrane	6/1840	17/28739	0.000457333	0.00777639	0.00603415	Gnrh1/Sec61a2/Aldob/Sec61a1/Sec61b/Sec61g	6	cere
CC	GO:0043679	axon terminus	25/1840	190/28739	0.000496116	0.00777639	0.00603415	Grik3/Gnrh1/Dpysl2/Synj2/Slc4a10/Nos1/Actb/Grin2b/Hcn4/Chrm1/Cplx1/Kcnc2/Cdh8/Dgki/Pacsin1/Chrm4/Stx3/Adra2c/Chrm3/Kcna1/Oprd1/Slc8a1/Ptprn2/Kcnc3/Mpp4	25	cere
CC	GO:0044306	neuron projection terminus	27/1840	212/28739	0.000509241	0.00777639	0.00603415	Grik3/Gnrh1/Dpysl2/Synj2/Slc4a10/Mme/Nos1/Actb/Grin2b/Hcn4/Chrm1/Cplx1/Kcnc2/Cdh8/Dgki/Pacsin1/Chrm4/Stx3/Adra2c/Chrm3/Flrt1/Kcna1/Oprd1/Slc8a1/Ptprn2/Kcnc3/Mpp4	27	cere
CC	GO:0062023	collagen-containing extracellular matrix	43/1840	396/28739	0.000516536	0.00777639	0.00603415	Egfl6/S100a6/Prg4/Adamts4/Adam19/Tnr/Timp3/Aspn/Anxa11/Fgf9/Bmp1/Igfbp6/Adamts10/Col7a1/Col3a1/Col9a1/Col5a1/Egfl7/S100a11/Col11a1/Ecm1/Col24a1/P3h1/Pf4/Mgp/Rpsa/Trf/Fam20b/Emid1/Gpc1/Impg2/P3h2/S100a10/S100a13/Mfap4/Rell2/Igf2/Lgals3/Lgals4/Atrnl1/Gpc6/Lgals1/Serpinh1	43	cere
CC	GO:0000313	organellar ribosome	15/1840	90/28739	0.000565635	0.00777639	0.00603415	Mrpl52/Mrps18c/Mrpl13/Mrpl28/Mrps18b/Mrpl20/Mrpl54/Mrpl23/Mrps6/Mrps21/Mrps9/Chchd1/mt-Rnr1/mt-Rnr2/Mrpl33	15	cere
CC	GO:0005761	mitochondrial ribosome	15/1840	90/28739	0.000565635	0.00777639	0.00603415	Mrpl52/Mrps18c/Mrpl13/Mrpl28/Mrps18b/Mrpl20/Mrpl54/Mrpl23/Mrps6/Mrps21/Mrps9/Chchd1/mt-Rnr1/mt-Rnr2/Mrpl33	15	cere
CC	GO:0000276	mitochondrial proton-transporting ATP synthase complex, coupling factor F(o)	5/1840	12/28739	0.000579186	0.00777639	0.00603415	Atp5j/Atp5h/Atp5j2/Atp5l/Atp5k	5	cere
CC	GO:0005750	mitochondrial respiratory chain complex III	5/1840	12/28739	0.000579186	0.00777639	0.00603415	Uqcr11/Uqcrq/Uqcr10/Uqcrh/Uqcc3	5	cere
CC	GO:0034709	methylosome	5/1840	12/28739	0.000579186	0.00777639	0.00603415	Wdr77/Snrpd1/Snrpf/Snrpd2/Snrpe	5	cere
CC	GO:0045275	respiratory chain complex III	5/1840	12/28739	0.000579186	0.00777639	0.00603415	Uqcr11/Uqcrq/Uqcr10/Uqcrh/Uqcc3	5	cere
CC	GO:0046540	U4/U6 x U5 tri-snRNP complex	8/1840	31/28739	0.00058057	0.00777639	0.00603415	Snrpd1/Snrpf/Prpf8/Lsm7/Snrpd2/Ppih/Snrpe/Lsm5	8	cere
CC	GO:0097526	spliceosomal tri-snRNP complex	8/1840	31/28739	0.00058057	0.00777639	0.00603415	Snrpd1/Snrpf/Prpf8/Lsm7/Snrpd2/Ppih/Snrpe/Lsm5	8	cere
CC	GO:0030426	growth cone	26/1840	203/28739	0.000587341	0.00777639	0.00603415	Calm3/Katna1/Kif3c/Dpysl2/Cxadr/Map3k12/Myo1a/Abl1/Limk1/Chrna7/Usp9x/Rasgrf1/Ptprf/Ctnnd1/Shank2/Lmtk2/Stx3/Trpc5/Pcdh9/Eno1b/Dcc/Fkbp15/Zfp804a/Kif5a/Dynlt1b/Pcdhgb1	26	cere
CC	GO:0045277	respiratory chain complex IV	7/1840	25/28739	0.000752309	0.00976526	0.00757744	Cox4i2/Cox6c/Cox7c/Cox8b/Cox7b/Cox7a2/Cox5b	7	cere
CC	GO:0045263	proton-transporting ATP synthase complex, coupling factor F(o)	5/1840	13/28739	0.000891662	0.0113515	0.00880832	Atp5j/Atp5h/Atp5j2/Atp5l/Atp5k	5	cere
CC	GO:0030427	site of polarized growth	26/1840	210/28739	0.000977337	0.0122075	0.0094725	Calm3/Katna1/Kif3c/Dpysl2/Cxadr/Map3k12/Myo1a/Abl1/Limk1/Chrna7/Usp9x/Rasgrf1/Ptprf/Ctnnd1/Shank2/Lmtk2/Stx3/Trpc5/Pcdh9/Eno1b/Dcc/Fkbp15/Zfp804a/Kif5a/Dynlt1b/Pcdhgb1	26	cere
CC	GO:0031256	leading edge membrane	21/1840	158/28739	0.00118102	0.0144784	0.0112346	Ngfr/Oprm1/Rac1/Cd44/Cacna1d/Robo1/Synj2/Aif1/Ptprj/Sntg1/Pdpn/Chrna7/Stx4a/Kcnc2/Dagla/Nme1/Pacsin1/Atf4/Oprd1/Kcnh1/Kcnc3	21	cere
CC	GO:0005751	mitochondrial respiratory chain complex IV	6/1840	20/28739	0.001213	0.0146001	0.0113291	Cox4i2/Cox6c/Cox7c/Cox7b/Cox7a2/Cox5b	6	cere
CC	GO:0098791	Golgi apparatus subcompartment	34/1840	307/28739	0.00134727	0.0159267	0.0123585	Rac1/Ap4e1/Trappc6a/Glg1/Atp7b/Rbfox1/Pifo/St3gal1/Prepl/Gnas/Mmp24/Mme/Rab13/Lrba/Furin/Xylt1/Pik3c2a/Stx4a/Yipf2/Atg9a/Atp7a/Nsf/Slc9a7/Gcc2/Gcnt1/Ap1g2/Clvs1/B4galnt3/Fut4/Chsy3/Caln1/Pick1/Vamp5/Galnt2	34	cere
CC	GO:0035770	ribonucleoprotein granule	29/1840	252/28739	0.00164365	0.0190894	0.0148126	Rac1/Hnrnpa2b1/Rbfox1/Kif3c/Ddx4/Dcp2/Mcrip2/Prkaa2/Actb/Pan3/Rpl28/Atxn2l/Pabpc5/Zc3h12c/Dhx9/Rpusd3/Nanos3/Trim12c/Trim30d/Trim5/Trim12a/Tia1/Slc39a2/Kif5a/Nynrin/Sarnp/Fastkd5/Nbdy/Rbm4	29	cere
CC	GO:0005912	adherens junction	19/1840	142/28739	0.0018264	0.0208462	0.0161758	Cyth3/Lin7a/Vcl/Pdlim2/Cdh10/Sh3bp1/Cxadr/Sorbs1/Notch1/Actb/Ctnnd1/Cdh8/Cdh18/Cdh12/Camsap3/Cdh24/Ctnna3/Mpp4/Ccdc85b	19	cere
CC	GO:0043235	receptor complex	43/1840	423/28739	0.0019132	0.0214667	0.0166573	Acvr1b/Il12rb1/Grik3/Cd44/Insrr/Gabrb2/Crlf1/Gprc5b/Arnt2/Cd40/Traf3/Lrp5/Sacm1l/Itgb8/Ly96/Traf1/Notch1/Pex5l/Il6ra/Diablo/Grin2b/Chrna7/Itgam/Trf/Impg2/Grin3b/Gpr160/Notch3/Lmtk2/Arntl2/Gpr63/Htr2c/Vwc2l/Gp1ba/Kctd16/Epha6/Irs1/Ptprn2/B2m/Acvr2b/Il3ra/Il11ra1/Itga10	43	cere
CC	GO:0032589	neuron projection membrane	12/1840	72/28739	0.00194978	0.0215126	0.0166929	Ngfr/Oprm1/Cacna1d/Robo1/Chrna7/Stx4a/Kcnc2/Dagla/Atf4/Oprd1/Kcnh1/Kcnc3	12	cere
CC	GO:0042383	sarcolemma	21/1840	165/28739	0.00203925	0.0219228	0.0170112	Oprm1/Sync/Kcnq1/Cacna1d/Sgcd/Vcl/Dst/Atp1b1/Gnas/Nos1/Ryr1/Stx4a/Fxyd1/Nos1ap/Sgcz/Chrm4/Atp1a3/Adra1a/Slc8a1/Cacnb2/Scn2a	21	cere
CC	GO:0033177	proton-transporting two-sector ATPase complex, proton-transporting domain	6/1840	22/28739	0.00209095	0.0219228	0.0170112	Atp5j/Atp6v0c/Atp5h/Atp5j2/Atp5l/Atp5k	6	cere
CC	GO:0097470	ribbon synapse	6/1840	22/28739	0.00209095	0.0219228	0.0170112	Cdh23/Cacna1d/Dnm1/Pacsin1/Stx3/Cacnb2	6	cere
CC	GO:0030017	sarcomere	24/1840	199/28739	0.00213616	0.0219228	0.0170112	Sync/Cacna1d/Calm3/Csrp2/Vcl/Pdlim2/Dst/Tmod1/Nos1/Grin2b/Ryr1/Fhod3/Myl12b/Nos1ap/Smpx/Pyroxd1/S100a1/Adra1a/Fbxl22/Igfn1/Slc8a1/Rpl17/Myl9/Tnnc1	24	cere
CC	GO:0030133	transport vesicle	34/1840	316/28739	0.00218068	0.0219228	0.0170112	Kcnq1/Calm3/Lin7a/Kif3c/Atp6v0c/Apba1/Gad2/Dnm1/Gnas/Mme/Rab13/Erp29/Grin2b/Furin/Sytl2/Stx4a/Mt3/Mtmr2/Yipf2/Mctp2/Atp7a/Ston1/Brsk1/Kcnk9/Dgki/Ap1g2/Stx3/Sv2c/Sytl5/Ptprn2/Unc13d/Syn3/Syt10/Pick1	34	cere
CC	GO:0099240	intrinsic component of synaptic membrane	17/1840	123/28739	0.00218566	0.0219228	0.0170112	Grm3/Gabrb2/Cacna1d/Adcy1/Grin2b/Chrna7/Cntnap4/Chrm1/Lrfn5/Dagla/Cntn5/Grid1/Kcnj6/Slitrk3/Neto1/Dcc/Scn2a	17	cere
CC	GO:0036464	cytoplasmic ribonucleoprotein granule	27/1840	234/28739	0.00224153	0.0220374	0.0171001	Rac1/Hnrnpa2b1/Rbfox1/Kif3c/Ddx4/Dcp2/Mcrip2/Prkaa2/Actb/Pan3/Rpl28/Atxn2l/Pabpc5/Zc3h12c/Dhx9/Nanos3/Trim12c/Trim30d/Trim5/Trim12a/Tia1/Slc39a2/Kif5a/Nynrin/Sarnp/Nbdy/Rbm4	27	cere
CC	GO:0099699	integral component of synaptic membrane	16/1840	113/28739	0.00226366	0.0220374	0.0171001	Grm3/Gabrb2/Cacna1d/Adcy1/Grin2b/Chrna7/Cntnap4/Chrm1/Lrfn5/Dagla/Grid1/Kcnj6/Slitrk3/Neto1/Dcc/Scn2a	16	cere
CC	GO:0005802	trans-Golgi network	28/1840	246/28739	0.00229702	0.022038	0.0171006	Rac1/Ap4e1/Trappc6a/Atp7b/Rbfox1/Pifo/St3gal1/Prepl/Gnas/Mmp24/Mme/Rab13/Lrba/Furin/Pik3c2a/Stx4a/Yipf2/Atg9a/Atp7a/Slc9a7/Gcc2/Gcnt1/Ap1g2/Clvs1/Fut4/Caln1/Pick1/Vamp5	28	cere
CC	GO:0005687	U4 snRNP	4/1840	10/28739	0.00257245	0.0243281	0.0188776	Snrpd1/Snrpf/Snrpd2/Snrpe	4	cere
CC	GO:0045121	membrane raft	40/1840	393/28739	0.00263142	0.0245352	0.0190383	Ngfr/Oprm1/Gprc5b/Kcnq1/Tnr/Adcy3/Plpp1/Vcl/Cxadr/Asah2/Sorbs1/Myo1a/Atp1b1/Gnas/Mme/Lamtor2/Pdpn/Nos1/Actb/Add2/Chrna7/Furin/Itgam/Atp2b3/Atp7a/Ctnnd1/Gpc1/Fxyd1/Nos1ap/Trpc5/S100a10/Mdga1/Kcna3/Oprd1/Ghsr/Irs1/Eno1b/Dcc/Serpinh1/Lamtor5	40	cere
CC	GO:0033017	sarcoplasmic reticulum membrane	6/1840	23/28739	0.00267732	0.0246165	0.0191014	Mrln/Nos1/Ryr1/Nos1ap/Pln/Sln	6	cere
CC	GO:0098857	membrane microdomain	40/1840	394/28739	0.00275245	0.0249606	0.0193683	Ngfr/Oprm1/Gprc5b/Kcnq1/Tnr/Adcy3/Plpp1/Vcl/Cxadr/Asah2/Sorbs1/Myo1a/Atp1b1/Gnas/Mme/Lamtor2/Pdpn/Nos1/Actb/Add2/Chrna7/Furin/Itgam/Atp2b3/Atp7a/Ctnnd1/Gpc1/Fxyd1/Nos1ap/Trpc5/S100a10/Mdga1/Kcna3/Oprd1/Ghsr/Irs1/Eno1b/Dcc/Serpinh1/Lamtor5	40	cere
CC	GO:0016607	nuclear speck	36/1840	346/28739	0.00290833	0.0255833	0.0198516	Raf1/Akap8l/Cdk12/Plag1/Itpkc/Hif3a/Dgkq/Gcat/Adamts4/Snw1/Gli3/Fam193b/Ifi211/Adar/Pnisr/Prkaa2/Srsf4/Srsf9/Pomp/Limk1/Snrpa1/Lhpp/Aff2/Kat6a/Dnaaf1/Atxn2l/Apex1/Dzip1/Hoxa6/Prx/Ppih/Stk19/Zbtb16/Sarnp/Ak6/Rbm4	36	cere
CC	GO:0016342	catenin complex	7/1840	31/28739	0.00293706	0.0255833	0.0198516	Cdh23/Cdh10/Ctnnd1/Cdh8/Cdh18/Cdh12/Cdh24	7	cere
CC	GO:0071007	U2-type catalytic step 2 spliceosome	7/1840	31/28739	0.00293706	0.0255833	0.0198516	Snrpd1/Snrpf/Prpf8/Snw1/Snrpa1/Snrpd2/Snrpe	7	cere
CC	GO:0070382	exocytic vesicle	26/1840	228/28739	0.0031392	0.026989	0.0209423	Calm3/Kif3c/Atp6v0c/Apba1/Gad2/Dnm1/Mme/Rab13/Grin2b/Sytl2/Stx4a/Mt3/Mtmr2/Mctp2/Ston1/Brsk1/Kcnk9/Dgki/Stx3/Sv2c/Sytl5/Ptprn2/Unc13d/Syn3/Syt10/Pick1	26	cere
CC	GO:0009925	basal plasma membrane	30/1840	276/28739	0.00329516	0.0279666	0.0217009	Cd44/Atp6v1b1/Atp7b/Kcnq1/Cd46/Lin7a/Cxadr/Myo1a/Atp1b1/Slc4a10/Slc23a2/Slc6a9/Pdpn/Stx4a/Hcn4/Rasgrf1/Trf/Atp7a/Kcnc2/Slc39a5/Slc26a10/Dstyk/Aqp5/Tlr9/Chrm3/Agtr1a/Vamp8/Slc8a1/Mpz/Cnnm2	30	cere
CC	GO:0098562	cytoplasmic side of membrane	23/1840	195/28739	0.00346055	0.0289985	0.0225016	S100a6/Rac1/Tiam1/Mien1/Gnrh1/Cyth3/Traf3/Gng13/Dst/Traf1/Gnas/Chmp4c/Ptpn22/Diablo/Ryr1/Gng11/Gngt2/Gng2/Epm2aip1/Gng7/Gng5/Gramd2/Ptp4a1	23	cere
CC	GO:0019774	proteasome core complex, beta-subunit complex	4/1840	11/28739	0.00383862	0.0313725	0.0243437	Psmb8/Psmb7/Psmb10/Psmb9	4	cere
CC	GO:0098684	photoreceptor ribbon synapse	4/1840	11/28739	0.00383862	0.0313725	0.0243437	Cdh23/Dnm1/Pacsin1/Cacnb2	4	cere
CC	GO:0016469	proton-transporting two-sector ATPase complex	9/1840	50/28739	0.00407964	0.0329356	0.0255567	Atp6v1b1/Atp5e/Atp5mpl/Atp5j/Atp6v0c/Atp5h/Atp5j2/Atp5l/Atp5k	9	cere
CC	GO:0019898	extrinsic component of membrane	33/1840	318/28739	0.00440133	0.0351046	0.0272397	S100a6/Rac1/Tiam1/Scube2/Cdh23/Cyth3/Acadvl/Ubxn6/Cdh10/Synj2/Gng13/Gnas/Rab13/Ryr1/Sytl2/Pik3c2a/Trf/Gng11/Ctnnd1/Vps13c/Cdh8/Socs7/Gngt2/Cdh18/Cdh12/S100a10/Gng2/Gng7/Osr1/Rpl29/Cdh24/Gng5/Gramd2	33	cere
CC	GO:0016323	basolateral plasma membrane	27/1840	246/28739	0.00448643	0.0353574	0.0274358	Cd44/Atp6v1b1/Atp7b/Kcnq1/Cd46/Lin7a/Cxadr/Myo1a/Atp1b1/Slc4a10/Slc23a2/Slc6a9/Pdpn/Stx4a/Hcn4/Rasgrf1/Atp7a/Kcnc2/Slc39a5/Slc26a10/Dstyk/Tlr9/Agtr1a/Vamp8/Slc8a1/Mpz/Cnnm2	27	cere
CC	GO:0030018	Z disc	17/1840	132/28739	0.00459426	0.0357812	0.0277647	Sync/Cacna1d/Csrp2/Vcl/Pdlim2/Dst/Nos1/Grin2b/Ryr1/Myl12b/Nos1ap/S100a1/Adra1a/Fbxl22/Igfn1/Slc8a1/Myl9	17	cere
CC	GO:0009898	cytoplasmic side of plasma membrane	21/1840	177/28739	0.00472487	0.0363705	0.028222	S100a6/Rac1/Tiam1/Mien1/Cyth3/Traf3/Gng13/Dst/Traf1/Gnas/Chmp4c/Ptpn22/Diablo/Ryr1/Gng11/Gngt2/Gng2/Gng7/Gng5/Gramd2/Ptp4a1	21	cere
CC	GO:0030016	myofibril	25/1840	224/28739	0.00491813	0.037423	0.0290387	Sync/Cacna1d/Calm3/Csrp2/Pde4d/Vcl/Pdlim2/Dst/Tmod1/Nos1/Grin2b/Ryr1/Fhod3/Myl12b/Nos1ap/Smpx/Pyroxd1/S100a1/Adra1a/Fbxl22/Igfn1/Slc8a1/Rpl17/Myl9/Tnnc1	25	cere
CC	GO:0098802	plasma membrane signaling receptor complex	22/1840	190/28739	0.00521056	0.038735	0.0300567	Acvr1b/Il12rb1/Grik3/Insrr/Cd40/Traf3/Sacm1l/Itgb8/Traf1/Il6ra/Diablo/Grin2b/Chrna7/Itgam/Trf/Grin3b/Vwc2l/Gp1ba/Irs1/B2m/Acvr2b/Itga10	22	cere
CC	GO:0043292	contractile fiber	26/1840	237/28739	0.00525272	0.038735	0.0300567	Sync/Cacna1d/Calm3/Csrp2/Pde4d/Vcl/Pdlim2/Dst/Tmod1/Nos1/Grin2b/Ryr1/Fhod3/Myl12b/Acta2/Nos1ap/Smpx/Pyroxd1/S100a1/Adra1a/Fbxl22/Igfn1/Slc8a1/Rpl17/Myl9/Tnnc1	26	cere
CC	GO:0045211	postsynaptic membrane	29/1840	273/28739	0.00526608	0.038735	0.0300567	Glra1/Grik3/Grm3/Gabrb2/Grid2ip/Lin7a/Adcy1/Grin2b/Chrna7/Chrm1/Lrfn5/Kcnc2/Dagla/Grin3b/Shank2/Daglb/Chrm4/Iqsec3/Grid1/Chrm3/Pcdhb16/Slitrk3/Neto1/Oprd1/Kctd16/Slc8a1/Kcnh1/Dcc/Kcnc3	29	cere
CC	GO:0071005	U2-type precatalytic spliceosome	9/1840	52/28739	0.00534238	0.0388644	0.0301571	Snrpd1/Snrpf/Prpf8/Magohb/Snrpa1/Lsm7/Snrpd2/Snrpe/Lsm5	9	cere
CC	GO:0005834	heterotrimeric G-protein complex	7/1840	35/28739	0.00600639	0.0432199	0.0335368	Gng13/Gnas/Gng11/Gngt2/Gng2/Gng7/Gng5	7	cere
CC	GO:0045178	basal part of cell	31/1840	301/28739	0.00628684	0.0447515	0.0347253	Cd44/Atp6v1b1/Atp7b/Kcnq1/Cd46/Lin7a/Cxadr/Myo1a/Atp1b1/Slc4a10/Slc23a2/Slc6a9/Pdpn/Stx4a/Hcn4/Rasgrf1/Trf/Atp7a/Kcnc2/Slc39a5/Slc26a10/Dstyk/Aqp5/Tlr9/Chrm3/Agtr1a/Vamp8/Slc8a1/Mpz/Cnnm2/Mpp4	31	cere
CC	GO:0071011	precatalytic spliceosome	9/1840	54/28739	0.00688793	0.0485086	0.0376407	Snrpd1/Snrpf/Prpf8/Magohb/Snrpa1/Lsm7/Snrpd2/Snrpe/Lsm5	9	cere
MF	GO:0003735	structural constituent of ribosome	76/1812	164/28275	1.73483e-46	1.77647e-43	1.55222e-43	Rpl13/Rps11/Rpl8/Rps9/Rplp1/Rps18/Rps25/Mrpl52/Mrps18c/Rpl19/Rps27a/Mrpl13/Mrpl28/Mrps18b/Rps14/Rps24/Rps26/Rplp2/Rpl14/Rps3a1/Rps20/Mrpl20/Rpl28/Rpsa/Rps29/Mrpl54/Isg15/Rps27l/Rps16/Mrpl23/Fau/Rpl12/Rps21/Mrps6/Rps19/Rpl21/Rpl37/Rpl37a/Rpl27a/Rpl9/Rps8/Rpl29/Rps23/Mrps21/Rpl38/Rpl32/Rpl36/Rpl5/Rpl30/Rpl11/Rpl35a/Mrps9/Rpl26/Rps7/Rps17/Rps12/Rpl34/Rpl17/Rpl9-ps6/Rpl35/Rpl27/Rps15/mt-Rnr1/mt-Rnr2/…	76	cere
MF	GO:0019843	rRNA binding	24/1812	75/28275	2.11668e-11	1.08374e-08	9.46935e-09	Taco1/Rps11/Rpl8/Rps9/Rps18/Mrps18c/Rpl19/Rps14/Mrpl20/Kdm2b/Nol12/Rpl12/Mrps6/Rpl37/Rpl37a/Rpl9/Rpl5/Rpl11/Rpl17/Rnasel/Rpl23/Rpl37rt/Fastkd5/Rps13	24	cere
MF	GO:1990948	ubiquitin ligase inhibitor activity	8/1812	10/28275	1.12269e-08	3.83211e-06	3.34837e-06	Rps20/Rpl37/Rpl5/Rpl11/Rps7/Rps15/Rpl23/Rpl37rt	8	cere
MF	GO:0055105	ubiquitin-protein transferase inhibitor activity	8/1812	11/28275	3.88333e-08	9.94133e-06	8.6864e-06	Rps20/Rpl37/Rpl5/Rpl11/Rps7/Rps15/Rpl23/Rpl37rt	8	cere
MF	GO:0015453	oxidoreduction-driven active transmembrane transporter activity	15/1812	50/28275	3.15955e-07	6.47076e-05	5.65394e-05	Cox4i2/Ndufa2/Cox6c/Cox7c/Uqcr11/Cox7a2l/Cox8b/Cox7b/Cox7a2/Ndufb7/Cyb561a3/Ndufa13/Uqcrq/Uqcrh/Cox7a1	15	cere
MF	GO:0015399	primary active transmembrane transporter activity	28/1812	152/28275	3.83754e-07	6.5494e-05	5.72264e-05	Atp7b/Cox4i2/Ndufa2/Cox6c/Atp5e/Cox7c/Uqcr11/Atp6v0c/Abca3/Cox7a2l/Cox8b/Atp1b1/Cox7b/Atp2b3/Cox7a2/Atp7a/Ndufb7/Cyb561a3/Ndufa13/Atp5l/Atp1a3/Abca9/Abca8a/Abca6/Uqcrq/Uqcrh/Cox7a1/Sec61g	28	cere
MF	GO:0009055	electron transfer activity	17/1812	70/28275	1.45798e-06	0.000213281	0.000186358	Etfb/Cyba/Cox4i2/Ndufa2/Cox6c/Cox7c/Uqcr11/Xdh/Cox7a2l/Cox8b/Cox7b/Cox7a2/Ndufb7/Ndufa13/Uqcrq/Uqcrh/Cox7a1	17	cere
MF	GO:0004129	cytochrome-c oxidase activity	8/1812	18/28275	6.85562e-06	0.000877519	0.000766747	Cox4i2/Cox6c/Cox7c/Cox7a2l/Cox8b/Cox7b/Cox7a2/Cox7a1	8	cere
MF	GO:0031681	G-protein beta-subunit binding	9/1812	24/28275	9.67606e-06	0.000940043	0.000821378	Oprm1/Gng13/Gnas/Gng11/Gngt2/Gng2/Gng7/Gng5/Dynlt1b	9	cere
MF	GO:0055106	ubiquitin-protein transferase regulator activity	9/1812	24/28275	9.67606e-06	0.000940043	0.000821378	Btrc/Rps20/Rpl37/Rpl5/Rpl11/Rps7/Rps15/Rpl23/Rpl37rt	9	cere
MF	GO:0015078	proton transmembrane transporter activity	20/1812	105/28275	1.00981e-05	0.000940043	0.000821378	Atp6v1b1/Cox4i2/Cox6c/Atp5e/Cox7c/Uqcr11/Atp5j/Atp6v0c/Cox7a2l/Cox8b/Cox7b/Cox7a2/Atp5h/Slc9a7/Atp5j2/Atp5l/Uqcrq/Atp5k/Uqcrh/Cox7a1	20	cere
MF	GO:0016675	oxidoreductase activity, acting on a heme group of donors	8/1812	19/28275	1.11748e-05	0.000953586	0.000833211	Cox4i2/Cox6c/Cox7c/Cox7a2l/Cox8b/Cox7b/Cox7a2/Cox7a1	8	cere
MF	GO:0003712	transcription coregulator activity	56/1812	488/28275	1.80069e-05	0.00141839	0.00123934	Wdr77/Uxt/Atn1/Ccdc124/Med13l/Snw1/Dpf3/Hr/Lcor/Tada1/Notch1/Kdm2b/Ddx54/Nupr1/Kat6a/Cdyl2/Carm1/Rbfox2/Ppargc1b/Prdm8/Apex1/Wnt4/Taf6/Phf12/Rcor1/Bcl9/Cbfa2t2/Kat7/Trim14/Spen/Dhx9/Bclaf3/Kcnrg/Gon4l/Kdm2a/Smyd1/Mta3/Elob/Med12l/Trim12c/Trim30d/Eno1b/Atxn7l3/Trim5/Dcc/Naca/Hipk2/Ccdc62/Myt1l/Jazf1/Trim12a/Hmgb1/Ccnd1/Rybp/Hmga1b/Med12	56	cere
MF	GO:0016779	nucleotidyltransferase activity	20/1812	120/28275	7.51087e-05	0.00549367	0.00480018	Oas1c/Polr2a/Pcyt1a/Polr2i/Polr2h/Rev1/Polr2b/Oasl2/Polb/Oas2/Polr2f/Polq/Selenoo/Polr2l/Polr2k/Gdpgp1/Oas1a/Cds2/Oas1g/Ptges3	20	cere
MF	GO:0030695	GTPase regulator activity	48/1812	422/28275	8.59551e-05	0.00550113	0.0048067	Tiam1/Ranbp2/Pcp2/Cyth3/Adap2/Rasgrf2/Sh3bp1/Stxbp5l/Fgd1/Arhgef9/Eef1b2/Smap1/Plcd4/Arfgap2/Rasgrp1/Lamtor2/Tbc1d14/Pgam5/Sipa1l3/Mcf2/Rasgrf1/Adgrb3/Farp2/Rtkn/Fam13b/Dgki/Rap1gap2/Ralgps1/Rab3gap2/Dock3/Chrm4/Iqsec3/Rapgef5/Tbc1d8b/Sipa1l1/Arhgef37/Arhgap23/Gdpgp1/Arhgef39/Tbc1d30/Asap2/Sh2d3c/Arhgef12/Rapgef2/Arhgap22/Syngap1/Arhgef10/Lamtor5	48	cere
MF	GO:0060589	nucleoside-triphosphatase regulator activity	48/1812	422/28275	8.59551e-05	0.00550113	0.0048067	Tiam1/Ranbp2/Pcp2/Cyth3/Adap2/Rasgrf2/Sh3bp1/Stxbp5l/Fgd1/Arhgef9/Eef1b2/Smap1/Plcd4/Arfgap2/Rasgrp1/Lamtor2/Tbc1d14/Pgam5/Sipa1l3/Mcf2/Rasgrf1/Adgrb3/Farp2/Rtkn/Fam13b/Dgki/Rap1gap2/Ralgps1/Rab3gap2/Dock3/Chrm4/Iqsec3/Rapgef5/Tbc1d8b/Sipa1l1/Arhgef37/Arhgap23/Gdpgp1/Arhgef39/Tbc1d30/Asap2/Sh2d3c/Arhgef12/Rapgef2/Arhgap22/Syngap1/Arhgef10/Lamtor5	48	cere
MF	GO:0004674	protein serine/threonine kinase activity	49/1812	441/28275	0.000129651	0.00780956	0.00682373	Raf1/Acvr1b/Ccl3/Srpk3/Cdk12/Ttbk1/Akt3/Clk4/Map3k3/Ern1/Mink1/Cdkl1/Cdc42bpb/Map3k12/Rps6kb2/Cdc42bpa/Nek2/Tesk1/Prkaa2/Cdk14/Mapkapk5/Cit/Limk1/Map3k15/Nek3/Ulk3/Mapkapk3/Map3k13/Atm/Mast4/Brsk1/Sik2/Stk35/Lmtk2/Stk32a/Dstyk/Ikbke/Map3k9/1810024B03Rik/Adck2/Prkg1/Mast1/Gsk3a/Stk19/Acvr2b/Hipk2/Stk24/Prkag1/Cdk7	49	cere
MF	GO:0015267	channel activity	52/1812	482/28275	0.000172332	0.00928777	0.00811534	Scnn1g/Glra1/Oprm1/Kcnh6/Grik3/Bax/Tomm40l/Lrrc8a/Gabrb2/Kcnq1/Piezo1/Cacna1d/Atp5e/Tmc4/Atp5j/Pex5l/Gsdme/Sec61a1/Grin2b/Chrna7/Ryr1/Hcn4/Kcnh5/Atp5h/Kcnc2/Grin3b/Ttyh3/Kcnk9/Slc24a2/Kcnh2/Tmc3/Atp5j2/Atp5l/Grid1/Trpc5/Slc24a4/Kcnj6/Aqp5/Lrrc8d/Scn4b/Kcna3/Kcna1/Calhm5/Apol10b/Tmem150c/Atp5k/Trpm3/Pkdrej/Cacnb2/Kcnh1/Kcnc3/Scn2a	52	cere
MF	GO:0022803	passive transmembrane transporter activity	52/1812	482/28275	0.000172332	0.00928777	0.00811534	Scnn1g/Glra1/Oprm1/Kcnh6/Grik3/Bax/Tomm40l/Lrrc8a/Gabrb2/Kcnq1/Piezo1/Cacna1d/Atp5e/Tmc4/Atp5j/Pex5l/Gsdme/Sec61a1/Grin2b/Chrna7/Ryr1/Hcn4/Kcnh5/Atp5h/Kcnc2/Grin3b/Ttyh3/Kcnk9/Slc24a2/Kcnh2/Tmc3/Atp5j2/Atp5l/Grid1/Trpc5/Slc24a4/Kcnj6/Aqp5/Lrrc8d/Scn4b/Kcna3/Kcna1/Calhm5/Apol10b/Tmem150c/Atp5k/Trpm3/Pkdrej/Cacnb2/Kcnh1/Kcnc3/Scn2a	52	cere
MF	GO:0005085	guanyl-nucleotide exchange factor activity	27/1812	200/28275	0.000201431	0.00972314	0.00849576	Tiam1/Pcp2/Cyth3/Rasgrf2/Fgd1/Arhgef9/Eef1b2/Plcd4/Rasgrp1/Lamtor2/Mcf2/Rasgrf1/Farp2/Ralgps1/Rab3gap2/Dock3/Chrm4/Iqsec3/Rapgef5/Arhgef37/Gdpgp1/Arhgef39/Sh2d3c/Arhgef12/Rapgef2/Arhgef10/Lamtor5	27	cere
MF	GO:0046933	proton-transporting ATP synthase activity, rotational mechanism	6/1812	15/28275	0.000207751	0.00972314	0.00849576	Atp5e/Atp5j/Atp5h/Atp5j2/Atp5l/Atp5k	6	cere
MF	GO:0005216	ion channel activity	48/1812	438/28275	0.000208896	0.00972314	0.00849576	Scnn1g/Glra1/Oprm1/Kcnh6/Grik3/Lrrc8a/Gabrb2/Kcnq1/Piezo1/Cacna1d/Atp5e/Tmc4/Atp5j/Pex5l/Sec61a1/Grin2b/Chrna7/Ryr1/Hcn4/Kcnh5/Atp5h/Kcnc2/Grin3b/Ttyh3/Kcnk9/Slc24a2/Kcnh2/Tmc3/Atp5j2/Atp5l/Grid1/Trpc5/Slc24a4/Kcnj6/Lrrc8d/Scn4b/Kcna3/Kcna1/Calhm5/Apol10b/Tmem150c/Atp5k/Trpm3/Pkdrej/Cacnb2/Kcnh1/Kcnc3/Scn2a	48	cere
MF	GO:0003713	transcription coactivator activity	32/1812	258/28275	0.000269461	0.0119969	0.0104825	Wdr77/Atn1/Ccdc124/Snw1/Tada1/Notch1/Nupr1/Kat6a/Carm1/Ppargc1b/Apex1/Taf6/Bcl9/Trim14/Dhx9/Kcnrg/Mta3/Elob/Med12l/Trim12c/Trim30d/Atxn7l3/Trim5/Dcc/Naca/Hipk2/Ccdc62/Myt1l/Trim12a/Hmgb1/Hmga1b/Med12	32	cere
MF	GO:0008081	phosphoric diester hydrolase activity	15/1812	86/28275	0.00034546	0.0146005	0.0127575	Gdpd2/Pde7b/Gpld1/Pde4d/Plcd4/Gnas/Fan1/Ccl5/Tdp2/Apex1/Pld6/Plcxd3/Mppe1/Pde11a/Plcxd2	15	cere
MF	GO:0048027	mRNA 5'-UTR binding	8/1812	29/28275	0.000356459	0.0146005	0.0127575	Rps14/Rps3a1/Igf2bp3/Rpl5/Rpl26/Rps7/Rps13/Rpl41	8	cere
MF	GO:0001664	G protein-coupled receptor binding	37/1812	320/28275	0.00038387	0.0151186	0.0132101	Ccl3/Cxcl16/Ccl9/Calm3/Sav1/Pde4d/Usp33/Nmb/Homer2/Dnm1/Gnas/Wnt2b/Ppbp/Pf4/Wnt16/Grin2b/Tub/Wnt6/Rtp4/Nsf/Cxcl10/Ccl5/Ccl12/Wnt4/Atp1a3/Arhgef11/Fzd1/Adra2c/Chrm3/Agtr1a/Sag/Arhgef12/Rapgef2/Pick1/Spx/Ccl27a/Prlh	37	cere
MF	GO:0005261	cation channel activity	38/1812	333/28275	0.000418092	0.0156661	0.0136885	Scnn1g/Oprm1/Kcnh6/Grik3/Kcnq1/Piezo1/Cacna1d/Atp5e/Atp5j/Pex5l/Sec61a1/Grin2b/Chrna7/Ryr1/Hcn4/Kcnh5/Atp5h/Kcnc2/Grin3b/Kcnk9/Slc24a2/Kcnh2/Atp5j2/Atp5l/Trpc5/Slc24a4/Kcnj6/Scn4b/Kcna3/Kcna1/Calhm5/Atp5k/Trpm3/Pkdrej/Cacnb2/Kcnh1/Kcnc3/Scn2a	38	cere
MF	GO:0042578	phosphoric ester hydrolase activity	40/1812	357/28275	0.00043444	0.0156661	0.0136885	Hddc2/Dusp3/Gdpd2/Pde7b/Nt5c/Gpld1/Pde4d/Plpp1/Synj2/Sacm1l/Ptprj/Ptpn18/Plcd4/Ilkap/Dusp12/Gnas/Ptpn22/Dnajc6/Pgam5/Pon3/Lhpp/Dusp4/Mtmr2/Sgpp2/Ptprf/Ctdspl2/Fan1/Ccl5/Tdp2/Apex1/Pptc7/Pld6/Plcxd3/Phospho1/Nt5c1a/Ptprn2/Mppe1/Pde11a/Plcxd2/Ptp4a1	40	cere
MF	GO:0015662	P-type ion transporter activity	8/1812	30/28275	0.000458967	0.0156661	0.0136885	Atp7b/Atp5e/Atp6v0c/Atp1b1/Atp2b3/Atp7a/Atp5l/Atp1a3	8	cere
MF	GO:0140358	P-type transmembrane transporter activity	8/1812	30/28275	0.000458967	0.0156661	0.0136885	Atp7b/Atp5e/Atp6v0c/Atp1b1/Atp2b3/Atp7a/Atp5l/Atp1a3	8	cere
MF	GO:0022804	active transmembrane transporter activity	43/1812	396/28275	0.000525732	0.0173661	0.0151739	Atp7b/Cox4i2/Ndufa2/Cox6c/Atp5e/Cox7c/Uqcr11/Atp6v0c/Abca3/Cox7a2l/Cox8b/Slc16a14/Atp1b1/Slc4a10/Slc23a2/Slc16a4/Slc6a9/Slc6a11/Cox7b/Atp2b3/Cox7a2/Atp7a/Ndufb7/Cyb561a3/Ndufa13/Slc9a7/Slc16a9/Slc24a2/Atp5l/Slc6a5/Slc26a10/Atp1a3/Slc24a4/Abca9/Abca8a/Abca6/Uqcrq/Slc16a5/Tmem241/Slc8a1/Uqcrh/Cox7a1/Sec61g	43	cere
MF	GO:0097157	pre-mRNA intronic binding	5/1812	12/28275	0.000581672	0.0186135	0.0162639	Hnrnpa2b1/Prpf8/Rnpc3/Rbm41/Rbm4	5	cere
MF	GO:0022853	active ion transmembrane transporter activity	29/1812	238/28275	0.00067956	0.021087	0.0184251	Atp7b/Cox4i2/Cox6c/Atp5e/Cox7c/Uqcr11/Atp6v0c/Cox7a2l/Cox8b/Atp1b1/Slc4a10/Slc23a2/Slc6a9/Slc6a11/Cox7b/Atp2b3/Cox7a2/Atp7a/Slc9a7/Slc24a2/Atp5l/Slc6a5/Slc26a10/Atp1a3/Slc24a4/Uqcrq/Slc8a1/Uqcrh/Cox7a1	29	cere
MF	GO:0050997	quaternary ammonium group binding	9/1812	40/28275	0.000797066	0.0240058	0.0209754	Pcyt1a/Apoa2/Hacl1/Rasgrp1/Aldob/Chmp2a/Chrm3/Pitpnb/Jchain	9	cere
MF	GO:0008009	chemokine activity	9/1812	41/28275	0.000963843	0.0281993	0.0246396	Ccl3/Cxcl16/Ccl9/Ppbp/Pf4/Cxcl10/Ccl5/Ccl12/Ccl27a	9	cere
MF	GO:0046873	metal ion transmembrane transporter activity	44/1812	421/28275	0.00100466	0.028577	0.0249696	Scnn1g/Oprm1/Kcnh6/Grik3/Atp7b/Kcnq1/Cacna1d/Slc39a7/Atp1b1/Slc4a10/Slc23a2/Slc6a9/Sec61a1/Grin2b/Slc6a11/Nipa2/Ryr1/Atp2b3/Hcn4/Atp7a/Kcnh5/Kcnc2/Grin3b/Kcnk9/Slc9a7/Slc24a2/Kcnh2/Slc6a5/Slc39a5/Atp1a3/Trpc5/Slc24a4/Kcnj6/Scn4b/Kcna3/Kcna1/Pkdrej/Slc8a1/Cacnb2/Kcnh1/Kcnc3/Cnnm2/Slc39a2/Scn2a	44	cere
MF	GO:0016853	isomerase activity	22/1812	167/28275	0.00104163	0.0288279	0.0251889	Ranbp2/Fkbp11/Hyi/Pgam1/Katna1/Pus10/Pgam2/Fkbp5/Rpusd2/Gnpda2/Nktr/Cyp2s1/Yjefn3/Ptges/Rpusd3/Rpia/Pgm3/Fkbp2/Idi1/Ppih/Ptges3/Pin4	22	cere
MF	GO:0097371	MDM2/MDM4 family protein binding	5/1812	14/28275	0.00131969	0.0349996	0.0305815	Ppara/Rps20/Rpl37/Rps15/Rpl37rt	5	cere
MF	GO:0045296	cadherin binding	12/1812	69/28275	0.00134562	0.0349996	0.0305815	Fxyd5/Cdh23/Cd46/Cdh10/Ptprj/Mmp24/Ctnnd1/Cdh8/Cdh18/Cdh12/Cdh24/Ctnna3	12	cere
MF	GO:0050839	cell adhesion molecule binding	34/1812	307/28275	0.00136717	0.0349996	0.0305815	Egfl6/Icam2/Fxyd5/Cdh23/Tnr/Tenm1/Cd46/Cdh10/Cxadr/Ptprj/Itgb8/Col3a1/Dst/Mmp24/Grin2b/Itgam/Tenm3/Dscaml1/Rpsa/Ptprf/Nrxn2/Ctnnd1/Isg15/Cdh8/Kirrel2/Sema7a/Cntn5/Cdh18/Cdh12/Igf2/Cdh24/Ctnna3/Hmgb1/Itga10	34	cere
MF	GO:0015252	proton channel activity	6/1812	21/28275	0.00161462	0.0400825	0.0350228	Atp5e/Atp5j/Atp5h/Atp5j2/Atp5l/Atp5k	6	cere
MF	GO:0016829	lyase activity	24/1812	195/28275	0.00164401	0.0400825	0.0350228	Adcy9/Tha1/Echdc1/Chac2/Ltc4s/Adcy1/Adcy3/Hacl1/Aco2/Me2/Gad2/Aldob/Echdc2/Polb/Pts/Polq/Kyat3/Cyp2s1/Gucy1a2/Gucy2f/Eno1b/Eno3/Hmgb1/Hmga1b	24	cere
MF	GO:0034483	heparan sulfate sulfotransferase activity	5/1812	15/28275	0.00187566	0.044667	0.0390285	Ndst4/Hs6st1/Hs6st3/Ndst1/Hs3st3b1	5	cere
MF	GO:0031210	phosphatidylcholine binding	7/1812	29/28275	0.00196059	0.0456283	0.0398684	Pcyt1a/Apoa2/Rasgrp1/Aldob/Chmp2a/Pitpnb/Jchain	7	cere
BP	GO:0007611	learning or memory	43/1451	322/28814	5.91168e-09	3.1994e-05	2.80836e-05	Th/Taco1/Kmt2a/Cic/Pgrmc1/Ttbk1/Srf/Dnah11/Adcy1/Adcy3/Shc3/Pde4d/Shank3/Glp1r/Fen1/Ntsr1/Htr6/Grin2b/Chrna7/Aff2/Nlgn3/Ap1s2/Stra6/Spg11/Nrxn2/Shank2/Slc24a2/Dgki/Shank1/Cpeb3/Ptchd1/Reln/Igf2/Neto1/Prkca/Adnp/Cacna1c/Ep300/Kalrn/Klk8/Syngap1/Atxn1l/Scn2a	43	cort
BP	GO:0002181	cytoplasmic translation	21/1451	101/28814	2.58702e-08	7.00048e-05	6.14485e-05	Rplp1/Rps26/Rpl6/Cnbp/Rpsa/Eif2s3x/Rps21/Cpeb3/Dhx9/Rpl29/Rpl38/Rpl36/Rpl35a/Rpl26/Rpl17/Rps28/Rpl31/Rpl13a/Dph1/Rpl36a/Rbm4	21	cort
BP	GO:0022613	ribonucleoprotein complex biogenesis	48/1451	406/28814	4.10229e-08	7.10094e-05	6.23304e-05	Nhp2/Ipo4/Snrpd1/Rpl10/Rps25/Srsf6/Prpf8/Dimt1/Riox2/Rps24/Rpl14/Gpatch4/Ddx54/Rpl6/Cul4b/Mak16/Mphosph6/Urb2/Rpsa/Atm/Exosc4/Kri1/Gcfc2/Eif2s3x/Prpf39/Rps16/Rps21/Snrpd2/Rps19/Dhx9/Rps8/Rpl38/Rpl5/Rpl35a/Rpl26/Rps7/Rps17/Rpl35/Rpl27/Rps15/mt-Rnr1/mt-Rnr2/Rnasel/Rps28/Ptges3/Rpl13a/Pin4/Rps27	48	cort
BP	GO:0050890	cognition	44/1451	359/28814	5.24829e-08	7.10094e-05	6.23304e-05	Th/Taco1/Kmt2a/Cic/Pgrmc1/Ttbk1/Srf/Dnah11/Adcy1/Adcy3/Shc3/Pde4d/Shank3/Glp1r/Fen1/Gnas/Ntsr1/Htr6/Grin2b/Chrna7/Aff2/Nlgn3/Ap1s2/Stra6/Spg11/Nrxn2/Shank2/Slc24a2/Dgki/Shank1/Cpeb3/Ptchd1/Reln/Igf2/Neto1/Prkca/Adnp/Cacna1c/Ep300/Kalrn/Klk8/Syngap1/Atxn1l/Scn2a	44	cort
BP	GO:0042254	ribosome biogenesis	37/1451	299/28814	4.64626e-07	0.000474187	0.00041623	Nhp2/Ipo4/Rpl10/Rps25/Dimt1/Riox2/Rps24/Rpl14/Gpatch4/Ddx54/Rpl6/Cul4b/Mak16/Mphosph6/Urb2/Rpsa/Exosc4/Kri1/Rps16/Rps21/Rps19/Rps8/Rpl38/Rpl5/Rpl35a/Rpl26/Rps7/Rps17/Rpl35/Rpl27/Rps15/mt-Rnr1/mt-Rnr2/Rnasel/Rps28/Pin4/Rps27	37	cort
BP	GO:0007613	memory	25/1451	161/28814	5.25706e-07	0.000474187	0.00041623	Th/Cic/Pgrmc1/Srf/Adcy1/Pde4d/Shank3/Glp1r/Fen1/Grin2b/Chrna7/Spg11/Shank2/Slc24a2/Shank1/Cpeb3/Ptchd1/Reln/Igf2/Neto1/Adnp/Kalrn/Klk8/Atxn1l/Scn2a	25	cort
BP	GO:0007612	learning	27/1451	187/28814	8.26914e-07	0.000639323	0.000561183	Th/Taco1/Kmt2a/Cic/Pgrmc1/Srf/Adcy3/Shank3/Glp1r/Ntsr1/Htr6/Grin2b/Chrna7/Nlgn3/Ap1s2/Stra6/Nrxn2/Shank2/Slc24a2/Dgki/Shank1/Reln/Neto1/Cacna1c/Kalrn/Syngap1/Atxn1l	27	cort
BP	GO:0019935	cyclic-nucleotide-mediated signaling	18/1451	99/28814	2.01234e-06	0.00136135	0.00119496	Oprm1/Crhr2/Dgkq/Pde7b/Ube2b/Pde4d/Glp1r/Gnas/Npr1/Nucb2/Lpar1/Gucy1a2/Defb1/Adnp/Prkg1/Rapgef2/Pde11a/Pde2a	18	cort
BP	GO:0042274	ribosomal small subunit biogenesis	15/1451	73/28814	2.91137e-06	0.00160523	0.00140903	Rps25/Rps24/Rpsa/Kri1/Rps16/Rps21/Rps19/Rps8/Rpl38/Rps7/Rps17/Rps15/mt-Rnr1/Rps28/Rps27	15	cort
BP	GO:0000028	ribosomal small subunit assembly	8/1451	20/28814	2.96605e-06	0.00160523	0.00140903	Rps25/Rpsa/Rps19/Rpl38/Rps15/mt-Rnr1/Rps28/Rps27	8	cort
BP	GO:0007409	axonogenesis	49/1451	493/28814	5.10061e-06	0.00235406	0.00206634	Metrn/Apc/D130043K22Rik/Srf/Cntnap1/Lama2/Mypn/Adarb1/Adcy1/Vcl/Dpysl2/Trio/Celsr3/Usp33/Klf7/Als2/Notch1/Epha8/Actb/Usp9x/Dcx/Nlgn3/Mt3/Spg11/Ndn/Map3k13/Sema3f/Prdm8/Fstl4/Lpar3/Gdf7/Notch3/Sema7a/Golga4/Lmtk2/Cntn5/Trpc5/Reln/Sipa1l1/Ptpn11/Slitrk3/Prkca/Adnp/B3gnt2/Epha6/Slit3/Dcc/Kalrn/Syngap1	49	cort
BP	GO:0070997	neuron death	45/1451	438/28814	5.21966e-06	0.00235406	0.00206634	Fam162a/Atn1/Gabrb2/Crlf1/Birc5/Pigt/Ddit4/Adarb1/Ppara/Sod1/Pcdhgc4/Map3k12/Sncg/Glp1r/Ddit3/Agap2/Bcl2l11/Bag1/Rilpl1/Diablo/Kdm2b/Itpr1/Grin2b/Chrna7/Nupr1/Itgam/Mt3/Spg11/Atp7a/Atm/Egln3/Nenf/Nos1ap/Trpc5/Atf4/Tfap2d/Ndnf/Adnp/Dcc/Hipk2/Syngap1/Scn2a/Pcp4/Pcdhgc5/Pcdhgc3	45	cort
BP	GO:0019933	cAMP-mediated signaling	14/1451	68/28814	6.04796e-06	0.0023951	0.00210237	Oprm1/Crhr2/Dgkq/Pde7b/Ube2b/Pde4d/Glp1r/Gnas/Nucb2/Lpar1/Defb1/Rapgef2/Pde11a/Pde2a	14	cort
BP	GO:0043951	negative regulation of cAMP-mediated signaling	7/1451	16/28814	6.19576e-06	0.0023951	0.00210237	Oprm1/Ube2b/Pde4d/Nucb2/Lpar1/Pde11a/Pde2a	7	cort
BP	GO:0022618	ribonucleoprotein complex assembly	23/1451	162/28814	6.99232e-06	0.00252283	0.00221448	Snrpd1/Rpl10/Rps25/Srsf6/Prpf8/Rpl6/Rpsa/Atm/Gcfc2/Eif2s3x/Prpf39/Snrpd2/Rps19/Dhx9/Rpl38/Rpl5/Rps15/mt-Rnr1/mt-Rnr2/Rps28/Ptges3/Rpl13a/Rps27	23	cort
BP	GO:0035264	multicellular organism growth	28/1451	223/28814	8.41844e-06	0.00284754	0.0024995	Pcnt/Plag1/Stat5a/Atn1/Ankrd26/Rarb/Adarb1/Unc79/Pde4d/Sod1/Apba1/Gpam/Gnas/Wdr48/Atm/Kdm6a/Wdtc1/Cdkn1c/Flt3/Ptpn11/Igf2/Rpl29/Gpr21/Ep300/Alms1/Rasal2/Zfp950/Pantr2	28	cort
BP	GO:0032095	regulation of response to food	8/1451	23/28814	1.00808e-05	0.00320926	0.00281702	Oprm1/Cartpt/Ppara/Fbn1/Nucb2/Mt3/Nenf/Spx	8	cort
BP	GO:0051402	neuron apoptotic process	35/1451	318/28814	1.31891e-05	0.00396553	0.00348085	Fam162a/Atn1/Gabrb2/Crlf1/Birc5/Pigt/Adarb1/Sod1/Pcdhgc4/Map3k12/Glp1r/Ddit3/Agap2/Bcl2l11/Bag1/Diablo/Kdm2b/Nupr1/Itgam/Mt3/Spg11/Atp7a/Atm/Egln3/Trpc5/Atf4/Tfap2d/Ndnf/Adnp/Hipk2/Syngap1/Scn2a/Pcp4/Pcdhgc5/Pcdhgc3	35	cort
BP	GO:0071826	ribonucleoprotein complex subunit organization	23/1451	170/28814	1.56357e-05	0.00445372	0.00390937	Snrpd1/Rpl10/Rps25/Srsf6/Prpf8/Rpl6/Rpsa/Atm/Gcfc2/Eif2s3x/Prpf39/Snrpd2/Rps19/Dhx9/Rpl38/Rpl5/Rps15/mt-Rnr1/mt-Rnr2/Rps28/Ptges3/Rpl13a/Rps27	23	cort
BP	GO:0032104	regulation of response to extracellular stimulus	9/1451	32/28814	1.9869e-05	0.00512053	0.00449468	Oprm1/Snw1/Cartpt/Ppara/Fbn1/Nucb2/Mt3/Nenf/Spx	9	cort
BP	GO:0032107	regulation of response to nutrient levels	9/1451	32/28814	1.9869e-05	0.00512053	0.00449468	Oprm1/Snw1/Cartpt/Ppara/Fbn1/Nucb2/Mt3/Nenf/Spx	9	cort
BP	GO:0032094	response to food	10/1451	40/28814	2.15338e-05	0.00529731	0.00464985	Oprm1/Atn1/Cartpt/Ppara/Fbn1/Chrna7/Nucb2/Mt3/Nenf/Spx	10	cort
BP	GO:0007189	adenylate cyclase-activating G protein-coupled receptor signaling pathway	21/1451	151/28814	2.37e-05	0.00557672	0.00489511	Oprm1/Crhr2/Adcy9/Abca1/Lgr5/Adcy1/Adcy3/Adcy6/Glp1r/Htr4/Adra1d/Gnas/Ramp1/Lpar3/Sstr4/Adgrl3/Lpar1/S1pr2/Adra1a/Rapgef2/Akap13	21	cort
BP	GO:0048524	positive regulation of viral process	12/1451	58/28814	2.62494e-05	0.00591925	0.00519577	Adarb1/Top2a/Map3k1/Ppara/Ddb1/Notch1/Adar/Dhx9/Ppih/Vps37b/Lgals1/Ppia	12	cort
BP	GO:0032098	regulation of appetite	8/1451	26/28814	2.80545e-05	0.00607324	0.00533095	Oprm1/Cartpt/Ppara/Htr4/Fbn1/Nucb2/Nenf/Spx	8	cort
BP	GO:0010675	regulation of cellular carbohydrate metabolic process	22/1451	165/28814	2.98245e-05	0.00620808	0.00544931	Ranbp2/Dgkq/C1qtnf1/Ddit4/Cox11/Gpld1/Ppara/Ddb1/Sorbs1/Dusp12/Ntsr1/Nupr1/Rora/Ppp1r3f/Acacb/Erfe/Igf2/Ep300/Soga1/Irs1/Foxk1/Hmgb1	22	cort
BP	GO:0006364	rRNA processing	26/1451	214/28814	3.10089e-05	0.00621555	0.00545587	Nhp2/Rps25/Dimt1/Rps24/Rpl14/Ddx54/Mak16/Mphosph6/Exosc4/Kri1/Rps16/Rps21/Rps19/Rps8/Rpl5/Rpl35a/Rpl26/Rps7/Rps17/Rpl35/Rpl27/Rps15/Rnasel/Rps28/Pin4/Rps27	26	cort
BP	GO:0007188	adenylate cyclase-modulating G protein-coupled receptor signaling pathway	27/1451	227/28814	3.2183e-05	0.00622052	0.00546022	Oprm1/Crhr2/Adcy9/Vipr2/Abca1/Cacna1d/Lgr5/Adcy1/Adcy3/Adcy6/Glp1r/Htr4/Adra1d/Gnas/Ramp1/Lpar3/Sstr4/Adgrl3/Lpar1/Chrm4/S1pr2/Chrm2/Adra1a/Oprd1/Rapgef2/Akap13/Pde2a	27	cort
BP	GO:0099601	regulation of neurotransmitter receptor activity	13/1451	69/28814	3.50914e-05	0.00634146	0.00556638	Oprm1/Mink1/Dapk1/Rasgrf2/Shank3/Slc6a9/Nlgn3/Shank1/Cacng5/Reln/Dlgap2/Neto1/Shisa8	13	cort
BP	GO:0010906	regulation of glucose metabolic process	19/1451	132/28814	3.51522e-05	0.00634146	0.00556638	Ranbp2/Dgkq/C1qtnf1/Cox11/Gpld1/Ppara/Ddb1/Sorbs1/Dusp12/Rora/Ppp1r3f/Acacb/Erfe/Igf2/Ep300/Soga1/Irs1/Foxk1/Hmgb1	19	cort
BP	GO:0019318	hexose metabolic process	29/1451	257/28814	4.46181e-05	0.00778946	0.00683741	Ranbp2/Dgkq/C1qtnf1/Pgam2/Cox11/Gpld1/Ppara/Man2a1/Ddb1/Lrp5/Sorbs1/Dusp12/Fbn1/Aldob/H6pd/Rora/Wdtc1/Ppp1r3f/Acacb/Atf4/Erfe/Igf2/Ep300/Soga1/Irs1/Foxk1/Eno1b/Hmgb1/Aldoa	29	cort
BP	GO:0045070	positive regulation of viral genome replication	8/1451	28/28814	5.10059e-05	0.00860244	0.00755102	Adarb1/Top2a/Ppara/Ddb1/Notch1/Adar/Ppih/Ppia	8	cort
BP	GO:0099084	postsynaptic specialization organization	10/1451	44/28814	5.24539e-05	0.00860244	0.00755102	Cntnap1/Shank3/Nlgn3/Nrxn2/Shank2/Reln/Sipa1l1/Arf6/Slitrk3/Syngap1	10	cort
BP	GO:0002064	epithelial cell development	27/1451	235/28814	5.90077e-05	0.00939263	0.00824463	Rarb/Pde4d/Map3k1/Vcl/Dnase1l2/Tfcp2l1/Epb41l5/Notch1/Il1a/Rab13/Tmod1/Shroom3/Rilpl1/Bmp5/Bfsp2/Exph5/Hpse/Prdm1/Cdsn/Atf4/S1pr2/Rapgef2/Krt2/Insm1/Fat1/Spint2/Pde2a	27	cort
BP	GO:0033108	mitochondrial respiratory chain complex assembly	15/1451	93/28814	6.08251e-05	0.0094053	0.00825575	Taco1/Ndufa11/Ndufa2/Ndufa1/Ndufb9/Ndufa6/Ndufa5/Uqcc2/Ndufs5/Ndufb7/Ndufa3/Ndufc1/Coa4/Sdhaf1/Ndufaf8	15	cort
BP	GO:0042255	ribosome assembly	12/1451	64/28814	7.31307e-05	0.010994	0.00965026	Rpl10/Rps25/Rpl6/Rpsa/Rps19/Rpl38/Rpl5/Rps15/mt-Rnr1/mt-Rnr2/Rps28/Rps27	12	cort
BP	GO:0007626	locomotory behavior	29/1451	265/28814	7.76323e-05	0.0111687	0.00980359	Th/Oprm1/Gprc5b/Hexb/Shank3/Sod1/Sncg/Apba1/Slc18a2/Als2/Ntsr1/Tmod1/Espn/Zic1/Spg11/Atp7a/Lgi4/Shank2/Adgrl3/Pbx3/Reln/Ankfn1/Oprd1/Cacna1c/Nav2/Alk/Hipk2/Kalrn/Selenop	29	cort
BP	GO:0006006	glucose metabolic process	26/1451	226/28814	7.84201e-05	0.0111687	0.00980359	Ranbp2/Dgkq/C1qtnf1/Pgam2/Cox11/Gpld1/Ppara/Ddb1/Lrp5/Sorbs1/Dusp12/Fbn1/H6pd/Rora/Wdtc1/Ppp1r3f/Acacb/Atf4/Erfe/Igf2/Ep300/Soga1/Irs1/Foxk1/Eno1b/Hmgb1	26	cort
BP	GO:0097106	postsynaptic density organization	9/1451	38/28814	8.78794e-05	0.012195	0.0107044	Cntnap1/Shank3/Nrxn2/Shank2/Reln/Sipa1l1/Arf6/Slitrk3/Syngap1	9	cort
BP	GO:1902904	negative regulation of supramolecular fiber organization	22/1451	178/28814	9.48844e-05	0.0128379	0.0112688	Pfdn5/Apc/Pfdn2/Sptb/Map3k1/Shank3/Svil/Pfdn1/Tmod1/Add2/Fhod3/Inpp5j/Mid1/Frmd7/Shank1/Camsap3/Tmsb4x/Pfdn4/Gmfg/Tmsb15l/Mphosph8/Tmsb10	22	cort
BP	GO:1901798	positive regulation of signal transduction by p53 class mediator	8/1451	31/28814	0.000113122	0.0145022	0.0127297	Chd5/Rps20/Atm/Rpl26/Rps7/Rps15/Rpl23/Rpl37rt	8	cort
BP	GO:0043949	regulation of cAMP-mediated signaling	10/1451	48/28814	0.000115105	0.0145022	0.0127297	Oprm1/Crhr2/Ube2b/Pde4d/Gnas/Nucb2/Lpar1/Rapgef2/Pde11a/Pde2a	10	cort
BP	GO:0032409	regulation of transporter activity	31/1451	298/28814	0.000115224	0.0145022	0.0127297	Oprm1/Taco1/Kmt2a/Apoa2/Fxyd5/Cacna1d/Jsrp1/Mink1/Dapk1/Pde4d/Rasgrf2/Shank3/Ntsr1/Slc6a9/Actb/Nlgn3/Rrad/Atp7a/Fxyd7/Nos1ap/Shank1/Ptpn3/Cacng5/Reln/S100a1/Tlr9/Kcna1/Neto1/Prkca/Fxyd2/Shisa8	31	cort
BP	GO:0010257	NADH dehydrogenase complex assembly	11/1451	58/28814	0.000130155	0.0151052	0.013259	Ndufa11/Ndufa2/Ndufa1/Ndufb9/Ndufa6/Ndufa5/Ndufs5/Ndufb7/Ndufa3/Ndufc1/Ndufaf8	11	cort
BP	GO:0032981	mitochondrial respiratory chain complex I assembly	11/1451	58/28814	0.000130155	0.0151052	0.013259	Ndufa11/Ndufa2/Ndufa1/Ndufb9/Ndufa6/Ndufa5/Ndufs5/Ndufb7/Ndufa3/Ndufc1/Ndufaf8	11	cort
BP	GO:0030900	forebrain development	38/1451	398/28814	0.000130524	0.0151052	0.013259	Pcnt/Chd5/Arid1a/Srf/Rarb/Uchl5/Shank3/Dlx2/Pfdn1/Sall3/Notch1/Htr6/Kdm2b/Itgam/Usp9x/Dcx/Pcm1/Sall1/Eomes/Atp7a/Prdm8/Wnt4/Gdf7/Notch3/Sema7a/Socs7/Zfp335/Ptchd1/Reln/Kcna1/Hes5/Ndnf/Prkg1/Ndst1/Alk/Pou3f4/Btbd3/Rapgef2	38	cort
BP	GO:0005996	monosaccharide metabolic process	29/1451	273/28814	0.00013118	0.0151052	0.013259	Ranbp2/Dgkq/C1qtnf1/Pgam2/Cox11/Gpld1/Ppara/Man2a1/Ddb1/Lrp5/Sorbs1/Dusp12/Fbn1/Aldob/H6pd/Rora/Wdtc1/Ppp1r3f/Acacb/Atf4/Erfe/Igf2/Ep300/Soga1/Irs1/Foxk1/Eno1b/Hmgb1/Aldoa	29	cort
BP	GO:0009306	protein secretion	38/1451	399/28814	0.000137422	0.0153551	0.0134783	Raf1/Oprm1/Crhr2/Dynll1/Abca1/Cacna1d/Birc5/Lyst/Rph3al/Gpld1/Cartpt/Stxbp5l/Sncg/Glp1r/Uqcc2/Lrp5/Slc18a2/Klf7/Fbn1/Il1a/Rab13/Erp29/Exph5/Slc9b2/Ptpn11/Arf6/Mafa/Tvp23a/Cacna1c/Irs1/Ptprn2/Acvr2b/Hmgn3/Nnat/Ppia/Sox4/Ier3ip1/Rbm4	38	cort
BP	GO:0030073	insulin secretion	26/1451	234/28814	0.000139024	0.0153551	0.0134783	Raf1/Crhr2/Dynll1/Cacna1d/Birc5/Rph3al/Gpld1/Cartpt/Stxbp5l/Glp1r/Uqcc2/Lrp5/Slc18a2/Klf7/Fbn1/Slc9b2/Ptpn11/Mafa/Cacna1c/Irs1/Ptprn2/Acvr2b/Hmgn3/Nnat/Sox4/Rbm4	26	cort
BP	GO:0035592	establishment of protein localization to extracellular region	38/1451	400/28814	0.000144647	0.0156566	0.013743	Raf1/Oprm1/Crhr2/Dynll1/Abca1/Cacna1d/Birc5/Lyst/Rph3al/Gpld1/Cartpt/Stxbp5l/Sncg/Glp1r/Uqcc2/Lrp5/Slc18a2/Klf7/Fbn1/Il1a/Rab13/Erp29/Exph5/Slc9b2/Ptpn11/Arf6/Mafa/Tvp23a/Cacna1c/Irs1/Ptprn2/Acvr2b/Hmgn3/Nnat/Ppia/Sox4/Ier3ip1/Rbm4	38	cort
BP	GO:0007269	neurotransmitter secretion	22/1451	185/28814	0.000167299	0.017412	0.0152838	Lin7a/Adcy1/Stxbp5l/Sncg/Prepl/Doc2g/Apba1/Syt2/Slc6a9/Htr6/Chrna7/Rims3/Nrxn2/Dgki/Chrm2/Adra1a/Prkca/Doc2a/Ptprn2/Kcnh1/Syn3/Kcnc3	22	cort
BP	GO:0099643	signal release from synapse	22/1451	185/28814	0.000167299	0.017412	0.0152838	Lin7a/Adcy1/Stxbp5l/Sncg/Prepl/Doc2g/Apba1/Syt2/Slc6a9/Htr6/Chrna7/Rims3/Nrxn2/Dgki/Chrm2/Adra1a/Prkca/Doc2a/Ptprn2/Kcnh1/Syn3/Kcnc3	22	cort
BP	GO:2000311	regulation of AMPA receptor activity	7/1451	25/28814	0.00017456	0.0178249	0.0156463	Mink1/Shank3/Nlgn3/Shank1/Cacng5/Reln/Shisa8	7	cort
BP	GO:0009187	cyclic nucleotide metabolic process	8/1451	33/28814	0.000182	0.0182404	0.016011	Adcy9/Adcy1/Adcy3/Pde4d/Adcy6/Npr1/Rora/Pde2a	8	cort
BP	GO:0071692	protein localization to extracellular region	38/1451	406/28814	0.000195655	0.0187412	0.0164506	Raf1/Oprm1/Crhr2/Dynll1/Abca1/Cacna1d/Birc5/Lyst/Rph3al/Gpld1/Cartpt/Stxbp5l/Sncg/Glp1r/Uqcc2/Lrp5/Slc18a2/Klf7/Fbn1/Il1a/Rab13/Erp29/Exph5/Slc9b2/Ptpn11/Arf6/Mafa/Tvp23a/Cacna1c/Irs1/Ptprn2/Acvr2b/Hmgn3/Nnat/Ppia/Sox4/Ier3ip1/Rbm4	38	cort
BP	GO:0050808	synapse organization	44/1451	494/28814	0.000196274	0.0187412	0.0164506	Gabra2/Pgrmc1/Gabrb2/Cntnap1/Shank3/Pcdhgc4/Sncg/Cbln2/Sorbs1/Als2/Actb/Add2/Grip2/Grin2b/Chrna7/Itgam/Nlgn3/Cntnap4/Rims3/Spg11/Nrxn2/Sema3f/Ky/Shank2/Adgrl3/Nos1ap/Shank1/Cntn5/Iqsec3/Reln/Sipa1l1/Arf6/Lingo4/Pcdhb16/Slitrk3/Prkca/Adnp/Gpc6/Kalrn/Arhgap22/Klk8/Syngap1/Pcdhgc5/Pcdhgc3	44	cort
BP	GO:1901214	regulation of neuron death	37/1451	392/28814	0.000199741	0.0187412	0.0164506	Gabrb2/Crlf1/Birc5/Ddit4/Ppara/Sod1/Pcdhgc4/Map3k12/Sncg/Glp1r/Ddit3/Agap2/Bcl2l11/Bag1/Rilpl1/Kdm2b/Itpr1/Grin2b/Chrna7/Nupr1/Itgam/Mt3/Atp7a/Atm/Egln3/Nenf/Nos1ap/Atf4/Tfap2d/Ndnf/Adnp/Dcc/Hipk2/Syngap1/Pcp4/Pcdhgc5/Pcdhgc3	37	cort
BP	GO:0072331	signal transduction by p53 class mediator	19/1451	150/28814	0.000200848	0.0187412	0.0164506	Chd5/Ddit4/Hint1/Snw1/Zfp385b/Rbm38/Rps20/Nupr1/Mif/Atm/Ep300/Rpl5/Rpl26/Hipk2/Rps7/Rps15/Rpl23/Rpl37rt/Sox4	19	cort
BP	GO:0099504	synaptic vesicle cycle	25/1451	227/28814	0.000212423	0.0194853	0.0171037	Th/Dgkq/Adcy1/Stxbp5l/Sncg/Synj2/Prepl/Apba1/Slc18a2/Syt2/Actb/Chrna7/Nlgn3/Ap1s2/Rims3/Ston1/4932438A13Rik/Dgki/Pacsin1/Arf6/Chrm2/Adra1a/Prkca/Kcnh1/Syn3	25	cort
BP	GO:0001505	regulation of neurotransmitter levels	27/1451	254/28814	0.000217487	0.0196129	0.0172157	Th/Gabra2/Slc44a4/Lin7a/Adcy1/Stxbp5l/Sncg/Prepl/Doc2g/Apba1/Slc18a2/Syt2/Slc6a9/Htr6/Slc6a11/Chrna7/Rims3/Nrxn2/Dgki/Chrm2/Adra1a/Prkca/Doc2a/Ptprn2/Kcnh1/Syn3/Kcnc3	27	cort
BP	GO:0019932	second-messenger-mediated signaling	31/1451	309/28814	0.000221062	0.0196129	0.0172157	Oprm1/Crhr2/Dgkq/Cacna1d/Pde7b/Hint1/Sgcd/Ube2b/Pde4d/Glp1r/Ptprj/Gnas/Npr1/Itpr1/Nucb2/Trat1/Lpar1/Gucy1a2/Slc24a4/Selenok/Defb1/Mafa/Ndnf/Adnp/Prkg1/Slc8a1/Rapgef2/Alms1/Tmem100/Pde11a/Pde2a	31	cort
BP	GO:0034765	regulation of ion transmembrane transport	44/1451	498/28814	0.000234141	0.0204382	0.0179402	Oprm1/Taco1/Fxyd5/Cybb/Cacna1d/Jsrp1/Mink1/Dapk1/Pde4d/Rasgrf2/Shank3/Ntsr1/Slc6a9/Pik3c2a/Nlgn3/Rrad/Atp7a/Kcnh5/Kcnh8/Fxyd7/Kcnh2/Nos1ap/Shank1/Ptpn3/Cacng5/Reln/Kcnj6/S100a1/Kcng3/Tlr9/Kcna3/Kcna1/Neto1/Prkca/Cacna1c/Commd1/Cemip/Slc8a1/Kcnh1/Fxyd2/Kcnh7/Kcnc3/Scn2a/Shisa8	44	cort
BP	GO:0006836	neurotransmitter transport	26/1451	242/28814	0.000238306	0.0204716	0.0179695	Th/Gabra2/Lin7a/Adcy1/Stxbp5l/Sncg/Prepl/Doc2g/Apba1/Slc18a2/Syt2/Slc6a9/Htr6/Slc6a11/Chrna7/Rims3/Nrxn2/Dgki/Chrm2/Adra1a/Prkca/Doc2a/Ptprn2/Kcnh1/Syn3/Kcnc3	26	cort
BP	GO:0042181	ketone biosynthetic process	9/1451	43/28814	0.000242309	0.0204902	0.0179858	Dgkq/Pdss1/H6pd/Coq7/Bmp5/Wnt4/Pptc7/Vkorc1/Aldoa	9	cort
BP	GO:0022898	regulation of transmembrane transporter activity	29/1451	284/28814	0.000258119	0.0214914	0.0188646	Oprm1/Taco1/Fxyd5/Cacna1d/Jsrp1/Mink1/Dapk1/Pde4d/Rasgrf2/Shank3/Ntsr1/Slc6a9/Actb/Nlgn3/Rrad/Atp7a/Fxyd7/Nos1ap/Shank1/Ptpn3/Cacng5/Reln/S100a1/Tlr9/Kcna1/Neto1/Prkca/Fxyd2/Shisa8	29	cort
BP	GO:0003341	cilium movement	24/1451	217/28814	0.000264135	0.0216591	0.0190118	Dnah11/Ube2b/Adcy3/Tekt1/Slirp/Ddx4/Ropn1l/Rsph9/Tac2/Cfap45/Meig1/Ash1l/Nsun7/Chrna7/Nme5/Slc9b2/Camsap3/Defb1/Catsperz/Efcab1/Celsr2/Ttll9/Dnah7a/Dnah7c	24	cort
BP	GO:0032412	regulation of ion transmembrane transporter activity	28/1451	274/28814	0.000322663	0.0260635	0.0228779	Oprm1/Taco1/Fxyd5/Cacna1d/Jsrp1/Mink1/Dapk1/Pde4d/Rasgrf2/Shank3/Ntsr1/Slc6a9/Nlgn3/Rrad/Atp7a/Fxyd7/Nos1ap/Shank1/Ptpn3/Cacng5/Reln/S100a1/Tlr9/Kcna1/Neto1/Prkca/Fxyd2/Shisa8	28	cort
BP	GO:0031644	regulation of nervous system process	22/1451	194/28814	0.000329519	0.0262258	0.0230204	Oprm1/Cartpt/Shank3/Il1a/Ntsr1/Hgf/Grip2/Grin2b/Chrna7/Nlgn3/Trf/Myrf/Shank1/Cacng5/Reln/S1pr2/Dlgap2/Neto1/Oprd1/Klk8/Tmem100/Spx	22	cort
BP	GO:0009150	purine ribonucleotide metabolic process	33/1451	345/28814	0.000338734	0.0264681	0.023233	Adcy9/Atp5e/Ddit4/Hint1/Adcy1/Pgam2/Adcy3/Pde4d/Entpd4b/Ppara/Atp5j/Adcy6/Xdh/Gpam/Entpd7/Npr1/Aldob/Nudt2/Nupr1/Rora/Mcee/Pank1/Atp5h/Nme5/Nme1/Atp5l/Acacb/Nt5c1a/Ep300/Foxk1/Eno1b/Pde2a/Aldoa	33	cort
BP	GO:0008306	associative learning	16/1451	120/28814	0.000347542	0.0264681	0.023233	Kmt2a/Pgrmc1/Srf/Adcy3/Shank3/Glp1r/Grin2b/Chrna7/Nlgn3/Ap1s2/Shank2/Shank1/Reln/Neto1/Cacna1c/Syngap1	16	cort
BP	GO:0016072	rRNA metabolic process	26/1451	248/28814	0.000349699	0.0264681	0.023233	Nhp2/Rps25/Dimt1/Rps24/Rpl14/Ddx54/Mak16/Mphosph6/Exosc4/Kri1/Rps16/Rps21/Rps19/Rps8/Rpl5/Rpl35a/Rpl26/Rps7/Rps17/Rpl35/Rpl27/Rps15/Rnasel/Rps28/Pin4/Rps27	26	cort
BP	GO:0035148	tube formation	21/1451	182/28814	0.000352296	0.0264681	0.023233	Arid1a/Cluap1/Shank3/Sdccag8/Notch1/Bcl2l11/Shroom3/Kdm2b/Coq7/Sall1/Bmp5/Wnt4/Kdm6a/Gdf7/Cc2d2a/Hes5/Fzd2/Rps7/Spint2/Sox4/Med12	21	cort
BP	GO:0045777	positive regulation of blood pressure	10/1451	55/28814	0.00037376	0.0264681	0.023233	Crhr2/Cartpt/Atp5j/Glp1r/Tac2/Adra1d/Grip2/Chrna7/Adra1a/Spx	10	cort
BP	GO:0016577	histone demethylation	7/1451	28/28814	0.000376578	0.0264681	0.023233	Ube2b/Hr/Riox2/Kdm5c/Kdm2b/Kdm8/Kdm6a	7	cort
BP	GO:0033522	histone H2A ubiquitination	7/1451	28/28814	0.000376578	0.0264681	0.023233	Ube2b/Ddb1/Pcgf6/Kdm2b/Cul4b/Rybp/Rnf8	7	cort
BP	GO:0070076	histone lysine demethylation	7/1451	28/28814	0.000376578	0.0264681	0.023233	Ube2b/Hr/Riox2/Kdm5c/Kdm2b/Kdm8/Kdm6a	7	cort
BP	GO:1900745	positive regulation of p38MAPK cascade	7/1451	28/28814	0.000376578	0.0264681	0.023233	Gadd45b/Map3k3/Mink1/Gadd45g/Xdh/Gadd45a/Rell2	7	cort
BP	GO:0050792	regulation of viral process	20/1451	171/28814	0.000403548	0.028	0.0245777	Adarb1/Top2a/Map3k1/Ppara/Ddb1/Ifitm3/Notch1/Adar/Oas1b/Dhx9/Hs3st5/Trim12c/Ppih/Trim12a/Vps37b/Rnasel/Lgals1/Ppia/Mphosph8/Dynlt1b	20	cort
BP	GO:0009259	ribonucleotide metabolic process	34/1451	364/28814	0.000428532	0.0283048	0.0248453	Adcy9/Atp5e/Ddit4/Hint1/Adcy1/Pgam2/Adcy3/Pde4d/Entpd4b/Ppara/Atp5j/Adcy6/Xdh/Gpam/Entpd7/Npr1/Aldob/Nudt2/Nupr1/Rora/Mcee/Pank1/Atp5h/Nme5/Nme1/Atp5l/Acacb/Nt5c1a/Ep300/Foxk1/Eno1b/Uprt/Pde2a/Aldoa	34	cort
BP	GO:0044262	cellular carbohydrate metabolic process	29/1451	293/28814	0.000433368	0.0283048	0.0248453	Ranbp2/Dgkq/C1qtnf1/Ddit4/Cox11/Gpld1/Ppara/Ppp1r1a/Synj2/Ddb1/Sorbs1/Dusp12/Ntsr1/Nupr1/Has3/Rora/Inpp5j/Ppp1r3f/Acacb/Erfe/Igf2/B3gnt2/Ndst1/Ep300/Soga1/Irs1/Foxk1/Hmgb1/Ptges3	29	cort
BP	GO:0006109	regulation of carbohydrate metabolic process	22/1451	198/28814	0.000437791	0.0283048	0.0248453	Ranbp2/Dgkq/C1qtnf1/Ddit4/Cox11/Gpld1/Ppara/Ddb1/Sorbs1/Dusp12/Ntsr1/Nupr1/Rora/Ppp1r3f/Acacb/Erfe/Igf2/Ep300/Soga1/Irs1/Foxk1/Hmgb1	22	cort
BP	GO:1903305	regulation of regulated secretory pathway	21/1451	185/28814	0.000439294	0.0283048	0.0248453	Adcy1/Rph3al/Cacna1g/Cacna1i/Stxbp5l/Prepl/Apba1/Syt2/Notch1/Chrna7/Itgam/Rims3/Cd160/Dgki/Chrm2/Adra1a/Prkca/Doc2a/Kcnh1/Fcer1g/Syt10	21	cort
BP	GO:0032099	negative regulation of appetite	5/1451	14/28814	0.00043932	0.0283048	0.0248453	Cartpt/Ppara/Nucb2/Nenf/Spx	5	cort
BP	GO:0046058	cAMP metabolic process	5/1451	14/28814	0.00043932	0.0283048	0.0248453	Adcy9/Adcy1/Adcy3/Pde4d/Adcy6	5	cort
BP	GO:1902644	tertiary alcohol metabolic process	6/1451	21/28814	0.000455273	0.028705	0.0251966	Dgkq/Akr1c18/H6pd/Bmp5/Akr1c14/Wnt4	6	cort
BP	GO:0097193	intrinsic apoptotic signaling pathway	30/1451	308/28814	0.000456141	0.028705	0.0251966	Msh6/Ddit4/Hint1/Ern1/Snw1/Sod1/Ddit3/Zfp385b/Bcl2l11/Diablo/Erp29/Gsdme/Itpr1/Nupr1/Mif/Atm/Nme5/Taf6/Atf4/Selenok/Prkca/Ep300/Eno1b/Tpt1/Rpl26/Hipk2/Rps7/Stk24/Ppia/Scn2a	30	cort
BP	GO:0140694	non-membrane-bounded organelle assembly	35/1451	381/28814	0.000483281	0.0297336	0.0260994	Rpl10/Rps25/Srf/Mypn/Cenpx/Tubgcp4/Kif3b/Sass6/Tmod1/Rpl6/Haus7/Tnks/Rpsa/Atxn2l/Farp2/Fhod3/Prrc2c/Rps19/Cetn4/Nrap/Tubgcp6/Rpl38/Rpl5/Cds2/Rps15/Alms1/mt-Rnr1/mt-Rnr2/Akap13/Rps28/Aup1/Tia1/Cenps/Nbdy/Rps27	35	cort
BP	GO:0070988	demethylation	11/1451	67/28814	0.00048548	0.0297336	0.0260994	Ube2b/Hr/Riox2/Kdm5c/Kdm2b/Cyp3a13/Kdm8/Usp9x/Eomes/Apex1/Kdm6a	11	cort
BP	GO:0009791	post-embryonic development	17/1451	136/28814	0.000496662	0.0297336	0.0260994	Kmt2a/Atn1/Slc18a2/Bcl2l11/Gnas/Schip1/Ash1l/Itpr1/Usp9x/Ndn/Atm/Prdm1/Flt3/Slc8a1/Acvr2b/Selenop/Zfp950	17	cort
BP	GO:0002027	regulation of heart rate	15/1451	112/28814	0.000500751	0.0297336	0.0260994	Crhr2/Cacna1d/Cacna1g/Pde4d/Atp5j/Adra1d/Chrna7/Rbfox2/Kcnh2/Nos1ap/Adra1a/Cacna1c/Myh7/Slc8a1/Spx	15	cort
BP	GO:0099003	vesicle-mediated transport in synapse	26/1451	254/28814	0.000504665	0.0297336	0.0260994	Th/Dgkq/Adcy1/Stxbp5l/Sncg/Synj2/Prepl/Apba1/Slc18a2/Syt2/Actb/Grip2/Chrna7/Nlgn3/Ap1s2/Rims3/Ston1/4932438A13Rik/Dgki/Pacsin1/Arf6/Chrm2/Adra1a/Prkca/Kcnh1/Syn3	26	cort
BP	GO:0034329	cell junction assembly	39/1451	441/28814	0.000505449	0.0297336	0.0260994	Gabra2/Lsr/Gabrb2/Srf/Cntnap1/Vcl/Cdh10/Sh3bp1/Shank3/Cbln2/Sorbs1/Ptprj/Epb41l5/Rab13/Actb/Add2/Cd9/Nlgn3/Nrxn2/Ston1/Wnt4/Shank2/Adgrl3/Cntn5/Cdh12/Reln/Sipa1l1/Ptpn11/Fmn1/Arf6/Camsap3/Lingo4/Pcdhb16/Slitrk3/Prkca/Adnp/Gpc6/Rapgef2/Cldn34c1	39	cort
BP	GO:0046626	regulation of insulin receptor signaling pathway	12/1451	79/28814	0.000569221	0.0323628	0.0284073	Ankrd26/Sorbs1/Ptprj/Nucb2/Sik2/Ptpn11/Erfe/Igf2/Prkca/Gpr21/Irs1/Rbm4	12	cort
BP	GO:0002790	peptide secretion	29/1451	298/28814	0.000570467	0.0323628	0.0284073	Raf1/Crhr2/Dynll1/Abca1/Cacna1d/Birc5/Rph3al/Gpld1/Cartpt/Stxbp5l/Glp1r/Uqcc2/Lrp5/Slc18a2/Klf7/Fbn1/Nucb2/Slc9b2/Ptpn11/Mafa/Cacna1c/Irs1/Ptprn2/Acvr2b/Kalrn/Hmgn3/Nnat/Sox4/Rbm4	29	cort
BP	GO:0043484	regulation of RNA splicing	19/1451	163/28814	0.000580484	0.0323628	0.0284073	Cdk12/Hnrnpa2b1/Polr2a/Rbfox1/Srsf6/Clk4/Ern1/Snw1/Rps26/Rbm38/Magoh/Srsf4/Tra2a/Aff2/Rbfox2/Prx/Mettl4/Tia1/Rbm4	19	cort
BP	GO:0060294	cilium movement involved in cell motility	19/1451	163/28814	0.000580484	0.0323628	0.0284073	Dnah11/Ube2b/Adcy3/Tekt1/Slirp/Ddx4/Ropn1l/Rsph9/Tac2/Cfap45/Meig1/Ash1l/Nsun7/Chrna7/Slc9b2/Defb1/Catsperz/Efcab1/Ttll9	19	cort
BP	GO:0030534	adult behavior	21/1451	189/28814	0.000584034	0.0323628	0.0284073	Oprm1/Unc79/Cartpt/Ppara/Shank3/Sncg/Ntsr1/Tmod1/Chrna7/Nlgn3/Zic1/Nrxn2/Lgi4/Shank2/Pbx3/Shank1/Oprd1/Cacna1c/Alk/Hipk2/Kalrn	21	cort
BP	GO:0051494	negative regulation of cytoskeleton organization	20/1451	176/28814	0.000586023	0.0323628	0.0284073	Apc/Sptb/Map3k1/Shank3/Svil/Tmod1/Espn/Add2/Fhod3/Inpp5j/Mid1/Frmd7/Shank1/Ccdc84/Camsap3/Tmsb4x/Gmfg/Tmsb15l/Mphosph8/Tmsb10	20	cort
BP	GO:0062012	regulation of small molecule metabolic process	34/1451	371/28814	0.000602152	0.0329177	0.0288943	Ranbp2/Dgkq/Apc/Ankrd26/C1qtnf1/Acadvl/Ddit4/Cox11/Gpld1/Ppara/Sod1/Ddb1/Sorbs1/Dusp12/Ntsr1/H6pd/Nucb2/Nupr1/Bmp5/Rora/Wnt4/Wdtc1/Pptc7/Ppp1r3f/Apoc1/Acacb/Erfe/Igf2/Ep300/Soga1/Irs1/Foxk1/Eno1b/Hmgb1	34	cort
BP	GO:0032096	negative regulation of response to food	5/1451	15/28814	0.00063173	0.0331934	0.0291364	Cartpt/Ppara/Nucb2/Nenf/Spx	5	cort
BP	GO:0032105	negative regulation of response to extracellular stimulus	5/1451	15/28814	0.00063173	0.0331934	0.0291364	Cartpt/Ppara/Nucb2/Nenf/Spx	5	cort
BP	GO:0032108	negative regulation of response to nutrient levels	5/1451	15/28814	0.00063173	0.0331934	0.0291364	Cartpt/Ppara/Nucb2/Nenf/Spx	5	cort
BP	GO:1905906	regulation of amyloid fibril formation	5/1451	15/28814	0.00063173	0.0331934	0.0291364	Pfdn5/Pfdn2/Pfdn1/Chrna7/Pfdn4	5	cort
BP	GO:1900076	regulation of cellular response to insulin stimulus	12/1451	80/28814	0.000639457	0.0332764	0.0292092	Ankrd26/Lpl/Gpld1/Sorbs1/Ptprj/Nucb2/Ptpn11/Erfe/Igf2/Prkca/Gpr21/Irs1	12	cort
BP	GO:0008286	insulin receptor signaling pathway	16/1451	127/28814	0.000658008	0.0339156	0.0297703	Apc/Ankrd26/Gpld1/Sorbs1/Ptprj/Nucb2/Sik2/Socs7/Ptpn11/Erfe/Igf2/Prkca/Gpr21/Soga1/Irs1/Rbm4	16	cort
BP	GO:0009749	response to glucose	21/1451	192/28814	0.000718178	0.0360499	0.0316437	Raf1/Crhr2/Apoa2/Dynll1/Cacna1d/Birc5/Ern1/Gpld1/Glp1r/Lrp5/Gpam/Klf7/Slc9b2/Mafa/Ptprn2/Acvr2b/Hmgn3/Nnat/Rasal2/Sox4/Rbm4	21	cort
BP	GO:0016570	histone modification	42/1451	495/28814	0.000729775	0.0360499	0.0316437	Kmt2a/Akap8l/Chd5/Kansl1/Ube2b/Snw1/Hr/Riox2/Map3k12/Ddb1/Lcor/Pcgf6/Kdm5c/Tada1/Ash1l/Kmt2e/Kdm2b/Actb/Prmt8/Kdm8/Cul4b/Kat6a/Mt3/Carm1/Eomes/Atm/Prdm8/Taf6/Kdm6a/Hpf1/Setd1b/Zfp335/Kmt2d/Igf2/Prkca/Ep300/Mta3/Pkn1/Hopx/Usp51/Rybp/Rnf8	42	cort
BP	GO:0016358	dendrite development	30/1451	317/28814	0.000732252	0.0360499	0.0316437	D130043K22Rik/Mink1/Shank3/Dgkg/Klf7/Chrna7/Dcx/Nlgn3/Bmp5/Carm1/Rbfox2/Atp7a/Fstl4/Lpar1/Shank1/Cpeb3/Pacsin1/Trpc5/Reln/Sipa1l1/Fmn1/Arf6/Prkg1/Alk/Kalrn/Btbd3/Rapgef2/Syngap1/Celsr2/Dynlt1b	30	cort
BP	GO:0045762	positive regulation of adenylate cyclase activity	7/1451	31/28814	0.000732721	0.0360499	0.0316437	Raf1/Vipr2/Cacna1d/Lgr5/Adcy1/Adcy3/Cacna1c	7	cort
BP	GO:0086010	membrane depolarization during action potential	7/1451	31/28814	0.000732721	0.0360499	0.0316437	Cacna1d/Cacna1g/Cacna1i/Kcnh2/Ptpn3/Cacna1c/Scn2a	7	cort
BP	GO:1901215	negative regulation of neuron death	26/1451	261/28814	0.000758903	0.0368025	0.0323043	Gabrb2/Crlf1/Birc5/Ppara/Sod1/Pcdhgc4/Map3k12/Sncg/Glp1r/Agap2/Bag1/Kdm2b/Itpr1/Mt3/Atp7a/Nenf/Nos1ap/Atf4/Tfap2d/Ndnf/Adnp/Hipk2/Syngap1/Pcp4/Pcdhgc5/Pcdhgc3	26	cort
BP	GO:0019693	ribose phosphate metabolic process	34/1451	376/28814	0.000761618	0.0368025	0.0323043	Adcy9/Atp5e/Ddit4/Hint1/Adcy1/Pgam2/Adcy3/Pde4d/Entpd4b/Ppara/Atp5j/Adcy6/Xdh/Gpam/Entpd7/Npr1/Aldob/Nudt2/Nupr1/Rora/Mcee/Pank1/Atp5h/Nme5/Nme1/Atp5l/Acacb/Nt5c1a/Ep300/Foxk1/Eno1b/Uprt/Pde2a/Aldoa	34	cort
BP	GO:0009991	response to extracellular stimulus	36/1451	406/28814	0.000775174	0.0369432	0.0324279	Oprm1/Atn1/Ndor1/Lpl/Srf/Snw1/Kif26a/Cartpt/Ppara/Gsdmd/Sod1/Fosl1/Ddit3/Usp33/Htr4/Pik3c2b/Fbn1/Alad/Alpl/Chrna7/Nucb2/Pik3c2a/Mt3/Wnt4/Sik2/Nenf/Acacb/Arsb/Atf4/Dctpp1/Rnf152/Foxk1/Stk24/Rasal2/Spx/Fcor	36	cort
BP	GO:0006091	generation of precursor metabolites and energy	38/1451	436/28814	0.000778184	0.0369432	0.0324279	Taco1/Etfb/Ndor1/Cox4i2/Atp5e/Ddit4/Aldh1l2/Pgam2/Uqcrb/Ndufb9/Ppara/Ppp1r1a/Atp5j/Il10rb/Ndufa5/Ndufv3/Uqcc2/Sorbs1/Gnas/Aldob/H6pd/Coq7/Nupr1/Mt3/Pgls/Atp7a/Atp5h/Ppp1r3f/Igf2/Ep300/Irs1/Foxk1/Eno1b/Uqcrh/Hmgb1/Ptges3/Pde2a/Aldoa	38	cort
BP	GO:0030072	peptide hormone secretion	28/1451	290/28814	0.000794565	0.0373929	0.0328226	Raf1/Crhr2/Dynll1/Cacna1d/Birc5/Rph3al/Gpld1/Cartpt/Stxbp5l/Glp1r/Uqcc2/Lrp5/Slc18a2/Klf7/Fbn1/Nucb2/Slc9b2/Ptpn11/Mafa/Cacna1c/Irs1/Ptprn2/Acvr2b/Kalrn/Hmgn3/Nnat/Sox4/Rbm4	28	cort
BP	GO:0042273	ribosomal large subunit biogenesis	11/1451	71/28814	0.000805154	0.037515	0.0329298	Nhp2/Rpl10/Rpl14/Rpl6/Mak16/Rpl38/Rpl5/Rpl35a/Rpl26/Rpl35/mt-Rnr2	11	cort
BP	GO:0048675	axon extension	17/1451	142/28814	0.000816587	0.037515	0.0329298	D130043K22Rik/Srf/Vcl/Dpysl2/Usp9x/Dcx/Nlgn3/Mt3/Spg11/Ndn/Map3k13/Sema3f/Sema7a/Golga4/Trpc5/Adnp/Slit3	17	cort
BP	GO:1903532	positive regulation of secretion by cell	33/1451	363/28814	0.000824559	0.037515	0.0329298	Crhr2/Dynll1/Cacna1d/C1qtnf1/Rph3al/Cacna1g/Gpld1/Cartpt/Dpysl2/Rab2b/Cacna1i/Stxbp5l/Glp1r/Il1a/Ntsr1/Htr6/Grin2b/Nucb2/Itgam/Mif/Exph5/Cd160/Ptpn11/Arf6/Prkca/Irs1/Fcer1g/Syt10/Nnat/Ppia/Sox4/Ier3ip1/Pcp4	33	cort
BP	GO:0042593	glucose homeostasis	28/1451	291/28814	0.000837929	0.037515	0.0329298	Raf1/Crhr2/Ankrd26/Gprc5b/Dynll1/Cacna1d/Birc5/Ern1/Rph3al/Gpld1/Cartpt/Stxbp5l/Lrp5/Slc18a2/Ptprj/Klf7/Fbn1/Slc9b2/Ptpn11/Cacna1c/Gpr21/Foxk1/Ptprn2/Alms1/Hmgn3/Sox4/Fcor/Rbm4	28	cort
BP	GO:0046034	ATP metabolic process	26/1451	263/28814	0.000849503	0.037515	0.0329298	Cox4i2/Atp5e/Ddit4/Pgam2/Myh3/Uqcrb/Ndufb9/Ppara/Atp5j/Ndufv3/Uqcc2/Aldob/Nudt2/Coq7/Nupr1/Atp7a/Atp5h/Atp5l/Myh7/Atpif1/Ep300/Foxk1/Eno1b/Uqcrh/Pde2a/Aldoa	26	cort
BP	GO:0042391	regulation of membrane potential	40/1451	469/28814	0.00087311	0.037515	0.0329298	Gabra2/Oprm1/Gabrb2/Piezo1/Cacna1d/Cntnap1/Cacna1g/Cacna1i/Shank3/Sod1/Ntsr1/Grip2/Grin2b/Chrna7/Nlgn3/Gabre/Rims3/Kcnh5/Kcnk15/Kcnh8/Kcnh2/Nos1ap/Dgki/Shank1/Ptpn3/Trpc5/Slc24a4/Reln/S1pr2/Adra1a/Kcna1/Neto1/Oprd1/Cacna1c/Atpif1/Slc8a1/Kcnmb4/Kcnh1/Kcnh7/Scn2a	40	cort
BP	GO:2000463	positive regulation of excitatory postsynaptic potential	8/1451	41/28814	0.000875717	0.037515	0.0329298	Shank3/Grip2/Grin2b/Chrna7/Nlgn3/Shank1/Reln/Neto1	8	cort
BP	GO:0009746	response to hexose	21/1451	195/28814	0.000878165	0.037515	0.0329298	Raf1/Crhr2/Apoa2/Dynll1/Cacna1d/Birc5/Ern1/Gpld1/Glp1r/Lrp5/Gpam/Klf7/Slc9b2/Mafa/Ptprn2/Acvr2b/Hmgn3/Nnat/Rasal2/Sox4/Rbm4	21	cort
BP	GO:0055091	phospholipid homeostasis	5/1451	16/28814	0.000880933	0.037515	0.0329298	Abca1/Lyst/Abca3/Gpam/Lipg	5	cort
BP	GO:0097049	motor neuron apoptotic process	5/1451	16/28814	0.000880933	0.037515	0.0329298	Crlf1/Adarb1/Map3k12/Bag1/Spg11	5	cort
BP	GO:0033500	carbohydrate homeostasis	28/1451	292/28814	0.000883343	0.037515	0.0329298	Raf1/Crhr2/Ankrd26/Gprc5b/Dynll1/Cacna1d/Birc5/Ern1/Rph3al/Gpld1/Cartpt/Stxbp5l/Lrp5/Slc18a2/Ptprj/Klf7/Fbn1/Slc9b2/Ptpn11/Cacna1c/Gpr21/Foxk1/Ptprn2/Alms1/Hmgn3/Sox4/Fcor/Rbm4	28	cort
BP	GO:0006482	protein demethylation	7/1451	32/28814	0.000897505	0.037515	0.0329298	Ube2b/Hr/Riox2/Kdm5c/Kdm2b/Kdm8/Kdm6a	7	cort
BP	GO:0008214	protein dealkylation	7/1451	32/28814	0.000897505	0.037515	0.0329298	Ube2b/Hr/Riox2/Kdm5c/Kdm2b/Kdm8/Kdm6a	7	cort
BP	GO:0071875	adrenergic receptor signaling pathway	7/1451	32/28814	0.000897505	0.037515	0.0329298	Adcy9/Pde4d/Adra1d/Gnas/Adra1a/Rapgef2/Akap13	7	cort
BP	GO:0001838	embryonic epithelial tube formation	18/1451	156/28814	0.000901136	0.037515	0.0329298	Arid1a/Cluap1/Shank3/Shroom3/Kdm2b/Coq7/Sall1/Bmp5/Wnt4/Kdm6a/Gdf7/Cc2d2a/Hes5/Fzd2/Rps7/Spint2/Sox4/Med12	18	cort
BP	GO:0035176	social behavior	10/1451	62/28814	0.000998856	0.0410459	0.0360291	Cic/Shank3/Nlgn3/Pcm1/Nrxn2/Shank2/Shank1/Ptchd1/Kalrn/Atxn1l	10	cort
BP	GO:0008016	regulation of heart contraction	21/1451	197/28814	0.00100112	0.0410459	0.0360291	Th/Crhr2/Cacna1d/Cacna1g/Pde4d/Atp5j/Glp1r/Adra1d/Chrna7/Rbfox2/Kcnh2/Nos1ap/S100a1/Chrm2/Adra1a/Prkca/Cacna1c/Myh7/Slc8a1/Hopx/Spx	21	cort
BP	GO:1900744	regulation of p38MAPK cascade	8/1451	42/28814	0.0010346	0.0417625	0.0366582	Gadd45b/Map3k3/Mink1/Gadd45g/Xdh/Hgf/Gadd45a/Rell2	8	cort
BP	GO:0001539	cilium or flagellum-dependent cell motility	19/1451	171/28814	0.00104175	0.0417625	0.0366582	Dnah11/Ube2b/Adcy3/Tekt1/Slirp/Ddx4/Ropn1l/Rsph9/Tac2/Cfap45/Meig1/Ash1l/Nsun7/Chrna7/Slc9b2/Defb1/Catsperz/Efcab1/Ttll9	19	cort
BP	GO:0060285	cilium-dependent cell motility	19/1451	171/28814	0.00104175	0.0417625	0.0366582	Dnah11/Ube2b/Adcy3/Tekt1/Slirp/Ddx4/Ropn1l/Rsph9/Tac2/Cfap45/Meig1/Ash1l/Nsun7/Chrna7/Slc9b2/Defb1/Catsperz/Efcab1/Ttll9	19	cort
BP	GO:0090237	regulation of arachidonic acid secretion	4/1451	10/28814	0.00105288	0.0418984	0.0367775	Atp5j/Ntsr1/Mif/Sstr4	4	cort
BP	GO:0034284	response to monosaccharide	21/1451	198/28814	0.00106795	0.0421881	0.0370317	Raf1/Crhr2/Apoa2/Dynll1/Cacna1d/Birc5/Ern1/Gpld1/Glp1r/Lrp5/Gpam/Klf7/Slc9b2/Mafa/Ptprn2/Acvr2b/Hmgn3/Nnat/Rasal2/Sox4/Rbm4	21	cort
BP	GO:0006163	purine nucleotide metabolic process	33/1451	369/28814	0.00108735	0.042643	0.037431	Adcy9/Atp5e/Ddit4/Hint1/Adcy1/Pgam2/Adcy3/Pde4d/Entpd4b/Ppara/Atp5j/Adcy6/Xdh/Gpam/Entpd7/Npr1/Aldob/Nudt2/Nupr1/Rora/Mcee/Pank1/Atp5h/Nme5/Nme1/Atp5l/Acacb/Nt5c1a/Ep300/Foxk1/Eno1b/Pde2a/Aldoa	33	cort
BP	GO:0009743	response to carbohydrate	22/1451	212/28814	0.00109746	0.04273	0.0375074	Raf1/Crhr2/Apoa2/Dynll1/Cacna1d/Birc5/Ern1/Gpld1/Glp1r/Lrp5/Gpam/Klf7/Slc9b2/Mafa/Prkca/Ptprn2/Acvr2b/Hmgn3/Nnat/Rasal2/Sox4/Rbm4	22	cort
BP	GO:0007224	smoothened signaling pathway	18/1451	159/28814	0.00112443	0.0434671	0.0381544	Scube2/Cluap1/Scube1/Uchl5/Fgf9/Arl6/Sall3/Sall1/Rora/Zic1/Hhat/Tedc1/Wdr19/Cc2d2a/Ptchd1/Hes5/Ndst1/Hipk2	18	cort
BP	GO:0042326	negative regulation of phosphorylation	35/1451	400/28814	0.00114606	0.0439894	0.0386128	Dgkq/Apc/Dynll1/Gadd45b/Tnfaip3/Ddit4/Ptprb/Adarb1/Ube2b/Cox11/Gadd45g/Pde4d/Ppara/Xdh/Lrp5/Ptprj/Adar/Bag1/Tesk1/Hgf/Stap1/Actb/Chrna7/Nupr1/Inpp5j/Gadd45a/Smad6/Cdkn1c/Prkca/Slc8a1/Paqr3/Pkn1/Insm1/Ppia/Pcp4	35	cort
BP	GO:0043523	regulation of neuron apoptotic process	27/1451	283/28814	0.00116463	0.0443631	0.0389409	Gabrb2/Crlf1/Birc5/Sod1/Pcdhgc4/Map3k12/Glp1r/Ddit3/Agap2/Bcl2l11/Bag1/Kdm2b/Nupr1/Itgam/Mt3/Atp7a/Atm/Egln3/Atf4/Tfap2d/Ndnf/Adnp/Hipk2/Syngap1/Pcp4/Pcdhgc5/Pcdhgc3	27	cort
BP	GO:0010566	regulation of ketone biosynthetic process	5/1451	17/28814	0.00119652	0.0443631	0.0389409	Dgkq/H6pd/Bmp5/Wnt4/Pptc7	5	cort
BP	GO:0019827	stem cell population maintenance	19/1451	173/28814	0.00119693	0.0443631	0.0389409	Raf1/Apc/Arid1a/Sav1/Fancc/Lrp5/Mmp24/Kdm2b/Med21/Kat6a/Pcm1/Sall1/Eomes/Cnot3/Hes5/Tpt1/Bcl9l/Sox4/Med12	19	cort
BP	GO:0010469	regulation of signaling receptor activity	17/1451	147/28814	0.00120417	0.0443631	0.0389409	Oprm1/Mink1/Dapk1/Pde4d/Rasgrf2/Ppara/Shank3/Ptprj/Slc6a9/Nlgn3/Shank1/Cacng5/Slc24a4/Reln/Dlgap2/Neto1/Shisa8	17	cort
BP	GO:1903900	regulation of viral life cycle	17/1451	147/28814	0.00120417	0.0443631	0.0389409	Adarb1/Top2a/Ppara/Ddb1/Ifitm3/Notch1/Adar/Oas1b/Hs3st5/Trim12c/Ppih/Trim12a/Vps37b/Rnasel/Lgals1/Ppia/Mphosph8	17	cort
BP	GO:0038066	p38MAPK cascade	9/1451	53/28814	0.00121217	0.0443631	0.0389409	Nr2c2/Gadd45b/Map3k3/Mink1/Gadd45g/Xdh/Hgf/Gadd45a/Rell2	9	cort
BP	GO:0003205	cardiac chamber development	21/1451	200/28814	0.00121318	0.0443631	0.0389409	Arid1a/Srf/Rarb/Dnah11/Sav1/Fgf9/Notch1/Ccm2l/Sall1/Bmp5/Stra6/Smad6/Prdm1/Fzd2/Maml1/Myh7/Ndst1/Slit3/Naca/Sox4/Pde2a	21	cort
BP	GO:0098742	cell-cell adhesion via plasma-membrane adhesion molecules	22/1451	214/28814	0.00124032	0.0450513	0.0395449	Tenm1/Tnfaip3/Mypn/Cdhr1/Cdh10/Celsr3/Mmp24/Tenm3/Adgrl3/Cntn5/Cdh12/Pcdhb16/Slitrk3/Pcdh1/Gpc6/Lgals1/Celsr2/Pcdhga12/Pcdhgc3/Pcdhga4/Pcdha9/Pcdha7	22	cort
BP	GO:0062014	negative regulation of small molecule metabolic process	13/1451	98/28814	0.00126565	0.0456645	0.0400832	Acadvl/Ddit4/Ppara/Sod1/Nupr1/Bmp5/Wnt4/Wdtc1/Apoc1/Acacb/Erfe/Ep300/Soga1	13	cort
BP	GO:0006914	autophagy	39/1451	464/28814	0.0013152	0.046605	0.0409088	Tm9sf1/Ubxn6/Tnfaip3/Ubxn2a/Dapk1/Vps51/Ddit3/Usp33/Pik3c2b/Bcl2l11/Lrba/Vps33a/Rab43/Pik3c2a/Nupr1/Mt3/Atg9a/Spg11/Atm/Rab24/Hpse/Vps13c/Atg9b/Soga3/Epg5/Atg2b/Arsb/Wdfy3/Adra1a/Rnf152/Tmem74/Atpif1/Soga1/Foxk1/Trim12c/Trim12a/Hmgb1/Aup1/Cers1	39	cort
BP	GO:0061919	process utilizing autophagic mechanism	39/1451	464/28814	0.0013152	0.046605	0.0409088	Tm9sf1/Ubxn6/Tnfaip3/Ubxn2a/Dapk1/Vps51/Ddit3/Usp33/Pik3c2b/Bcl2l11/Lrba/Vps33a/Rab43/Pik3c2a/Nupr1/Mt3/Atg9a/Spg11/Atm/Rab24/Hpse/Vps13c/Atg9b/Soga3/Epg5/Atg2b/Arsb/Wdfy3/Adra1a/Rnf152/Tmem74/Atpif1/Soga1/Foxk1/Trim12c/Trim12a/Hmgb1/Aup1/Cers1	39	cort
BP	GO:0031345	negative regulation of cell projection organization	22/1451	215/28814	0.00131755	0.046605	0.0409088	D130043K22Rik/Adcy6/Tesk1/Stap1/Grin2b/Nlgn3/Mt3/Carm1/Inpp5j/Sema3f/Fstl4/Sema7a/Lpar1/Trpc5/Arf6/Tbc1d30/Paqr3/Rapgef2/Klk8/Syngap1/Lgals1/Dleu2	22	cort
BP	GO:0001659	temperature homeostasis	20/1451	188/28814	0.00133653	0.0469696	0.0412288	Apc/Acot13/G0s2/Acadvl/Gadd45g/Lnpep/Ddit3/Notch1/Il1a/Gnas/Ntsr1/Alpl/Pgam5/Ppargc1b/Cnot3/Atf4/Zfp516/Acvr2b/Alms1/Fcor	20	cort
BP	GO:0008380	RNA splicing	35/1451	404/28814	0.0013594	0.0474649	0.0416636	Snrpd1/Cdk12/Hnrnpa2b1/Polr2a/Rbfox1/Srsf6/Clk4/Ern1/Prpf8/Snw1/Zcrb1/Thoc1/Smndc1/Rps26/Rbm38/Magoh/Srsf4/Tra2a/Snrpa1/Aff2/Rbm41/Rbfox2/Gcfc2/Lsm7/Prpf39/Srrm2/Snrpd2/Dhx9/Mfap1b/Prx/Mettl4/Txnl4a/Phf5a/Tia1/Rbm4	35	cort
BP	GO:0030317	flagellated sperm motility	17/1451	149/28814	0.0013979	0.0484963	0.0425689	Dnah11/Ube2b/Adcy3/Slirp/Ddx4/Ropn1l/Tac2/Cfap45/Meig1/Ash1l/Nsun7/Chrna7/Slc9b2/Defb1/Catsperz/Efcab1/Ttll9	17	cort
CC	GO:0022626	cytosolic ribosome	43/1460	111/28739	5.06908e-27	3.23914e-24	2.73197e-24	Rpl13/Rps11/Rplp1/Rps18/Rpl10/Rps25/Rps27a/Rps24/Rps26/Rpl14/Rps20/Rpl6/Rpl28/Rpsa/Rps16/Fau/Rpl12/Rps21/Rps19/Rpl21/Rpl37a/Rpl27a/Rps8/Rpl29/Rpl38/Rpl36/Rpl5/Rpl35a/Rpl26/Rps7/Rps17/Rps12/Rpl17/Rpl35/Rpl27/Rps15/Rps28/Rpl23/Rpl37rt/Rpl31/Rpl13a/Rpl36a/Rps27	43	cort
CC	GO:0044391	ribosomal subunit	54/1460	195/28739	2.8616e-25	9.14283e-23	7.71127e-23	Rpl13/Rps11/Rplp1/Rps18/Rpl10/Rps25/Mrpl52/Mrpl32/Mrps18c/Rps27a/Rps24/Rps26/Rpl14/Rps20/Rpl6/Rpl28/Rpsa/Mrpl54/Rps16/Mrpl23/Fau/Rpl12/Rps21/Mrps6/Rps19/Rpl21/Rpl37a/Rpl27a/Rps8/Rpl29/Mrps21/Rpl38/Mrpl18/Rpl36/Rpl5/Rpl35a/Rpl26/Rps7/Rps17/Rps12/Rpl17/Rpl35/Rpl27/Rps15/mt-Rnr1/mt-Rnr2/Rps28/Rpl23/Rpl37rt/Rpl31/Rpl13a/Rpl36a/Rps27/Mrpl33	54	cort
CC	GO:0005840	ribosome	57/1460	236/28739	2.43415e-23	5.18475e-21	4.37294e-21	Rpl13/Rps11/Rplp1/Rps18/Rpl10/Rps25/Mrpl52/Mrpl32/Mrps18c/Rps27a/Rps24/Rps26/Rpl14/Rps20/Rpl6/Rpl28/Mt3/Rpsa/Mrpl54/Rps16/Mrpl23/Fau/Rpl12/Rps21/Mrps6/Rps19/Rpl21/Dhx9/Rpl37a/Rpl27a/Rps8/Rpl29/Mrps21/Rpl38/Mrpl18/Rpl36/Rpl5/Rpl35a/Rpl26/Rps7/Rps17/Rps12/Rpl17/Rpl35/Rpl27/Rps15/mt-Rnr1/mt-Rnr2/Rps28/Rpl23/Rpl37rt/Rpl31/Rpl13a/Gm2000/Rpl36a/Rps27/Mrpl33	57	cort
CC	GO:0022625	cytosolic large ribosomal subunit	25/1460	63/28739	1.3736e-16	2.19432e-14	1.85074e-14	Rpl13/Rplp1/Rpl10/Rpl14/Rpl6/Rpl28/Rpl12/Rpl21/Rpl37a/Rpl27a/Rpl29/Rpl38/Rpl36/Rpl5/Rpl35a/Rpl26/Rps12/Rpl17/Rpl35/Rpl27/Rpl23/Rpl37rt/Rpl31/Rpl13a/Rpl36a	25	cort
CC	GO:0015934	large ribosomal subunit	32/1460	122/28739	8.29176e-15	1.05969e-12	8.93765e-13	Rpl13/Rplp1/Rpl10/Mrpl52/Mrpl32/Rpl14/Rpl6/Rpl28/Mrpl54/Mrpl23/Rpl12/Rpl21/Rpl37a/Rpl27a/Rpl29/Rpl38/Mrpl18/Rpl36/Rpl5/Rpl35a/Rpl26/Rps12/Rpl17/Rpl35/Rpl27/mt-Rnr2/Rpl23/Rpl37rt/Rpl31/Rpl13a/Rpl36a/Mrpl33	32	cort
CC	GO:0022627	cytosolic small ribosomal subunit	19/1460	46/28739	2.5692e-13	2.7362e-11	2.30777e-11	Rps11/Rps18/Rps25/Rps27a/Rps24/Rps26/Rps20/Rpsa/Rps16/Fau/Rps21/Rps19/Rps8/Rps7/Rps17/Rps12/Rps15/Rps28/Rps27	19	cort
CC	GO:0015935	small ribosomal subunit	23/1460	78/28739	3.38352e-12	3.08867e-10	2.60506e-10	Rps11/Rps18/Rps25/Mrps18c/Rps27a/Rps24/Rps26/Rps20/Rpsa/Rps16/Fau/Rps21/Mrps6/Rps19/Rps8/Mrps21/Rps7/Rps17/Rps12/Rps15/mt-Rnr1/Rps28/Rps27	23	cort
CC	GO:0005746	mitochondrial respirasome	18/1460	85/28739	2.14676e-07	1.71472e-05	1.44624e-05	Ndufa11/Cox4i2/Ndufa2/Cox6c/Ndufa1/Uqcrb/Ndufb9/Ndufa6/Ndufa5/Ndufv3/Rab5if/Ndufs5/Cox7b/Ndufb7/Ndufa3/Ndufa13/Ndufc1/Uqcrh	18	cort
CC	GO:0098798	mitochondrial protein-containing complex	36/1460	286/28739	5.36906e-07	3.81203e-05	3.21516e-05	Ndufa11/Etfb/Cox4i2/Mrpl52/Ndufa2/Cox6c/Mrpl32/Atp5e/Ndufa1/Mrps18c/Uqcrb/Ndufb9/Ndufa6/Smdt1/Atp5j/Ndufa5/Ndufv3/Apool/Ndufs5/Cox7b/Ndufb7/Atp5h/Mrpl54/Ndufa3/Ndufa13/Ndufc1/Mrpl23/Atp5l/Mrps6/Mrps21/Mrpl18/Bckdha/Uqcrh/mt-Rnr1/mt-Rnr2/Mrpl33	36	cort
CC	GO:0098800	inner mitochondrial membrane protein complex	23/1460	143/28739	9.14615e-07	5.84439e-05	4.92929e-05	Ndufa11/Cox4i2/Ndufa2/Cox6c/Atp5e/Ndufa1/Uqcrb/Ndufb9/Ndufa6/Smdt1/Atp5j/Ndufa5/Ndufv3/Apool/Ndufs5/Cox7b/Ndufb7/Atp5h/Ndufa3/Ndufa13/Ndufc1/Atp5l/Uqcrh	23	cort
CC	GO:1902495	transmembrane transporter complex	42/1460	372/28739	1.21859e-06	6.49886e-05	5.48129e-05	Gabra2/Ndufa11/Lrrc8a/Gabrb2/Ndufa2/Cacna1d/Ndufa1/Cacna1g/Uqcrb/Pde4d/Ndufb9/Cacna1i/Ndufa6/Smdt1/Ndufa5/Ndufv3/Sacm1l/Ndufs5/Grin2b/Chrna7/Cnga4/Pkd1/Ndufb7/Ndufa3/Ndufa13/Ttyh3/Ndufc1/Kcnh2/Cacng5/Trpc5/Kcng3/Kcna3/Kcna1/Catsperz/Cacna1c/Kcnmb4/Kcnh1/Fxyd2/Kcnc3/Uqcrh/Scn2a/Shisa8	42	cort
CC	GO:0070469	respirasome	18/1460	95/28739	1.22044e-06	6.49886e-05	5.48129e-05	Ndufa11/Cox4i2/Ndufa2/Cox6c/Ndufa1/Uqcrb/Ndufb9/Ndufa6/Ndufa5/Ndufv3/Rab5if/Ndufs5/Cox7b/Ndufb7/Ndufa3/Ndufa13/Ndufc1/Uqcrh	18	cort
CC	GO:0098803	respiratory chain complex	17/1460	87/28739	1.53206e-06	7.53066e-05	6.35153e-05	Ndufa11/Cox4i2/Ndufa2/Cox6c/Ndufa1/Uqcrb/Ndufb9/Ndufa6/Ndufa5/Ndufv3/Ndufs5/Cox7b/Ndufb7/Ndufa3/Ndufa13/Ndufc1/Uqcrh	17	cort
CC	GO:0097060	synaptic membrane	43/1460	390/28739	1.71479e-06	7.82677e-05	6.60128e-05	Gabra2/Gabrb2/Grid2ip/Cacna1d/Lin7a/Adcy1/Shank3/Apba1/Fosl1/Grip2/Itpr1/Grin2b/Chrna7/Nlgn3/Ank1/Cntnap4/Rims3/Nrxn2/Shank2/Dgki/Shank1/Cntn5/Cacng5/Chrm4/Iqsec3/Kcnj6/Chrm2/Pcdhb16/Kcna1/Slitrk3/Neto1/Oprd1/Cacna1c/Kctd16/Slc8a1/Kcnh1/Eno1b/Dcc/Kcnc3/Scn2a/Syne1/Shisa8/Pde2a	43	cort
CC	GO:0099572	postsynaptic specialization	39/1460	352/28739	4.55106e-06	0.00019087	0.000160984	Gabra2/Gabrb2/Rps18/Rps25/Adcy1/Pdzd2/Shank3/Rpl14/Als2/Actb/Rpl6/Add2/Itpr1/Grin2b/Chrna7/Nlgn3/Mt3/Shank2/Dgki/Shank1/Rpl12/Cacng5/Chrm4/Iqsec3/Rps19/Sipa1l1/Dlgap2/Slitrk3/Neto1/Cacna1c/Slc8a1/Rpl38/Syn3/Dcc/Kalrn/Mir99a/Syngap1/Rps27/Shisa8	39	cort
CC	GO:1990351	transporter complex	42/1460	393/28739	4.9656e-06	0.00019087	0.000160984	Gabra2/Ndufa11/Lrrc8a/Gabrb2/Ndufa2/Cacna1d/Ndufa1/Cacna1g/Uqcrb/Pde4d/Ndufb9/Cacna1i/Ndufa6/Smdt1/Ndufa5/Ndufv3/Sacm1l/Ndufs5/Grin2b/Chrna7/Cnga4/Pkd1/Ndufb7/Ndufa3/Ndufa13/Ttyh3/Ndufc1/Kcnh2/Cacng5/Trpc5/Kcng3/Kcna3/Kcna1/Catsperz/Cacna1c/Kcnmb4/Kcnh1/Fxyd2/Kcnc3/Uqcrh/Scn2a/Shisa8	42	cort
CC	GO:0005747	mitochondrial respiratory chain complex I	12/1460	50/28739	5.67532e-06	0.00019087	0.000160984	Ndufa11/Ndufa2/Ndufa1/Ndufb9/Ndufa6/Ndufa5/Ndufv3/Ndufs5/Ndufb7/Ndufa3/Ndufa13/Ndufc1	12	cort
CC	GO:0030964	NADH dehydrogenase complex	12/1460	50/28739	5.67532e-06	0.00019087	0.000160984	Ndufa11/Ndufa2/Ndufa1/Ndufb9/Ndufa6/Ndufa5/Ndufv3/Ndufs5/Ndufb7/Ndufa3/Ndufa13/Ndufc1	12	cort
CC	GO:0045271	respiratory chain complex I	12/1460	50/28739	5.67532e-06	0.00019087	0.000160984	Ndufa11/Ndufa2/Ndufa1/Ndufb9/Ndufa6/Ndufa5/Ndufv3/Ndufs5/Ndufb7/Ndufa3/Ndufa13/Ndufc1	12	cort
CC	GO:0042788	polysomal ribosome	10/1460	35/28739	6.34434e-06	0.000202702	0.000170963	Rps26/Rpl6/Rps21/Dhx9/Rpl29/Rpl38/Rpl36/Rps28/Rpl31/Rpl36a	10	cort
CC	GO:0032279	asymmetric synapse	36/1460	339/28739	2.62309e-05	0.00079817	0.000673195	Rps18/Rps25/Adcy1/Pdzd2/Shank3/Rpl14/Als2/Actb/Rpl6/Add2/Itpr1/Grin2b/Chrna7/Mt3/Shank2/Dgki/Shank1/Rpl12/Cacng5/Chrm4/Iqsec3/Rps19/Sipa1l1/Chrm2/Slitrk3/Neto1/Cacna1c/Slc8a1/Rpl38/Syn3/Dcc/Kalrn/Mir99a/Syngap1/Rps27/Shisa8	36	cort
CC	GO:0098793	presynapse	47/1460	493/28739	2.87221e-05	0.000834247	0.000703623	Th/Gabra2/Crhr2/Dgkq/Apc/Cacna1d/Kif3c/Dpysl2/Rab2b/Sncg/Synj2/Doc2g/Apba1/Fosl1/Slc18a2/Syt2/Ntsr1/Rab13/Actb/Grin2b/Chrna7/Mt3/Cntnap4/Rims3/Nrxn2/Ston1/Shank2/Slc9b2/Dgki/Cntn5/Pacsin1/Blvrb/Chrm4/Kcnj6/Chrm2/Kcna1/Oprd1/Prkca/Cacna1c/Kctd16/Slc8a1/Ptprn2/Kcnh1/Syn3/Kcnc3/Scn2a/Pde2a	47	cort
CC	GO:0043292	contractile fiber	28/1460	237/28739	3.06448e-05	0.000851393	0.000718085	Cacna1d/Mypn/Myh3/Pde4d/Vcl/Svil/Tmod1/Rpl6/Grin2b/Ank1/Fhod3/Myl12b/Ky/Nos1ap/Npnt/Pyroxd1/S100a1/Adra1a/Nrap/Cacna1c/Myh7/Slc8a1/Rpl17/Ppp1r12b/Klhl40/Rtl1/Syne1/Aldoa	28	cort
CC	GO:0014069	postsynaptic density	35/1460	330/28739	3.46259e-05	0.000921915	0.000777565	Rps18/Rps25/Adcy1/Pdzd2/Shank3/Rpl14/Als2/Actb/Rpl6/Add2/Itpr1/Grin2b/Chrna7/Mt3/Shank2/Dgki/Shank1/Rpl12/Cacng5/Chrm4/Iqsec3/Rps19/Sipa1l1/Slitrk3/Neto1/Cacna1c/Slc8a1/Rpl38/Syn3/Dcc/Kalrn/Mir99a/Syngap1/Rps27/Shisa8	35	cort
CC	GO:1990204	oxidoreductase complex	18/1460	121/28739	4.01393e-05	0.00102596	0.000865319	Ndufa11/Etfb/Ndufa2/Cybb/Ndufa1/Uqcrb/Ndufb9/Ndufa6/Ndufa5/Ndufv3/Ndufs5/Ndufb7/Gcsh/Ndufa3/Ndufa13/Ndufc1/Bckdha/Uqcrh	18	cort
CC	GO:0098984	neuron to neuron synapse	37/1460	361/28739	4.3916e-05	0.00107932	0.000910324	Rps18/Rps25/Adcy1/Pdzd2/Shank3/Rpl14/Als2/Ntsr1/Actb/Rpl6/Add2/Itpr1/Grin2b/Chrna7/Mt3/Shank2/Dgki/Shank1/Rpl12/Cacng5/Chrm4/Iqsec3/Rps19/Sipa1l1/Chrm2/Slitrk3/Neto1/Cacna1c/Slc8a1/Rpl38/Syn3/Dcc/Kalrn/Mir99a/Syngap1/Rps27/Shisa8	37	cort
CC	GO:0030016	myofibril	26/1460	224/28739	7.79572e-05	0.00180858	0.0015254	Cacna1d/Mypn/Pde4d/Vcl/Svil/Tmod1/Rpl6/Grin2b/Ank1/Fhod3/Myl12b/Ky/Nos1ap/Pyroxd1/S100a1/Adra1a/Nrap/Cacna1c/Myh7/Slc8a1/Rpl17/Ppp1r12b/Klhl40/Rtl1/Syne1/Aldoa	26	cort
CC	GO:0030017	sarcomere	24/1460	199/28739	7.92493e-05	0.00180858	0.0015254	Cacna1d/Mypn/Vcl/Tmod1/Rpl6/Grin2b/Ank1/Fhod3/Myl12b/Ky/Nos1ap/Pyroxd1/S100a1/Adra1a/Nrap/Cacna1c/Myh7/Slc8a1/Rpl17/Ppp1r12b/Klhl40/Rtl1/Syne1/Aldoa	24	cort
CC	GO:0045211	postsynaptic membrane	29/1460	273/28739	0.000152245	0.00333936	0.0028165	Gabra2/Gabrb2/Grid2ip/Lin7a/Adcy1/Shank3/Grip2/Grin2b/Chrna7/Nlgn3/Ank1/Shank2/Shank1/Cacng5/Chrm4/Iqsec3/Chrm2/Pcdhb16/Slitrk3/Neto1/Oprd1/Cacna1c/Kctd16/Slc8a1/Kcnh1/Dcc/Kcnc3/Syne1/Shisa8	29	cort
CC	GO:0031256	leading edge membrane	20/1460	158/28739	0.000156778	0.00333936	0.0028165	Gabra2/Oprm1/Apc/Cacna1d/Synj2/Aif1/Ptprj/Sntg1/Epb41l5/Chrna7/Gabre/Ank1/Nme1/Pacsin1/Atf4/Oprd1/Dock8/Kcnh1/Kcnc3/Shisa8	20	cort
CC	GO:0150034	distal axon	36/1460	375/28739	0.000205882	0.00424382	0.00357934	Th/Crhr2/Apc/Kif3c/Dpysl2/Map3k12/Sncg/Synj2/Slc18a2/Als2/Ntsr1/Actb/Grin2b/Chrna7/Usp9x/Dcx/Inpp5j/Frmd7/Shank2/Dgki/Lmtk2/Pacsin1/Blvrb/Chrm4/Trpc5/Chrm2/Kcna1/Oprd1/Prkca/Slc8a1/Ptprn2/Eno1b/Dcc/Kcnc3/Dynlt1b/Pcdhgb1	36	cort
CC	GO:0030018	Z disc	17/1460	132/28739	0.000386306	0.00771405	0.00650621	Cacna1d/Mypn/Vcl/Grin2b/Ank1/Myl12b/Ky/Nos1ap/S100a1/Adra1a/Nrap/Cacna1c/Myh7/Slc8a1/Ppp1r12b/Rtl1/Aldoa	17	cort
CC	GO:0031674	I band	18/1460	145/28739	0.000415963	0.00805455	0.00679339	Cacna1d/Mypn/Vcl/Grin2b/Ank1/Myl12b/Ky/Nos1ap/S100a1/Adra1a/Nrap/Cacna1c/Myh7/Slc8a1/Ppp1r12b/Klhl40/Rtl1/Aldoa	18	cort
CC	GO:0005665	RNA polymerase II, core complex	5/1460	14/28739	0.000457501	0.00859833	0.00725203	Polr2a/Polr2h/Polr2b/Polr2f/Polr2k	5	cort
CC	GO:0005844	polysome	12/1460	77/28739	0.0004846	0.00884741	0.00746211	Rps25/Rps26/Rpl6/Rps21/Dhx9/Rpl29/Rpl38/Rpl36/Rpl17/Rps28/Rpl31/Rpl36a	12	cort
CC	GO:0031045	dense core granule	7/1460	31/28739	0.000771867	0.0137006	0.0115554	Stxbp5l/Sod1/Slc18a2/Syt2/Slc6a9/Vps13c/Spx	7	cort
CC	GO:0032589	neuron projection membrane	11/1460	72/28739	0.000975114	0.0168405	0.0142037	Gabra2/Oprm1/Cacna1d/Chrna7/Gabre/Ank1/Atf4/Oprd1/Kcnh1/Kcnc3/Shisa8	11	cort
CC	GO:0042734	presynaptic membrane	16/1460	132/28739	0.00109998	0.0183456	0.0154731	Cacna1d/Apba1/Fosl1/Grin2b/Chrna7/Cntnap4/Rims3/Nrxn2/Cntn5/Kcnj6/Kcna1/Cacna1c/Kctd16/Kcnh1/Scn2a/Pde2a	16	cort
CC	GO:0071005	U2-type precatalytic spliceosome	9/1460	52/28739	0.00111968	0.0183456	0.0154731	Snrpd1/Prpf8/Snrpa1/Lsm7/Srrm2/Snrpd2/Mfap1b/Txnl4a/Phf5a	9	cort
CC	GO:0071011	precatalytic spliceosome	9/1460	54/28739	0.00147791	0.0236097	0.0199129	Snrpd1/Prpf8/Snrpa1/Lsm7/Srrm2/Snrpd2/Mfap1b/Txnl4a/Phf5a	9	cort
CC	GO:0016607	nuclear speck	31/1460	346/28739	0.00168269	0.0256363	0.0216223	Raf1/Akap8l/Cdk12/Plag1/Itpkc/Hif3a/Dgkq/Chd5/Gcat/Adamts4/Srsf6/Snw1/Thoc1/Adar/Srsf4/Pomp/Snrpa1/Lhpp/Aff2/Kat6a/Atxn2l/Apex1/Gadd45a/Srrm2/Rad54l2/Maml1/Prx/Ppih/Phf5a/Zbtb16/Rbm4	31	cort
CC	GO:0043679	axon terminus	20/1460	190/28739	0.00168502	0.0256363	0.0216223	Th/Crhr2/Dpysl2/Sncg/Synj2/Slc18a2/Ntsr1/Actb/Grin2b/Dgki/Pacsin1/Blvrb/Chrm4/Chrm2/Kcna1/Oprd1/Prkca/Slc8a1/Ptprn2/Kcnc3	20	cort
CC	GO:0031253	cell projection membrane	29/1460	320/28739	0.00196582	0.0291056	0.0245484	Gabra2/Oprm1/Apc/Cacna1d/Adcy3/Cdhr1/Shank3/Adcy6/Synj2/Aif1/Ptprj/Sntg1/Epb41l5/Chrna7/Gabre/Ank1/Atp7a/Shank2/Nme1/Pacsin1/Atf4/Arf6/Oprd1/Kcnh1/Kcnc3/Slc22a21/Prcd/Bbip1/Shisa8	29	cort
CC	GO:0005689	U12-type spliceosomal complex	6/1460	27/28739	0.00200414	0.0291056	0.0245484	Snrpd1/Zcrb1/Rbm41/Lsm7/Snrpd2/Phf5a	6	cort
CC	GO:0034702	ion channel complex	27/1460	294/28739	0.00228606	0.032462	0.0273792	Gabra2/Lrrc8a/Gabrb2/Cacna1d/Cacna1g/Pde4d/Cacna1i/Smdt1/Sacm1l/Grin2b/Chrna7/Cnga4/Pkd1/Ttyh3/Kcnh2/Cacng5/Trpc5/Kcng3/Kcna3/Kcna1/Catsperz/Cacna1c/Kcnmb4/Kcnh1/Kcnc3/Scn2a/Shisa8	27	cort
CC	GO:0034703	cation channel complex	22/1460	224/28739	0.0024685	0.0335637	0.0283084	Cacna1d/Cacna1g/Pde4d/Cacna1i/Smdt1/Sacm1l/Grin2b/Cnga4/Pkd1/Kcnh2/Cacng5/Trpc5/Kcng3/Kcna3/Kcna1/Catsperz/Cacna1c/Kcnmb4/Kcnh1/Kcnc3/Scn2a/Shisa8	22	cort
CC	GO:0097525	spliceosomal snRNP complex	9/1460	58/28739	0.00246869	0.0335637	0.0283084	Snrpd1/Prpf8/Snrpa1/Lsm7/Prpf39/Snrpd2/Txnl4a/Ppih/Phf5a	9	cort
CC	GO:0044306	neuron projection terminus	21/1460	212/28739	0.00275886	0.0367274	0.0309767	Th/Crhr2/Apc/Dpysl2/Sncg/Synj2/Slc18a2/Ntsr1/Actb/Grin2b/Dgki/Pacsin1/Blvrb/Chrm4/Chrm2/Kcna1/Oprd1/Prkca/Slc8a1/Ptprn2/Kcnc3	21	cort
CC	GO:0005684	U2-type spliceosomal complex	12/1460	95/28739	0.00312437	0.0407443	0.0343647	Snrpd1/Prpf8/Snw1/Snrpa1/Gcfc2/Lsm7/Prpf39/Srrm2/Snrpd2/Mfap1b/Txnl4a/Phf5a	12	cort
CC	GO:0005759	mitochondrial matrix	26/1460	288/28739	0.00343064	0.0422494	0.0356341	Wars2/Etfb/Acot13/Mrpl52/Mrpl32/Mrps18c/Acadvl/Dimt1/Rida/Uqcc2/Pdpr/Mrpl54/Acss3/Mrpl23/Pptc7/Mrps6/Mterf1b/Mrps21/Mettl4/Mrpl18/Bckdha/mt-Rnr1/mt-Rnr2/Pin4/Mrpl33/Pde2a	26	cort
CC	GO:0045121	membrane raft	33/1460	393/28739	0.00343394	0.0422494	0.0356341	Oprm1/Rgs19/Gprc5b/Abca1/Adcy3/Vcl/Tnfrsf10b/Adcy6/Asah2/Sorbs1/Gnas/Ntsr1/Actb/Add2/Itpr1/Chrna7/Itgam/Atp2b3/Atp7a/Hpse/Nos1ap/Trpc5/Ptpn11/Kcna3/Oprd1/Prkca/Cacna1c/Irs1/Fcer1g/Eno1b/Dcc/Lamtor5/Pde2a	33	cort
CC	GO:0032590	dendrite membrane	8/1460	50/28739	0.0034798	0.0422494	0.0356341	Gabra2/Oprm1/Cacna1d/Gabre/Atf4/Oprd1/Kcnc3/Shisa8	8	cort
CC	GO:0099060	integral component of postsynaptic specialization membrane	9/1460	61/28739	0.00351027	0.0422494	0.0356341	Gabra2/Gabrb2/Adcy1/Grin2b/Chrna7/Nlgn3/Slitrk3/Neto1/Dcc	9	cort
CC	GO:0098857	membrane microdomain	33/1460	394/28739	0.00357037	0.0422494	0.0356341	Oprm1/Rgs19/Gprc5b/Abca1/Adcy3/Vcl/Tnfrsf10b/Adcy6/Asah2/Sorbs1/Gnas/Ntsr1/Actb/Add2/Itpr1/Chrna7/Itgam/Atp2b3/Atp7a/Hpse/Nos1ap/Trpc5/Ptpn11/Kcna3/Oprd1/Prkca/Cacna1c/Irs1/Fcer1g/Eno1b/Dcc/Lamtor5/Pde2a	33	cort
CC	GO:0099240	intrinsic component of synaptic membrane	14/1460	123/28739	0.00392039	0.0446516	0.0376602	Gabra2/Gabrb2/Cacna1d/Adcy1/Grin2b/Chrna7/Nlgn3/Cntnap4/Cntn5/Kcnj6/Slitrk3/Neto1/Dcc/Scn2a	14	cort
CC	GO:0031252	cell leading edge	34/1460	412/28739	0.00394951	0.0446516	0.0376602	Gabra2/Oprm1/Atn1/Apc/Cacna1d/Sh3bp1/Synj2/Aif1/Fgd1/Ptprj/Sntg1/Als2/Epb41l5/Gnas/S100a11/Rab13/Actb/Chrna7/Gabre/Ank1/Atp7a/Ston1/Inpp5j/Nme1/Pacsin1/Atf4/Arf6/Oprd1/Dock8/Kcnh1/Kcnc3/Fat1/Dynlt1b/Shisa8	34	cort
CC	GO:0046540	U4/U6 x U5 tri-snRNP complex	6/1460	31/28739	0.00419194	0.0446516	0.0376602	Snrpd1/Prpf8/Lsm7/Snrpd2/Txnl4a/Ppih	6	cort
CC	GO:0071007	U2-type catalytic step 2 spliceosome	6/1460	31/28739	0.00419194	0.0446516	0.0376602	Snrpd1/Prpf8/Snw1/Snrpa1/Srrm2/Snrpd2	6	cort
CC	GO:0097526	spliceosomal tri-snRNP complex	6/1460	31/28739	0.00419194	0.0446516	0.0376602	Snrpd1/Prpf8/Lsm7/Snrpd2/Txnl4a/Ppih	6	cort
CC	GO:0036464	cytoplasmic ribonucleoprotein granule	22/1460	234/28739	0.00419264	0.0446516	0.0376602	Hnrnpa2b1/Rbfox1/Kif3c/Ddx4/Samd4/Actb/Rpl6/Rpl28/Psma4/Atxn2l/Pabpc5/Zc3h12c/Cnot3/Dhx9/Trim12c/Trim12a/Tia1/Slc39a2/Nynrin/Nbdy/Rbm4/Syne1	22	cort
CC	GO:0098948	intrinsic component of postsynaptic specialization membrane	9/1460	63/28739	0.00437718	0.0458527	0.0386732	Gabra2/Gabrb2/Adcy1/Grin2b/Chrna7/Nlgn3/Slitrk3/Neto1/Dcc	9	cort
MF	GO:0003735	structural constituent of ribosome	55/1434	164/28275	1.8769e-30	1.88441e-27	1.68131e-27	Rpl13/Rps11/Rplp1/Rps18/Rpl10/Rps25/Mrpl52/Mrpl32/Mrps18c/Rps27a/Rps24/Rps26/Rpl14/Rps20/Rpl6/Rpl28/Rpsa/Mrpl54/Rps16/Mrpl23/Fau/Rpl12/Rps21/Mrps6/Rps19/Rpl21/Rpl37a/Rpl27a/Rps8/Rpl29/Mrps21/Rpl38/Mrpl18/Rpl36/Rpl5/Rpl35a/Rpl26/Rps7/Rps17/Rps12/Rpl17/Rpl35/Rpl27/Rps15/mt-Rnr1/mt-Rnr2/Rps28/Rpl23/Rpl37rt/Rpl31/Rpl13a/Gm2000/Rpl36a/Rps27/Mrpl33	55	cort
MF	GO:1990948	ubiquitin ligase inhibitor activity	6/1434	10/28275	2.96479e-06	0.00116699	0.00104121	Rps20/Rpl5/Rps7/Rps15/Rpl23/Rpl37rt	6	cort
MF	GO:0019843	rRNA binding	15/1434	75/28275	4.52184e-06	0.00116699	0.00104121	Taco1/Rps11/Rps18/Mrps18c/Kdm2b/Rpl6/Rpl12/Mrps6/Rpl37a/Mrpl18/Rpl5/Rpl17/Rnasel/Rpl23/Rpl37rt	15	cort
MF	GO:0003712	transcription coregulator activity	49/1434	488/28275	4.64936e-06	0.00116699	0.00104121	Wdr77/Uxt/Atn1/Pcbd1/Snw1/Dpf3/Hr/Riox2/Drap1/Lcor/Tada1/Notch1/Kdm2b/Ddx54/Med21/Nupr1/Kat6a/Cdyl2/Carm1/Rbfox2/Ppargc1b/Prdm8/Apex1/Wnt4/Taf6/Phf12/Rad54l2/Spen/Dhx9/Bclaf3/Kmt2d/Maml1/Gon4l/Ep300/Mta3/Elob/Med12l/Trim12c/Pkn1/Eno1b/Dcc/Naca/Hipk2/Myt1l/Bcl9l/Trim12a/Hmgb1/Rybp/Med12	49	cort
MF	GO:0055105	ubiquitin-protein transferase inhibitor activity	6/1434	11/28275	6.24118e-06	0.00125323	0.00111816	Rps20/Rpl5/Rps7/Rps15/Rpl23/Rpl37rt	6	cort
MF	GO:0003713	transcription coactivator activity	31/1434	258/28275	8.11394e-06	0.00135773	0.0012114	Wdr77/Atn1/Pcbd1/Snw1/Drap1/Tada1/Notch1/Med21/Nupr1/Kat6a/Carm1/Ppargc1b/Apex1/Taf6/Dhx9/Kmt2d/Maml1/Ep300/Mta3/Elob/Med12l/Trim12c/Pkn1/Dcc/Naca/Hipk2/Myt1l/Bcl9l/Trim12a/Hmgb1/Med12	31	cort
MF	GO:0005261	cation channel activity	34/1434	333/28275	9.14965e-05	0.0125311	0.0111805	Oprm1/Piezo1/Cacna1d/Atp5e/Cacna1g/Cacna1i/Atp5j/Itpr1/Grin2b/Chrna7/Cnga4/Pkd1/Tmem63c/Kcnh5/Atp5h/Kcnk15/Kcnh8/Slc24a2/Kcnh2/Atp5l/Cacng5/Trpc5/Slc24a4/Kcnj6/Kcng3/Kcna3/Kcna1/Cacna1c/Trpm3/Kcnmb4/Kcnh1/Kcnh7/Kcnc3/Scn2a	34	cort
MF	GO:0005216	ion channel activity	41/1434	438/28275	0.000129415	0.0125311	0.0111805	Gabra2/Oprm1/Lrrc8a/Gabrb2/Piezo1/Cacna1d/Atp5e/Tmc4/Cacna1g/Cacna1i/Atp5j/Itpr1/Grin2b/Chrna7/Cnga4/Gabre/Pkd1/Tmem63c/Kcnh5/Atp5h/Kcnk15/Kcnh8/Ttyh3/Slc24a2/Kcnh2/Atp5l/Cacng5/Trpc5/Slc24a4/Kcnj6/Kcng3/Kcna3/Kcna1/Cacna1c/Trpm3/Kcnmb4/Ano5/Kcnh1/Kcnh7/Kcnc3/Scn2a	41	cort
MF	GO:0015267	channel activity	44/1434	482/28275	0.000132448	0.0125311	0.0111805	Gabra2/Oprm1/Lrrc8a/Gabrb2/Piezo1/Cybb/Cacna1d/Atp5e/Tmc4/Cacna1g/Cacna1i/Gsdmd/Atp5j/Gsdme/Itpr1/Grin2b/Chrna7/Cnga4/Gabre/Pkd1/Tmem63c/Kcnh5/Atp5h/Kcnk15/Kcnh8/Ttyh3/Slc24a2/Kcnh2/Atp5l/Cacng5/Trpc5/Slc24a4/Kcnj6/Kcng3/Kcna3/Kcna1/Cacna1c/Trpm3/Kcnmb4/Ano5/Kcnh1/Kcnh7/Kcnc3/Scn2a	44	cort
MF	GO:0022803	passive transmembrane transporter activity	44/1434	482/28275	0.000132448	0.0125311	0.0111805	Gabra2/Oprm1/Lrrc8a/Gabrb2/Piezo1/Cybb/Cacna1d/Atp5e/Tmc4/Cacna1g/Cacna1i/Gsdmd/Atp5j/Gsdme/Itpr1/Grin2b/Chrna7/Cnga4/Gabre/Pkd1/Tmem63c/Kcnh5/Atp5h/Kcnk15/Kcnh8/Ttyh3/Slc24a2/Kcnh2/Atp5l/Cacng5/Trpc5/Slc24a4/Kcnj6/Kcng3/Kcna3/Kcna1/Cacna1c/Trpm3/Kcnmb4/Ano5/Kcnh1/Kcnh7/Kcnc3/Scn2a	44	cort
MF	GO:0055106	ubiquitin-protein transferase regulator activity	7/1434	24/28275	0.000137293	0.0125311	0.0111805	Rps20/Rpl5/Rps7/Rps15/Aup1/Rpl23/Rpl37rt	7	cort
MF	GO:0003755	peptidyl-prolyl cis-trans isomerase activity	8/1434	33/28275	0.000191038	0.015102	0.0134744	Ranbp2/Fkbp11/Fkbp5/Nktr/Fkbp2/Ppih/Ppia/Pin4	8	cort
MF	GO:0097157	pre-mRNA intronic binding	5/1434	12/28275	0.000195544	0.015102	0.0134744	Hnrnpa2b1/Prpf8/Rbm41/Ep300/Rbm4	5	cort
MF	GO:0042578	phosphoric ester hydrolase activity	34/1434	357/28275	0.000341297	0.0244759	0.0218379	Hddc2/Pde7b/Ptprb/Gpld1/Pde4d/Synj2/Sacm1l/Ptprj/Ptpn18/Dusp12/Gnas/Alpl/Plch2/Pgam5/Lhpp/Dusp4/Sgpp2/Ctdspl2/Fan1/Inpp5j/Apex1/Pptc7/Ptpn3/Dusp26/Ptpn11/Plcxd3/Phospho1/Nt5c1a/Ptprn2/Mppe1/Pde11a/Plcxd2/Pde2a/Ptp4a1	34	cort
MF	GO:0016859	cis-trans isomerase activity	8/1434	37/28275	0.000443515	0.0296859	0.0264864	Ranbp2/Fkbp11/Fkbp5/Nktr/Fkbp2/Ppih/Ppia/Pin4	8	cort
MF	GO:0030159	signaling receptor complex adaptor activity	8/1434	38/28275	0.000537049	0.0336998	0.0300676	Sav1/Shank3/Sorbs1/Stap1/Shank2/Shank1/Ptpn11/Irs1	8	cort
MF	GO:0034483	heparan sulfate sulfotransferase activity	5/1434	15/28275	0.000652506	0.0376404	0.0335836	Hs3st5/Hs6st1/Hs6st3/Ndst1/Hs3st3b1	5	cort
MF	GO:0031267	small GTPase binding	28/1434	285/28275	0.000674829	0.0376404	0.0335836	Raf1/Ipo4/Ranbp2/Abca1/Birc5/Rph3al/Cdc42bpb/Vcl/Sod1/Fgd1/Usp33/Als2/Mlph/Kif3b/Gga2/Rims3/Atp7a/Exph5/Rtkn/Sgsm2/Dgki/Golga4/Dock3/Rnf152/Tbc1d30/Sytl5/Pkn1/Akap13	28	cort
MF	GO:0009055	electron transfer activity	11/1434	70/28275	0.000754974	0.0398944	0.0355946	Etfb/Ndor1/Cox4i2/Ndufa2/Cox6c/Cybb/Xdh/Cox7b/Ndufb7/Ndufa13/Uqcrh	11	cort
MF	GO:0022843	voltage-gated cation channel activity	17/1434	142/28275	0.000882268	0.0442899	0.0395163	Oprm1/Cacna1d/Cacna1g/Cacna1i/Grin2b/Kcnh5/Kcnh8/Kcnh2/Cacng5/Kcnj6/Kcng3/Kcna3/Kcna1/Cacna1c/Kcnh1/Kcnh7/Kcnc3	17	cort
MF	GO:0003730	mRNA 3'-UTR binding	14/1434	106/28275	0.000936161	0.0447574	0.0399335	Nhp2/Hnrnpa2b1/Rbfox1/Rbm38/Igf2bp3/Exosc4/Pabpc5/Cpeb3/Dnd1/Mex3d/Rpl5/Rps7/Tia1/Rbm4	14	cort
MF	GO:0004709	MAP kinase kinase kinase activity	6/1434	24/28275	0.00102907	0.0449212	0.0400796	Raf1/Map3k3/Map3k1/Map3k12/Map3k13/Map3k9	6	cort
MF	GO:0031681	G-protein beta-subunit binding	6/1434	24/28275	0.00102907	0.0449212	0.0400796	Oprm1/Gnas/Gng11/Gngt2/Gng5/Dynlt1b	6	cort
MF	GO:0022836	gated channel activity	30/1434	323/28275	0.00110358	0.0461665	0.0411907	Gabra2/Oprm1/Gabrb2/Piezo1/Cybb/Cacna1d/Tmc4/Cacna1g/Cacna1i/Itpr1/Grin2b/Chrna7/Cnga4/Gabre/Tmem63c/Kcnh5/Kcnh8/Ttyh3/Kcnh2/Cacng5/Kcnj6/Kcng3/Kcna3/Kcna1/Cacna1c/Kcnmb4/Kcnh1/Kcnh7/Kcnc3/Scn2a	30	cort
MF	GO:0009975	cyclase activity	6/1434	25/28275	0.00129645	0.0486011	0.0433629	Adcy9/Adcy1/Adcy3/Adcy6/Npr1/Gucy1a2	6	cort
MF	GO:0016849	phosphorus-oxygen lyase activity	6/1434	25/28275	0.00129645	0.0486011	0.0433629	Adcy9/Adcy1/Adcy3/Adcy6/Npr1/Gucy1a2	6	cort
MF	GO:0008081	phosphoric diester hydrolase activity	12/1434	86/28275	0.001307	0.0486011	0.0433629	Pde7b/Gpld1/Pde4d/Gnas/Plch2/Fan1/Apex1/Plcxd3/Mppe1/Pde11a/Plcxd2/Pde2a	12	cort
BP	GO:0007611	learning or memory	24/607	322/28814	1.1096e-07	0.000463338	0.000413604	Taco1/Srf/Dnah11/Adcy1/Adcy3/Shc3/Pde4d/Shank3/Fen1/Chrna7/Aff2/Nlgn3/Spg11/Dgki/Shank1/Cpeb3/Ptchd1/Adnp/Musk/Kalrn/Ghrl/Syngap1/Atxn1l/Scn2a	24	hipp
BP	GO:0050890	cognition	25/607	359/28814	2.21428e-07	0.000463338	0.000413604	Taco1/Srf/Dnah11/Adcy1/Adcy3/Shc3/Pde4d/Shank3/Fen1/Gnas/Chrna7/Aff2/Nlgn3/Spg11/Dgki/Shank1/Cpeb3/Ptchd1/Adnp/Musk/Kalrn/Ghrl/Syngap1/Atxn1l/Scn2a	25	hipp
BP	GO:0007613	memory	15/607	161/28814	1.75519e-06	0.0024485	0.00218568	Srf/Adcy1/Pde4d/Shank3/Fen1/Chrna7/Spg11/Shank1/Cpeb3/Ptchd1/Adnp/Musk/Kalrn/Atxn1l/Scn2a	15	hipp
BP	GO:0003341	cilium movement	16/607	217/28814	1.63929e-05	0.0144889	0.0129337	Dnah11/Cfap54/Adcy3/Tekt4/Spag17/Chrna7/Jhy/Ttc21a/Pla2g3/Dnah10/Cfap70/Ak7/Hydin/Gapdhs/Cfap44/Dnah7c	16	hipp
BP	GO:0046473	phosphatidic acid metabolic process	6/607	27/28814	1.73105e-05	0.0144889	0.0129337	Dgkq/Dgkg/Gpam/Pla2g3/Dgki/Pnpla3	6	hipp
BP	GO:0070997	neuron death	24/607	438/28814	2.34153e-05	0.0163322	0.0145791	Atn1/Gabrb2/Ddit4/Tert/Ppara/Pcdhgc4/Kdm2b/Cit/Chrna7/Itgam/Spg11/Atp7a/Atm/Pla2g3/Nos1ap/Trpc5/Adnp/Musk/Dcc/Hipk2/Syngap1/Scn2a/Pcdhgc5/Pcdhgc3	24	hipp
BP	GO:0019935	cyclic-nucleotide-mediated signaling	10/607	99/28814	4.63578e-05	0.0242159	0.0216167	Oprm1/Dgkq/Pde4d/Gnas/Gucy1a2/Gucy2f/Adnp/Prkg1/Pde11a/Pde2a	10	hipp
BP	GO:0016358	dendrite development	19/607	317/28814	4.99244e-05	0.0242159	0.0216167	Shank3/Dgkg/Klf7/Cit/Chrna7/Nlgn3/Bmp5/Atp7a/Fstl4/Shank1/Cpeb3/Trpc5/Disc1/Arf6/Prkg1/Kalrn/Ghrl/Syngap1/Dynlt1b	19	hipp
BP	GO:0051402	neuron apoptotic process	19/607	318/28814	5.20773e-05	0.0242159	0.0216167	Atn1/Gabrb2/Tert/Pcdhgc4/Kdm2b/Cit/Itgam/Spg11/Atp7a/Atm/Pla2g3/Trpc5/Adnp/Musk/Hipk2/Syngap1/Scn2a/Pcdhgc5/Pcdhgc3	19	hipp
BP	GO:0009187	cyclic nucleotide metabolic process	6/607	33/28814	5.81785e-05	0.0243477	0.0217343	Adcy9/Adcy1/Adcy3/Pde4d/Gucy2f/Pde2a	6	hipp
BP	GO:0006165	nucleoside diphosphate phosphorylation	10/607	104/28814	7.07129e-05	0.0269031	0.0240153	Ddit4/Ppara/Hk3/Aldob/Nme1/Ak7/Foxk1/Eno1b/Gapdhs/Aldoa	10	hipp
BP	GO:0046939	nucleotide phosphorylation	10/607	107/28814	8.99889e-05	0.029171	0.0260399	Ddit4/Ppara/Hk3/Aldob/Nme1/Ak7/Foxk1/Eno1b/Gapdhs/Aldoa	10	hipp
BP	GO:0061351	neural precursor cell proliferation	14/607	199/28814	9.06149e-05	0.029171	0.0260399	Pcnt/Vax1/Rarb/Fabp7/Shank3/Notch1/Ell3/Kdm2b/Pcm1/Trf/Zfp335/Disc1/Kcna1/Insm1	14	hipp
BP	GO:0006654	phosphatidic acid biosynthetic process	5/607	23/28814	0.000100259	0.0295439	0.0263727	Dgkq/Dgkg/Gpam/Dgki/Pnpla3	5	hipp
BP	GO:0009259	ribonucleotide metabolic process	20/607	364/28814	0.000105892	0.0295439	0.0263727	Adcy9/Ddit4/Adcy1/Adcy3/Pde4d/Ppara/Xdh/Gpam/Hk3/Aldob/Nme1/Gucy2f/Nt5c1a/Foxk1/Ces1d/Eno1b/Gapdhs/Uprt/Pde2a/Aldoa	20	hipp
BP	GO:0019934	cGMP-mediated signaling	6/607	37/28814	0.0001137	0.0297397	0.0265475	Gucy1a2/Gucy2f/Adnp/Prkg1/Pde11a/Pde2a	6	hipp
BP	GO:0009150	purine ribonucleotide metabolic process	19/607	345/28814	0.000151683	0.0341068	0.0304458	Adcy9/Ddit4/Adcy1/Adcy3/Pde4d/Ppara/Xdh/Gpam/Hk3/Aldob/Nme1/Gucy2f/Nt5c1a/Foxk1/Ces1d/Eno1b/Gapdhs/Pde2a/Aldoa	19	hipp
BP	GO:0050808	synapse organization	24/607	494/28814	0.000151758	0.0341068	0.0304458	Gabrb2/Shank3/Pcdhgc4/C3/Sorbs1/Chrna7/Itgam/Nlgn3/Cntnap4/Spg11/Nos1ap/Shank1/Cntn5/Disc1/Arf6/Pcdhb16/Adnp/Musk/Gpc6/Kalrn/Ghrl/Syngap1/Pcdhgc5/Pcdhgc3	24	hipp
BP	GO:0019693	ribose phosphate metabolic process	20/607	376/28814	0.000163315	0.0341068	0.0304458	Adcy9/Ddit4/Adcy1/Adcy3/Pde4d/Ppara/Xdh/Gpam/Hk3/Aldob/Nme1/Gucy2f/Nt5c1a/Foxk1/Ces1d/Eno1b/Gapdhs/Uprt/Pde2a/Aldoa	20	hipp
BP	GO:0046058	cAMP metabolic process	4/607	14/28814	0.00016499	0.0341068	0.0304458	Adcy9/Adcy1/Adcy3/Pde4d	4	hipp
BP	GO:0034765	regulation of ion transmembrane transport	24/607	498/28814	0.000171145	0.0341068	0.0304458	Oprm1/Taco1/Cnksr3/Jsrp1/Dapk1/Pde4d/Shank3/Slc6a9/Pik3c2a/Nlgn3/Atp7a/Kcnh5/Kcnh8/Nos1ap/Shank1/Kcnj6/Kcng3/Tlr9/Scn4b/Kcna3/Kcna1/Slc8a1/Kcnc3/Scn2a	24	hipp
CC	GO:0097060	synaptic membrane	24/612	390/28739	4.08685e-06	0.00179004	0.00163904	Gabrb2/Lin7a/Adcy1/Shank3/Fosl1/Chrna7/Nlgn3/Cntnap4/Dgki/Shank1/Cntn5/Kcnj6/Pcdhb16/Kcna1/Oprd1/Kctd16/Slc8a1/Musk/Eno1b/Dcc/Kcnc3/Chrm5/Scn2a/Pde2a	24	hipp
MF	GO:0009975	cyclase activity	5/602	25/28275	0.000160599	0.0342209	0.0305673	Adcy9/Adcy1/Adcy3/Gucy1a2/Gucy2f	5	hipp
MF	GO:0016849	phosphorus-oxygen lyase activity	5/602	25/28275	0.000160599	0.0342209	0.0305673	Adcy9/Adcy1/Adcy3/Gucy1a2/Gucy2f	5	hipp
MF	GO:0005216	ion channel activity	22/602	438/28275	0.000205382	0.0342209	0.0305673	Oprm1/Gabrb2/Piezo1/Best3/Chrna7/Trpa1/Pkd1/Kcnh5/Kcnh8/Ttyh3/Trpc5/Slc24a4/Kcnj6/Kcng3/Scn4b/Kcna3/Kcna1/Trpm3/Ano5/Kcnc3/Chrm5/Scn2a	22	hipp
MF	GO:0001227	DNA-binding transcription repressor activity, RNA polymerase II-specific	18/602	332/28275	0.000307263	0.0342209	0.0305673	Vax1/Hivep1/Ppara/Zfp90/Ikzf5/Erf/Zbtb37/Zfp169/Foxk1/Eno1b/Zbtb16/Insm1/Klf12/Zfp382/AU041133/Zfp882/Zfp955a/Zfp955b	18	hipp
MF	GO:0015267	channel activity	23/602	482/28275	0.000309466	0.0342209	0.0305673	Oprm1/Gabrb2/Piezo1/Best3/Gsdme/Chrna7/Trpa1/Pkd1/Kcnh5/Kcnh8/Ttyh3/Trpc5/Slc24a4/Kcnj6/Kcng3/Scn4b/Kcna3/Kcna1/Trpm3/Ano5/Kcnc3/Chrm5/Scn2a	23	hipp
MF	GO:0022803	passive transmembrane transporter activity	23/602	482/28275	0.000309466	0.0342209	0.0305673	Oprm1/Gabrb2/Piezo1/Best3/Gsdme/Chrna7/Trpa1/Pkd1/Kcnh5/Kcnh8/Ttyh3/Trpc5/Slc24a4/Kcnj6/Kcng3/Scn4b/Kcna3/Kcna1/Trpm3/Ano5/Kcnc3/Chrm5/Scn2a	23	hipp
MF	GO:0001217	DNA-binding transcription repressor activity	18/602	335/28275	0.000342209	0.0342209	0.0305673	Vax1/Hivep1/Ppara/Zfp90/Ikzf5/Erf/Zbtb37/Zfp169/Foxk1/Eno1b/Zbtb16/Insm1/Klf12/Zfp382/AU041133/Zfp882/Zfp955a/Zfp955b	18	hipp
MF	GO:0097110	scaffold protein binding	8/602	84/28275	0.000424721	0.0371631	0.0331953	Cd163/Pde4d/Shank3/Cit/Chrna7/Nlgn3/Shank1/Dsp	8	hipp
MF	GO:0008081	phosphoric diester hydrolase activity	8/602	86/28275	0.000498148	0.0376845	0.0336611	Gpld1/Pde4d/Gnas/Fan1/Plcxd3/Pde11a/Plcxd2/Pde2a	8	hipp
MF	GO:0008376	acetylgalactosaminyltransferase activity	5/602	32/28275	0.00053835	0.0376845	0.0336611	Galnt15/Chpf2/B4galnt3/Chsy3/Galnt2	5	hipp
BP	GO:0002181	cytoplasmic translation	26/1435	101/28814	2.74418e-12	1.47801e-08	1.27301e-08	Rplp1/Rps26/Cnbp/Rpsa/Rps29/Eif2s3x/Rps21/Cpeb3/Dhx9/Rpl29/Rps23/Rpl38/Rpl32/Rpl36/Rpl30/Rpl35a/Rpl26/Rpl17/Rpl9-ps6/Rps28/Rpl31/Rpl13a/Dph1/Rpl36a/Rpl41/Rbm4	26	stem
BP	GO:0000028	ribosomal small subunit assembly	9/1435	20/28814	1.87427e-07	0.00050474	0.000434731	Rps25/Rps14/Rpsa/Rps19/Rpl38/Rps15/mt-Rnr1/Rps28/Rps27	9	stem
BP	GO:0051402	neuron apoptotic process	38/1435	318/28814	6.0213e-07	0.000965076	0.000831218	Ccl3/Atn1/Gabrb2/Crlf1/Birc5/Unc5b/Adarb1/Tert/Sod1/Pcdhgc4/Map3k12/Glp1r/Ddit3/Stxbp1/Barhl1/Nos1/Diablo/Kdm2b/Cit/Nupr1/Itgam/Ilk/Mt3/Spg11/Atp7a/Atm/Six4/En2/Trpc5/Tfap2d/Adnp/Gsk3a/Foxb1/Hipk2/Scn2a/Pcp4/Pcdhgc5/Pcdhgc3	38	stem
BP	GO:0070997	neuron death	47/1435	438/28814	7.1673e-07	0.000965076	0.000831218	Ccl3/Atn1/Gabrb2/Crlf1/Birc5/Unc5b/Ddit4/Adarb1/Tert/Ppara/Sod1/Wnt1/Pcdhgc4/Map3k12/Glp1r/Ddit3/Stxbp1/Barhl1/Nos1/Diablo/Kdm2b/Cit/Grin2b/Chrna7/Nupr1/Itgam/Ilk/Mt3/Spg11/Atp7a/Atm/Six4/Nenf/Nos1ap/En2/Trpc5/Tfap2d/Fzd1/Adnp/Gsk3a/Foxb1/Dcc/Hipk2/Scn2a/Pcp4/Pcdhgc5/Pcdhgc3	47	stem
BP	GO:0035637	multicellular organismal signaling	24/1435	157/28814	9.68544e-07	0.00104332	0.000898604	Glra1/Ace2/Cntnap1/Pde4d/Cxadr/Sod1/Chrna7/Irx3/Kcnj5/Hcn4/Rbfox2/Kcnmb2/Kcne2/Scn4b/Kcne4/Kcna1/Ghsr/Cacna1c/Slc8a1/Ghrl/Scn1a/Cacng7/Chrm5/Scn2a	24	stem
BP	GO:0001505	regulation of neurotransmitter levels	32/1435	254/28814	1.45056e-06	0.00130212	0.00112151	Gabra2/Cadps2/Lin7a/Chat/Stxbp5l/Slc4a8/Slc5a7/Prepl/Doc2g/Apba1/Syt2/Stxbp1/Slc6a9/Htr6/Nos1/Slc6a11/Vamp1/Slc17a6/Chrna7/Rims3/Cplx1/Nrxn2/Brsk1/Dgki/Stx3/Prima1/Adra1a/Doc2a/Ptprn2/Syn3/Unc13c/Kcnc3	32	stem
BP	GO:0007611	learning or memory	37/1435	322/28814	2.16292e-06	0.00166421	0.00143338	Taco1/Ttbk1/Srf/Adcy3/Shc3/Pde4d/Chat/Shank3/Glp1r/Fen1/Map1a/Htr6/Ptn/Grin2b/Chrna7/Aff2/Spg11/Nrxn2/Brsk1/Slc24a2/Dgki/Shank1/Cpeb3/Atp1a3/Ptchd1/Lrrn4/Neto1/Adra1b/Ghsr/Adnp/Cacna1c/Foxb1/B2m/Klk8/Ghrl/Atxn1l/Scn2a	37	stem
BP	GO:0050678	regulation of epithelial cell proliferation	43/1435	405/28814	2.76362e-06	0.00186061	0.00160254	Pparg/Wdr77/Uhrf1/Sp1/Cyba/Hyal1/Birc5/Flt4/Vash1/Thbs4/Fgf9/Rida/Cldn1/Cxadr/Xdh/Tcf7l2/Dab2ip/Notch1/Sfrp2/Dlx6/Ptn/Nupr1/Tnmd/Vegfd/Bmp5/Wdr48/Sgpp2/Atp7a/Klf9/Six4/Vash2/Nme1/Cdkn1c/Cd109/Ghsr/Atpif1/Hmgb2/Fgf18/B2m/Ghrl/Hmgb1/Mcc/Cdkn2b	43	stem
BP	GO:0050890	cognition	39/1435	359/28814	4.58317e-06	0.00249509	0.00214901	Taco1/Ttbk1/Srf/Adcy3/Shc3/Pde4d/Chat/Shank3/Glp1r/Fen1/Map1a/Gnas/Htr6/Ptn/Grin2b/Chrna7/Aff2/Spg11/Nrxn2/Brsk1/Slc24a2/Dgki/Shank1/Cpeb3/Atp1a3/Ptchd1/Lrrn4/Neto1/Adra1b/Ghsr/Adnp/Cacna1c/Foxb1/B2m/Klk8/Ghrl/Atxn1l/Scn2a/Mettl23	39	stem
BP	GO:0030901	midbrain development	12/1435	50/28814	4.63254e-06	0.00249509	0.00214901	Wnt3/Uchl5/Wnt9b/Wnt1/Barhl1/Smad9/Sfrp2/Kdm2b/En2/Tfap2d/Ndst1/Foxb1	12	stem
BP	GO:0007269	neurotransmitter secretion	25/1435	185/28814	5.74127e-06	0.00257688	0.00221946	Cadps2/Lin7a/Stxbp5l/Slc4a8/Prepl/Doc2g/Apba1/Syt2/Stxbp1/Slc6a9/Htr6/Vamp1/Chrna7/Rims3/Cplx1/Nrxn2/Brsk1/Dgki/Stx3/Adra1a/Doc2a/Ptprn2/Syn3/Unc13c/Kcnc3	25	stem
BP	GO:0099643	signal release from synapse	25/1435	185/28814	5.74127e-06	0.00257688	0.00221946	Cadps2/Lin7a/Stxbp5l/Slc4a8/Prepl/Doc2g/Apba1/Syt2/Stxbp1/Slc6a9/Htr6/Vamp1/Chrna7/Rims3/Cplx1/Nrxn2/Brsk1/Dgki/Stx3/Adra1a/Doc2a/Ptprn2/Syn3/Unc13c/Kcnc3	25	stem
BP	GO:0060047	heart contraction	29/1435	238/28814	8.54139e-06	0.00353876	0.00304793	Crhr2/Tcap/Ace2/Pde4d/Cxadr/Sod1/Glp1r/Adra1d/Nos1/Chrna7/Adm/Irx3/Kcnj5/Hcn4/Rbfox2/Tnni3/Nos1ap/Kcne2/Atp1a3/S100a1/Adra1a/Chrm3/Scn4b/Kcne4/Adra1b/Cacna1c/Slc8a1/Gsk3a/Scn1a	29	stem
BP	GO:0043524	negative regulation of neuron apoptotic process	25/1435	190/28814	9.23227e-06	0.00355178	0.00305914	Gabrb2/Crlf1/Birc5/Unc5b/Tert/Sod1/Pcdhgc4/Map3k12/Glp1r/Stxbp1/Barhl1/Nos1/Kdm2b/Ilk/Mt3/Atp7a/Six4/En2/Tfap2d/Adnp/Foxb1/Hipk2/Pcp4/Pcdhgc5/Pcdhgc3	25	stem
BP	GO:0034765	regulation of ion transmembrane transport	48/1435	498/28814	1.07468e-05	0.00385881	0.00332358	Oprm1/Taco1/Cyba/Trpm5/Fxyd5/Cnksr3/Ace2/Jsrp1/Mink1/Dapk1/Pde4d/Shank3/Kcnip2/Cacna1s/Ptpn22/Slc6a9/Nos1/Pik3c2a/Kcnj5/Hcn4/Atp7a/Kcnh5/Cxcl10/Kcnj9/Nos1ap/Shank1/Ptpn3/Kcne2/Ptger3/Abcb1a/Kcnj6/S100a1/Kcng4/Tlr9/Chrm3/Scn4b/Kcne4/Kcna3/Kcna1/Neto1/Cacna1c/Commd1/Slc8a1/Kcnc3/Hvcn1/Scn1a/Cacng7/Scn2a	48	stem
BP	GO:0006836	neurotransmitter transport	29/1435	242/28814	1.17919e-05	0.00396945	0.00341888	Gabra2/Cadps2/Lin7a/Stxbp5l/Slc4a8/Prepl/Doc2g/Apba1/Syt2/Stxbp1/Slc6a9/Htr6/Nos1/Slc6a11/Vamp1/Slc17a6/Chrna7/Rims3/Cplx1/Nrxn2/Brsk1/Dgki/Stx3/Adra1a/Doc2a/Ptprn2/Syn3/Unc13c/Kcnc3	29	stem
BP	GO:0043506	regulation of JUN kinase activity	14/1435	73/28814	1.26631e-05	0.00398131	0.0034291	Ror2/Map3k12/Vangl2/Dab2ip/Dusp19/Ptpn22/Sfrp2/Ern2/Map3k13/Fzd8/Gstp2/Tlr9/Fzd4/Fzd10	14	stem
BP	GO:1901798	positive regulation of signal transduction by p53 class mediator	9/1435	31/28814	1.36787e-05	0.00398131	0.0034291	Chd5/Rps20/Atm/Rpl37/Hic1/Rpl26/Rps15/Rpl23/Rpl37rt	9	stem
BP	GO:1903524	positive regulation of blood circulation	11/1435	47/28814	1.49269e-05	0.00398131	0.0034291	Crhr2/Ace2/Glp1r/Adra1d/Chrna7/Adm/Ptger3/Adra1a/Adra1b/Gsk3a/Ghrl	11	stem
BP	GO:0050673	epithelial cell proliferation	46/1435	476/28814	1.52221e-05	0.00398131	0.0034291	Pparg/Wdr77/Uhrf1/Sp1/Cyba/Hyal1/Birc5/Fabp7/Flt4/Vash1/Thbs4/Fgf9/Rida/Cldn1/Cxadr/Xdh/Tcf7l2/Btrc/Dab2ip/Notch1/Sfrp2/Dlx6/Ptn/Nupr1/Tnmd/Vegfd/Bmp5/Wdr48/Sgpp2/Atp7a/Klf9/Six4/Vash2/Nme1/Cdkn1c/Cd109/Ghsr/Atpif1/Hmgb2/Fgf18/B2m/Klk8/Ghrl/Hmgb1/Mcc/Cdkn2b	46	stem
BP	GO:1901214	regulation of neuron death	40/1435	392/28814	1.55231e-05	0.00398131	0.0034291	Ccl3/Gabrb2/Crlf1/Birc5/Unc5b/Ddit4/Tert/Ppara/Sod1/Wnt1/Pcdhgc4/Map3k12/Glp1r/Ddit3/Stxbp1/Barhl1/Nos1/Kdm2b/Grin2b/Chrna7/Nupr1/Itgam/Ilk/Mt3/Atp7a/Atm/Six4/Nenf/Nos1ap/En2/Tfap2d/Fzd1/Adnp/Gsk3a/Foxb1/Dcc/Hipk2/Pcp4/Pcdhgc5/Pcdhgc3	40	stem
BP	GO:0007613	memory	22/1435	161/28814	1.71107e-05	0.00406817	0.0035039	Srf/Pde4d/Chat/Shank3/Glp1r/Fen1/Map1a/Ptn/Grin2b/Chrna7/Spg11/Slc24a2/Shank1/Cpeb3/Atp1a3/Ptchd1/Lrrn4/Neto1/Adnp/Klk8/Atxn1l/Scn2a	22	stem
BP	GO:0008016	regulation of heart contraction	25/1435	197/28814	1.73724e-05	0.00406817	0.0035039	Crhr2/Ace2/Pde4d/Cxadr/Glp1r/Adra1d/Nos1/Chrna7/Adm/Irx3/Kcnj5/Hcn4/Rbfox2/Tnni3/Nos1ap/Kcne2/S100a1/Adra1a/Chrm3/Scn4b/Kcne4/Adra1b/Cacna1c/Slc8a1/Gsk3a	25	stem
BP	GO:1901215	negative regulation of neuron death	30/1435	261/28814	1.90156e-05	0.00420905	0.00362524	Gabrb2/Crlf1/Birc5/Unc5b/Tert/Ppara/Sod1/Wnt1/Pcdhgc4/Map3k12/Glp1r/Stxbp1/Barhl1/Nos1/Kdm2b/Ilk/Mt3/Atp7a/Six4/Nenf/Nos1ap/En2/Tfap2d/Fzd1/Adnp/Foxb1/Hipk2/Pcp4/Pcdhgc5/Pcdhgc3	30	stem
BP	GO:0006936	muscle contraction	34/1435	314/28814	1.9537e-05	0.00420905	0.00362524	Glra1/Tcap/Ace2/Srf/Tbx3/Mybpc1/Jsrp1/Pgam2/Pde4d/Sod1/Cacna1s/Nos1/Atp2a1/Kcnj5/Hcn4/Tnni3/Kcne2/Ptger3/Atp1a3/Adra1a/Chrm3/Scn4b/Kcne4/Kcna1/Adra1b/Ghsr/Cacna1c/Prkg1/Slc8a1/Tpm3-rs7/Eno1b/Ghrl/Scn1a/Aldoa	34	stem
BP	GO:0003015	heart process	29/1435	250/28814	2.18896e-05	0.00437078	0.00376454	Crhr2/Tcap/Ace2/Pde4d/Cxadr/Sod1/Glp1r/Adra1d/Nos1/Chrna7/Adm/Irx3/Kcnj5/Hcn4/Rbfox2/Tnni3/Nos1ap/Kcne2/Atp1a3/S100a1/Adra1a/Chrm3/Scn4b/Kcne4/Adra1b/Cacna1c/Slc8a1/Gsk3a/Scn1a	29	stem
BP	GO:0051348	negative regulation of transferase activity	30/1435	263/28814	2.2026e-05	0.00437078	0.00376454	Pparg/Pip4k2b/Ptprb/Adarb1/Cox11/Prkcd/Lrp5/Ptprj/Dab2ip/Dusp19/Zgpat/Ptpn22/Adar/Sfrp2/Tesk1/Actb/Limk1/Ilk/Setd7/Cdkn1c/Gstp2/Bub1b/Slc8a1/Paqr3/Gsk3a/Rpl5/Rpl23/Rpl37rt/Cers1/Pcp4	30	stem
BP	GO:0010257	NADH dehydrogenase complex assembly	12/1435	58/28814	2.35337e-05	0.00437078	0.00376454	Ndufa2/Ndufa1/Ndufa12/Ndufb9/Ndufa6/Ndufa5/Acad9/Ndufs5/Ndufb7/Ndufa3/Ndufc1/Ndufaf8	12	stem
BP	GO:0032981	mitochondrial respiratory chain complex I assembly	12/1435	58/28814	2.35337e-05	0.00437078	0.00376454	Ndufa2/Ndufa1/Ndufa12/Ndufb9/Ndufa6/Ndufa5/Acad9/Ndufs5/Ndufb7/Ndufa3/Ndufc1/Ndufaf8	12	stem
BP	GO:0014812	muscle cell migration	18/1435	120/28814	2.76392e-05	0.00496216	0.00427389	Pparg/Retn/Tert/Pde4d/Thbs4/Fgf9/Aif1/Ddit3/S100a11/Ilk/Atp7a/Six4/Apex1/Gstp2/Tmsb4x/Prkg1/Naca/Zfp950	18	stem
BP	GO:0043523	regulation of neuron apoptotic process	31/1435	283/28814	3.5719e-05	0.00620589	0.00534512	Ccl3/Gabrb2/Crlf1/Birc5/Unc5b/Tert/Sod1/Pcdhgc4/Map3k12/Glp1r/Ddit3/Stxbp1/Barhl1/Nos1/Kdm2b/Nupr1/Itgam/Ilk/Mt3/Atp7a/Atm/Six4/En2/Tfap2d/Adnp/Gsk3a/Foxb1/Hipk2/Pcp4/Pcdhgc5/Pcdhgc3	31	stem
BP	GO:0050808	synapse organization	46/1435	494/28814	3.8315e-05	0.00639505	0.00550804	Gabra2/Gabrb2/Cntnap1/Chat/Shank3/Pcdhgc4/Cbln2/Sorbs1/Als2/Cacna1s/Dab2ip/Actb/Ptn/Grin2b/Chrna7/Itgam/Srpx2/Cntnap4/Rims3/Spg11/Nrxn2/Six4/Adgrl3/Nos1ap/Shank1/Lgi2/Cntn5/Iqsec3/Mdga1/Arf6/Lingo4/Fzd1/Slitrk6/Pcdhb16/Slitrk3/Ghsr/Adnp/Lrrtm4/Gpc6/Unc13c/Klk8/Ghrl/Zfp804a/2610042L04Rik/Pcdhgc5/Pcdhgc3	46	stem
BP	GO:0002027	regulation of heart rate	17/1435	112/28814	3.91824e-05	0.00639505	0.00550804	Crhr2/Pde4d/Adra1d/Chrna7/Adm/Kcnj5/Hcn4/Rbfox2/Nos1ap/Kcne2/Adra1a/Chrm3/Scn4b/Kcne4/Adra1b/Cacna1c/Slc8a1	17	stem
BP	GO:0001976	nervous system process involved in regulation of systemic arterial blood pressure	7/1435	21/28814	4.69738e-05	0.00734445	0.00632576	Ace2/Adra1d/Chrna7/Tnni3/Adra1a/Chrm3/Adra1b	7	stem
BP	GO:0030900	forebrain development	39/1435	398/28814	4.85882e-05	0.00734445	0.00632576	Pcnt/Aqp1/Chd5/Pax5/Srf/Rarb/Uchl5/Tbx3/Fabp7/Shank3/Wnt1/Tcf7l2/Slit1/Dab2ip/Notch1/Wnt2b/Htr6/Kdm2b/Lhx5/Itgam/Usp9x/Pcm1/Atp7a/Gbx2/Prdm8/Notch3/Sema7a/Socs7/Zfp335/Ptger3/Ptchd1/Mdga1/Kcna1/Prkg1/Ndst1/Alk/Pou3f4/Foxb1/B2m	39	stem
BP	GO:0034329	cell junction assembly	42/1435	441/28814	4.90903e-05	0.00734445	0.00632576	Gabra2/Lsr/Gabrb2/Ace2/Srf/Cntnap1/Vcl/Cdh10/Cldn1/Shank3/Cbln2/Sorbs1/Ptprj/Dst/Rab13/Actb/Srpx2/Irx3/Nrxn2/Ston1/Six4/Adgrl3/Lgi2/Cntn5/Cdh18/Mdga1/Fmn1/Arf6/Camsap3/Lingo4/Pard6b/Fzd1/Slitrk6/Pcdhb16/Slitrk3/Ghsr/Adnp/Lrrtm4/Gpc6/Cdh24/Ghrl/2610042L04Rik	42	stem
BP	GO:0033108	mitochondrial respiratory chain complex assembly	15/1435	93/28814	5.36628e-05	0.00768302	0.00661736	Taco1/Ndufa2/Ndufa1/Ndufa12/Ndufb9/Ndufa6/Ndufa5/Acad9/Ndufs5/Ndufb7/Ndufa3/Ndufc1/Uqcc3/Sdhaf1/Ndufaf8	15	stem
BP	GO:0009150	purine ribonucleotide metabolic process	35/1435	345/28814	5.78539e-05	0.00768302	0.00661736	Gmpr2/Adcy9/Atp5e/Pank3/Ddit4/Pgam2/Adcy3/Esrrb/Pde4d/Entpd4b/Ppara/Gart/Adcy6/Xdh/Gpam/Entpd7/Aldob/Nudt2/Scp2/Nupr1/Rora/Mcee/Atp5h/Nme1/Atp5l/Gucy2f/Gucy2c/Atp5k/Nt5c1a/Foxk1/Eno1b/Eno3/Uqcc3/Pde2a/Aldoa	35	stem
BP	GO:0042274	ribosomal small subunit biogenesis	13/1435	73/28814	5.8037e-05	0.00768302	0.00661736	Rps25/Rps14/Rps24/Rpsa/Kri1/Rps16/Rps21/Rps19/Rpl38/Rps15/mt-Rnr1/Rps28/Rps27	13	stem
BP	GO:0022618	ribonucleoprotein complex assembly	21/1435	162/28814	5.80883e-05	0.00768302	0.00661736	Srpk3/Snrpd1/Ppan/Rps25/Prpf8/Rps14/Rpsa/Atm/Eif2s3x/Prpf39/Rps19/Dhx9/Rpl38/Rpl5/Rps15/mt-Rnr1/mt-Rnr2/Rps28/Ptges3/Rpl13a/Rps27	21	stem
BP	GO:0003012	muscle system process	41/1435	430/28814	5.84857e-05	0.00768302	0.00661736	Glra1/Pparg/Cyba/Tcap/Ace2/Srf/Tbx3/Mybpc1/Jsrp1/Pgam2/Pde4d/Ppara/Sod1/Aif1/Cacna1s/Notch1/Nos1/Atp2a1/Kcnj5/Hcn4/Kdm4a/Tnni3/Kcne2/Ptger3/Atp1a3/Adra1a/Chrm3/Scn4b/Kcne4/Kcna1/Adra1b/Ghsr/Cacna1c/Prkg1/Slc8a1/Gsk3a/Tpm3-rs7/Eno1b/Ghrl/Scn1a/Aldoa	41	stem
BP	GO:0007612	learning	23/1435	187/28814	6.07212e-05	0.00778677	0.00670672	Taco1/Srf/Adcy3/Shank3/Glp1r/Map1a/Htr6/Ptn/Grin2b/Chrna7/Nrxn2/Brsk1/Slc24a2/Dgki/Shank1/Atp1a3/Lrrn4/Neto1/Adra1b/Cacna1c/Foxb1/Ghrl/Atxn1l	23	stem
BP	GO:0007568	aging	14/1435	84/28814	6.52133e-05	0.00805075	0.00693409	Pax5/Cd68/Pde4d/Sod1/Adra1d/Scp2/Coq7/Krt25/Apex1/Cdkn1c/Adra1a/Adra1b/Gsk3a/Ifi27l2a	14	stem
BP	GO:0042255	ribosome assembly	12/1435	64/28814	6.57692e-05	0.00805075	0.00693409	Ppan/Rps25/Rps14/Rpsa/Rps19/Rpl38/Rpl5/Rps15/mt-Rnr1/mt-Rnr2/Rps28/Rps27	12	stem
BP	GO:0072521	purine-containing compound metabolic process	38/1435	392/28814	7.58367e-05	0.00903581	0.00778252	Gmpr2/Adcy9/Atp5e/Pank3/Ddit4/Pgam2/Adcy3/Esrrb/Pde4d/Entpd4b/Ppara/Gart/Adcy6/Xdh/Gpam/Entpd7/Aldob/Nudt2/Scp2/Nos1/Nupr1/Rora/Acpp/Mcee/Atp5h/Nme1/Atp5l/Gucy2f/Gucy2c/Atp5k/Nt5c1a/Foxk1/Eno1b/Eno3/Ttr/Uqcc3/Pde2a/Aldoa	38	stem
BP	GO:0009259	ribonucleotide metabolic process	36/1435	364/28814	7.71718e-05	0.00903581	0.00778252	Gmpr2/Adcy9/Atp5e/Pank3/Ddit4/Pgam2/Adcy3/Esrrb/Pde4d/Entpd4b/Ppara/Gart/Adcy6/Xdh/Gpam/Entpd7/Aldob/Nudt2/Scp2/Nupr1/Rora/Mcee/Atp5h/Nme1/Atp5l/Gucy2f/Gucy2c/Atp5k/Nt5c1a/Foxk1/Eno1b/Eno3/Uqcc3/Uprt/Pde2a/Aldoa	36	stem
BP	GO:0043507	positive regulation of JUN kinase activity	11/1435	56/28814	8.45627e-05	0.00959378	0.0082631	Ror2/Map3k12/Vangl2/Dab2ip/Dusp19/Ern2/Map3k13/Fzd8/Tlr9/Fzd4/Fzd10	11	stem
BP	GO:0009914	hormone transport	37/1435	380/28814	8.54997e-05	0.00959378	0.0082631	Pparg/Raf1/Crhr2/Aqp1/Dynll1/Retn/C1qtnf1/Birc5/Tbx3/Gpld1/Stxbp5l/Glp1r/Lrp5/Tcf7l2/Nmb/Klf7/Gnas/Nos1/Adm/Cplx1/Lif/Ccdc186/Slc9b2/Ptger3/Abcb1a/Fzd4/Vamp8/Ghsr/Cacna1c/Irs1/Ptprn2/Acvr2b/Ttr/Ghrl/Hmgn3/Sox4/Rbm4	37	stem
BP	GO:0007416	synapse assembly	23/1435	193/28814	9.88828e-05	0.010869	0.00936148	Gabra2/Gabrb2/Shank3/Cbln2/Srpx2/Nrxn2/Six4/Adgrl3/Lgi2/Cntn5/Mdga1/Arf6/Lingo4/Fzd1/Slitrk6/Pcdhb16/Slitrk3/Ghsr/Adnp/Lrrtm4/Gpc6/Ghrl/2610042L04Rik	23	stem
BP	GO:0006163	purine nucleotide metabolic process	36/1435	369/28814	0.000101725	0.0109578	0.00943793	Gmpr2/Adcy9/Atp5e/Pank3/Ddit4/Pgam2/Adcy3/Esrrb/Pde4d/Entpd4b/Ppara/Gart/Adcy6/Xdh/Gpam/Entpd7/Aldob/Nudt2/Scp2/Nos1/Nupr1/Rora/Mcee/Atp5h/Nme1/Atp5l/Gucy2f/Gucy2c/Atp5k/Nt5c1a/Foxk1/Eno1b/Eno3/Uqcc3/Pde2a/Aldoa	36	stem
BP	GO:0042326	negative regulation of phosphorylation	38/1435	400/28814	0.000115607	0.0121262	0.0104443	Pparg/Dgkq/Dynll1/Cnksr3/Pip4k2b/Ddit4/Ptprb/Adarb1/Cox11/Pde4d/Prkcd/Ppara/Xdh/Lrp5/Ptprj/Dab2ip/Dusp19/Zgpat/Ptpn22/Adar/Sfrp2/Tesk1/Nos1/Actb/Chrna7/Nupr1/Ilk/Kirrel2/Cdkn1c/Gstp2/Cd109/Slc8a1/Paqr3/Insm1/Cdkn2b/Gbp4/2610042L04Rik/Pcp4	38	stem
BP	GO:0071826	ribonucleoprotein complex subunit organization	21/1435	170/28814	0.000117075	0.0121262	0.0104443	Srpk3/Snrpd1/Ppan/Rps25/Prpf8/Rps14/Rpsa/Atm/Eif2s3x/Prpf39/Rps19/Dhx9/Rpl38/Rpl5/Rps15/mt-Rnr1/mt-Rnr2/Rps28/Ptges3/Rpl13a/Rps27	21	stem
BP	GO:0061337	cardiac conduction	12/1435	68/28814	0.000121367	0.0123337	0.0106229	Ace2/Pde4d/Cxadr/Irx3/Kcnj5/Hcn4/Rbfox2/Kcne2/Scn4b/Kcne4/Cacna1c/Slc8a1	12	stem
BP	GO:0032094	response to food	9/1435	40/28814	0.000123754	0.0123433	0.0106313	Pparg/Oprm1/Atn1/Ppara/Chrna7/Mt3/Nenf/Ghsr/Ghrl	9	stem
BP	GO:0071875	adrenergic receptor signaling pathway	8/1435	32/28814	0.000133559	0.013079	0.0112649	Adcy9/Pde4d/Adra1d/Gnas/Nos1/Adra1a/Adra1b/Gsk3a	8	stem
BP	GO:0007409	axonogenesis	44/1435	493/28814	0.000147296	0.0139807	0.0120415	Wnt3/D130043K22Rik/Srf/Cntnap1/B4galt5/Lama2/Unc5b/Adarb1/Vcl/Dpysl2/Slit1/Usp33/Klf7/Als2/Dst/Vangl2/Stxbp1/Notch1/Map1a/Epha8/Actb/Limk1/Ilk/Usp9x/Mt3/Spg11/Map3k13/Gbx2/Brsk1/Prdm8/Fstl4/Notch3/Sema7a/Lmtk2/Cntn5/Trpc5/Slitrk6/Slitrk3/Adnp/B3gnt2/Slit3/Foxb1/Dcc/Kif5a	44	stem
BP	GO:0019693	ribose phosphate metabolic process	36/1435	376/28814	0.000147958	0.0139807	0.0120415	Gmpr2/Adcy9/Atp5e/Pank3/Ddit4/Pgam2/Adcy3/Esrrb/Pde4d/Entpd4b/Ppara/Gart/Adcy6/Xdh/Gpam/Entpd7/Aldob/Nudt2/Scp2/Nupr1/Rora/Mcee/Atp5h/Nme1/Atp5l/Gucy2f/Gucy2c/Atp5k/Nt5c1a/Foxk1/Eno1b/Eno3/Uqcc3/Uprt/Pde2a/Aldoa	36	stem
BP	GO:0009991	response to extracellular stimulus	38/1435	406/28814	0.000156885	0.0145686	0.0125479	Pparg/Oprm1/Ppan/Atn1/Ndor1/Srf/Cadps2/Wnt9b/Cd68/Asgr1/Snw1/Kif26a/Ppara/Sod1/Fosl1/Tcf7l2/Ddit3/Usp33/Wnt2b/Sfrp2/Chrna7/Pik3c2a/Eif2ak3/Mt3/Brsk1/Sik2/Nmur2/Nenf/Arsb/Rbp1/Rnf152/Ghsr/Foxk1/Stk24/Ghrl/Prkag1/Cdkn2b/Fcor	38	stem
BP	GO:0006941	striated muscle contraction	21/1435	174/28814	0.000162928	0.0148734	0.0128104	Tcap/Ace2/Jsrp1/Pgam2/Pde4d/Cacna1s/Nos1/Atp2a1/Kcnj5/Hcn4/Tnni3/Kcne2/Atp1a3/Adra1a/Scn4b/Kcne4/Adra1b/Cacna1c/Slc8a1/Scn1a/Aldoa	21	stem
BP	GO:0009187	cyclic nucleotide metabolic process	8/1435	33/28814	0.000168646	0.0151388	0.013039	Adcy9/Adcy3/Pde4d/Adcy6/Rora/Gucy2f/Gucy2c/Pde2a	8	stem
BP	GO:0035725	sodium ion transmembrane transport	19/1435	150/28814	0.000174443	0.0154025	0.0132661	Fxyd5/Cnksr3/Slc4a8/Slc6a9/Nos1/Slc6a11/Hcn4/Slc9a7/Slc24a2/Ptpn3/Atp1a3/Slc24a4/Scn4b/Neto1/Commd1/Slc8a1/Scn1a/Scn2a/Gm13629	19	stem
BP	GO:0099504	synaptic vesicle cycle	25/1435	227/28814	0.000179487	0.0155922	0.0134295	Dgkq/Cadps2/Stxbp5l/Slc4a8/Synj2/Prepl/Apba1/Syt2/Stxbp1/Dnajc6/Actb/Vamp1/Slc17a6/Chrna7/Rims3/Cplx1/Ston1/Brsk1/Dgki/Pacsin1/Stx3/Arf6/Adra1a/Syn3/Unc13c	25	stem
BP	GO:0042391	regulation of membrane potential	42/1435	469/28814	0.000191598	0.0163801	0.0141082	Glra1/Gabra2/Oprm1/Gabrb2/Piezo1/Cntnap1/Shank3/Cxadr/Sod1/Slc4a8/Gabrr2/Kcnip2/Ptn/Grin2b/Chrna7/Kcnj5/Hcn4/Rims3/Kcnh5/Kcnk9/Kcnmb2/Nos1ap/Dgki/Shank1/Ptpn3/Kcne2/Atp1a3/Trpc5/Slc24a4/Adra1a/Scn4b/Kcne4/Kcna1/Neto1/Oprd1/Cacna1c/Atpif1/Slc8a1/B2m/Ghrl/Scn1a/Scn2a	42	stem
BP	GO:0030534	adult behavior	22/1435	189/28814	0.000195074	0.0164167	0.0141397	Glra1/Oprm1/Cdh23/Pax5/Chat/Ppara/Shank3/Nos1/Chrna7/Nrxn2/Lgi4/Shank1/Atp1a3/Slitrk6/Oprd1/Adra1b/Ghsr/Cacna1c/Alk/Hipk2/Ghrl/Scn1a	22	stem
BP	GO:0045823	positive regulation of heart contraction	9/1435	43/28814	0.0002231	0.0184864	0.0159223	Crhr2/Ace2/Glp1r/Adra1d/Chrna7/Adm/Adra1a/Adra1b/Gsk3a	9	stem
BP	GO:0014909	smooth muscle cell migration	15/1435	106/28814	0.000243391	0.0198622	0.0171072	Pparg/Retn/Tert/Pde4d/Fgf9/Aif1/Ddit3/S100a11/Ilk/Atp7a/Apex1/Gstp2/Tmsb4x/Prkg1/Zfp950	15	stem
BP	GO:0046879	hormone secretion	35/1435	372/28814	0.000253277	0.0203605	0.0175364	Pparg/Raf1/Crhr2/Aqp1/Dynll1/Retn/C1qtnf1/Birc5/Tbx3/Gpld1/Stxbp5l/Glp1r/Lrp5/Tcf7l2/Nmb/Klf7/Gnas/Nos1/Adm/Cplx1/Lif/Ccdc186/Slc9b2/Ptger3/Fzd4/Vamp8/Ghsr/Cacna1c/Irs1/Ptprn2/Acvr2b/Ghrl/Hmgn3/Sox4/Rbm4	35	stem
BP	GO:0016339	calcium-dependent cell-cell adhesion via plasma membrane cell adhesion molecules	8/1435	35/28814	0.000261627	0.0207224	0.0178481	Cdh23/Cdh10/Cdh18/Pcdhb16/Pcdh1/Cdh24/Pcdhga12/Pcdhgc3	8	stem
BP	GO:0060070	canonical Wnt signaling pathway	30/1435	304/28814	0.000304679	0.0227019	0.0195531	Wnt3/Pfdn5/Wnt9b/Ror2/Fgf9/Wnt1/Lrp5/Tcf7l2/Btrc/Ddit3/Dab2ip/Notch1/Frzb/Wnt2b/Sfrp2/Ilk/Tnks/Fzd8/Bcl9/Rnf146/Fzd1/Fzd4/Usp34/Gsk3a/Rps12/Bcl9l/Mcc/Sox4/Med12/Fzd10	30	stem
BP	GO:0008306	associative learning	16/1435	120/28814	0.00030745	0.0227019	0.0195531	Srf/Adcy3/Shank3/Glp1r/Map1a/Grin2b/Chrna7/Brsk1/Shank1/Atp1a3/Lrrn4/Neto1/Adra1b/Cacna1c/Foxb1/Ghrl	16	stem
BP	GO:0042472	inner ear morphogenesis	16/1435	120/28814	0.00030745	0.0227019	0.0195531	Tcap/Cdh23/Tbx3/Lrig3/Ror2/Fgf9/Sod1/Wnt1/Vangl2/Frzb/Col11a1/Dlx6/Six4/Gbx2/Slitrk6/Pou3f4	16	stem
BP	GO:0016570	histone modification	43/1435	495/28814	0.000311223	0.0227019	0.0195531	Scml2/Uhrf1/Akap8l/Chd5/Pax5/Kansl1/Snw1/Prkcd/Hr/Riox2/Setd4/Map3k12/Lcor/Pcgf6/Kdm5c/Tada1/Ccna2/Taf12/Kmt2e/Nos1/Kdm2b/Actb/Kdm8/Cul4b/Mt3/Carm1/Kdm4a/Atm/Lif/Prdm8/Taf6/Setd7/Hpf1/Setd1b/Zfp335/Kmt2d/Nat8f3/Kdm4d/Mta3/Atxn7l3/Usp51/Rybp/Rnf8	43	stem
BP	GO:0048562	embryonic organ morphogenesis	32/1435	333/28814	0.000314679	0.0227019	0.0195531	Sp1/Tcap/Hyal1/Cdh23/Pax5/Cluap1/Srf/Rarb/Wnt9b/Tbx3/Lrig3/Ror2/Fgf9/Sod1/Wnt1/Tcf7l2/Vangl2/Notch1/Frzb/Gnas/Col11a1/Kdm2b/Dlx6/Six4/Gbx2/Slitrk6/Ndst1/Pou3f4/Rpl38/Hipk2/Phactr4/Med12	32	stem
BP	GO:0035773	insulin secretion involved in cellular response to glucose stimulus	14/1435	97/28814	0.000314849	0.0227019	0.0195531	Raf1/Crhr2/Dynll1/Birc5/Gpld1/Lrp5/Tcf7l2/Klf7/Ccdc186/Slc9b2/Ptprn2/Ghrl/Hmgn3/Rbm4	14	stem
BP	GO:0106070	regulation of adenylate cyclase-activating G protein-coupled receptor signaling pathway	6/1435	20/28814	0.000319896	0.0227019	0.0195531	Oprm1/Crhr2/Nos1/Sstr4/Ptger3/Gsk3a	6	stem
BP	GO:0022613	ribonucleoprotein complex biogenesis	37/1435	406/28814	0.000320339	0.0227019	0.0195531	Nhp2/Srpk3/Snrpd1/Ppan/Rps25/Prpf8/Riox2/Rps14/Rps24/Rpl14/Ddx54/Cul4b/Mak16/Urb2/Rpsa/Atm/Exosc4/Kri1/Eif2s3x/Prpf39/Rps16/Rps21/Rps19/Dhx9/Rpl38/Rpl5/Rpl35a/Rpl26/Rpl35/Rps15/mt-Rnr1/mt-Rnr2/Rps28/Ptges3/Rpl13a/Pin4/Rps27	37	stem
BP	GO:0006091	generation of precursor metabolites and energy	39/1435	436/28814	0.000325971	0.0228011	0.0196385	Taco1/Etfb/Ndor1/Atp5e/Cox7c/Ndufa12/Ddit4/Aldh1l2/Pgam2/Esrrb/Ndufb9/Ppara/Aco2/Ndufa5/Tcf7l2/Sorbs1/Gnas/Aldob/Coq7/Nupr1/Mt3/Atp7a/Atp5h/Ppp1r3f/Adra1b/Atp5k/Irs1/Foxk1/Gsk3a/Eno1b/Eno3/Uqcrh/Hmgb1/Chchd2/Ptges3/Uqcc3/Bloc1s1/Pde2a/Aldoa	39	stem
BP	GO:0018209	peptidyl-serine modification	34/1435	364/28814	0.000351636	0.0237035	0.0204158	Raf1/Dgkq/Cnksr3/Ttbk1/Tenm1/Ddit4/Pde4d/Prkcd/Map3k12/Rps6kb2/Clk1/Sfrp2/Nos1/Chrna7/Ilk/Naa10/Tnks/Eif2ak3/Ulk3/Map3k13/Atm/Lif/Mast4/Brsk1/Hpf1/Lmtk2/Oprd1/Mast1/Paqr3/Gsk3a/Spock2/Sh2d3c/Hipk2/Galnt2	34	stem
BP	GO:0016577	histone demethylation	7/1435	28/28814	0.000352076	0.0237035	0.0204158	Hr/Riox2/Kdm5c/Kdm2b/Kdm8/Kdm4a/Kdm4d	7	stem
BP	GO:0070076	histone lysine demethylation	7/1435	28/28814	0.000352076	0.0237035	0.0204158	Hr/Riox2/Kdm5c/Kdm2b/Kdm8/Kdm4a/Kdm4d	7	stem
BP	GO:1900087	positive regulation of G1/S transition of mitotic cell cycle	9/1435	46/28814	0.000381094	0.0251556	0.0216665	Hyal1/Tert/Aif1/Sass6/Kmt2e/Cul4b/Apex1/Lsm11/Rpl17	9	stem
BP	GO:1903522	regulation of blood circulation	27/1435	266/28814	0.000382986	0.0251556	0.0216665	Crhr2/Ace2/Pde4d/Cxadr/Glp1r/Adra1d/Nos1/Chrna7/Adm/Irx3/Kcnj5/Hcn4/Rbfox2/Tnni3/Nos1ap/Kcne2/Ptger3/S100a1/Adra1a/Chrm3/Scn4b/Kcne4/Adra1b/Cacna1c/Slc8a1/Gsk3a/Ghrl	27	stem
BP	GO:0019935	cyclic-nucleotide-mediated signaling	14/1435	99/28814	0.000390088	0.0253134	0.0218024	Oprm1/Crhr2/Aqp1/Dgkq/Pde4d/Glp1r/Gnas/Ptger3/Gucy1a2/Gucy2f/Adnp/Prkg1/Pde11a/Pde2a	14	stem
BP	GO:0034756	regulation of iron ion transport	5/1435	14/28814	0.000417386	0.0267624	0.0230504	Slc6a9/Nos1/Trf/Atp7a/B2m	5	stem
BP	GO:0062208	positive regulation of pattern recognition receptor signaling pathway	9/1435	47/28814	0.000450745	0.0285613	0.0245998	Cyba/Peli3/Pik3ap1/Ptpn22/Oasl1/Tlr9/Hmgb1/Wdfy1/Tlr5	9	stem
BP	GO:0035567	non-canonical Wnt signaling pathway	10/1435	57/28814	0.000461788	0.0289208	0.0249094	Wnt9b/Ror2/Vangl2/Frzb/Sfrp2/Fzd8/Fzd1/Fzd4/Med12/Fzd10	10	stem
BP	GO:0031345	negative regulation of cell projection organization	23/1435	215/28814	0.000483446	0.0299292	0.0257779	Wnt3/D130043K22Rik/Prkcd/Adcy6/Slit1/Tesk1/Cit/Grin2b/Xylt1/Mt3/Carm1/Fstl4/Sema7a/Rap1gap2/Trpc5/Arf6/Tbc1d30/Paqr3/Gsk3a/B2m/Klk8/Lgals1/Dleu2	23	stem
BP	GO:0009260	ribonucleotide biosynthetic process	19/1435	163/28814	0.000507616	0.0310684	0.0267591	Gmpr2/Adcy9/Atp5e/Pank3/Adcy3/Ppara/Gart/Adcy6/Nudt2/Atp5h/Nme1/Atp5l/Gucy2f/Gucy2c/Atp5k/Eno1b/Uqcc3/Uprt/Aldoa	19	stem
BP	GO:1902808	positive regulation of cell cycle G1/S phase transition	10/1435	58/28814	0.000533403	0.0321297	0.0276733	Hyal1/Tert/Aif1/Fam83d/Sass6/Kmt2e/Cul4b/Apex1/Lsm11/Rpl17	10	stem
BP	GO:0009152	purine ribonucleotide biosynthetic process	18/1435	151/28814	0.000538661	0.0321297	0.0276733	Gmpr2/Adcy9/Atp5e/Pank3/Adcy3/Ppara/Gart/Adcy6/Nudt2/Atp5h/Nme1/Atp5l/Gucy2f/Gucy2c/Atp5k/Eno1b/Uqcc3/Aldoa	18	stem
BP	GO:0050679	positive regulation of epithelial cell proliferation	23/1435	217/28814	0.000550671	0.0321297	0.0276733	Sp1/Cyba/Hyal1/Flt4/Thbs4/Fgf9/Cldn1/Cxadr/Tcf7l2/Notch1/Dlx6/Ptn/Vegfd/Bmp5/Wdr48/Atp7a/Vash2/Nme1/Ghsr/Hmgb2/Fgf18/Ghrl/Hmgb1	23	stem
BP	GO:0010390	histone monoubiquitination	7/1435	30/28814	0.000554784	0.0321297	0.0276733	Scml2/Uhrf1/Pcgf6/Kdm2b/Cul4b/Atxn7l3/Rybp	7	stem
BP	GO:0034123	positive regulation of toll-like receptor signaling pathway	7/1435	30/28814	0.000554784	0.0321297	0.0276733	Cyba/Pik3ap1/Ptpn22/Tlr9/Hmgb1/Wdfy1/Tlr5	7	stem
BP	GO:0006914	autophagy	40/1435	464/28814	0.000575041	0.0326018	0.0280798	Tm9sf1/Pip4k2b/Ubxn6/Ubxn2a/Dapk1/Ddit3/Usp33/Ptpn22/Lrba/Spata18/Vps33a/Pik3c2a/Nupr1/Mt3/Ulk3/Atg9a/Kdm4a/Spg11/Atm/Rab24/Vps13c/Soga3/Epg5/Arsb/Adra1a/Rnf152/Synpo2/Vamp8/Iigp1/Tmem74/Atpif1/Soga1/Trim34a/Foxk1/Trim12c/Gsk3a/Trim5/Wdr6/Hmgb1/Cers1	40	stem
BP	GO:0061919	process utilizing autophagic mechanism	40/1435	464/28814	0.000575041	0.0326018	0.0280798	Tm9sf1/Pip4k2b/Ubxn6/Ubxn2a/Dapk1/Ddit3/Usp33/Ptpn22/Lrba/Spata18/Vps33a/Pik3c2a/Nupr1/Mt3/Ulk3/Atg9a/Kdm4a/Spg11/Atm/Rab24/Vps13c/Soga3/Epg5/Arsb/Adra1a/Rnf152/Synpo2/Vamp8/Iigp1/Tmem74/Atpif1/Soga1/Trim34a/Foxk1/Trim12c/Gsk3a/Trim5/Wdr6/Hmgb1/Cers1	40	stem
BP	GO:0016358	dendrite development	30/1435	317/28814	0.000613208	0.0344036	0.0296317	D130043K22Rik/Mink1/Chat/Shank3/Dgkg/Klf7/Dab2ip/Map1a/Cit/Ptn/Chrna7/Ilk/Mcf2/Bmp5/Carm1/Rbfox2/Atp7a/Fstl4/Shank1/Cpeb3/Pacsin1/Trpc5/Fmn1/Arf6/Prkg1/Alk/Gsk3a/Ghrl/Celsr2/Lst1	30	stem
BP	GO:0090407	organophosphate biosynthetic process	41/1435	482/28814	0.00064447	0.035374	0.0304675	Gmpr2/Itpkc/Dgkq/Adcy9/Pcyt1a/Serac1/Atp5e/Pip4k2b/Pank3/Adcy3/Efr3b/Hexb/Ppara/Dgkg/Gart/Adcy6/Gpam/Nudt2/Scp2/Pi4k2b/Nos1/Pik3c2a/Pgap2/Pdxk/Atp5h/Nme1/Socs7/Dgki/Atp5l/Abca8a/Gucy2f/Gucy2c/Atp5k/Idi1/Cds2/Eno1b/Mppe1/Uqcc3/Uprt/Selenoi/Aldoa	41	stem
BP	GO:0098659	inorganic cation import across plasma membrane	15/1435	116/28814	0.000650208	0.035374	0.0304675	Cnga3/Cacna1s/Slc6a9/Kcnj5/Hcn4/Kcnk9/Slc9a7/Slc24a2/Kcnj9/Kcne2/Atp1a3/Slc24a4/Kcnj6/Cacna1c/Slc8a1	15	stem
BP	GO:0099587	inorganic ion import across plasma membrane	15/1435	116/28814	0.000650208	0.035374	0.0304675	Cnga3/Cacna1s/Slc6a9/Kcnj5/Hcn4/Kcnk9/Slc9a7/Slc24a2/Kcnj9/Kcne2/Atp1a3/Slc24a4/Kcnj6/Cacna1c/Slc8a1	15	stem
BP	GO:0030073	insulin secretion	24/1435	234/28814	0.000678031	0.0364409	0.0313865	Raf1/Crhr2/Dynll1/Birc5/Gpld1/Stxbp5l/Glp1r/Lrp5/Tcf7l2/Klf7/Nos1/Cplx1/Ccdc186/Slc9b2/Ptger3/Ghsr/Cacna1c/Irs1/Ptprn2/Acvr2b/Ghrl/Hmgn3/Sox4/Rbm4	24	stem
BP	GO:0006814	sodium ion transport	25/1435	248/28814	0.000683352	0.0364409	0.0313865	Fxyd5/Cnksr3/Slc4a8/Slc5a7/Gnas/Slc6a9/Nos1/Slc6a11/Slc17a6/Hcn4/Slc9a7/Slc9b2/Slc24a2/Ptpn3/Atp1a3/Slc24a4/Scn4b/Neto1/Commd1/Slc8a1/Slc38a11/Scn1a/Scn2a/Nkain1/Gm13629	25	stem
BP	GO:0048608	reproductive structure development	41/1435	484/28814	0.000699018	0.0369109	0.0317912	Pparg/Wdr77/Sp1/Atn1/Retn/Wnt9b/Tbx3/Arid5b/Esrrb/Vash1/Ror2/Fgf9/Sod1/Fosl1/Tcf7l2/Notch1/Schip1/Rab13/Sfrp2/Lfng/Ptn/Nupr1/Adm/Bmp5/Wdr48/Fanca/Atm/Lif/Six4/Dhcr24/Vash2/Cdkn1c/Abcb1a/Erf/Hs6st1/Fzd4/Ghsr/Slc8a1/Hmgb2/Ghrl/Syna	41	stem
BP	GO:0070371	ERK1 and ERK2 cascade	32/1435	349/28814	0.000707999	0.0370222	0.0318871	Oprm1/Ccl3/Crhr2/Cnksr3/Ace2/Ccl9/Timp3/Flt4/Map3k12/Atp6v0c/Dab2ip/Notch1/Fam83d/Ptpn22/Chrna7/Dusp4/Mt3/Trf/Lif/Sstr4/Gstp2/Sema7a/Akap12/Dstyk/Garem1/Tlr9/Adra1a/Btn2a2/Fgf18/Eno1b/Dcc/Hmgb1	32	stem
BP	GO:0031330	negative regulation of cellular catabolic process	25/1435	249/28814	0.000724511	0.0371299	0.0319799	Uchl5/Timp3/Slirp/Gpld1/Usp25/Wnt1/Dab2ip/Map1a/Ptpn22/Furin/Nupr1/Mt3/Kdm4a/Ptpn3/Apoc1/Dhx9/Dnd1/Adra1a/Adra1b/Foxk1/Rpl5/Hipk2/Wdr6/Rpl23/Rybp	25	stem
BP	GO:0015012	heparan sulfate proteoglycan biosynthetic process	6/1435	23/28814	0.000732715	0.0371299	0.0319799	Tcf7l2/Vangl2/Xylt1/Hs6st1/Hs6st3/Ndst1	6	stem
BP	GO:0032095	regulation of response to food	6/1435	23/28814	0.000732715	0.0371299	0.0319799	Oprm1/Ppara/Mt3/Nenf/Ghsr/Ghrl	6	stem
BP	GO:0006164	purine nucleotide biosynthetic process	19/1435	168/28814	0.000737634	0.0371299	0.0319799	Gmpr2/Adcy9/Atp5e/Pank3/Adcy3/Ppara/Gart/Adcy6/Nudt2/Nos1/Atp5h/Nme1/Atp5l/Gucy2f/Gucy2c/Atp5k/Eno1b/Uqcc3/Aldoa	19	stem
BP	GO:0035148	tube formation	20/1435	182/28814	0.000782141	0.0377826	0.032542	Tcap/Cluap1/Wnt9b/Shank3/Vangl2/Dab2ip/Notch1/Sfrp2/Shroom3/Kdm2b/Coq7/Adm/Irx3/Bmp5/Six4/Fzd1/Irx1/Phactr4/Sox4/Med12	20	stem
BP	GO:0042471	ear morphogenesis	17/1435	143/28814	0.000782647	0.0377826	0.032542	Tcap/Cdh23/Tbx3/Lrig3/Ror2/Fgf9/Sod1/Wnt1/Vangl2/Frzb/Col11a1/Dlx6/Six4/Gbx2/Slitrk6/Pou3f4/Rpl38	17	stem
BP	GO:0010563	negative regulation of phosphorus metabolic process	39/1435	457/28814	0.000810179	0.0377826	0.032542	Pparg/Dgkq/Dynll1/Cnksr3/Pip4k2b/Ddit4/Ptprb/Adarb1/Cox11/Pde4d/Prkcd/Ppara/Xdh/Lrp5/Ptprj/Dab2ip/Dusp19/Zgpat/Ptpn22/Adar/Sfrp2/Tesk1/Nos1/Actb/Chrna7/Nupr1/Ilk/Kirrel2/Cdkn1c/Gstp2/Apoc1/Cd109/Slc8a1/Paqr3/Insm1/Cdkn2b/Gbp4/2610042L04Rik/Pcp4	39	stem
BP	GO:0045936	negative regulation of phosphate metabolic process	39/1435	457/28814	0.000810179	0.0377826	0.032542	Pparg/Dgkq/Dynll1/Cnksr3/Pip4k2b/Ddit4/Ptprb/Adarb1/Cox11/Pde4d/Prkcd/Ppara/Xdh/Lrp5/Ptprj/Dab2ip/Dusp19/Zgpat/Ptpn22/Adar/Sfrp2/Tesk1/Nos1/Actb/Chrna7/Nupr1/Ilk/Kirrel2/Cdkn1c/Gstp2/Apoc1/Cd109/Slc8a1/Paqr3/Insm1/Cdkn2b/Gbp4/2610042L04Rik/Pcp4	39	stem
BP	GO:0031668	cellular response to extracellular stimulus	24/1435	237/28814	0.00081176	0.0377826	0.032542	Ppan/Ndor1/Srf/Cadps2/Wnt9b/Cd68/Asgr1/Snw1/Kif26a/Ppara/Fosl1/Tcf7l2/Usp33/Wnt2b/Sfrp2/Pik3c2a/Eif2ak3/Brsk1/Sik2/Rnf152/Stk24/Prkag1/Cdkn2b/Fcor	24	stem
BP	GO:0086065	cell communication involved in cardiac conduction	8/1435	41/28814	0.00081469	0.0377826	0.032542	Pde4d/Cxadr/Irx3/Kcnj5/Hcn4/Scn4b/Cacna1c/Slc8a1	8	stem
BP	GO:0001933	negative regulation of protein phosphorylation	32/1435	352/28814	0.000817447	0.0377826	0.032542	Pparg/Dgkq/Cnksr3/Ddit4/Ptprb/Adarb1/Pde4d/Prkcd/Xdh/Lrp5/Ptprj/Dab2ip/Dusp19/Zgpat/Ptpn22/Adar/Sfrp2/Tesk1/Nos1/Actb/Chrna7/Ilk/Kirrel2/Cdkn1c/Gstp2/Cd109/Slc8a1/Paqr3/Insm1/Gbp4/2610042L04Rik/Pcp4	32	stem
BP	GO:0061458	reproductive system development	41/1435	488/28814	0.000820514	0.0377826	0.032542	Pparg/Wdr77/Sp1/Atn1/Retn/Wnt9b/Tbx3/Arid5b/Esrrb/Vash1/Ror2/Fgf9/Sod1/Fosl1/Tcf7l2/Notch1/Schip1/Rab13/Sfrp2/Lfng/Ptn/Nupr1/Adm/Bmp5/Wdr48/Fanca/Atm/Lif/Six4/Dhcr24/Vash2/Cdkn1c/Abcb1a/Erf/Hs6st1/Fzd4/Ghsr/Slc8a1/Hmgb2/Ghrl/Syna	41	stem
BP	GO:0006482	protein demethylation	7/1435	32/28814	0.000840752	0.0377826	0.032542	Hr/Riox2/Kdm5c/Kdm2b/Kdm8/Kdm4a/Kdm4d	7	stem
BP	GO:0008214	protein dealkylation	7/1435	32/28814	0.000840752	0.0377826	0.032542	Hr/Riox2/Kdm5c/Kdm2b/Kdm8/Kdm4a/Kdm4d	7	stem
BP	GO:0032104	regulation of response to extracellular stimulus	7/1435	32/28814	0.000840752	0.0377826	0.032542	Oprm1/Snw1/Ppara/Mt3/Nenf/Ghsr/Ghrl	7	stem
BP	GO:0032107	regulation of response to nutrient levels	7/1435	32/28814	0.000840752	0.0377826	0.032542	Oprm1/Snw1/Ppara/Mt3/Nenf/Ghsr/Ghrl	7	stem
BP	GO:0045933	positive regulation of muscle contraction	9/1435	51/28814	0.000841795	0.0377826	0.032542	Ace2/Srf/Atp2a1/Ptger3/Adra1a/Chrm3/Ghsr/Eno1b/Ghrl	9	stem
BP	GO:0014910	regulation of smooth muscle cell migration	13/1435	95/28814	0.000853205	0.0379782	0.0327105	Pparg/Retn/Tert/Pde4d/Fgf9/Aif1/S100a11/Ilk/Atp7a/Apex1/Gstp2/Tmsb4x/Prkg1	13	stem
BP	GO:0060560	developmental growth involved in morphogenesis	27/1435	281/28814	0.000891195	0.0391201	0.033694	Wnt3/D130043K22Rik/Srf/Vcl/Dpysl2/Slit1/Syt2/Vangl2/Notch1/Sfrp2/Limk1/Cpne9/Ilk/Usp9x/Mt3/Spg11/Map3k13/Six4/Fstl4/Sema7a/Trpc5/Fmn1/Adnp/Nat8f3/Slit3/Cacng7/Med12	27	stem
BP	GO:0010906	regulation of glucose metabolic process	16/1435	132/28814	0.000893384	0.0391201	0.033694	Dgkq/C1qtnf1/Cox11/Esrrb/Gpld1/Ppara/Tcf7l2/Sorbs1/Dusp12/Rora/Ppp1r3f/Adra1b/Soga1/Irs1/Foxk1/Hmgb1	16	stem
BP	GO:0050905	neuromuscular process	21/1435	198/28814	0.000929874	0.0403895	0.0347874	Glra1/Tcap/Rbfox1/Cdh23/Cntnap1/Fabp7/Jsrp1/Adarb1/Hexb/Shank3/Map1a/Grin2b/Atp2a1/Rbfox2/Tnni3/Shank1/Slitrk6/Ankfn1/Kcna1/Hipk2/Scn1a	21	stem
BP	GO:0001558	regulation of cell growth	39/1435	461/28814	0.000953749	0.0406871	0.0350437	Wnt3/Pparg/Ppan/Cyba/D130043K22Rik/Sertad1/Hyal1/Srf/Cxcl16/Flt4/Kif26a/Dpysl2/Ppara/Slit1/Ptprj/Syt2/Dab2ip/Frzb/Sfrp2/Kdm2b/Limk1/Cpne9/Vgll4/Ilk/Mt3/Map3k13/Exosc4/Dcbld2/Igfbpl1/Fstl4/Sema7a/Trpc5/Bst2/Adnp/Slit3/Foxk1/Gsk3a/Eno1b/Cacng7	39	stem
BP	GO:0070372	regulation of ERK1 and ERK2 cascade	30/1435	326/28814	0.000963558	0.0406871	0.0350437	Oprm1/Ccl3/Crhr2/Cnksr3/Ace2/Ccl9/Timp3/Flt4/Map3k12/Atp6v0c/Dab2ip/Notch1/Fam83d/Ptpn22/Chrna7/Dusp4/Mt3/Lif/Sstr4/Gstp2/Sema7a/Akap12/Dstyk/Garem1/Tlr9/Adra1a/Btn2a2/Fgf18/Dcc/Hmgb1	30	stem
BP	GO:0099003	vesicle-mediated transport in synapse	25/1435	254/28814	0.000964321	0.0406871	0.0350437	Dgkq/Cadps2/Stxbp5l/Slc4a8/Synj2/Prepl/Apba1/Syt2/Stxbp1/Dnajc6/Actb/Vamp1/Slc17a6/Chrna7/Rims3/Cplx1/Ston1/Brsk1/Dgki/Pacsin1/Stx3/Arf6/Adra1a/Syn3/Unc13c	25	stem
BP	GO:0046390	ribose phosphate biosynthetic process	19/1435	172/28814	0.000981399	0.0406871	0.0350437	Gmpr2/Adcy9/Atp5e/Pank3/Adcy3/Ppara/Gart/Adcy6/Nudt2/Atp5h/Nme1/Atp5l/Gucy2f/Gucy2c/Atp5k/Eno1b/Uqcc3/Uprt/Aldoa	19	stem
BP	GO:0009117	nucleotide metabolic process	38/1435	447/28814	0.00100668	0.0406871	0.0350437	Gmpr2/Adcy9/Atp5e/Pank3/Ddit4/Pgam2/Adcy3/Esrrb/Pde4d/Entpd4b/Ppara/Gart/Adcy6/Xdh/Gpam/Entpd7/Aldob/Nudt2/Scp2/Nos1/Nupr1/Rora/Acpp/Mcee/Atp5h/Nme1/Atp5l/Gucy2f/Gucy2c/Atp5k/Nt5c1a/Foxk1/Eno1b/Eno3/Uqcc3/Uprt/Pde2a/Aldoa	38	stem
BP	GO:0006616	SRP-dependent cotranslational protein targeting to membrane, translocation	4/1435	10/28814	0.00100993	0.0406871	0.0350437	Sec61a2/Zfand2b/Sec61a1/Srp54a	4	stem
BP	GO:0070544	histone H3-K36 demethylation	4/1435	10/28814	0.00100993	0.0406871	0.0350437	Riox2/Kdm2b/Kdm8/Kdm4a	4	stem
BP	GO:2000171	negative regulation of dendrite development	4/1435	10/28814	0.00100993	0.0406871	0.0350437	D130043K22Rik/Carm1/Arf6/Gsk3a	4	stem
BP	GO:0051963	regulation of synapse assembly	15/1435	121/28814	0.00101227	0.0406871	0.0350437	Cbln2/Srpx2/Six4/Adgrl3/Mdga1/Arf6/Lingo4/Fzd1/Slitrk6/Slitrk3/Ghsr/Adnp/Lrrtm4/Gpc6/Ghrl	15	stem
BP	GO:1902414	protein localization to cell junction	15/1435	121/28814	0.00101227	0.0406871	0.0350437	Lsr/Vcl/Map1a/Actb/Cplx1/Nrxn2/Shank1/Abcb1a/Stx3/Slitrk3/Ghsr/Gpc6/Cacng7/Kif5a/Mpp4	15	stem
BP	GO:0032409	regulation of transporter activity	28/1435	298/28814	0.0010206	0.0407182	0.0350705	Oprm1/Taco1/Fxyd5/Cnksr3/Ace2/Jsrp1/Mink1/Dapk1/Pde4d/Prkcd/Shank3/Ndfip1/Slc6a9/Actb/Atp7a/Nos1ap/Shank1/Ptpn3/Kcne2/Abcb1a/S100a1/Tlr9/Chrm3/Scn4b/Kcne4/Kcna1/Neto1/Cacng7	28	stem
BP	GO:0043405	regulation of MAP kinase activity	21/1435	200/28814	0.00105743	0.0417247	0.0359374	Pparg/Tenm1/Ror2/Prkcd/Map3k12/Ptprj/Vangl2/Dab2ip/Dusp19/Ptpn22/Sfrp2/Ern2/Ilk/Map3k13/Fzd8/Gstp2/Tlr9/Fzd4/Paqr3/Fgf18/Fzd10	21	stem
BP	GO:0001508	action potential	17/1435	147/28814	0.00106812	0.0417247	0.0359374	Glra1/Cntnap1/Cxadr/Grin2b/Chrna7/Kcnj5/Hcn4/Kcnmb2/Ptpn3/Kcne2/Adra1a/Scn4b/Kcne4/Kcna1/Cacna1c/Scn1a/Scn2a	17	stem
BP	GO:0042254	ribosome biogenesis	28/1435	299/28814	0.00107387	0.0417247	0.0359374	Nhp2/Ppan/Rps25/Riox2/Rps14/Rps24/Rpl14/Ddx54/Cul4b/Mak16/Urb2/Rpsa/Exosc4/Kri1/Rps16/Rps21/Rps19/Rpl38/Rpl5/Rpl35a/Rpl26/Rpl35/Rps15/mt-Rnr1/mt-Rnr2/Rps28/Pin4/Rps27	28	stem
BP	GO:0098742	cell-cell adhesion via plasma-membrane adhesion molecules	22/1435	214/28814	0.00107682	0.0417247	0.0359374	Cdh23/Tenm1/Cdh10/Cldn1/Cxadr/Tenm3/Adgrl3/Cntn5/Cdh18/Mdga1/Pcdhb16/Slitrk3/Pcdh1/Gpc6/Cdh24/Lgals1/Celsr2/Pcdhga12/Pcdhgc3/Pcdhga4/Pcdha9/Pcdha7	22	stem
BP	GO:0031667	response to nutrient levels	33/1435	373/28814	0.00108472	0.0417306	0.0359424	Pparg/Oprm1/Atn1/Ndor1/Srf/Cadps2/Wnt9b/Cd68/Snw1/Ppara/Sod1/Tcf7l2/Ddit3/Usp33/Wnt2b/Chrna7/Pik3c2a/Eif2ak3/Mt3/Brsk1/Sik2/Nmur2/Nenf/Arsb/Rbp1/Rnf152/Ghsr/Foxk1/Stk24/Ghrl/Prkag1/Cdkn2b/Fcor	33	stem
BP	GO:0030166	proteoglycan biosynthetic process	9/1435	53/28814	0.00112167	0.0424343	0.0365486	Tcf7l2/Vangl2/Xylt1/Chpf2/Mustn1/Hs6st1/Hs6st3/Ndst1/Chsy3	9	stem
BP	GO:0050803	regulation of synapse structure or activity	26/1435	271/28814	0.00112231	0.0424343	0.0365486	Shank3/Cbln2/Dab2ip/Ptn/Grin2b/Slc17a6/Chrna7/Srpx2/Cntnap4/Rims3/Six4/Adgrl3/Mdga1/Arf6/Lingo4/Fzd1/Slitrk6/Slitrk3/Ghsr/Adnp/Lrrtm4/Gpc6/Klk8/Ghrl/Zfp804a/2610042L04Rik	26	stem
BP	GO:0002262	myeloid cell homeostasis	21/1435	201/28814	0.00112664	0.0424343	0.0365486	Sp1/Srf/Fancc/Sod1/Adgrf4/Rps14/Rps24/Smap1/Adar/Kmt2e/Itgam/Ank1/Rbfox2/Rps19/Sox6/Atpif1/Hmgb2/Fcer1g/B2m/Hmgb1/Hba-a2	21	stem
BP	GO:0071496	cellular response to external stimulus	28/1435	301/28814	0.00118768	0.0444225	0.038261	Ppan/Aqp1/Ndor1/Piezo1/Srf/Cadps2/Wnt9b/Cd68/Asgr1/Snw1/Kif26a/Ppara/Fosl1/Tcf7l2/Usp33/Wnt2b/Sfrp2/Nos1/Pik3c2a/Eif2ak3/Brsk1/Sik2/Rnf152/Stk24/Prkag1/Cdkn2b/Fcor/Pde2a	28	stem
BP	GO:0072522	purine-containing compound biosynthetic process	19/1435	175/28814	0.00120674	0.044824	0.0386068	Gmpr2/Adcy9/Atp5e/Pank3/Adcy3/Ppara/Gart/Adcy6/Nudt2/Nos1/Atp5h/Nme1/Atp5l/Gucy2f/Gucy2c/Atp5k/Eno1b/Uqcc3/Aldoa	19	stem
BP	GO:0198738	cell-cell signaling by wnt	38/1435	453/28814	0.00128181	0.0471697	0.0406272	Wnt3/Oprm1/Pfdn5/Wnt9b/Ror2/Tert/Fgf9/Wnt1/Atp6v0c/Rnf138/Lrp5/Tcf7l2/Btrc/Ddit3/Vangl2/Dab2ip/Notch1/Frzb/Wnt2b/Sfrp2/Vgll4/Ilk/Tnks/Fzd8/Bcl9/Rnf146/Hic1/Fzd1/Fzd4/Usp34/Gsk3a/Rps12/Bcl9l/Celsr2/Mcc/Sox4/Med12/Fzd10	38	stem
BP	GO:0070527	platelet aggregation	9/1435	54/28814	0.0012874	0.0471697	0.0406272	C1qtnf1/Prkcd/Stxbp1/Gnas/Il6ra/Pdpn/Rap2b/Ptger3/Prkg1	9	stem
BP	GO:0042176	regulation of protein catabolic process	34/1435	393/28814	0.00134558	0.0484418	0.0417228	Snf8/Uchl5/Timp3/Rnft1/Ubxn2a/Gpld1/Usp25/Wnt1/Ndfip1/Btrc/Psmd1/Dab2ip/Map1a/Fam83d/Vgll4/Furin/Nupr1/Cul4b/Zyg11b/Trim67/Rnf139/Ptpn3/Kcne2/Arel1/Ccdc84/Commd1/Atpif1/Gsk3a/Rpl5/Hipk2/Rpl23/Rybp/Ecscr/Psme2	34	stem
BP	GO:0030099	myeloid cell differentiation	37/1435	439/28814	0.00135549	0.0484418	0.0417228	Pparg/Ccl3/Sp1/Gmpr2/Srf/Ror2/Adgrf4/Ndfip1/Rps14/Smap1/Gnas/Car2/Adar/Kmt2e/Vps33a/Itgam/Ank1/Trf/Rbfox2/Ppargc1b/Farp2/Lif/L3mbtl1/Nme1/Cdkn1c/Slc9b2/Rps19/Cd109/Rbp1/Sox6/Atpif1/Hmgb2/Fcer1g/B2m/Hmgb1/Zbtb16/Hba-a2	37	stem
BP	GO:1903532	positive regulation of secretion by cell	32/1435	363/28814	0.00135584	0.0484418	0.0417228	Pparg/Crhr2/Snf8/Dynll1/Retn/C1qtnf1/Cadps2/Gpld1/Dpysl2/Rab2b/Stxbp5l/Slc4a8/Glp1r/Tcf7l2/Nmb/Stxbp1/Htr6/Grin2b/Itgam/Lif/Exph5/Cd160/Arf6/Lgals3/Vamp8/Irs1/Fcer1g/Syt10/Ghrl/Sox4/Rab9/Pcp4	32	stem
BP	GO:0030308	negative regulation of cell growth	21/1435	204/28814	0.0013581	0.0484418	0.0417228	Wnt3/Pparg/D130043K22Rik/Sertad1/Hyal1/Ppara/Slit1/Ptprj/Dab2ip/Frzb/Sfrp2/Vgll4/Mt3/Dcbld2/Fstl4/Sema7a/Bst2/Slit3/Foxk1/Gsk3a/Eno1b	21	stem
BP	GO:0006753	nucleoside phosphate metabolic process	38/1435	455/28814	0.00138711	0.0490385	0.0422367	Gmpr2/Adcy9/Atp5e/Pank3/Ddit4/Pgam2/Adcy3/Esrrb/Pde4d/Entpd4b/Ppara/Gart/Adcy6/Xdh/Gpam/Entpd7/Aldob/Nudt2/Scp2/Nos1/Nupr1/Rora/Acpp/Mcee/Atp5h/Nme1/Atp5l/Gucy2f/Gucy2c/Atp5k/Nt5c1a/Foxk1/Eno1b/Eno3/Uqcc3/Uprt/Pde2a/Aldoa	38	stem
BP	GO:0090596	sensory organ morphogenesis	29/1435	319/28814	0.00139768	0.0490385	0.0422367	Sp1/Aqp1/Tcap/Cdh23/Rarb/Tbx3/Lrig3/Ror2/Fgf9/Sod1/Wnt1/Lrp5/Cnga3/Vangl2/Frzb/Col11a1/Casz1/Kdm2b/Dlx6/Ptn/Tenm3/Six4/Gbx2/Slitrk6/Pou3f4/Rpl38/Hipk2/Phactr4/Fat1	29	stem
BP	GO:0048705	skeletal system morphogenesis	25/1435	261/28814	0.00141397	0.0490385	0.0422367	Glg1/Scube2/Hyal1/Pax5/Rarb/Wnt9b/Arid5b/Ror2/Lrp5/Gnas/Schip1/Col11a1/Sfrp2/Carm1/Wdr48/Atg9a/Ppargc1b/Six4/Fmn1/Sox6/Ndst1/Fgf18/Acvr2b/Zfp950/Med12	25	stem
BP	GO:0006937	regulation of muscle contraction	18/1435	164/28814	0.00141665	0.0490385	0.0422367	Ace2/Srf/Pde4d/Sod1/Atp2a1/Hcn4/Tnni3/Ptger3/Adra1a/Chrm3/Kcna1/Adra1b/Ghsr/Cacna1c/Prkg1/Slc8a1/Eno1b/Ghrl	18	stem
BP	GO:0030072	peptide hormone secretion	27/1435	290/28814	0.00142035	0.0490385	0.0422367	Pparg/Raf1/Crhr2/Aqp1/Dynll1/Birc5/Gpld1/Stxbp5l/Glp1r/Lrp5/Tcf7l2/Klf7/Nos1/Cplx1/Lif/Ccdc186/Slc9b2/Ptger3/Ghsr/Cacna1c/Irs1/Ptprn2/Acvr2b/Ghrl/Hmgn3/Sox4/Rbm4	27	stem
BP	GO:0007189	adenylate cyclase-activating G protein-coupled receptor signaling pathway	17/1435	151/28814	0.00143754	0.049316	0.0424757	Oprm1/Crhr2/Adcy9/Adcy3/Adcy6/Glp1r/Adra1d/Gnas/Nos1/Adm/Cxcl10/Sstr4/Adgrl3/Ptger3/Adra1a/Adra1b/Gsk3a	17	stem
BP	GO:0006029	proteoglycan metabolic process	11/1435	77/28814	0.00146183	0.049634	0.0427496	Tcf7l2/Vangl2/Col11a1/Xylt1/Chpf2/Mustn1/Hs6st1/Hs6st3/Ndst1/Chsy3/Spock2	11	stem
BP	GO:0071880	adenylate cyclase-activating adrenergic receptor signaling pathway	6/1435	26/28814	0.00147027	0.049634	0.0427496	Adcy9/Adra1d/Gnas/Nos1/Adra1a/Adra1b	6	stem
BP	GO:2000272	negative regulation of signaling receptor activity	7/1435	35/28814	0.00147446	0.049634	0.0427496	Pparg/Ace2/Ppara/Ptprj/Zgpat/Slc6a9/Igsf1	7	stem
CC	GO:0022626	cytosolic ribosome	47/1437	111/28739	8.26479e-32	5.18203e-29	4.21069e-29	Rpl13/Rps11/Rps9/Rplp1/Rps18/Rps25/Rps27a/Rps14/Rps24/Rps26/Rpl14/Rps3a1/Rps20/Rpl28/Rpsa/Rps29/Rps16/Rpl12/Rps21/Rps19/Rpl21/Rpl37/Rpl37a/Rpl27a/Rpl29/Rps23/Rpl38/Rpl32/Rpl36/Rpl5/Rpl30/Rpl35a/Rpl26/Rps12/Rpl34/Rpl17/Rpl9-ps6/Rpl35/Rps15/Rps28/Rpl23/Rpl37rt/Rpl31/Rpl13a/Rpl36a/Rps27/Rpl41	47	stem
CC	GO:0044391	ribosomal subunit	55/1437	195/28739	1.74548e-26	5.47207e-24	4.44637e-24	Rpl13/Rps11/Rps9/Rplp1/Rps18/Rps25/Mrpl52/Mrps18c/Rps27a/Rps14/Rps24/Rps26/Rpl14/Rps3a1/Rps20/Rpl28/Rpsa/Rps29/Rps16/Rpl12/Rps21/Mrps6/Rps19/Rpl21/Rpl37/Rpl37a/Rpl27a/Rpl29/Rps23/Mrps21/Rpl38/Mrpl18/Rpl32/Rpl36/Rpl5/Rpl30/Rpl35a/Rpl26/Rps12/Rpl34/Rpl17/Rpl9-ps6/Rpl35/Rps15/mt-Rnr1/mt-Rnr2/Rps28/Rpl23/Rpl37rt/Rpl31/Rpl13a/Rpl36a/Rps27/Rpl41/Mrpl33	55	stem
CC	GO:0005840	ribosome	58/1437	236/28739	1.75346e-24	3.66472e-22	2.9778e-22	Rpl13/Rps11/Rps9/Rplp1/Rps18/Rps25/Mrpl52/Mrps18c/Rps27a/Rps14/Rps24/Rps26/Rpl14/Rps3a1/Rps20/Rpl28/Mt3/Rpsa/Rps29/Rps16/Rpl12/Rps21/Mrps6/Rps19/Rpl21/Rpl37/Dhx9/Rpl37a/Rpl27a/Rpl29/Rps23/Mrps21/Rpl38/Mrpl18/Rpl32/Rpl36/Rpl5/Rpl30/Rpl35a/Rpl26/Rps12/Rpl34/Rpl17/Rpl9-ps6/Rpl35/Rps15/mt-Rnr1/mt-Rnr2/Rps28/Rpl23/Rpl37rt/Rpl31/Rpl13a/Gm2000/Rpl36a/Rps27/Rpl41/Mrpl33	58	stem
CC	GO:0022625	cytosolic large ribosomal subunit	28/1437	63/28739	3.33951e-20	5.23469e-18	4.25349e-18	Rpl13/Rplp1/Rpl14/Rpl28/Rpl12/Rpl21/Rpl37/Rpl37a/Rpl27a/Rpl29/Rpl38/Rpl32/Rpl36/Rpl5/Rpl30/Rpl35a/Rpl26/Rps12/Rpl34/Rpl17/Rpl9-ps6/Rpl35/Rpl23/Rpl37rt/Rpl31/Rpl13a/Rpl36a/Rpl41	28	stem
CC	GO:0015934	large ribosomal subunit	32/1437	122/28739	5.33779e-15	6.69359e-13	5.43893e-13	Rpl13/Rplp1/Mrpl52/Rpl14/Rpl28/Rpl12/Rpl21/Rpl37/Rpl37a/Rpl27a/Rpl29/Rpl38/Mrpl18/Rpl32/Rpl36/Rpl5/Rpl30/Rpl35a/Rpl26/Rps12/Rpl34/Rpl17/Rpl9-ps6/Rpl35/mt-Rnr2/Rpl23/Rpl37rt/Rpl31/Rpl13a/Rpl36a/Rpl41/Mrpl33	32	stem
CC	GO:0022627	cytosolic small ribosomal subunit	20/1437	46/28739	1.35151e-14	1.41233e-12	1.1476e-12	Rps11/Rps9/Rps18/Rps25/Rps27a/Rps14/Rps24/Rps26/Rps3a1/Rps20/Rpsa/Rps29/Rps16/Rps21/Rps19/Rps23/Rps12/Rps15/Rps28/Rps27	20	stem
CC	GO:0015935	small ribosomal subunit	24/1437	78/28739	2.88828e-13	2.58707e-11	2.10215e-11	Rps11/Rps9/Rps18/Rps25/Mrps18c/Rps27a/Rps14/Rps24/Rps26/Rps3a1/Rps20/Rpsa/Rps29/Rps16/Rps21/Mrps6/Rps19/Rps23/Mrps21/Rps12/Rps15/mt-Rnr1/Rps28/Rps27	24	stem
CC	GO:0042788	polysomal ribosome	14/1437	35/28739	4.94497e-10	3.87562e-08	3.14917e-08	Rps26/Rps29/Rps21/Dhx9/Rpl29/Rps23/Rpl38/Rpl32/Rpl36/Rpl30/Rps28/Rpl31/Rpl36a/Rpl41	14	stem
CC	GO:0098793	presynapse	54/1437	493/28739	6.31758e-08	4.27276e-06	3.47186e-06	Gabra2/Crhr2/Aqp1/Dgkq/Cadps2/Kif3c/Dpysl2/Rab2b/Slc4a8/Synj2/Slc5a7/Atp6v0c/Doc2g/Apba1/Fosl1/Syt2/Stxbp1/Rab13/Nos1/Actb/Grin2b/Slc17a6/Chrna7/Ilk/Mt3/Cntnap4/Hcn4/Rims3/Cplx1/Nrxn2/Ston1/Brsk1/Kcnk9/Slc9b2/Kcnj9/Dgki/Cntn5/Pacsin1/Stx3/Kcnj6/Chrm3/Kcna1/Oprd1/Cacna1c/Kctd16/Slc8a1/Ptprn2/Syn3/Unc13c/Kcnc3/Zfp804a/Scn2a/Mpp4/Pde2a	54	stem
CC	GO:0097060	synaptic membrane	46/1437	390/28739	6.81461e-08	4.27276e-06	3.47186e-06	Glra1/Gabra2/Gabrb2/Grid2ip/Cadps2/Lin7a/Shank3/Slc4a8/Gabrr2/Apba1/Fosl1/Stxbp1/Grin2b/Chrna7/Srpx2/Ank1/Cntnap4/Rims3/Nrxn2/Kcnj9/Dgki/Shank1/Cntn5/Iqsec3/Stx3/Kcnj6/Chrm3/Pcdhb16/Kcna1/Slitrk3/Neto1/Oprd1/Cacna1c/Kctd16/Lrrtm4/Slc8a1/Eno1b/Dcc/Unc13c/Kcnc3/Cacng7/Chrm5/Scn2a/Mpp4/Syne1/Pde2a	46	stem
CC	GO:1902495	transmembrane transporter complex	44/1437	372/28739	1.20471e-07	6.86685e-06	5.57971e-06	Glra1/Gabra2/Gabrb2/Ndufa2/Ndufa1/Ndufa12/Pde4d/Ndufb9/Ndufa6/Smdt1/Ndufa5/Gabrr2/Kcnip2/Sacm1l/Cnga3/Cacna1s/Ndufs5/Grin2b/Chrna7/Kcnj5/Hcn4/Ndufb7/Ndufa3/Ndufa13/Ttyh3/Ndufc1/Kcnmb2/Kcne2/Atp1a3/Trpc5/Kcng4/Vwc2l/Scn4b/Kcne4/Kcna3/Kcna1/Cacna1c/Lrrtm4/Kcnc3/Uqcrh/Scn1a/Cacng7/Uqcc3/Scn2a	44	stem
CC	GO:1990351	transporter complex	44/1437	393/28739	5.64084e-07	2.94734e-05	2.39488e-05	Glra1/Gabra2/Gabrb2/Ndufa2/Ndufa1/Ndufa12/Pde4d/Ndufb9/Ndufa6/Smdt1/Ndufa5/Gabrr2/Kcnip2/Sacm1l/Cnga3/Cacna1s/Ndufs5/Grin2b/Chrna7/Kcnj5/Hcn4/Ndufb7/Ndufa3/Ndufa13/Ttyh3/Ndufc1/Kcnmb2/Kcne2/Atp1a3/Trpc5/Kcng4/Vwc2l/Scn4b/Kcne4/Kcna3/Kcna1/Cacna1c/Lrrtm4/Kcnc3/Uqcrh/Scn1a/Cacng7/Uqcc3/Scn2a	44	stem
CC	GO:0005844	polysome	16/1437	77/28739	1.06615e-06	5.14211e-05	4.17826e-05	Rps25/Rps26/Rps29/Rps21/Dhx9/Rpl29/Rps23/Rpl38/Rpl32/Rpl36/Rpl30/Rpl17/Rps28/Rpl31/Rpl36a/Rpl41	16	stem
CC	GO:0042734	presynaptic membrane	21/1437	132/28739	2.50836e-06	0.000112339	9.12818e-05	Cadps2/Slc4a8/Apba1/Fosl1/Stxbp1/Grin2b/Chrna7/Cntnap4/Rims3/Nrxn2/Kcnj9/Cntn5/Stx3/Kcnj6/Kcna1/Cacna1c/Kctd16/Unc13c/Scn2a/Mpp4/Pde2a	21	stem
CC	GO:0005746	mitochondrial respirasome	16/1437	85/28739	4.20799e-06	0.000175894	0.000142924	Ndufa2/Cox6c/Ndufa1/Cox7c/Ndufa12/Ndufb9/Ndufa6/Ndufa5/Rab5if/Ndufs5/Ndufb7/Ndufa3/Ndufa13/Ndufc1/Uqcrh/Uqcc3	16	stem
CC	GO:0098800	inner mitochondrial membrane protein complex	21/1437	143/28739	9.13926e-06	0.000358145	0.000291013	Ndufa2/Cox6c/Atp5e/Ndufa1/Cox7c/Ndufa12/Atp5mpl/Ndufb9/Ndufa6/Smdt1/Ndufa5/Ndufs5/Ndufb7/Atp5h/Ndufa3/Ndufa13/Ndufc1/Atp5l/Atp5k/Uqcrh/Uqcc3	21	stem
CC	GO:0031674	I band	21/1437	145/28739	1.13756e-05	0.000419557	0.000340914	Sync/Tcap/Vcl/Pdlim2/Dst/Cacna1s/Nos1/Grin2b/Atp2a1/Ank1/Myl12b/Nos1ap/S100a1/Adra1a/Synpo2/Cacna1c/Slc8a1/Scn1a/Myl9/Ahnak2/Aldoa	21	stem
CC	GO:0070469	respirasome	16/1437	95/28739	1.84356e-05	0.000642173	0.000521802	Ndufa2/Cox6c/Ndufa1/Cox7c/Ndufa12/Ndufb9/Ndufa6/Ndufa5/Rab5if/Ndufs5/Ndufb7/Ndufa3/Ndufa13/Ndufc1/Uqcrh/Uqcc3	16	stem
CC	GO:0098803	respiratory chain complex	15/1437	87/28739	2.50494e-05	0.00082503	0.000670384	Ndufa2/Cox6c/Ndufa1/Cox7c/Ndufa12/Ndufb9/Ndufa6/Ndufa5/Ndufs5/Ndufb7/Ndufa3/Ndufa13/Ndufc1/Uqcrh/Uqcc3	15	stem
CC	GO:0005747	mitochondrial respiratory chain complex I	11/1437	50/28739	2.89484e-05	0.00082503	0.000670384	Ndufa2/Ndufa1/Ndufa12/Ndufb9/Ndufa6/Ndufa5/Ndufs5/Ndufb7/Ndufa3/Ndufa13/Ndufc1	11	stem
CC	GO:0030964	NADH dehydrogenase complex	11/1437	50/28739	2.89484e-05	0.00082503	0.000670384	Ndufa2/Ndufa1/Ndufa12/Ndufb9/Ndufa6/Ndufa5/Ndufs5/Ndufb7/Ndufa3/Ndufa13/Ndufc1	11	stem
CC	GO:0045271	respiratory chain complex I	11/1437	50/28739	2.89484e-05	0.00082503	0.000670384	Ndufa2/Ndufa1/Ndufa12/Ndufb9/Ndufa6/Ndufa5/Ndufs5/Ndufb7/Ndufa3/Ndufa13/Ndufc1	11	stem
CC	GO:0150034	distal axon	38/1437	375/28739	3.18135e-05	0.00083407	0.00067773	Crhr2/Aqp1/Kif3c/Dpysl2/Cxadr/Slc4a8/Map3k12/Synj2/Als2/Nos1/Actb/Limk1/Grin2b/Chrna7/Ilk/Usp9x/Hcn4/Cplx1/Brsk1/Dgki/Lmtk2/Pacsin1/Stx3/Trpc5/Chrm3/Kcna1/Oprd1/Slc8a1/Pcdh9/Ptprn2/Eno1b/Dcc/Unc13c/Kcnc3/Zfp804a/Kif5a/Mpp4/Pcdhgb1	38	stem
CC	GO:0030018	Z disc	19/1437	132/28739	3.19261e-05	0.00083407	0.00067773	Sync/Tcap/Vcl/Pdlim2/Dst/Nos1/Grin2b/Ank1/Myl12b/Nos1ap/S100a1/Adra1a/Synpo2/Cacna1c/Slc8a1/Scn1a/Myl9/Ahnak2/Aldoa	19	stem
CC	GO:0098798	mitochondrial protein-containing complex	31/1437	286/28739	4.70652e-05	0.0011804	0.00095914	Etfb/Mrpl52/Ndufa2/Cox6c/Atp5e/Ndufa1/Mrps18c/Cox7c/Ndufa12/Atp5mpl/Ndufb9/Ndufa6/Smdt1/Ndufa5/Ndufs5/Ndufb7/Atp5h/Ndufa3/Ndufa13/Ndufc1/Atp5l/Mrps6/Atp5k/Mrps21/Mrpl18/Bckdha/Uqcrh/mt-Rnr1/mt-Rnr2/Uqcc3/Mrpl33	31	stem
CC	GO:0030016	myofibril	26/1437	224/28739	6.01757e-05	0.00143987	0.00116998	Sync/Tcap/Pde4d/Vcl/Pdlim2/Dst/Cacna1s/Nos1/Grin2b/Atp2a1/Ilk/Ank1/Myl12b/Tnni3/Nos1ap/S100a1/Adra1a/Synpo2/Cacna1c/Slc8a1/Rpl17/Scn1a/Myl9/Ahnak2/Syne1/Aldoa	26	stem
CC	GO:0030017	sarcomere	24/1437	199/28739	6.2004e-05	0.00143987	0.00116998	Sync/Tcap/Vcl/Pdlim2/Dst/Cacna1s/Nos1/Grin2b/Atp2a1/Ank1/Myl12b/Tnni3/Nos1ap/S100a1/Adra1a/Synpo2/Cacna1c/Slc8a1/Rpl17/Scn1a/Myl9/Ahnak2/Syne1/Aldoa	24	stem
CC	GO:0042383	sarcolemma	21/1437	165/28739	8.04315e-05	0.00180109	0.00146349	Oprm1/Sync/Aqp1/Lama2/Vcl/Adcy6/Dst/Cacna1s/Gnas/Nos1/Ank1/Kcnj5/Nos1ap/Atp1a3/Adra1a/Adra1b/Cacna1c/Slc8a1/Scn1a/Cacng7/Scn2a	21	stem
CC	GO:0032279	asymmetric synapse	34/1437	339/28739	9.90036e-05	0.00214053	0.0017393	Rps18/Rps25/Cast/Shank3/Slc4a8/Rps14/Rpl14/Als2/Dst/Map1a/Dnajc6/Nos1/Actb/Grin2b/Chrna7/Mt3/Dgki/Shank1/Rpl12/Iqsec3/Rps19/Chrm3/Slitrk3/Neto1/Cacna1c/Nrgn/Slc8a1/Rpl38/Rpl30/Syn3/Dcc/Mir99a/Cacng7/Rps27	34	stem
CC	GO:1990204	oxidoreductase complex	17/1437	121/28739	0.000110896	0.00231772	0.00188328	Gmpr2/Etfb/Cyba/Ndufa2/Ndufa1/Ndufa12/Ndufb9/Ndufa6/Ndufa5/Ndufs5/Ndufb7/Ndufa3/Ndufa13/Ndufc1/Bckdha/Uqcrh/Uqcc3	17	stem
CC	GO:0043292	contractile fiber	26/1437	237/28739	0.000152768	0.00301142	0.00244695	Sync/Tcap/Pde4d/Vcl/Pdlim2/Dst/Cacna1s/Nos1/Grin2b/Atp2a1/Ilk/Ank1/Myl12b/Tnni3/Nos1ap/S100a1/Adra1a/Synpo2/Cacna1c/Slc8a1/Rpl17/Scn1a/Myl9/Ahnak2/Syne1/Aldoa	26	stem
CC	GO:0098984	neuron to neuron synapse	35/1437	361/28739	0.000153693	0.00301142	0.00244695	Rps18/Rps25/Cast/Shank3/Slc4a8/Rps14/Rpl14/Als2/Dst/Map1a/Dnajc6/Nos1/Actb/Grin2b/Chrna7/Mt3/Dgki/Shank1/Rpl12/Iqsec3/Atp1a3/Rps19/Chrm3/Slitrk3/Neto1/Cacna1c/Nrgn/Slc8a1/Rpl38/Rpl30/Syn3/Dcc/Mir99a/Cacng7/Rps27	35	stem
CC	GO:0034702	ion channel complex	30/1437	294/28739	0.000182945	0.00347595	0.00282441	Glra1/Gabra2/Gabrb2/Pde4d/Smdt1/Gabrr2/Kcnip2/Sacm1l/Cnga3/Cacna1s/Grin2b/Chrna7/Kcnj5/Hcn4/Ttyh3/Kcnmb2/Kcne2/Trpc5/Kcng4/Vwc2l/Scn4b/Kcne4/Kcna3/Kcna1/Cacna1c/Lrrtm4/Kcnc3/Scn1a/Cacng7/Scn2a	30	stem
CC	GO:0099572	postsynaptic specialization	34/1437	352/28739	0.000203299	0.00374908	0.00304634	Gabra2/Gabrb2/Rps18/Rps25/Cast/Shank3/Rps14/Rpl14/Als2/Dst/Map1a/Dnajc6/Nos1/Actb/Grin2b/Chrna7/Mt3/Dgki/Shank1/Rpl12/Iqsec3/Rps19/Slitrk3/Neto1/Cacna1c/Nrgn/Slc8a1/Rpl38/Rpl30/Syn3/Dcc/Mir99a/Cacng7/Rps27	34	stem
CC	GO:0043679	axon terminus	22/1437	190/28739	0.000222451	0.00398504	0.00323808	Crhr2/Aqp1/Dpysl2/Slc4a8/Synj2/Nos1/Actb/Grin2b/Ilk/Hcn4/Cplx1/Dgki/Pacsin1/Stx3/Chrm3/Kcna1/Oprd1/Slc8a1/Ptprn2/Unc13c/Kcnc3/Mpp4	22	stem
CC	GO:0014069	postsynaptic density	32/1437	330/28739	0.000287288	0.00500359	0.00406571	Rps18/Rps25/Cast/Shank3/Rps14/Rpl14/Als2/Dst/Map1a/Dnajc6/Nos1/Actb/Grin2b/Chrna7/Mt3/Dgki/Shank1/Rpl12/Iqsec3/Rps19/Slitrk3/Neto1/Cacna1c/Nrgn/Slc8a1/Rpl38/Rpl30/Syn3/Dcc/Mir99a/Cacng7/Rps27	32	stem
CC	GO:0045121	membrane raft	36/1437	393/28739	0.000374356	0.00629771	0.00511726	Oprm1/Rgs19/Aqp1/Unc5b/Adcy3/Plpp1/Vcl/Cxadr/Adcy6/Slc5a7/Asah2/Sorbs1/Rgs16/Gnas/Pdpn/Nos1/Actb/Chrna7/Furin/Itgam/Atp2b3/Atp7a/Rap2b/Nos1ap/Trpc5/Mdga1/Kcna3/Oprd1/Ghsr/Cacna1c/Irs1/Fcer1g/Eno1b/Dcc/Lamtor5/Pde2a	36	stem
CC	GO:0034703	cation channel complex	24/1437	224/28739	0.00038168	0.00629771	0.00511726	Pde4d/Smdt1/Kcnip2/Sacm1l/Cnga3/Cacna1s/Grin2b/Kcnj5/Hcn4/Kcnmb2/Kcne2/Trpc5/Kcng4/Vwc2l/Scn4b/Kcne4/Kcna3/Kcna1/Cacna1c/Lrrtm4/Kcnc3/Scn1a/Cacng7/Scn2a	24	stem
CC	GO:0098857	membrane microdomain	36/1437	394/28739	0.000392657	0.00631271	0.00512944	Oprm1/Rgs19/Aqp1/Unc5b/Adcy3/Plpp1/Vcl/Cxadr/Adcy6/Slc5a7/Asah2/Sorbs1/Rgs16/Gnas/Pdpn/Nos1/Actb/Chrna7/Furin/Itgam/Atp2b3/Atp7a/Rap2b/Nos1ap/Trpc5/Mdga1/Kcna3/Oprd1/Ghsr/Cacna1c/Irs1/Fcer1g/Eno1b/Dcc/Lamtor5/Pde2a	36	stem
CC	GO:0044291	cell-cell contact zone	13/1437	90/28739	0.000524683	0.0082244	0.0066828	Baiap2l2/Vcl/Cxadr/Dst/Rap2b/Scn4b/Opalin/Adra1b/Slc8a1/Pcdh9/Scn1a/Vamp5/Scn2a	13	stem
CC	GO:0030315	T-tubule	11/1437	69/28739	0.000592601	0.00906246	0.00736377	Cacna1s/Nos1/Kcnj5/Nos1ap/Adra1a/Adra1b/Cacna1c/Slc8a1/Scn1a/Cacng7/Scn2a	11	stem
CC	GO:0045211	postsynaptic membrane	27/1437	273/28739	0.000609899	0.00910492	0.00739827	Glra1/Gabra2/Gabrb2/Grid2ip/Cadps2/Lin7a/Shank3/Gabrr2/Grin2b/Chrna7/Ank1/Shank1/Iqsec3/Chrm3/Pcdhb16/Slitrk3/Neto1/Oprd1/Cacna1c/Kctd16/Lrrtm4/Slc8a1/Dcc/Kcnc3/Cacng7/Chrm5/Syne1	27	stem
CC	GO:0044306	neuron projection terminus	22/1437	212/28739	0.00100197	0.0146101	0.0118716	Crhr2/Aqp1/Dpysl2/Slc4a8/Synj2/Nos1/Actb/Grin2b/Ilk/Hcn4/Cplx1/Dgki/Pacsin1/Stx3/Chrm3/Kcna1/Oprd1/Slc8a1/Ptprn2/Unc13c/Kcnc3/Mpp4	22	stem
CC	GO:0060076	excitatory synapse	10/1437	64/28739	0.00121824	0.0173599	0.0141059	Cadps2/Shank3/Slc17a6/Srpx2/Kcnj9/Dgki/Shank1/Kcnj6/Neto1/Unc13c	10	stem
CC	GO:0019897	extrinsic component of plasma membrane	19/1437	179/28739	0.00164777	0.022959	0.0186555	Scube2/Epn3/Cdh23/Cyth3/Cdh10/Shank3/Esyt1/Gng13/Gnas/Srms/Rab13/Trf/Gng11/Styk1/Gngt2/Cdh18/Rgs8/Cdh24/Gng5	19	stem
CC	GO:0032809	neuronal cell body membrane	7/1437	38/28739	0.00248524	0.0335223	0.0272388	Aqp1/Slc4a8/Dab2ip/Il6ra/Rgs8/Kcnj6/Kcnc3	7	stem
CC	GO:0005753	mitochondrial proton-transporting ATP synthase complex	5/1437	20/28739	0.00256243	0.0335223	0.0272388	Atp5e/Atp5mpl/Atp5h/Atp5l/Atp5k	5	stem
CC	GO:0030133	transport vesicle	28/1437	316/28739	0.0025663	0.0335223	0.0272388	Gabra2/Lin7a/Kif3c/Slc4a8/Slc5a7/Atp6v0c/Apba1/Syt2/Gnas/Rab13/Grin2b/Slc17a6/Furin/Mt3/Yipf2/Atp7a/Ston1/Brsk1/Kcnk9/Slc9b2/Dgki/Ap1g2/Stx3/Nrgn/Ptprn2/Syn3/Unc13c/Syt10	28	stem
CC	GO:0045177	apical part of cell	39/1437	487/28739	0.00273838	0.03504	0.0284721	Aqp1/Slc2a9/Cyba/Cdh23/Ace2/Birc5/Vash1/Plpp1/Cldn1/Slc5a7/Ifitm3/Vangl2/Notch1/Car2/Il6ra/Slc6a9/Pdpn/Shroom3/Chrna7/Usp9x/Pcm1/Trf/Acpp/Atp7a/Myl12b/Abcb1a/Slc7a1/Stx3/Slc24a4/Dstyk/Pard6b/Tlr9/Bst2/Kcne4/Kcna1/Naaladl1/Hvcn1/Slc4a5/Fat1	39	stem
CC	GO:0005766	primary lysosome	5/1437	21/28739	0.00322621	0.0386878	0.0314361	Hexb/Anxa11/Nos1/Stx3/Vamp8	5	stem
CC	GO:0042582	azurophil granule	5/1437	21/28739	0.00322621	0.0386878	0.0314361	Hexb/Anxa11/Nos1/Stx3/Vamp8	5	stem
CC	GO:0045259	proton-transporting ATP synthase complex	5/1437	21/28739	0.00322621	0.0386878	0.0314361	Atp5e/Atp5mpl/Atp5h/Atp5l/Atp5k	5	stem
CC	GO:0042641	actomyosin	12/1437	97/28739	0.00327026	0.0386878	0.0314361	Cyba/Cdc42bpb/Vcl/Pdlim2/Sorbs1/Dst/Vangl2/Actb/Ilk/Myl12b/Synpo2/Myl9	12	stem
CC	GO:0008021	synaptic vesicle	20/1437	205/28739	0.00341749	0.0396809	0.032243	Gabra2/Kif3c/Slc4a8/Slc5a7/Atp6v0c/Apba1/Syt2/Rab13/Grin2b/Slc17a6/Mt3/Ston1/Brsk1/Kcnk9/Slc9b2/Dgki/Stx3/Ptprn2/Syn3/Unc13c	20	stem
CC	GO:0016324	apical plasma membrane	31/1437	369/28739	0.00352754	0.0402139	0.0326761	Aqp1/Slc2a9/Cyba/Ace2/Birc5/Plpp1/Cldn1/Slc5a7/Vangl2/Notch1/Il6ra/Slc6a9/Pdpn/Shroom3/Chrna7/Trf/Atp7a/Abcb1a/Slc7a1/Stx3/Slc24a4/Dstyk/Pard6b/Tlr9/Bst2/Kcne4/Kcna1/Naaladl1/Hvcn1/Slc4a5/Fat1	31	stem
CC	GO:0031045	dense core granule	6/1437	31/28739	0.00387751	0.0427572	0.0347427	Aqp1/Stxbp5l/Sod1/Syt2/Slc6a9/Vps13c	6	stem
CC	GO:0044298	cell body membrane	7/1437	41/28739	0.00388702	0.0427572	0.0347427	Aqp1/Slc4a8/Dab2ip/Il6ra/Rgs8/Kcnj6/Kcnc3	7	stem
CC	GO:0071005	U2-type precatalytic spliceosome	8/1437	52/28739	0.00405444	0.0432124	0.0351125	Snrpd1/Prpf8/Magohb/Snrpa1/Lsm7/Srrm2/Mfap1b/Phf5a	8	stem
CC	GO:0008076	voltage-gated potassium channel complex	10/1437	75/28739	0.00406623	0.0432124	0.0351125	Kcnip2/Kcnj5/Hcn4/Kcnmb2/Kcne2/Kcng4/Kcne4/Kcna3/Kcna1/Kcnc3	10	stem
CC	GO:0005665	RNA polymerase II, core complex	4/1437	14/28739	0.00416151	0.0434878	0.0353363	Polr2a/Polr2i/Polr2b/Polr2k	4	stem
CC	GO:0001725	stress fiber	11/1437	88/28739	0.00439422	0.0444383	0.0361087	Cyba/Vcl/Pdlim2/Sorbs1/Dst/Vangl2/Actb/Ilk/Myl12b/Synpo2/Myl9	11	stem
CC	GO:0097517	contractile actin filament bundle	11/1437	88/28739	0.00439422	0.0444383	0.0361087	Cyba/Vcl/Pdlim2/Sorbs1/Dst/Vangl2/Actb/Ilk/Myl12b/Synpo2/Myl9	11	stem
CC	GO:0016529	sarcoplasmic reticulum	10/1437	76/28739	0.00447725	0.0445593	0.036207	Jsrp1/Thbs4/Xdh/Cacna1s/Nos1/Atp2a1/Ank1/P3h2/Nos1ap/S100a1	10	stem
CC	GO:0034705	potassium channel complex	11/1437	89/28739	0.00479279	0.0469544	0.0381532	Pde4d/Kcnip2/Kcnj5/Hcn4/Kcnmb2/Kcne2/Kcng4/Kcne4/Kcna3/Kcna1/Kcnc3	11	stem
CC	GO:0005912	adherens junction	15/1437	142/28739	0.00505859	0.0487803	0.0396368	Cyth3/Lin7a/Vcl/Pdlim2/Cdh10/Cxadr/Sorbs1/Notch1/Shroom3/Actb/Cdh18/Camsap3/Rnd1/Cdh24/Mpp4	15	stem
CC	GO:0071011	precatalytic spliceosome	8/1437	54/28739	0.00513476	0.0487803	0.0396368	Snrpd1/Prpf8/Magohb/Snrpa1/Lsm7/Srrm2/Mfap1b/Phf5a	8	stem
CC	GO:0070382	exocytic vesicle	21/1437	228/28739	0.00536142	0.0489977	0.0398135	Gabra2/Kif3c/Slc4a8/Slc5a7/Atp6v0c/Apba1/Syt2/Rab13/Grin2b/Slc17a6/Mt3/Ston1/Brsk1/Kcnk9/Slc9b2/Dgki/Stx3/Ptprn2/Syn3/Unc13c/Syt10	21	stem
CC	GO:0019898	extrinsic component of membrane	27/1437	318/28739	0.00537369	0.0489977	0.0398135	Scube2/Epn3/Cdh23/Cyth3/Acadvl/Ubxn6/Cdh10/Shank3/Synj2/Esyt1/Gng13/Gnas/Srms/Rab13/Scp2/Pik3c2a/Trf/Gng11/Styk1/Vps13c/Socs7/Gngt2/Cdh18/Rgs8/Rpl29/Cdh24/Gng5	27	stem
CC	GO:0042581	specific granule	4/1437	15/28739	0.0054524	0.0489977	0.0398135	Anxa11/Olfm4/Vamp1/Stx3	4	stem
CC	GO:0005759	mitochondrial matrix	25/1437	288/28739	0.00547024	0.0489977	0.0398135	Etfb/Acot13/Mrpl52/Mrps18c/Acadvl/Tert/Rida/Pdpr/Acss3/Pptc7/Mrps6/Mterf1a/Mterf2/Mterf1b/Mrps21/Mettl4/Mrpl18/Bckdha/mt-Rnr1/mt-Rnr2/Fastkd5/Pin4/Bloc1s1/Mrpl33/Pde2a	25	stem
MF	GO:0003735	structural constituent of ribosome	56/1412	164/28275	8.47495e-32	8.16985e-29	7.02975e-29	Rpl13/Rps11/Rps9/Rplp1/Rps18/Rps25/Mrpl52/Mrps18c/Rps27a/Rps14/Rps24/Rps26/Rpl14/Rps3a1/Rps20/Rpl28/Rpsa/Rps29/Rps16/Rpl12/Rps21/Mrps6/Rps19/Rpl21/Rpl37/Rpl37a/Rpl27a/Rpl29/Rps23/Mrps21/Rpl38/Mrpl18/Rpl32/Rpl36/Rpl5/Rpl30/Rpl35a/Rpl26/Rps12/Rpl34/Rpl17/Rpl9-ps6/Rpl35/Rps15/mt-Rnr1/mt-Rnr2/Rps28/Rpl23/Rpl37rt/Rpl31/Rpl13a/Gm2000/Rpl36a/Rps27/Rpl41/Mrpl33	56	stem
MF	GO:0019843	rRNA binding	18/1412	75/28275	2.12057e-08	1.02211e-05	8.79477e-06	Taco1/Rps11/Ppan/Rps9/Rps18/Mrps18c/Rps14/Kdm2b/Rpl12/Mrps6/Rpl37/Rpl37a/Mrpl18/Rpl5/Rpl17/Rpl23/Rpl37rt/Fastkd5	18	stem
MF	GO:0005216	ion channel activity	46/1412	438/28275	1.81895e-06	0.000522338	0.000449445	Glra1/Gabra2/Oprm1/Aqp1/Gabrb2/Trpm5/Piezo1/Atp5e/Tmc4/Gabrr2/Kcnip2/Cnga3/Cacna1s/Sec61a1/Grin2b/Chrna7/Kcnj5/Hcn4/Kcnh5/Atp5h/Ttyh3/Kcnk9/Nmur2/Kcnmb2/Slc24a2/Kcnj9/Atp5l/Kcne2/Trpc5/Slc24a4/Tmc7/Kcnj6/Kcng4/Scn4b/Kcne4/Kcna3/Kcna1/Atp5k/Cacna1c/Trpm3/Kcnc3/Hvcn1/Scn1a/Cacng7/Chrm5/Scn2a	46	stem
MF	GO:0022836	gated channel activity	37/1412	323/28275	2.47101e-06	0.000522338	0.000449445	Glra1/Gabra2/Oprm1/Aqp1/Gabrb2/Trpm5/Piezo1/Tmc4/Gabrr2/Kcnip2/Cnga3/Cacna1s/Grin2b/Chrna7/Kcnj5/Hcn4/Kcnh5/Ttyh3/Kcnk9/Nmur2/Kcnmb2/Kcnj9/Kcne2/Tmc7/Kcnj6/Kcng4/Scn4b/Kcne4/Kcna3/Kcna1/Cacna1c/Kcnc3/Hvcn1/Scn1a/Cacng7/Chrm5/Scn2a	37	stem
MF	GO:1990948	ubiquitin ligase inhibitor activity	6/1412	10/28275	2.70922e-06	0.000522338	0.000449445	Rps20/Rpl37/Rpl5/Rps15/Rpl23/Rpl37rt	6	stem
MF	GO:0005261	cation channel activity	37/1412	333/28275	5.03676e-06	0.000785951	0.000676271	Oprm1/Aqp1/Trpm5/Piezo1/Atp5e/Kcnip2/Cnga3/Cacna1s/Sec61a1/Grin2b/Chrna7/Kcnj5/Hcn4/Kcnh5/Atp5h/Kcnk9/Kcnmb2/Slc24a2/Kcnj9/Atp5l/Kcne2/Trpc5/Slc24a4/Kcnj6/Kcng4/Scn4b/Kcne4/Kcna3/Kcna1/Atp5k/Cacna1c/Trpm3/Kcnc3/Hvcn1/Scn1a/Cacng7/Scn2a	37	stem
MF	GO:0055105	ubiquitin-protein transferase inhibitor activity	6/1412	11/28275	5.70711e-06	0.000785951	0.000676271	Rps20/Rpl37/Rpl5/Rps15/Rpl23/Rpl37rt	6	stem
MF	GO:0003712	transcription coregulator activity	48/1412	488/28275	6.70292e-06	0.000807702	0.000694987	Pparg/Wdr77/Atn1/Arid5b/Snw1/Dpf3/Hr/Riox2/Lcor/Tada1/Ptpn14/Notch1/Taf12/Kdm2b/Ddx54/Nupr1/Cdyl2/Carm1/Rbfox2/Ppargc1b/Prdm8/Apex1/Taf6/Phf12/Bcl9/Rad54l2/Spen/Dhx9/Trp53bp1/Bclaf3/Med26/Kmt2d/Hmgb2/Mta3/Elob/Med12l/Trim12c/Eno1b/Atxn7l3/Trim5/Dcc/Naca/Hipk2/Bcl9l/Hmgb1/Rybp/Hmga1b/Med12	48	stem
MF	GO:0015267	channel activity	47/1412	482/28275	1.04512e-05	0.0010075	0.000866902	Glra1/Gabra2/Oprm1/Aqp1/Gabrb2/Trpm5/Piezo1/Atp5e/Tmc4/Gabrr2/Kcnip2/Cnga3/Cacna1s/Gsdme/Sec61a1/Grin2b/Chrna7/Kcnj5/Hcn4/Kcnh5/Atp5h/Ttyh3/Kcnk9/Nmur2/Kcnmb2/Slc24a2/Kcnj9/Atp5l/Kcne2/Trpc5/Slc24a4/Tmc7/Kcnj6/Kcng4/Scn4b/Kcne4/Kcna3/Kcna1/Atp5k/Cacna1c/Trpm3/Kcnc3/Hvcn1/Scn1a/Cacng7/Chrm5/Scn2a	47	stem
MF	GO:0022803	passive transmembrane transporter activity	47/1412	482/28275	1.04512e-05	0.0010075	0.000866902	Glra1/Gabra2/Oprm1/Aqp1/Gabrb2/Trpm5/Piezo1/Atp5e/Tmc4/Gabrr2/Kcnip2/Cnga3/Cacna1s/Gsdme/Sec61a1/Grin2b/Chrna7/Kcnj5/Hcn4/Kcnh5/Atp5h/Ttyh3/Kcnk9/Nmur2/Kcnmb2/Slc24a2/Kcnj9/Atp5l/Kcne2/Trpc5/Slc24a4/Tmc7/Kcnj6/Kcng4/Scn4b/Kcne4/Kcna3/Kcna1/Atp5k/Cacna1c/Trpm3/Kcnc3/Hvcn1/Scn1a/Cacng7/Chrm5/Scn2a	47	stem
MF	GO:0003713	transcription coactivator activity	30/1412	258/28275	1.59684e-05	0.00139941	0.00120413	Pparg/Wdr77/Atn1/Arid5b/Snw1/Tada1/Notch1/Taf12/Nupr1/Carm1/Ppargc1b/Apex1/Taf6/Bcl9/Dhx9/Kmt2d/Hmgb2/Mta3/Elob/Med12l/Trim12c/Atxn7l3/Trim5/Dcc/Naca/Hipk2/Bcl9l/Hmgb1/Hmga1b/Med12	30	stem
MF	GO:0046873	metal ion transmembrane transporter activity	42/1412	421/28275	1.76336e-05	0.00141656	0.00121888	Oprm1/Aqp1/Trpm5/Slc4a8/Slc5a7/Slc39a7/Kcnip2/Cacna1s/Slc6a9/Sec61a1/Grin2b/Slc6a11/Atp2a1/Atp2b3/Kcnj5/Hcn4/Atp7a/Kcnh5/Kcnk9/Slc9a7/Kcnmb2/Slc9b2/Slc24a2/Kcnj9/Kcne2/Atp1a3/Trpc5/Slc24a4/Kcnj6/Kcng4/Scn4b/Kcne4/Kcna3/Kcna1/Cacna1c/Slc8a1/Kcnc3/Scn1a/Slc4a5/Cacng7/Slc39a2/Scn2a	42	stem
MF	GO:0017147	Wnt-protein binding	8/1412	29/28275	6.34647e-05	0.00470615	0.00404941	Ror2/Lrp5/Frzb/Sfrp2/Fzd8/Fzd1/Fzd4/Fzd10	8	stem
MF	GO:0022843	voltage-gated cation channel activity	19/1412	142/28275	8.65673e-05	0.00596078	0.00512895	Oprm1/Kcnip2/Cacna1s/Grin2b/Kcnj5/Hcn4/Kcnh5/Kcnk9/Kcnj9/Kcne2/Kcnj6/Kcng4/Kcne4/Kcna3/Kcna1/Cacna1c/Kcnc3/Hvcn1/Cacng7	19	stem
MF	GO:0005244	voltage-gated ion channel activity	23/1412	192/28275	9.49817e-05	0.00610416	0.00525232	Oprm1/Trpm5/Kcnip2/Cacna1s/Grin2b/Kcnj5/Hcn4/Kcnh5/Kcnk9/Kcnj9/Kcne2/Kcnj6/Kcng4/Scn4b/Kcne4/Kcna3/Kcna1/Cacna1c/Kcnc3/Hvcn1/Scn1a/Cacng7/Scn2a	23	stem
MF	GO:0022832	voltage-gated channel activity	23/1412	193/28275	0.000102829	0.00619543	0.00533086	Oprm1/Trpm5/Kcnip2/Cacna1s/Grin2b/Kcnj5/Hcn4/Kcnh5/Kcnk9/Kcnj9/Kcne2/Kcnj6/Kcng4/Scn4b/Kcne4/Kcna3/Kcna1/Cacna1c/Kcnc3/Hvcn1/Scn1a/Cacng7/Scn2a	23	stem
MF	GO:0015079	potassium ion transmembrane transporter activity	20/1412	157/28275	0.000114141	0.00632503	0.00544237	Aqp1/Trpm5/Kcnip2/Kcnj5/Hcn4/Kcnh5/Kcnk9/Slc9a7/Kcnmb2/Slc24a2/Kcnj9/Kcne2/Atp1a3/Slc24a4/Kcnj6/Kcng4/Kcne4/Kcna3/Kcna1/Kcnc3	20	stem
MF	GO:0042578	phosphoric ester hydrolase activity	35/1412	357/28275	0.000120478	0.00632503	0.00544237	Hddc2/Dusp14/Gdpd2/Ptprb/Gpld1/Pde4d/Plpp1/Synj2/Sacm1l/Ptprj/Ptpn18/Plcd4/Ptpn14/Dusp12/Dusp19/Gnas/Ptpn22/Dnajc6/Pgam5/Dusp4/Acpp/Sgpp2/Fan1/Apex1/Pptc7/Ptpn3/Plcxd3/Nt5dc3/Nt5c1a/Ptprn2/Mppe1/Pde11a/Plcxd2/Pde2a/Ptp4a1	35	stem
MF	GO:0055106	ubiquitin-protein transferase regulator activity	7/1412	24/28275	0.000124663	0.00632503	0.00544237	Btrc/Rps20/Rpl37/Rpl5/Rps15/Rpl23/Rpl37rt	7	stem
MF	GO:0009975	cyclase activity	7/1412	25/28275	0.000165708	0.00798713	0.00687253	Rtca/Adcy9/Adcy3/Adcy6/Gucy1a2/Gucy2f/Gucy2c	7	stem
MF	GO:0015399	primary active transmembrane transporter activity	19/1412	152/28275	0.000214704	0.00985593	0.00848053	Ndufa2/Cox6c/Atp5e/Cox7c/Atp6v0c/Abca3/Atp2a1/Atp2b3/Atp7a/Ndufb7/Cyb561a3/Ndufa13/Atp5l/Abcb1a/Atp1a3/Abca8a/Abca6/Uqcrh/Sec61g	19	stem
MF	GO:0016829	lyase activity	22/1412	195/28275	0.000315625	0.0138	0.0118742	Adcy9/Echdc1/Chac2/Ltc4s/Adcy3/Hacl1/Aco2/Adcy6/Me2/Car2/Aldob/Echdc2/Polq/Gucy1a2/Gucy2f/Gucy2c/Eno1b/Eno3/Hacd1/Hmgb1/Hmga1b/Aldoa	22	stem
MF	GO:0005267	potassium channel activity	16/1412	121/28275	0.000348285	0.0138	0.0118742	Aqp1/Trpm5/Kcnip2/Kcnj5/Hcn4/Kcnh5/Kcnk9/Kcnmb2/Kcnj9/Kcne2/Kcnj6/Kcng4/Kcne4/Kcna3/Kcna1/Kcnc3	16	stem
MF	GO:0032452	histone demethylase activity	7/1412	28/28275	0.000357884	0.0138	0.0118742	Hr/Riox2/Kdm5c/Kdm2b/Kdm8/Kdm4a/Kdm4d	7	stem
MF	GO:0140457	protein demethylase activity	7/1412	28/28275	0.000357884	0.0138	0.0118742	Hr/Riox2/Kdm5c/Kdm2b/Kdm8/Kdm4a/Kdm4d	7	stem
MF	GO:0005249	voltage-gated potassium channel activity	13/1412	88/28275	0.000415137	0.0147878	0.0127242	Kcnip2/Kcnj5/Hcn4/Kcnh5/Kcnk9/Kcnj9/Kcne2/Kcnj6/Kcng4/Kcne4/Kcna3/Kcna1/Kcnc3	13	stem
MF	GO:0097371	MDM2/MDM4 family protein binding	5/1412	14/28275	0.000422632	0.0147878	0.0127242	Ppara/Rps20/Rpl37/Rps15/Rpl37rt	5	stem
MF	GO:0004674	protein serine/threonine kinase activity	39/1412	441/28275	0.000429522	0.0147878	0.0127242	Raf1/Ccl3/Srpk3/Ttbk1/Clk4/Mink1/Cdc42bpb/Dapk1/Prkcd/Map3k12/Rps6kb2/Clk1/Tesk1/Cit/Limk1/Ern2/Ilk/Map3k15/Eif2ak3/Ulk3/Map3k13/Atm/Mast4/Brsk1/Sik2/Stk35/Snrk/Lmtk2/Bub1b/Dstyk/Map3k9/Prkg1/Mast1/Gsk3a/Acvr2b/Hipk2/Stk24/Prkag1/Cdk7	39	stem
MF	GO:0015662	P-type ion transporter activity	7/1412	30/28275	0.000563804	0.0181169	0.0155887	Atp5e/Atp6v0c/Atp2a1/Atp2b3/Atp7a/Atp5l/Atp1a3	7	stem
MF	GO:0140358	P-type transmembrane transporter activity	7/1412	30/28275	0.000563804	0.0181169	0.0155887	Atp5e/Atp6v0c/Atp2a1/Atp2b3/Atp7a/Atp5l/Atp1a3	7	stem
MF	GO:0042813	Wnt-activated receptor activity	5/1412	15/28275	0.000607951	0.0189053	0.0162671	Lrp5/Fzd8/Fzd1/Fzd4/Fzd10	5	stem
MF	GO:0022804	active transmembrane transporter activity	35/1412	396/28275	0.000831603	0.0250521	0.021556	Ndufa2/Cox6c/Atp5e/Cox7c/Slc4a8/Slc5a7/Atp6v0c/Abca3/Slc16a14/Slc16a4/Slc6a9/Slc6a11/Slc17a6/Atp2a1/Atp2b3/Atp7a/Ndufb7/Cyb561a3/Ndufa13/Slc9a7/Slc16a9/Slc9b2/Slc24a2/Atp5l/Abcb1a/Atp1a3/Slc24a4/Abca8a/Slc16a6/Abca6/Slc16a5/Slc8a1/Uqcrh/Slc4a5/Sec61g	35	stem
MF	GO:0016247	channel regulator activity	17/1412	144/28275	0.000872228	0.0254796	0.021924	Snf8/Fxyd5/Gpld1/Kcnip2/Nos1/Chrna7/Nrxn2/Tnni3/Kcnmb2/Ptpn3/Kcne2/Scn4b/Kcne4/Vamp8/Commd1/Prkg1/Cacng7	17	stem
MF	GO:0031681	G-protein beta-subunit binding	6/1412	24/28275	0.000949382	0.0269178	0.0231614	Oprm1/Gng13/Gnas/Gng11/Gngt2/Gng5	6	stem
MF	GO:0008081	phosphoric diester hydrolase activity	12/1412	86/28275	0.0011454	0.0315476	0.0271451	Gdpd2/Gpld1/Pde4d/Plcd4/Gnas/Fan1/Apex1/Plcxd3/Mppe1/Pde11a/Plcxd2/Pde2a	12	stem
MF	GO:0016849	phosphorus-oxygen lyase activity	6/1412	25/28275	0.00119686	0.0320492	0.0275767	Adcy9/Adcy3/Adcy6/Gucy1a2/Gucy2f/Gucy2c	6	stem
MF	GO:0099106	ion channel regulator activity	16/1412	136/28275	0.00126634	0.0329932	0.028389	Fxyd5/Gpld1/Kcnip2/Nos1/Chrna7/Nrxn2/Tnni3/Kcnmb2/Ptpn3/Kcne2/Scn4b/Kcne4/Vamp8/Commd1/Prkg1/Cacng7	16	stem
MF	GO:0030276	clathrin binding	10/1412	65/28275	0.00136289	0.0345744	0.0297495	Epn3/Smap1/Syt2/Dnajc6/Pik3c2a/Ston1/Ap1g2/Trpc5/Tom1/Syt10	10	stem
MF	GO:0004725	protein tyrosine phosphatase activity	13/1412	100/28275	0.00141633	0.0350087	0.0301233	Dusp14/Ptprb/Ptprj/Ptpn18/Ptpn14/Dusp19/Ptpn22/Dnajc6/Dusp4/Acpp/Ptpn3/Ptprn2/Ptp4a1	13	stem
MF	GO:0004857	enzyme inhibitor activity	35/1412	409/28275	0.00145404	0.0350424	0.0301522	Wfdc18/Dynll1/Birc5/Uchl5/Timp3/Papln/Cast/Notch1/Dusp19/Rps20/Cit/Ptn/Pzp/Furin/Mt3/Rtkn/Wdtc1/Cdkn1c/Dgki/Lmtk2/Apoc1/Rpl37/Elfn2/Cd109/Bst2/Spink8/Fry/Rpl5/Rps15/Phactr4/Rpl23/Rpl37rt/Cdkn2b/Wfdc3/Naip2	35	stem
MF	GO:0051864	histone H3-methyl-lysine-36 demethylase activity	4/1412	11/28275	0.00154006	0.0362101	0.031157	Riox2/Kdm2b/Kdm8/Kdm4a	4	stem

## Sheet: 2.GO.male
ONTOLOGY	ID	Description	GeneRatio	BgRatio	pvalue	p.adjust	qvalue	geneID	Count	tissue
BP	GO:0002181	cytoplasmic translation	35/1791	101/28814	1.28353e-17	7.38289e-14	6.09071e-14	Mcts1/Rpl8/Rplp1/Eif3d/Rpl19/Rps26/Rplp2/Rpl6/Cnbp/Rpsa/Rps29/Eif2s3x/Rps21/Cpeb3/Dhx9/Rpl18a/Rpl9/Rpl29/Rps23/Rpl38/Rpl32/Rpl36/Rpl30/Rpl11/Rpl35a/Rpl26/Rpl17/Rpl9-ps6/Rps28/Rpl31/Rpl13a/Dph1/Rpl36a/Rpl39/Rpl41	35	cere
BP	GO:0006119	oxidative phosphorylation	27/1791	116/28814	1.87049e-09	2.94515e-06	2.42968e-06	Atp5d/Cox4i2/Atp5e/Cox7c/Ndufa12/Uqcrb/Ndufb9/Atp5j/Atp5o/Ndufv3/Ndufv2/Cox7a2l/Snca/Coq7/Nupr1/Cox4i1/Cox7a2/Atp7a/Atp5h/Atp5j2/Uqcrq/Atp5k/Uqcr10/Uqcrh/Chchd2/Uqcc3/Cox7a1	27	cere
BP	GO:0042274	ribosomal small subunit biogenesis	21/1791	73/28814	1.94511e-09	2.94515e-06	2.42968e-06	Rps25/Rps5/Tsr3/Rps14/Rps24/Rpsa/Kri1/Rps27l/Rps16/Tsr1/Rps21/Rps19/Rps8/Npm1/Rpl38/Rps7/Rps17/Rps15/mt-Rnr1/Rps28/Rps27	21	cere
BP	GO:0006091	generation of precursor metabolites and energy	61/1791	436/28814	2.57147e-09	2.94515e-06	2.42968e-06	Taco1/Atp5d/Etfb/Cox4i2/Atp5e/Cox7c/Ndufa12/Ddit4/Aldh1l2/Galk1/Uqcrb/Ndufs4/Ndufb9/Ppara/Aco2/Plec/Atp5j/Atp5o/Il10rb/Ndufa5/Ndufv3/Ndufv2/Cox7a2l/Sorbs1/Jmjd8/Snca/Idh1/Gnas/Aldob/Ndufa4/Coq7/Nupr1/Mt3/Pgls/Cox4i1/Cox7a2/S100b/Atp7a/Atp5h/Atp5j2/Irs2/Ppp1r3f/Uqcrq/Igf2/Atp5k/Ep300/Irs1/Foxk1/Gsk3a/Eno1b/Uqcr10/Eno3/Gapdhs/Uqcrh/Hmgb1/Chchd2/Ptges3/Uqcc3/Adh1/Cox7a1/Aldoa	61	cere
BP	GO:0022613	ribonucleoprotein complex biogenesis	58/1791	406/28814	2.89033e-09	2.94515e-06	2.42968e-06	Mcts1/Nhp2/Rrp15/Snrpd1/Rps25/Rps5/Tsr3/Gtf3a/Eif3d/Prpf8/Rps14/Rps24/Rpl14/Gpatch4/Mrpl20/Ddx54/Rpl6/Cul4b/Urb2/Rpsa/Atm/Exosc4/Kri1/Gcfc2/Eif2s3x/Rps27l/Rps16/Tsr1/Rps21/Gtpbp10/Snrpd2/Rps19/Dhx9/Rpl7/Rps8/Gemin6/Npm1/Rpl38/Mdn1/Rpl5/Rpl11/Rpl35a/Rpl26/Rps7/Rps17/Rpl7a/Rpl35/Rpl27/Rps15/mt-Rnr1/mt-Rnr2/Rnasel/Rps28/Ptges3/Rpl13a/Pin4/Snrpe/Rps27	58	cere
BP	GO:0070997	neuron death	61/1791	438/28814	3.07213e-09	2.94515e-06	2.42968e-06	Fam162a/Atn1/Gabrb2/Crlf1/Fis1/Unc5b/Ddit4/Ndufs4/Gdnf/Ppara/Sod1/Pcdhgc4/Map3k12/Trem2/Glp1r/Ddit3/Hras/Snca/Stxbp1/Lcn2/Bcl2l11/Bag1/Slc9a1/Nos1/Kdm2b/Cit/Grin2b/Chrna7/Tyrobp/Nupr1/Itgam/Ilk/Mt3/Hyou1/Ptprf/Spg11/Atp7a/Atm/Pla2g3/Cacna1a/Ccl12/Nenf/Nos1ap/Tlr4/En2/Lrp1/Trpc5/Isl1/Atf4/Fzd1/Sarm1/Adnp/Npm1/Gsk3a/Dcc/Hipk2/Syngap1/Scn2a/Pcp4/Pcdhgc5/Pcdhgc3	61	cere
BP	GO:0051402	neuron apoptotic process	49/1791	318/28814	4.00179e-09	3.28833e-06	2.71279e-06	Fam162a/Atn1/Gabrb2/Crlf1/Fis1/Unc5b/Gdnf/Sod1/Pcdhgc4/Map3k12/Trem2/Glp1r/Ddit3/Hras/Snca/Stxbp1/Lcn2/Bcl2l11/Bag1/Nos1/Kdm2b/Cit/Tyrobp/Nupr1/Itgam/Ilk/Mt3/Hyou1/Ptprf/Spg11/Atp7a/Atm/Pla2g3/Cacna1a/Ccl12/En2/Lrp1/Trpc5/Isl1/Atf4/Adnp/Npm1/Gsk3a/Hipk2/Syngap1/Scn2a/Pcp4/Pcdhgc5/Pcdhgc3	49	cere
BP	GO:0000028	ribosomal small subunit assembly	11/1791	20/28814	5.17029e-09	3.71744e-06	3.0668e-06	Rps25/Rps5/Rps14/Rpsa/Rps27l/Rps19/Rpl38/Rps15/mt-Rnr1/Rps28/Rps27	11	cere
BP	GO:0046034	ATP metabolic process	43/1791	263/28814	5.85836e-09	3.74414e-06	3.08883e-06	Atp5d/Cox4i2/Atp5e/Cox7c/Fis1/Ndufa12/Ddit4/Galk1/Uqcrb/Ndufb9/Ppara/Atp5j/Atp5o/Trem2/Ndufv3/Ndufv2/Cox7a2l/Jmjd8/Snca/Aldob/Nudt2/Coq7/Nupr1/Cox4i1/Cox7a2/Atp7a/Atp5h/Atp5j2/Atp5l/Uqcrq/Atp5k/Atpif1/Ep300/Foxk1/Eno1b/Uqcr10/Eno3/Gapdhs/Uqcrh/Chchd2/Uqcc3/Cox7a1/Aldoa	43	cere
BP	GO:0007611	learning or memory	48/1791	322/28814	1.69234e-08	9.73435e-06	8.03061e-06	Taco1/Kmt2a/Vdac3/Ttbk1/Srf/Tnr/Sgk1/Adcy1/Adcy3/Shc3/Pde4d/Shank3/Trem2/Glp1r/Fen1/Lmx1a/Lcn2/Map1a/Foxp2/Grin2b/Chrna7/Aff2/Ptgs2/Cck/S100b/Spg11/Nrxn2/Brsk1/Shank2/Dgki/Shank1/Cpeb3/Atp1a3/Ptchd1/Igf2/Neto1/Ghsr/Adnp/Cacna1c/Ep300/B2m/Kalrn/Klk8/Ghrl/Syngap1/Atxn1l/Nps/Scn2a	48	cere
BP	GO:0042254	ribosome biogenesis	45/1791	299/28814	3.50555e-08	1.83308e-05	1.51225e-05	Nhp2/Rrp15/Rps25/Rps5/Tsr3/Gtf3a/Rps14/Rps24/Rpl14/Gpatch4/Mrpl20/Ddx54/Rpl6/Cul4b/Urb2/Rpsa/Exosc4/Kri1/Rps27l/Rps16/Tsr1/Rps21/Gtpbp10/Rps19/Rpl7/Rps8/Npm1/Rpl38/Mdn1/Rpl5/Rpl11/Rpl35a/Rpl26/Rps7/Rps17/Rpl7a/Rpl35/Rpl27/Rps15/mt-Rnr1/mt-Rnr2/Rnasel/Rps28/Pin4/Rps27	45	cere
BP	GO:0043523	regulation of neuron apoptotic process	43/1791	283/28814	5.30077e-08	2.54084e-05	2.09613e-05	Gabrb2/Crlf1/Fis1/Unc5b/Gdnf/Sod1/Pcdhgc4/Map3k12/Trem2/Glp1r/Ddit3/Hras/Snca/Stxbp1/Lcn2/Bcl2l11/Bag1/Nos1/Kdm2b/Tyrobp/Nupr1/Itgam/Ilk/Mt3/Hyou1/Ptprf/Atp7a/Atm/Pla2g3/Cacna1a/Ccl12/En2/Lrp1/Isl1/Atf4/Adnp/Npm1/Gsk3a/Hipk2/Syngap1/Pcp4/Pcdhgc5/Pcdhgc3	43	cere
BP	GO:0022618	ribonucleoprotein complex assembly	30/1791	162/28814	6.83565e-08	3.02451e-05	2.49515e-05	Mcts1/Snrpd1/Rps25/Rps5/Eif3d/Prpf8/Rps14/Mrpl20/Rpl6/Rpsa/Atm/Gcfc2/Eif2s3x/Rps27l/Snrpd2/Rps19/Dhx9/Gemin6/Rpl38/Mdn1/Rpl5/Rpl11/Rps15/mt-Rnr1/mt-Rnr2/Rps28/Ptges3/Rpl13a/Snrpe/Rps27	30	cere
BP	GO:0050890	cognition	50/1791	359/28814	7.91646e-08	3.15283e-05	2.60101e-05	Taco1/Kmt2a/Vdac3/Ttbk1/Srf/Tnr/Sgk1/Adcy1/Adcy3/Shc3/Pde4d/Ndufs4/Shank3/Trem2/Glp1r/Fen1/Lmx1a/Lcn2/Map1a/Gnas/Foxp2/Grin2b/Chrna7/Aff2/Ptgs2/Cck/S100b/Spg11/Nrxn2/Brsk1/Shank2/Dgki/Shank1/Cpeb3/Atp1a3/Ptchd1/Igf2/Neto1/Ghsr/Adnp/Cacna1c/Ep300/B2m/Kalrn/Klk8/Ghrl/Syngap1/Atxn1l/Nps/Scn2a	50	cere
BP	GO:0140694	non-membrane-bounded organelle assembly	52/1791	381/28814	8.52525e-08	3.15283e-05	2.60101e-05	Tmod4/Rps25/Prox1/Rps5/Srf/Edn1/Cenpk/Plec/Rps14/Tubgcp4/Sass6/Tmod1/Mrpl20/Rpl6/Haus7/Tnks/Acta1/Rpsa/Atxn2l/Chmp2a/Farp2/Ino80/Lsm3/Fhod3/Rps27l/Prrc2c/Rps19/Haus1/Cetn4/Cirbp/C2cd3/Rps23/Tubgcp6/Npm1/Rpl38/Mdn1/Rpl5/Cds2/Rpl11/Rps15/Alms1/mt-Rnr1/mt-Rnr2/Numa1/Akap13/Rps28/Myl9/Arhgef10/Cenps/Nbdy/Rps27/Smim22	52	cere
BP	GO:1901214	regulation of neuron death	53/1791	392/28814	8.77004e-08	3.15283e-05	2.60101e-05	Gabrb2/Crlf1/Fis1/Unc5b/Ddit4/Gdnf/Ppara/Sod1/Pcdhgc4/Map3k12/Trem2/Glp1r/Ddit3/Hras/Snca/Stxbp1/Lcn2/Bcl2l11/Bag1/Nos1/Kdm2b/Grin2b/Chrna7/Tyrobp/Nupr1/Itgam/Ilk/Mt3/Hyou1/Ptprf/Atp7a/Atm/Pla2g3/Cacna1a/Ccl12/Nenf/Nos1ap/Tlr4/En2/Lrp1/Isl1/Atf4/Fzd1/Sarm1/Adnp/Npm1/Gsk3a/Dcc/Hipk2/Syngap1/Pcp4/Pcdhgc5/Pcdhgc3	53	cere
BP	GO:0009060	aerobic respiration	30/1791	165/28814	1.04489e-07	3.53542e-05	2.91664e-05	Atp5d/Cox4i2/Atp5e/Cox7c/Ndufa12/Uqcrb/Ndufs4/Ndufb9/Aco2/Atp5j/Atp5o/Ndufv3/Ndufv2/Cox7a2l/Snca/Idh1/Coq7/Nupr1/Cox4i1/Cox7a2/Atp7a/Atp5h/Atp5j2/Uqcrq/Atp5k/Uqcr10/Uqcrh/Chchd2/Uqcc3/Cox7a1	30	cere
BP	GO:0015980	energy derivation by oxidation of organic compounds	45/1791	312/28814	1.25445e-07	4.00867e-05	3.30706e-05	Atp5d/Etfb/Cox4i2/Atp5e/Cox7c/Ndufa12/Uqcrb/Ndufs4/Ndufb9/Aco2/Plec/Atp5j/Atp5o/Il10rb/Ndufa5/Ndufv3/Ndufv2/Cox7a2l/Sorbs1/Snca/Idh1/Gnas/Coq7/Nupr1/Mt3/Cox4i1/Cox7a2/S100b/Atp7a/Atp5h/Atp5j2/Irs2/Ppp1r3f/Uqcrq/Igf2/Atp5k/Irs1/Gsk3a/Uqcr10/Uqcrh/Hmgb1/Chchd2/Ptges3/Uqcc3/Cox7a1	45	cere
BP	GO:0071826	ribonucleoprotein complex subunit organization	30/1791	170/28814	2.06418e-07	5.99495e-05	4.94569e-05	Mcts1/Snrpd1/Rps25/Rps5/Eif3d/Prpf8/Rps14/Mrpl20/Rpl6/Rpsa/Atm/Gcfc2/Eif2s3x/Rps27l/Snrpd2/Rps19/Dhx9/Gemin6/Rpl38/Mdn1/Rpl5/Rpl11/Rps15/mt-Rnr1/mt-Rnr2/Rps28/Ptges3/Rpl13a/Snrpe/Rps27	30	cere
BP	GO:0007613	memory	29/1791	161/28814	2.08448e-07	5.99495e-05	4.94569e-05	Srf/Sgk1/Adcy1/Pde4d/Shank3/Trem2/Glp1r/Fen1/Lmx1a/Lcn2/Map1a/Grin2b/Chrna7/Ptgs2/Cck/S100b/Spg11/Shank2/Shank1/Cpeb3/Atp1a3/Ptchd1/Igf2/Neto1/Adnp/Kalrn/Klk8/Atxn1l/Scn2a	29	cere
BP	GO:0042255	ribosome assembly	17/1791	64/28814	2.39673e-07	6.52034e-05	5.37913e-05	Rps25/Rps5/Rps14/Mrpl20/Rpl6/Rpsa/Rps27l/Rps19/Rpl38/Mdn1/Rpl5/Rpl11/Rps15/mt-Rnr1/mt-Rnr2/Rps28/Rps27	17	cere
BP	GO:0043524	negative regulation of neuron apoptotic process	32/1791	190/28814	2.49387e-07	6.52034e-05	5.37913e-05	Gabrb2/Crlf1/Unc5b/Gdnf/Sod1/Pcdhgc4/Map3k12/Glp1r/Hras/Snca/Stxbp1/Lcn2/Bag1/Nos1/Kdm2b/Ilk/Mt3/Hyou1/Atp7a/Pla2g3/Cacna1a/Ccl12/En2/Lrp1/Isl1/Adnp/Npm1/Hipk2/Syngap1/Pcp4/Pcdhgc5/Pcdhgc3	32	cere
BP	GO:0045333	cellular respiration	34/1791	223/28814	1.1699e-06	0.000284696	0.000234868	Atp5d/Etfb/Cox4i2/Atp5e/Cox7c/Ndufa12/Uqcrb/Ndufs4/Ndufb9/Aco2/Plec/Atp5j/Atp5o/Il10rb/Ndufa5/Ndufv3/Ndufv2/Cox7a2l/Snca/Idh1/Coq7/Nupr1/Cox4i1/Cox7a2/Atp7a/Atp5h/Atp5j2/Uqcrq/Atp5k/Uqcr10/Uqcrh/Chchd2/Uqcc3/Cox7a1	34	cere
BP	GO:0042273	ribosomal large subunit biogenesis	17/1791	71/28814	1.18788e-06	0.000284696	0.000234868	Nhp2/Rrp15/Gtf3a/Rpl14/Mrpl20/Rpl6/Rpl7/Npm1/Rpl38/Mdn1/Rpl5/Rpl11/Rpl35a/Rpl26/Rpl7a/Rpl35/mt-Rnr2	17	cere
BP	GO:1901798	positive regulation of signal transduction by p53 class mediator	11/1791	31/28814	1.37756e-06	0.000316949	0.000261475	Chd5/Rps20/Atm/Rpl37/Hic1/Rpl11/Rpl26/Rps7/Rps15/Rpl23/Rpl37rt	11	cere
BP	GO:0010257	NADH dehydrogenase complex assembly	15/1791	58/28814	1.75951e-06	0.000374842	0.000309235	Ndufa11/Ndufa2/Ndufa1/Ndufa12/Ndufs4/Ndufb9/Ndufa6/Ndufa5/Ndufs5/Tmem126a/Ndufb11/Ndufb7/Ndufa3/Ndufc1/Ndufaf8	15	cere
BP	GO:0032981	mitochondrial respiratory chain complex I assembly	15/1791	58/28814	1.75951e-06	0.000374842	0.000309235	Ndufa11/Ndufa2/Ndufa1/Ndufa12/Ndufs4/Ndufb9/Ndufa6/Ndufa5/Ndufs5/Tmem126a/Ndufb11/Ndufb7/Ndufa3/Ndufc1/Ndufaf8	15	cere
BP	GO:0072331	signal transduction by p53 class mediator	26/1791	150/28814	1.85164e-06	0.00038038	0.000313804	Chd5/Ddit4/Hint1/Rffl/Snw1/Cdkn1a/Zfp385b/Rps20/Nupr1/Pycard/Mif/Atm/Rps27l/Rpl37/Hic1/Ep300/Npm1/Rpl5/Rpl11/Rpl26/Hipk2/Rps7/Rps15/Rpl23/Rpl37rt/Sox4	26	cere
BP	GO:0071875	adrenergic receptor signaling pathway	11/1791	32/28814	1.98123e-06	0.000392966	0.000324188	Adcy9/Pde4d/Adra1d/Gnas/Nos1/Pln/Adra2c/Adra1a/Gsk3a/Rapgef2/Akap13	11	cere
BP	GO:1901215	negative regulation of neuron death	37/1791	261/28814	2.42224e-06	0.000452767	0.000373522	Gabrb2/Crlf1/Unc5b/Gdnf/Ppara/Sod1/Pcdhgc4/Map3k12/Glp1r/Hras/Snca/Stxbp1/Lcn2/Bag1/Nos1/Kdm2b/Ilk/Mt3/Hyou1/Atp7a/Pla2g3/Cacna1a/Ccl12/Nenf/Nos1ap/En2/Lrp1/Isl1/Atf4/Fzd1/Adnp/Npm1/Hipk2/Syngap1/Pcp4/Pcdhgc5/Pcdhgc3	37	cere
BP	GO:0006936	muscle contraction	42/1791	314/28814	2.44016e-06	0.000452767	0.000373522	Glra1/Tmod4/Srf/Cacna1d/Sgcd/Cacna1g/Arg2/Edn1/Pde4d/Gdnf/Sod1/Nr4a1/Tnni1/Tmod1/Tpm2/Slc9a1/Nos1/Mylpf/Hcn4/Ptgs2/Tbxa2r/Tnni3/Pln/Atp1a3/Pkp2/Dock5/Adra2c/Adra1a/Chrm3/Scn4b/Kcna1/Ghsr/Cacna1c/Prkg1/Slc8a1/Ryr3/Eno1b/Myl4/Ghrl/Spx/Myl6/Aldoa	42	cere
BP	GO:0002262	myeloid cell homeostasis	31/1791	201/28814	2.66228e-06	0.000478545	0.000394788	Acvr1b/Sp1/Srf/Traf3ip2/Sod1/Rps14/Rps24/Stat1/Smap1/Hc/Bcl2l11/Adar/Rhd/Kmt2e/Itgam/Ank1/Rbfox2/Isg15/Rcor1/Kat7/Rps19/Zfp36/Klf13/Atpif1/Fcer1g/B2m/Rps17/Hmgb1/Hba-a2/Hba-a1/Mfhas1	31	cere
BP	GO:0006364	rRNA processing	32/1791	214/28814	3.63805e-06	0.0006294	0.00051924	Nhp2/Rrp15/Rps25/Tsr3/Rps14/Rps24/Rpl14/Ddx54/Exosc4/Kri1/Rps16/Tsr1/Rps21/Rps19/Rpl7/Rps8/Npm1/Mdn1/Rpl5/Rpl11/Rpl35a/Rpl26/Rps7/Rps17/Rpl7a/Rpl35/Rpl27/Rps15/Rnasel/Rps28/Pin4/Rps27	32	cere
BP	GO:0033108	mitochondrial respiratory chain complex assembly	19/1791	93/28814	3.72037e-06	0.0006294	0.00051924	Taco1/Ndufa11/Ndufa2/Ndufa1/Ndufa12/Ndufs4/Ndufb9/Ndufa6/Ndufa5/Ndufs5/Tmem126a/Ndufb11/Ndufb7/Ndufa3/Ndufc1/Uqcc3/Sdhaf1/Ndufaf8/Pet100	19	cere
BP	GO:0022904	respiratory electron transport chain	19/1791	94/28814	4.3935e-06	0.000722041	0.000595667	Etfb/Cox4i2/Cox7c/Ndufa12/Uqcrb/Ndufs4/Ndufb9/Plec/Ndufa5/Ndufv3/Ndufv2/Snca/Coq7/Cox4i1/Uqcrq/Uqcr10/Uqcrh/Chchd2/Uqcc3	19	cere
BP	GO:0007409	axonogenesis	57/1791	493/28814	5.0091e-06	0.000800343	0.000660264	Tiam1/D130043K22Rik/Srf/Tnr/Lama2/Unc5b/Adcy1/Gli3/Edn1/Vcl/Dpysl2/Gdnf/Sema5a/Trio/Celsr3/Slit1/Usp33/Klf7/Als2/Dst/Lmx1a/Stxbp1/Notch1/Lrp2/Map1a/Epha8/Actb/Limk1/Plxna1/Nova2/Ilk/Usp9x/Mt3/Dscaml1/Cck/Spg11/Map3k13/Cacna1a/Brsk1/Gdf7/Notch3/Sema7a/Golga4/Lmtk2/Lrp1/Trpc5/Isl1/Sipa1l1/Adnp/B3gnt2/Epha6/Slit3/Dcc/Kalrn/Syngap1/Ank3/Kif5a	57	cere
BP	GO:0090407	organophosphate biosynthetic process	56/1791	482/28814	5.22214e-06	0.000811831	0.000669741	Haao/Gmpr2/Atp5d/Itpkc/Dgkq/Adcy9/Pcyt1a/Apoa2/Cad/Serac1/Atp5e/Pank3/Pdk4/Adcy1/Adcy3/Hexb/Ppara/Dgkg/Atp5j/Atp5o/Gart/Adcy6/Trem2/Impa2/Gpam/Snca/Idh1/Pik3c2b/Nudt2/Scp2/Nos1/Pik3c2a/Pgap2/Apoa1/Pth1r/Pdxk/Ttc7b/Atp5h/Nme1/Fam126b/Socs7/Dgki/Atp5j2/Atp5l/Mboat1/Pnpla3/Abca8a/Atp5k/Socs3/Idi1/Cds2/Eno1b/Mppe1/Uqcc3/Uprt/Aldoa	56	cere
BP	GO:0009201	ribonucleoside triphosphate biosynthetic process	16/1791	72/28814	6.88887e-06	0.00104276	0.00086025	Atp5d/Cad/Atp5e/Ppara/Atp5j/Atp5o/Trem2/Nudt2/Atp5h/Nme1/Atp5j2/Atp5l/Atp5k/Eno1b/Uqcc3/Aldoa	16	cere
BP	GO:0009260	ribonucleotide biosynthetic process	26/1791	163/28814	8.92789e-06	0.00131675	0.00108629	Gmpr2/Atp5d/Adcy9/Cad/Atp5e/Pank3/Pdk4/Adcy1/Adcy3/Ppara/Atp5j/Atp5o/Gart/Adcy6/Trem2/Snca/Nudt2/Atp5h/Nme1/Atp5j2/Atp5l/Atp5k/Eno1b/Uqcc3/Uprt/Aldoa	26	cere
BP	GO:0006754	ATP biosynthetic process	14/1791	58/28814	9.28216e-06	0.00133477	0.00110116	Atp5d/Atp5e/Ppara/Atp5j/Atp5o/Trem2/Nudt2/Atp5h/Atp5j2/Atp5l/Atp5k/Eno1b/Uqcc3/Aldoa	14	cere
BP	GO:0006937	regulation of muscle contraction	26/1791	164/28814	9.99101e-06	0.00140166	0.00115634	Srf/Arg2/Edn1/Pde4d/Sod1/Nr4a1/Tnni1/Slc9a1/Hcn4/Ptgs2/Tbxa2r/Tnni3/Pln/Pkp2/Dock5/Adra2c/Adra1a/Chrm3/Kcna1/Ghsr/Cacna1c/Prkg1/Slc8a1/Eno1b/Ghrl/Spx	26	cere
BP	GO:0031345	negative regulation of cell projection organization	31/1791	215/28814	1.08877e-05	0.0014911	0.00123012	D130043K22Rik/Tnr/Sema5a/Adcy6/Slit1/Kif24/Tesk1/Stap1/Cit/Grin2b/Xylt1/Mt3/Carm1/Ptprf/Cdk10/Sema7a/Lpar1/Rap1gap2/Lrp1/Trpc5/Prag1/Tbc1d30/Paqr3/Gsk3a/B2m/Rapgef2/Klk8/Syngap1/Lgals1/Fat3/Dleu2	31	cere
BP	GO:0016072	rRNA metabolic process	34/1791	248/28814	1.26255e-05	0.00168888	0.00139328	Nhp2/Rrp15/Rps25/Dedd/Tsr3/Rps14/Rps24/Rpl14/Ddx54/Gtf3c1/Exosc4/Kri1/Rps16/Tsr1/Rps21/Rps19/Rpl7/Rps8/Npm1/Mdn1/Rpl5/Rpl11/Rpl35a/Rpl26/Rps7/Rps17/Rpl7a/Rpl35/Rpl27/Rps15/Rnasel/Rps28/Pin4/Rps27	34	cere
BP	GO:0035637	multicellular organismal signaling	25/1791	157/28814	1.35804e-05	0.00177533	0.0014646	Glra1/Tnr/Cacna1d/Cacna1g/Pde4d/Cacna1i/Plec/Sod1/Slc9a1/Chrna7/Hcn4/Tbx18/Rbfox2/Cacna1a/Pln/Pkp2/Isl1/Scn4b/Kcna1/Ghsr/Cacna1c/Slc8a1/Ghrl/Ank3/Scn2a	25	cere
BP	GO:0007612	learning	28/1791	187/28814	1.40117e-05	0.00178299	0.00147092	Taco1/Kmt2a/Vdac3/Srf/Tnr/Sgk1/Adcy3/Shank3/Glp1r/Map1a/Foxp2/Grin2b/Chrna7/Ptgs2/Cck/Nrxn2/Brsk1/Shank2/Dgki/Shank1/Atp1a3/Neto1/Cacna1c/Kalrn/Ghrl/Syngap1/Atxn1l/Nps	28	cere
BP	GO:0062012	regulation of small molecule metabolic process	45/1791	371/28814	1.45394e-05	0.00178299	0.00147092	Ranbp2/Dgkq/Ankrd26/Prox1/Brca1/C1qtnf1/Acadvl/Pdk4/Ddit4/Cox11/Gpld1/Ppara/Sod1/Trem2/Sik1/Sorbs1/Jmjd8/Snca/Dusp12/Scp2/Nos1/Nucb2/Nupr1/Apoa1/Bmp5/Ptgs2/Pth1r/Pla2g3/Cacna1a/Midn/Wdtc1/Pptc7/Irs2/Ppp1r3f/Apoc1/Igf2/Ghsr/Ep300/Soga1/Irs1/Foxk1/Eno1b/Gapdhs/Hmgb1/Ceacam1	45	cere
BP	GO:0042775	mitochondrial ATP synthesis coupled electron transport	15/1791	68/28814	1.45689e-05	0.00178299	0.00147092	Cox4i2/Cox7c/Ndufa12/Uqcrb/Ndufb9/Ndufv3/Ndufv2/Snca/Coq7/Cox4i1/Uqcrq/Uqcr10/Uqcrh/Chchd2/Uqcc3	15	cere
BP	GO:0050673	epithelial cell proliferation	54/1791	476/28814	1.50983e-05	0.00180928	0.00149261	Wdr77/Sp1/Pax2/Cyba/Hyal1/Prox1/Akt3/Fabp7/Ern1/Sav1/Vash1/Fgf9/Sema5a/Rida/Eaf2/Nr4a1/Xdh/Pold4/Btrc/Hras/Stat1/Dab2ip/Egfl7/Notch1/Hgf/Foxp2/Gkn3/Nupr1/Apoa1/Bmp5/Tbx18/Wdr48/Atp7a/Klf9/Ccl12/Nme1/Cdkn1c/Isl1/Zfp36/Hes5/Igf2/Ghsr/Atpif1/Npm1/Fgf18/B2m/Alms1/Klk8/Ghrl/Hmgb1/Ccnd1/Mcc/Ceacam1/Zfas1	54	cere
BP	GO:0003012	muscle system process	50/1791	430/28814	1.5967e-05	0.00185339	0.001529	Glra1/Tmod4/Cyba/Srf/Cacna1d/Sgcd/Cacna1g/Arg2/Edn1/Pde4d/Ndufs4/Gdnf/Ppara/Sod1/Nr4a1/Aif1/Tnni1/Notch1/Tmod1/Tpm2/Slc9a1/Nos1/Mylpf/Hcn4/Ptgs2/Kdm4a/Tbxa2r/Tnni3/Pln/Atp1a3/Pkp2/Dock5/Adra2c/Adra1a/Chrm3/Scn4b/Kcna1/Ghsr/Cacna1c/Prkg1/Slc8a1/Gsk3a/Ryr3/Eno1b/Myl4/Ghrl/Akap13/Spx/Myl6/Aldoa	50	cere
BP	GO:0071880	adenylate cyclase-activating adrenergic receptor signaling pathway	9/1791	26/28814	1.61108e-05	0.00185339	0.001529	Adcy9/Adra1d/Gnas/Nos1/Pln/Adra2c/Adra1a/Rapgef2/Akap13	9	cere
BP	GO:0009206	purine ribonucleoside triphosphate biosynthetic process	15/1791	69/28814	1.75541e-05	0.00195713	0.00161459	Atp5d/Atp5e/Ppara/Atp5j/Atp5o/Trem2/Nudt2/Atp5h/Nme1/Atp5j2/Atp5l/Atp5k/Eno1b/Uqcc3/Aldoa	15	cere
BP	GO:1901652	response to peptide	49/1791	420/28814	1.76931e-05	0.00195713	0.00161459	Sp1/Cacna1b/Ankrd26/Lpl/Fis1/Pdk4/Akt3/Sgk1/Gpld1/Edn1/Ppara/Adcy6/Nr4a1/Trem2/Gpam/Sorbs1/Ptprj/Stat1/Notch1/Ptpn1/Car2/Rab13/Aldob/Slc9a1/Nos1/Chrna7/Nucb2/Ptprf/Cacna1a/Vps13c/Sik2/Icam1/Wdtc1/Socs7/Irs2/Kat7/Tlr4/Lrp1/Atp1a3/Slc24a4/Igf2/Ghsr/Socs3/Soga1/Irs1/Gsk3a/Serpina3f/Rpl23/Ceacam1	49	cere
BP	GO:0009259	ribonucleotide metabolic process	44/1791	364/28814	1.95931e-05	0.00208935	0.00172366	Gmpr2/Atp5d/Adcy9/Cad/Atp5e/Pank3/Pdk4/Ddit4/Hint1/Adcy1/Adcy3/Nt5c/Galk1/Pde4d/Ppara/Atp5j/Atp5o/Gart/Adcy6/Trem2/Xdh/Gpam/Jmjd8/Snca/Tdo2/Aldob/Nudt2/Scp2/Nupr1/Mcee/Atp5h/Nme1/Atp5j2/Atp5l/Atp5k/Nt5c1a/Ep300/Foxk1/Eno1b/Eno3/Gapdhs/Uqcc3/Uprt/Aldoa	44	cere
BP	GO:0097193	intrinsic apoptotic signaling pathway	39/1791	308/28814	1.99461e-05	0.00208935	0.00172366	Crip1/Brca1/Fis1/Ddit4/Hint1/Ern1/Snw1/Eaf2/Sod1/Cdkn1a/Trem2/Ddit3/Hras/Dab2ip/Zfp385b/Bcl2l11/Ptpn1/Erp29/Gsdme/Nupr1/Pycard/Hyou1/Ptgs2/Mif/Atm/Rps27l/Taf6/Atf4/Hic1/Ep300/S100a9/Eno1b/Rpl11/Tpt1/Rpl26/Hipk2/Rps7/Stk24/Scn2a	39	cere
BP	GO:0022900	electron transport chain	19/1791	104/28814	2.02271e-05	0.00208935	0.00172366	Etfb/Cox4i2/Cox7c/Ndufa12/Uqcrb/Ndufs4/Ndufb9/Plec/Ndufa5/Ndufv3/Ndufv2/Snca/Coq7/Cox4i1/Uqcrq/Uqcr10/Uqcrh/Chchd2/Uqcc3	19	cere
BP	GO:0009152	purine ribonucleotide biosynthetic process	24/1791	151/28814	2.06664e-05	0.00208935	0.00172366	Gmpr2/Atp5d/Adcy9/Atp5e/Pank3/Pdk4/Adcy1/Adcy3/Ppara/Atp5j/Atp5o/Gart/Adcy6/Trem2/Snca/Nudt2/Atp5h/Nme1/Atp5j2/Atp5l/Atp5k/Eno1b/Uqcc3/Aldoa	24	cere
BP	GO:0009145	purine nucleoside triphosphate biosynthetic process	15/1791	70/28814	2.10679e-05	0.00208935	0.00172366	Atp5d/Atp5e/Ppara/Atp5j/Atp5o/Trem2/Nudt2/Atp5h/Nme1/Atp5j2/Atp5l/Atp5k/Eno1b/Uqcc3/Aldoa	15	cere
BP	GO:0042773	ATP synthesis coupled electron transport	15/1791	70/28814	2.10679e-05	0.00208935	0.00172366	Cox4i2/Cox7c/Ndufa12/Uqcrb/Ndufb9/Ndufv3/Ndufv2/Snca/Coq7/Cox4i1/Uqcrq/Uqcr10/Uqcrh/Chchd2/Uqcc3	15	cere
BP	GO:0007215	glutamate receptor signaling pathway	12/1791	47/28814	2.17894e-05	0.00212428	0.00175248	Grik3/Grm3/Grid2ip/Shank3/Grin2b/Plp1/Sstr1/Dagla/Grin3b/Daglb/Atp1a3/Kalrn	12	cere
BP	GO:0032094	response to food	11/1791	40/28814	2.23768e-05	0.00214519	0.00176973	Atn1/Ppara/Plec/Chrna7/Nucb2/Mt3/Cck/Nenf/Ghsr/Ghrl/Spx	11	cere
BP	GO:0046390	ribose phosphate biosynthetic process	26/1791	172/28814	2.36219e-05	0.00222743	0.00183757	Gmpr2/Atp5d/Adcy9/Cad/Atp5e/Pank3/Pdk4/Adcy1/Adcy3/Ppara/Atp5j/Atp5o/Gart/Adcy6/Trem2/Snca/Nudt2/Atp5h/Nme1/Atp5j2/Atp5l/Atp5k/Eno1b/Uqcc3/Uprt/Aldoa	26	cere
BP	GO:0009150	purine ribonucleotide metabolic process	42/1791	345/28814	2.53048e-05	0.00234763	0.00193674	Gmpr2/Atp5d/Adcy9/Atp5e/Pank3/Pdk4/Ddit4/Hint1/Adcy1/Adcy3/Nt5c/Galk1/Pde4d/Ppara/Atp5j/Atp5o/Gart/Adcy6/Trem2/Xdh/Gpam/Jmjd8/Snca/Tdo2/Aldob/Nudt2/Scp2/Nupr1/Mcee/Atp5h/Nme1/Atp5j2/Atp5l/Atp5k/Nt5c1a/Ep300/Foxk1/Eno1b/Eno3/Gapdhs/Uqcc3/Aldoa	42	cere
BP	GO:0032102	negative regulation of response to external stimulus	47/1791	403/28814	2.62295e-05	0.00239479	0.00197565	D130043K22Rik/Tnr/C1qtnf1/Fabp7/Mmp28/Sec14l1/Arg2/Sema5a/Ppara/Sod1/Trem2/Aif1/Slit1/Hc/Notch1/Adar/Ash1l/Hgf/Stap1/Cd9/Chrna7/Xylt1/Nucb2/Apoa1/Cck/Oas3/Rnf125/Mif/Ccl12/Isg15/Nenf/Sema7a/Rps19/Isl1/Ctla2a/Zfp36/Igf2/Gp1ba/Ghsr/Gpr17/Prkg1/Socs3/Klk8/Ghrl/Mfhas1/Spx/Ceacam1	47	cere
BP	GO:0050678	regulation of epithelial cell proliferation	47/1791	405/28814	2.97317e-05	0.00267214	0.00220445	Wdr77/Sp1/Pax2/Cyba/Hyal1/Prox1/Akt3/Sav1/Vash1/Fgf9/Sema5a/Rida/Eaf2/Nr4a1/Xdh/Pold4/Hras/Stat1/Dab2ip/Egfl7/Notch1/Foxp2/Gkn3/Nupr1/Bmp5/Tbx18/Wdr48/Atp7a/Klf9/Ccl12/Nme1/Cdkn1c/Isl1/Zfp36/Hes5/Igf2/Ghsr/Atpif1/Npm1/Fgf18/B2m/Ghrl/Hmgb1/Ccnd1/Mcc/Ceacam1/Zfas1	47	cere
BP	GO:0015986	proton motive force-driven ATP synthesis	8/1791	22/28814	3.19143e-05	0.00282417	0.00232987	Atp5d/Atp5e/Atp5j/Atp5o/Atp5h/Atp5j2/Atp5l/Atp5k	8	cere
BP	GO:0060047	heart contraction	32/1791	238/28814	3.31322e-05	0.00288752	0.00238214	Cacna1b/Cacna1d/Sgcd/Cacna1g/Edn1/Pde4d/Atp5j/Sod1/Glp1r/Tnni1/Adra1d/Slc9a1/Nos1/Chrna7/Hcn4/Tbx18/Rbfox2/Tnni3/Nos1ap/Pln/Atp1a3/Pkp2/Isl1/S100a1/Adra1a/Chrm3/Scn4b/Cacna1c/Slc8a1/Gsk3a/Myl4/Spx	32	cere
BP	GO:0003015	heart process	33/1791	250/28814	3.66227e-05	0.00312831	0.00258078	Cacna1b/Cacna1d/Sgcd/Cacna1g/Edn1/Pde4d/Atp5j/Sod1/Glp1r/Tnni1/Adra1d/Slc9a1/Nos1/Chrna7/Hcn4/Tbx18/Rbfox2/Tnni3/Nos1ap/Pln/Atp1a3/Pkp2/Isl1/S100a1/Adra1a/Chrm3/Scn4b/Cacna1c/Slc8a1/Gsk3a/Myl4/Akap13/Spx	33	cere
BP	GO:0008016	regulation of heart contraction	28/1791	197/28814	3.69828e-05	0.00312831	0.00258078	Cacna1b/Cacna1d/Cacna1g/Edn1/Pde4d/Atp5j/Glp1r/Adra1d/Slc9a1/Nos1/Chrna7/Hcn4/Tbx18/Rbfox2/Tnni3/Nos1ap/Pln/Pkp2/Isl1/S100a1/Adra1a/Chrm3/Scn4b/Cacna1c/Slc8a1/Gsk3a/Myl4/Spx	28	cere
BP	GO:0009142	nucleoside triphosphate biosynthetic process	16/1791	82/28814	3.87546e-05	0.00318452	0.00262715	Atp5d/Cad/Atp5e/Ppara/Atp5j/Atp5o/Trem2/Nudt2/Atp5h/Nme1/Atp5j2/Atp5l/Atp5k/Eno1b/Uqcc3/Aldoa	16	cere
BP	GO:1901796	regulation of signal transduction by p53 class mediator	16/1791	82/28814	3.87546e-05	0.00318452	0.00262715	Chd5/Rffl/Rps20/Mif/Atm/Rpl37/Hic1/Npm1/Rpl5/Rpl11/Rpl26/Rps7/Rps15/Rpl23/Rpl37rt/Sox4	16	cere
BP	GO:0042776	proton motive force-driven mitochondrial ATP synthesis	7/1791	17/28814	3.95909e-05	0.00320742	0.00264605	Atp5d/Atp5e/Atp5j/Atp5o/Atp5h/Atp5j2/Atp5k	7	cere
BP	GO:0019693	ribose phosphate metabolic process	44/1791	376/28814	4.3079e-05	0.00340719	0.00281085	Gmpr2/Atp5d/Adcy9/Cad/Atp5e/Pank3/Pdk4/Ddit4/Hint1/Adcy1/Adcy3/Nt5c/Galk1/Pde4d/Ppara/Atp5j/Atp5o/Gart/Adcy6/Trem2/Xdh/Gpam/Jmjd8/Snca/Tdo2/Aldob/Nudt2/Scp2/Nupr1/Mcee/Atp5h/Nme1/Atp5j2/Atp5l/Atp5k/Nt5c1a/Ep300/Foxk1/Eno1b/Eno3/Gapdhs/Uqcc3/Uprt/Aldoa	44	cere
BP	GO:0051348	negative regulation of transferase activity	34/1791	263/28814	4.32415e-05	0.00340719	0.00281085	Cox11/Rtraf/Plec/Cdkn1a/Lrp5/Ptprj/Dab2ip/Ptpn1/Zgpat/Adar/Tesk1/Actb/Limk1/Pycard/Ilk/Ptprh/Midn/Setd7/Cdkn1c/Irs2/Zfp36/Slc8a1/Paqr3/Npm1/Gsk3a/Rpl5/Rpl11/Rps7/Rpl23/Rpl37rt/Ceacam1/Heg1/Cers1/Pcp4	34	cere
BP	GO:0006164	purine nucleotide biosynthetic process	25/1791	168/28814	4.38773e-05	0.00341057	0.00281364	Gmpr2/Atp5d/Adcy9/Atp5e/Pank3/Pdk4/Adcy1/Adcy3/Ppara/Atp5j/Atp5o/Gart/Adcy6/Trem2/Snca/Nudt2/Nos1/Atp5h/Nme1/Atp5j2/Atp5l/Atp5k/Eno1b/Uqcc3/Aldoa	25	cere
BP	GO:0032095	regulation of response to food	8/1791	23/28814	4.62708e-05	0.00354866	0.00292756	Ppara/Nucb2/Mt3/Cck/Nenf/Ghsr/Ghrl/Spx	8	cere
BP	GO:0008306	associative learning	20/1791	120/28814	4.92764e-05	0.00372945	0.00307671	Kmt2a/Srf/Tnr/Sgk1/Adcy3/Shank3/Glp1r/Map1a/Grin2b/Chrna7/Cck/Brsk1/Shank2/Shank1/Atp1a3/Neto1/Cacna1c/Ghrl/Syngap1/Nps	20	cere
BP	GO:0150076	neuroinflammatory response	14/1791	67/28814	5.29177e-05	0.00395302	0.00326115	Ttbk1/Adcy1/Trem2/Aif1/Snca/Stap1/Tyrobp/Nupr1/Itgam/Ptgs2/Atm/Dagla/Tlr4/Lrp1	14	cere
BP	GO:1903522	regulation of blood circulation	34/1791	266/28814	5.44606e-05	0.00401612	0.0033132	Cacna1b/Cacna1d/Cacna1g/Edn1/Pde4d/Atp5j/Glp1r/Adra1d/Slc9a1/Nos1/Chrna7/Hcn4/Tbx18/Ptgs2/Rbfox2/Tbxa2r/Tnni3/Icam1/Nos1ap/Pln/Pkp2/Isl1/S100a1/Dock5/Adra2c/Adra1a/Chrm3/Scn4b/Cacna1c/Slc8a1/Gsk3a/Myl4/Ghrl/Spx	34	cere
BP	GO:0030099	myeloid cell differentiation	49/1791	439/28814	5.54528e-05	0.00403752	0.00333086	Acvr1b/Sp1/Gmpr2/Srf/Trem2/Rps14/Stat1/Smap1/Gnas/Car2/Adar/Rhd/Kmt2e/Stap1/Tyrobp/Itgam/Kat6a/Ank1/Il15/Trf/Rbfox2/Ppargc1b/Farp2/Pla2g3/L3mbtl1/Isg15/Nme1/Cdkn1c/Rcor1/Kat7/Rps19/Zfp36/Rbp1/Cd300lf/Gp1ba/Klf13/Nrros/Atpif1/Ep300/Prtn3/Fcer1g/B2m/Hmgb1/Zbtb16/Hba-a2/Hba-a1/Mfhas1/Ceacam1/Ccl21b	49	cere
BP	GO:0006163	purine nucleotide metabolic process	43/1791	369/28814	5.76912e-05	0.004148	0.003422	Gmpr2/Atp5d/Adcy9/Atp5e/Pank3/Pdk4/Ddit4/Hint1/Adcy1/Adcy3/Nt5c/Galk1/Pde4d/Ppara/Atp5j/Atp5o/Gart/Adcy6/Trem2/Xdh/Gpam/Jmjd8/Snca/Tdo2/Aldob/Nudt2/Scp2/Nos1/Nupr1/Mcee/Atp5h/Nme1/Atp5j2/Atp5l/Atp5k/Nt5c1a/Ep300/Foxk1/Eno1b/Eno3/Gapdhs/Uqcc3/Aldoa	43	cere
BP	GO:0002027	regulation of heart rate	19/1791	112/28814	5.87617e-05	0.00417281	0.00344247	Cacna1d/Cacna1g/Edn1/Pde4d/Atp5j/Adra1d/Chrna7/Hcn4/Rbfox2/Nos1ap/Pln/Pkp2/Isl1/Adra1a/Chrm3/Scn4b/Cacna1c/Slc8a1/Spx	19	cere
BP	GO:0034101	erythrocyte homeostasis	24/1791	161/28814	6.00698e-05	0.00418305	0.00345092	Acvr1b/Sp1/Srf/Rps14/Rps24/Stat1/Smap1/Adar/Rhd/Kmt2e/Ank1/Rbfox2/Isg15/Rcor1/Kat7/Rps19/Zfp36/Klf13/Atpif1/B2m/Rps17/Hba-a2/Hba-a1/Mfhas1	24	cere
BP	GO:0007189	adenylate cyclase-activating G protein-coupled receptor signaling pathway	23/1791	151/28814	6.03604e-05	0.00418305	0.00345092	Adcy9/Mc5r/Adcy1/Adcy3/Adcy6/Pde10a/Glp1r/Htr4/Adra1d/Gnas/Nos1/Pth1r/Ramp1/Tbxa2r/Sstr4/Pln/Lpar1/Adra2c/Adra1a/Gpr157/Gsk3a/Rapgef2/Akap13	23	cere
BP	GO:1901653	cellular response to peptide	38/1791	313/28814	6.37054e-05	0.00436231	0.0035988	Sp1/Ankrd26/Lpl/Fis1/Pdk4/Akt3/Sgk1/Gpld1/Edn1/Adcy6/Nr4a1/Trem2/Gpam/Sorbs1/Ptprj/Ptpn1/Car2/Rab13/Slc9a1/Nucb2/Ptprf/Cacna1a/Sik2/Icam1/Wdtc1/Socs7/Irs2/Tlr4/Lrp1/Atp1a3/Igf2/Ghsr/Socs3/Soga1/Irs1/Gsk3a/Rpl23/Ceacam1	38	cere
BP	GO:0031644	regulation of nervous system process	27/1791	194/28814	7.29245e-05	0.00493485	0.00407113	Glra1/Grm3/Tnr/Edn1/Shank3/Slc9a1/Hgf/Nos1/Grin2b/Chrna7/Cck/Trf/S100b/Igsf9b/Myrf/Shank1/Tlr4/Zfhx2/Adra2c/Dlgap2/Neto1/Oprd1/Ghsr/Shisa6/Klk8/Ghrl/Spx	27	cere
BP	GO:0006940	regulation of smooth muscle contraction	14/1791	69/28814	7.43924e-05	0.00497564	0.00410479	Srf/Edn1/Sod1/Ptgs2/Tbxa2r/Tnni3/Dock5/Adra2c/Adra1a/Chrm3/Ghsr/Prkg1/Ghrl/Spx	14	cere
BP	GO:0050727	regulation of inflammatory response	41/1791	351/28814	8.0364e-05	0.00528699	0.00436164	Dnase1/Gprc5b/Ifi35/Lpl/Ttbk1/Ppara/Sod1/Trem2/Pik3ap1/Snca/Ash1l/Hgf/Stap1/Chrna7/Nupr1/Pycard/Slc7a2/Apoa1/Ptgs2/Atm/Pla2g3/Dagla/Sema7a/Tlr4/Daglb/Rps19/Isl1/Arel1/Dhx9/Ctla2a/Zfp36/Tlr9/Vamp8/Ghsr/Gpr17/Socs3/S100a9/Fcer1g/Ghrl/Lgals1/Mfhas1	41	cere
BP	GO:0030900	forebrain development	45/1791	398/28814	8.08858e-05	0.00528699	0.00436164	Pcnt/Chd5/Zmiz1/Prox1/Srf/Tnr/Rarb/Uchl5/Fabp7/Gli3/Sema5a/Shank3/Pfdn1/Slit1/Lmx1a/Dab2ip/Notch1/Lrp2/Wnt2b/Ski/Kdm2b/Foxp2/Tyrobp/Itgam/Usp9x/Pcm1/Atp7a/Gdf7/Notch3/Sema7a/Socs7/Zfp335/Ptchd1/Isl1/Mdga1/Uqcrq/Fat4/Kcna1/Hes5/Prkg1/Ndst1/Pou3f4/B2m/Rapgef2/Syne2	45	cere
BP	GO:0016358	dendrite development	38/1791	317/28814	8.35505e-05	0.0053998	0.00445471	D130043K22Rik/Sgk1/Mink1/Dlg5/Shank3/Dgkg/Klf7/Dab2ip/Map1a/Mapkapk5/Cit/Chrna7/Ilk/Bmp5/Carm1/Ss18l2/Ptprf/Rbfox2/Atp7a/Cacna1a/Lpar1/Shank1/Cpeb3/Pacsin1/Trpc5/Sipa1l1/Flrt1/Sarm1/Prkg1/Gsk3a/Kalrn/Rapgef2/Ghrl/Syngap1/Celsr2/Lst1/Fat3/Skor2	38	cere
BP	GO:0072522	purine-containing compound biosynthetic process	25/1791	175/28814	8.66541e-05	0.00553816	0.00456885	Gmpr2/Atp5d/Adcy9/Atp5e/Pank3/Pdk4/Adcy1/Adcy3/Ppara/Atp5j/Atp5o/Gart/Adcy6/Trem2/Snca/Nudt2/Nos1/Atp5h/Nme1/Atp5j2/Atp5l/Atp5k/Eno1b/Uqcc3/Aldoa	25	cere
BP	GO:0032104	regulation of response to extracellular stimulus	9/1791	32/28814	0.000102994	0.00643936	0.00531232	Snw1/Ppara/Nucb2/Mt3/Cck/Nenf/Ghsr/Ghrl/Spx	9	cere
BP	GO:0032107	regulation of response to nutrient levels	9/1791	32/28814	0.000102994	0.00643936	0.00531232	Snw1/Ppara/Nucb2/Mt3/Cck/Nenf/Ghsr/Ghrl/Spx	9	cere
BP	GO:0006939	smooth muscle contraction	19/1791	117/28814	0.000107825	0.00666891	0.00550169	Srf/Cacna1g/Edn1/Pde4d/Gdnf/Sod1/Ptgs2/Tbxa2r/Tnni3/Dock5/Adra2c/Adra1a/Chrm3/Ghsr/Cacna1c/Prkg1/Slc8a1/Ghrl/Spx	19	cere
BP	GO:0032099	negative regulation of appetite	6/1791	14/28814	0.000111245	0.0067356	0.00555671	Ppara/Nucb2/Cck/Nenf/Ghsr/Spx	6	cere
BP	GO:0034756	regulation of iron ion transport	6/1791	14/28814	0.000111245	0.0067356	0.00555671	Lcn2/Slc6a9/Nos1/Trf/Atp7a/B2m	6	cere
BP	GO:0032098	regulation of appetite	8/1791	26/28814	0.000124672	0.00744639	0.00614309	Ppara/Htr4/Nucb2/Cck/Nenf/Ghsr/Ghrl/Spx	8	cere
BP	GO:0055076	transition metal ion homeostasis	21/1791	138/28814	0.000125574	0.00744639	0.00614309	Atp7b/Atox1/Sod1/Slc39a7/Fth1/Lcn2/Bdh2/Slc6a9/Rhd/Ank1/Mt3/Mt2/Trf/Atp7a/Cyb561a3/Slc39a5/Ccdc115/Bola2/Commd1/Ncoa4/B2m	21	cere
BP	GO:0007264	small GTPase mediated signal transduction	47/1791	431/28814	0.000135614	0.00795973	0.00656659	Kctd10/Tiam1/Cyth3/Aif1/Hras/Als2/Plcd4/Cdc42bpa/Dab2ip/Notch1/Usp50/Pdpn/Mapkapk5/Sipa1l3/Nucb2/Apoa1/Nradd/Farp2/Dhcr24/Rtkn/Rap2b/Dgki/Lpar1/Rap1gap2/Ralgps1/Dock3/Lrrd1/Iqsec3/Arhgef11/Sipa1l1/Dock5/Adra1a/Ccdc125/Prag1/Gpr17/Gm14137/Sh2d3c/Arhgef12/Kalrn/Rapgef2/Cdc42ep5/Phactr4/Akap13/Syngap1/Arhgef10/Heg1/Rab9	47	cere
BP	GO:0030218	erythrocyte differentiation	22/1791	149/28814	0.000137914	0.00801293	0.00661048	Acvr1b/Sp1/Srf/Rps14/Stat1/Smap1/Adar/Rhd/Kmt2e/Ank1/Rbfox2/Isg15/Rcor1/Kat7/Rps19/Zfp36/Klf13/Atpif1/B2m/Hba-a2/Hba-a1/Mfhas1	22	cere
BP	GO:0009199	ribonucleoside triphosphate metabolic process	16/1791	91/28814	0.000142542	0.00819902	0.006764	Atp5d/Cad/Atp5e/Ppara/Atp5j/Atp5o/Trem2/Nudt2/Atp5h/Nme1/Atp5j2/Atp5l/Atp5k/Eno1b/Uqcc3/Aldoa	16	cere
BP	GO:2000112	regulation of cellular macromolecule biosynthetic process	51/1791	481/28814	0.000145605	0.0082923	0.00684095	Taco1/Rps9/Khsrp/Rplp1/Eif3d/Per1/Rida/Mrpl13/Sorbs1/Srp9/Inpp5e/Rps3a1/Slc6a9/Magoh/Trnau1ap/Mapkapk5/Igf2bp3/Cnbp/Il15/Mt3/Ramp1/Eif2s3x/Tut7/Eif1/Cnot3/Ago2/Rps27l/Irs2/Rab3gap2/Ppp1r3f/Cpeb3/Dhx9/Zfp36/Cirbp/Tnrc6b/Igf2/Mex3d/Eif3k/Irs1/S100a9/Nanos3/Npm1/Rpl38/Rpl5/Rpl26/Gspt1/Mir186/Rpl13a/Sox4/Sarnp/Dph1	51	cere
BP	GO:0042063	gliogenesis	40/1791	350/28814	0.000155885	0.00874285	0.00721265	Nfix/Plag1/Pax2/Zmiz1/Gli3/Hexb/Plec/Shank3/Sod1/Trem2/Ptprj/Dab2ip/Notch1/Lrp2/Mmp24/Bag1/Ski/Stap1/Cd9/Itgam/Ilk/Plp1/Mt3/Trf/Kdm4a/Ccl12/Myrf/Lgi4/Socs7/Tlr4/Lrp1/Gpr157/Hes5/Opalin/Nrros/S100a9/Syne2/Arhgef10/Sox4/Med12	40	cere
BP	GO:0007411	axon guidance	32/1791	258/28814	0.000156557	0.00874285	0.00721265	Lama2/Unc5b/Gli3/Edn1/Dpysl2/Gdnf/Sema5a/Trio/Celsr3/Slit1/Usp33/Klf7/Lmx1a/Notch1/Lrp2/Epha8/Plxna1/Nova2/Dscaml1/Gdf7/Notch3/Sema7a/Lmtk2/Lrp1/Isl1/B3gnt2/Epha6/Slit3/Dcc/Kalrn/Ank3/Kif5a	32	cere
BP	GO:0009117	nucleotide metabolic process	48/1791	447/28814	0.000166992	0.00918514	0.00757752	Haao/Gmpr2/Atp5d/Adcy9/Cad/Atp5e/Pank3/Pdk4/Ddit4/Hint1/Adcy1/Adcy3/Nt5c/Galk1/Pde4d/Ppara/Atp5j/Atp5o/Gart/Adcy6/Trem2/Xdh/Gpam/Jmjd8/Snca/Tdo2/Aldob/Nudt2/Scp2/Nos1/Nupr1/Mcee/Atp5h/Nme1/Atp5j2/Atp5l/Dctpp1/Sarm1/Atp5k/Nt5c1a/Ep300/Foxk1/Eno1b/Eno3/Gapdhs/Uqcc3/Uprt/Aldoa	48	cere
BP	GO:0097485	neuron projection guidance	32/1791	259/28814	0.000168187	0.00918514	0.00757752	Lama2/Unc5b/Gli3/Edn1/Dpysl2/Gdnf/Sema5a/Trio/Celsr3/Slit1/Usp33/Klf7/Lmx1a/Notch1/Lrp2/Epha8/Plxna1/Nova2/Dscaml1/Gdf7/Notch3/Sema7a/Lmtk2/Lrp1/Isl1/B3gnt2/Epha6/Slit3/Dcc/Kalrn/Ank3/Kif5a	32	cere
BP	GO:0009165	nucleotide biosynthetic process	28/1791	215/28814	0.000173157	0.00918514	0.00757752	Haao/Gmpr2/Atp5d/Adcy9/Cad/Atp5e/Pank3/Pdk4/Adcy1/Adcy3/Ppara/Atp5j/Atp5o/Gart/Adcy6/Trem2/Snca/Nudt2/Nos1/Atp5h/Nme1/Atp5j2/Atp5l/Atp5k/Eno1b/Uqcc3/Uprt/Aldoa	28	cere
BP	GO:0032096	negative regulation of response to food	6/1791	15/28814	0.000175655	0.00918514	0.00757752	Ppara/Nucb2/Cck/Nenf/Ghsr/Spx	6	cere
BP	GO:0032105	negative regulation of response to extracellular stimulus	6/1791	15/28814	0.000175655	0.00918514	0.00757752	Ppara/Nucb2/Cck/Nenf/Ghsr/Spx	6	cere
BP	GO:0032108	negative regulation of response to nutrient levels	6/1791	15/28814	0.000175655	0.00918514	0.00757752	Ppara/Nucb2/Cck/Nenf/Ghsr/Spx	6	cere
BP	GO:1905906	regulation of amyloid fibril formation	6/1791	15/28814	0.000175655	0.00918514	0.00757752	Pfdn5/Pfdn2/Trem2/Pfdn1/Chrna7/Pfdn4	6	cere
BP	GO:0030168	platelet activation	16/1791	93/28814	0.000185345	0.00960453	0.00792351	Srf/C1qtnf1/Ptprj/Stxbp1/Gnas/Il6ra/Pdpn/Cd9/Rap2b/Tlr4/Adra2c/Gp1ba/Prkg1/Bloc1s3/Fcer1g/Ceacam1	16	cere
BP	GO:0007188	adenylate cyclase-modulating G protein-coupled receptor signaling pathway	29/1791	227/28814	0.000187336	0.00962107	0.00793715	Adcy9/Mc5r/Cacna1d/Adcy1/Adcy3/Galr2/Edn1/Adcy6/Pde10a/Glp1r/Htr4/Adra1d/Gnas/Nos1/Pth1r/Ramp1/Tbxa2r/Sstr4/Pln/Lpar1/Chrm4/Adra2c/Adra1a/Chrm3/Gpr157/Oprd1/Gsk3a/Rapgef2/Akap13	29	cere
BP	GO:0032368	regulation of lipid transport	19/1791	123/28814	0.000211775	0.0107799	0.00889315	Hbp1/Abca13/Apoa2/C1qtnf1/Fis1/Edn1/Atp5j/Abca3/Scp2/Furin/Nucb2/Apoa1/Mif/Pla2g3/Sstr4/Irs2/Lrp1/Apoc1/Ghrl	19	cere
BP	GO:0045987	positive regulation of smooth muscle contraction	9/1791	35/28814	0.000218911	0.0110454	0.00911221	Srf/Edn1/Ptgs2/Tbxa2r/Adra1a/Chrm3/Ghsr/Ghrl/Spx	9	cere
BP	GO:0072521	purine-containing compound metabolic process	43/1791	392/28814	0.000224782	0.011243	0.00927522	Gmpr2/Atp5d/Adcy9/Atp5e/Pank3/Pdk4/Ddit4/Hint1/Adcy1/Adcy3/Nt5c/Galk1/Pde4d/Ppara/Atp5j/Atp5o/Gart/Adcy6/Trem2/Xdh/Gpam/Jmjd8/Snca/Tdo2/Aldob/Nudt2/Scp2/Nos1/Nupr1/Mcee/Atp5h/Nme1/Atp5j2/Atp5l/Atp5k/Nt5c1a/Ep300/Foxk1/Eno1b/Eno3/Gapdhs/Uqcc3/Aldoa	43	cere
BP	GO:0010675	regulation of cellular carbohydrate metabolic process	23/1791	165/28814	0.000235644	0.0116847	0.0096396	Ranbp2/Dgkq/C1qtnf1/Pdk4/Ddit4/Cox11/Gpld1/Ppara/Sik1/Sorbs1/Snca/Dusp12/Nupr1/Pth1r/Midn/Irs2/Ppp1r3f/Igf2/Ep300/Soga1/Irs1/Foxk1/Hmgb1	23	cere
BP	GO:0061337	cardiac conduction	13/1791	68/28814	0.000249311	0.0122567	0.0101115	Cacna1d/Cacna1g/Pde4d/Slc9a1/Hcn4/Tbx18/Rbfox2/Pln/Pkp2/Isl1/Scn4b/Cacna1c/Slc8a1	13	cere
BP	GO:0006753	nucleoside phosphate metabolic process	48/1791	455/28814	0.000252448	0.0123058	0.010152	Haao/Gmpr2/Atp5d/Adcy9/Cad/Atp5e/Pank3/Pdk4/Ddit4/Hint1/Adcy1/Adcy3/Nt5c/Galk1/Pde4d/Ppara/Atp5j/Atp5o/Gart/Adcy6/Trem2/Xdh/Gpam/Jmjd8/Snca/Tdo2/Aldob/Nudt2/Scp2/Nos1/Nupr1/Mcee/Atp5h/Nme1/Atp5j2/Atp5l/Dctpp1/Sarm1/Atp5k/Nt5c1a/Ep300/Foxk1/Eno1b/Eno3/Gapdhs/Uqcc3/Uprt/Aldoa	48	cere
BP	GO:1901293	nucleoside phosphate biosynthetic process	28/1791	220/28814	0.000255142	0.0123326	0.0101741	Haao/Gmpr2/Atp5d/Adcy9/Cad/Atp5e/Pank3/Pdk4/Adcy1/Adcy3/Ppara/Atp5j/Atp5o/Gart/Adcy6/Trem2/Snca/Nudt2/Nos1/Atp5h/Nme1/Atp5j2/Atp5l/Atp5k/Eno1b/Uqcc3/Uprt/Aldoa	28	cere
BP	GO:0090287	regulation of cellular response to growth factor stimulus	35/1791	300/28814	0.000263444	0.0125315	0.0103382	Glg1/Snw1/Fgf9/Ppara/Xdh/Ldlrad4/Cd63/Dab2ip/Notch1/Lrp2/Ptpn1/Ski/Furin/Ilk/Adgra2/Mt3/Cd59a/Ptprf/Ctdspl2/Cdkn1c/Lrp1/Dstyk/Adamts3/Fzd1/Hes5/Fzd4/Nrros/Ep300/Fgf18/Hipk2/Bcl9l/Numa1/Tgfbr3l/Skor2/Peg10	35	cere
BP	GO:0071625	vocalization behavior	7/1791	22/28814	0.000263615	0.0125315	0.0103382	Gli3/Shank3/Foxp2/Srpx2/Nrxn2/Shank2/Shank1	7	cere
BP	GO:0050808	synapse organization	51/1791	494/28814	0.000277393	0.0130784	0.0107894	Gabra2/Gabrb2/Tnr/Utrn/Dlg5/Gdnf/Shank3/Pcdhgc4/Trem2/Sorbs1/Snca/Als2/Lmx1a/Dab2ip/Actb/Erc1/Grin2b/Chrna7/Itgam/Srpx2/Cntnap4/Bsn/Ptprf/Spg11/Lrrc24/Nrxn2/Igsf9b/Cacna1a/Shank2/Nos1ap/Shank1/Iqsec3/Sipa1l1/Mdga1/Lingo4/Fzd1/Flrt1/C1ql3/Ghsr/Adnp/Lrrtm4/Shisa6/Gpc6/Kalrn/Klk8/Ghrl/Syngap1/Ank3/Malat1/Pcdhgc5/Pcdhgc3	51	cere
BP	GO:0048872	homeostasis of number of cells	41/1791	372/28814	0.000281295	0.0131546	0.0108522	Acvr1b/Sp1/Kmt2a/Srf/Akt3/Traf3ip2/Sod1/Rps14/Gpam/Rps24/Stat1/Smap1/Hc/Notch1/Bcl2l11/Adar/Rhd/Kmt2e/Itgam/Ank1/Wdr48/Mif/Rbfox2/Isg15/Rcor1/Kat7/Rps19/Zfp36/Klf13/Atpif1/Fcer1g/B2m/Rps17/Siva1/Hmgb1/Hba-a2/Hba-a1/Mfhas1/Ceacam1/Sox4/Flt3l	41	cere
BP	GO:0009205	purine ribonucleoside triphosphate metabolic process	15/1791	87/28814	0.000284216	0.013184	0.0108764	Atp5d/Atp5e/Ppara/Atp5j/Atp5o/Trem2/Nudt2/Atp5h/Nme1/Atp5j2/Atp5l/Atp5k/Eno1b/Uqcc3/Aldoa	15	cere
BP	GO:0030534	adult behavior	25/1791	189/28814	0.000295598	0.0136022	0.0112215	Glra1/Cdh23/Unc79/Ndufs4/Ppara/Shank3/Snca/Dnm1/Tmod1/Nos1/Chrna7/Nrxn2/Cacna1a/Lgi4/Shank2/Shank1/Zfhx2/Atp1a3/Oprd1/Ghsr/Cacna1c/Hipk2/Kalrn/Ghrl/Adh1	25	cere
BP	GO:0010959	regulation of metal ion transport	47/1791	446/28814	0.000298188	0.0136125	0.01123	Hbp1/Cacna1b/Cyba/Fxyd5/Cacna1d/Akt3/Sgk1/Galr2/Cacna1g/Per1/Pde4d/Trem2/Glp1r/Sik1/Cd63/Snca/Lcn2/Gnas/Slc6a9/Slc9a1/Nos1/Pik3c2a/Plp1/Ptgs2/Trf/Spg11/Atp7a/Cacna1a/Ccl12/Grin3b/Fxyd7/Icam1/Nos1ap/Pln/Atf4/S100a1/Tlr9/Scn4b/Kcna1/Neto1/Oprd1/Cacna1c/Commd1/Slc8a1/B2m/Ank3/Nkain1	47	cere
BP	GO:0090257	regulation of muscle system process	31/1791	256/28814	0.000301248	0.0136439	0.0112559	Srf/Arg2/Edn1/Pde4d/Ndufs4/Ppara/Sod1/Nr4a1/Aif1/Tnni1/Notch1/Slc9a1/Hcn4/Ptgs2/Tbxa2r/Tnni3/Pln/Pkp2/Dock5/Adra2c/Adra1a/Chrm3/Kcna1/Ghsr/Cacna1c/Prkg1/Slc8a1/Gsk3a/Eno1b/Ghrl/Spx	31	cere
BP	GO:0006122	mitochondrial electron transport, ubiquinol to cytochrome c	5/1791	11/28814	0.000310566	0.0138479	0.0114242	Uqcrb/Uqcrq/Uqcr10/Uqcrh/Uqcc3	5	cere
BP	GO:1904667	negative regulation of ubiquitin protein ligase activity	5/1791	11/28814	0.000310566	0.0138479	0.0114242	Rpl5/Rpl11/Rps7/Rpl23/Rpl37rt	5	cere
BP	GO:0033674	positive regulation of kinase activity	46/1791	435/28814	0.000318264	0.014082	0.0116173	Ranbp2/Gprc5b/Prox1/Ttbk1/Tenm1/Ern1/Pik3r5/Edn1/Cd86/Map3k12/Cdkn1a/Trem2/Hras/Snca/Als2/Dusp12/Dab2ip/Ptpn1/Il6ra/Epha8/Stap1/Erp29/Ilk/Mt3/Pkd1/Mif/Map3k13/Lmtk2/Tlr4/Dstyk/Adra2c/Tlr9/Adra1a/Fzd4/Adnp/Spdya/Epha6/Irs1/Npm1/Fgf18/Acvr2b/Rapgef2/Akap13/Ccnd1/Ceacam1/Ccl21b	46	cere
BP	GO:0051647	nucleus localization	9/1791	37/28814	0.000344632	0.0151033	0.0124598	Fhod1/Clmn/Slit1/Cdc42bpa/Pcm1/4932438A13Rik/Syne3/Syne2/Syne1	9	cere
BP	GO:0010876	lipid localization	47/1791	449/28814	0.000346598	0.0151033	0.0124598	Alkbh7/Hbp1/Abca13/Apoa2/B4galnt1/Lpl/Serac1/C1qtnf1/Fis1/Fabp7/Edn1/Hexb/Ppara/Atp5j/Trem2/Abca3/Nmb/Scp2/Furin/Nucb2/Apoa1/Ptgs2/Atg9a/Mif/Pla2g3/Sstr4/4932438A13Rik/Irs2/Lrp1/Apoc1/Osbpl10/Trpc5/Abca9/Abca8a/Xkr7/Proca1/Abca6/Rbp1/Fzd4/Pitpnb/Xkr4/Cds2/Ghrl/Spx/Ceacam1/Stard6/Smim22	47	cere
BP	GO:0038066	p38MAPK cascade	11/1791	53/28814	0.000349987	0.0151363	0.0124871	Nr2c2/Map3k3/Mink1/Per1/Trem2/Xdh/Dab2ip/Hgf/Rell2/Zfp36/Mfhas1	11	cere
BP	GO:1904666	regulation of ubiquitin protein ligase activity	7/1791	23/28814	0.000358703	0.0153641	0.012675	Btrc/Bsn/Rpl5/Rpl11/Rps7/Rpl23/Rpl37rt	7	cere
BP	GO:0042771	intrinsic apoptotic signaling pathway in response to DNA damage by p53 class mediator	10/1791	45/28814	0.000360597	0.0153641	0.012675	Ddit4/Snw1/Cdkn1a/Nupr1/Pycard/Mif/Rps27l/Ep300/Rpl26/Hipk2	10	cere
BP	GO:0016055	Wnt signaling pathway	47/1791	451/28814	0.000382674	0.0161849	0.0133521	Pfdn5/Tiam1/Hbp1/Gprc5b/Gli3/Edn1/Fgf9/Sema5a/Celsr3/Atp6v0c/Rnf138/Lrp5/Btrc/Ddit3/Lmx1a/Dab2ip/Notch1/Wnt2b/2210016L21Rik/Vgll4/Ilk/Zranb1/Adgra2/Tnks/Tbx18/Amotl2/Pkd1/Kdm6a/Bcl9/Rnf146/Lrp1/Isl1/Hic1/Fzd1/Tmem88/Zbtb33/Fzd4/Shisa6/Usp34/Gsk3a/Rps12/Bcl9l/Celsr2/Ccnd1/Mcc/Sox4/Med12	47	cere
BP	GO:0086012	membrane depolarization during cardiac muscle cell action potential	6/1791	17/28814	0.000389929	0.0162527	0.0134081	Cacna1d/Cacna1g/Hcn4/Scn4b/Cacna1c/Ank3	6	cere
BP	GO:1905564	positive regulation of vascular endothelial cell proliferation	6/1791	17/28814	0.000389929	0.0162527	0.0134081	Sp1/Akt3/Igf2/Ghsr/Ghrl/Hmgb1	6	cere
BP	GO:0007265	Ras protein signal transduction	38/1791	342/28814	0.000393079	0.0162661	0.0134192	Kctd10/Tiam1/Cyth3/Aif1/Hras/Als2/Dab2ip/Notch1/Usp50/Pdpn/Mapkapk5/Apoa1/Nradd/Farp2/Dhcr24/Rtkn/Rap2b/Dgki/Lpar1/Ralgps1/Lrrd1/Iqsec3/Arhgef11/Adra1a/Ccdc125/Prag1/Gpr17/Gm14137/Arhgef12/Kalrn/Rapgef2/Cdc42ep5/Phactr4/Akap13/Syngap1/Arhgef10/Heg1/Rab9	38	cere
BP	GO:0034248	regulation of cellular amide metabolic process	47/1791	453/28814	0.000422077	0.0172184	0.0142047	Sp1/Taco1/Rps9/Khsrp/Rplp1/Eif3d/Pdk4/Per1/Rida/Mrpl13/Ormdl2/Snca/Srp9/Inpp5e/Rps3a1/Magoh/Trnau1ap/Mapkapk5/Igf2bp3/Cnbp/Chrna7/Eif2s3x/Tut7/Eif1/Cnot3/Ago2/Rps27l/Cpeb3/Dhx9/Zfp36/Cirbp/Tnrc6b/Mex3d/Eif3k/S100a9/Nanos3/Npm1/Gsk3a/Rpl38/Rpl5/Rpl26/Gspt1/Mir186/Rpl13a/Sox4/Sarnp/Dph1	47	cere
BP	GO:0198738	cell-cell signaling by wnt	47/1791	453/28814	0.000422077	0.0172184	0.0142047	Pfdn5/Tiam1/Hbp1/Gprc5b/Gli3/Edn1/Fgf9/Sema5a/Celsr3/Atp6v0c/Rnf138/Lrp5/Btrc/Ddit3/Lmx1a/Dab2ip/Notch1/Wnt2b/2210016L21Rik/Vgll4/Ilk/Zranb1/Adgra2/Tnks/Tbx18/Amotl2/Pkd1/Kdm6a/Bcl9/Rnf146/Lrp1/Isl1/Hic1/Fzd1/Tmem88/Zbtb33/Fzd4/Shisa6/Usp34/Gsk3a/Rps12/Bcl9l/Celsr2/Ccnd1/Mcc/Sox4/Med12	47	cere
BP	GO:0008380	RNA splicing	43/1791	404/28814	0.000427725	0.0173259	0.0142934	Snrnp27/Snrpd1/Cdk12/Polr2a/Khsrp/Snrpb2/Rbfox1/Ern1/Prpf8/Snw1/Srek1ip1/Rtraf/Zcrb1/Thoc1/Smndc1/Rps26/Rnpc3/Magoh/Srsf4/Arl6ip4/Magohb/Nova2/Snrpa1/Aff2/Rbm41/Rbfox2/Lsm3/Gcfc2/Lsm7/Srrm2/Slc39a5/Snrnp25/Snrpd2/Dhx9/Cirbp/Mfap1b/Mettl4/Gemin6/Npm1/Phf5a/Snrpe/Rps13/Malat1	43	cere
BP	GO:0002269	leukocyte activation involved in inflammatory response	10/1791	46/28814	0.000435356	0.0175116	0.0144467	Ttbk1/Traf3ip2/Trem2/Aif1/Snca/Stap1/Tyrobp/Itgam/Atm/Tlr4	10	cere
BP	GO:0007097	nuclear migration	8/1791	31/28814	0.000476507	0.0187578	0.0154747	Fhod1/Clmn/Slit1/Cdc42bpa/Pcm1/Syne3/Syne2/Syne1	8	cere
BP	GO:0086010	membrane depolarization during action potential	8/1791	31/28814	0.000476507	0.0187578	0.0154747	Cacna1d/Cacna1g/Cacna1i/Hcn4/Scn4b/Cacna1c/Ank3/Scn2a	8	cere
BP	GO:0060537	muscle tissue development	50/1791	493/28814	0.000476587	0.0187578	0.0154747	Mef2d/Rbfox1/Prox1/Srf/Rarb/Sgcd/Snw1/Sav1/Edn1/Fgf9/Ppara/Plec/Nr4a1/Sik1/Ndufv2/Col19a1/Tnni1/Notch1/Lrp2/Schip1/Col11a1/Slc9a1/Ski/Foxp2/Vgll4/Mylpf/Nupr1/Acta1/Bmp5/Tbx18/S100b/Spg11/Fhod3/Tnni3/Bcl9/Pln/Pkp2/Isl1/Adra1a/Igf2/Maml1/Slc8a1/Ep300/Gsk3a/Naca/Bcl9l/Akap13/Vamp5/Heg1/Myl6	50	cere
BP	GO:1990000	amyloid fibril formation	7/1791	24/28814	0.00047938	0.0187578	0.0154747	Pfdn5/Pfdn2/Trem2/Pfdn1/Chrna7/Pfdn4/B2m	7	cere
BP	GO:0046916	cellular transition metal ion homeostasis	17/1791	111/28814	0.000493862	0.0191939	0.0158345	Atp7b/Atox1/Sod1/Slc39a7/Fth1/Lcn2/Slc6a9/Mt3/Mt2/Trf/Atp7a/Cyb561a3/Slc39a5/Ccdc115/Bola2/Commd1/Ncoa4	17	cere
BP	GO:1905907	negative regulation of amyloid fibril formation	5/1791	12/28814	0.000505154	0.0194771	0.0160682	Pfdn5/Pfdn2/Trem2/Pfdn1/Pfdn4	5	cere
BP	GO:0048675	axon extension	20/1791	142/28814	0.000509678	0.0194771	0.0160682	D130043K22Rik/Srf/Tnr/Edn1/Vcl/Dpysl2/Sema5a/Slit1/Limk1/Ilk/Usp9x/Mt3/Spg11/Map3k13/Sema7a/Golga4/Lrp1/Trpc5/Adnp/Slit3	20	cere
BP	GO:0007269	neurotransmitter secretion	24/1791	185/28814	0.000514694	0.0194771	0.0160682	Cacna1b/Lin7a/Adcy1/Stxbp5l/Nr4a1/Prepl/Doc2g/Apba1/Snca/Stxbp1/Slc6a9/Erc1/Chrna7/Mctp2/Nrxn2/Cacna1a/Brsk1/Dgki/Adra1a/Doc2a/Ptprn2/Kcnh1/Syn3/Kcnc3	24	cere
BP	GO:0099643	signal release from synapse	24/1791	185/28814	0.000514694	0.0194771	0.0160682	Cacna1b/Lin7a/Adcy1/Stxbp5l/Nr4a1/Prepl/Doc2g/Apba1/Snca/Stxbp1/Slc6a9/Erc1/Chrna7/Mctp2/Nrxn2/Cacna1a/Brsk1/Dgki/Adra1a/Doc2a/Ptprn2/Kcnh1/Syn3/Kcnc3	24	cere
BP	GO:0010543	regulation of platelet activation	10/1791	47/28814	0.000522545	0.0195174	0.0161014	C1qtnf1/Ptprj/Il6ra/Pdpn/Cd9/Tlr4/Gp1ba/Prkg1/Fcer1g/Ceacam1	10	cere
BP	GO:0120163	negative regulation of cold-induced thermogenesis	10/1791	47/28814	0.000522545	0.0195174	0.0161014	Acot13/Lnpep/Ddit3/Notch1/Pgam5/Nova2/Il15/Tlr4/Atf4/Acvr2b	10	cere
BP	GO:0010906	regulation of glucose metabolic process	19/1791	132/28814	0.000529148	0.0196365	0.0161997	Ranbp2/Dgkq/C1qtnf1/Pdk4/Cox11/Gpld1/Ppara/Sik1/Sorbs1/Dusp12/Midn/Irs2/Ppp1r3f/Igf2/Ep300/Soga1/Irs1/Foxk1/Hmgb1	19	cere
BP	GO:0007015	actin filament organization	47/1791	458/28814	0.000536915	0.019797	0.0163321	Tmod4/Kptn/Prox1/Fhod1/Srf/Tenm1/Gdpd2/Sptb/Diaph3/Sema5a/Plec/Shank3/Aif1/Sorbs1/Pstpip2/Tmod1/Tesk1/Tpm2/Shroom3/Limk1/Pycard/Acta1/Apoa1/Trf/Ppargc1b/Fhod3/Pof1b/Icam1/Lpar1/Shank1/Hip1/Pacsin1/S100a10/Marcksl1/Tmsb4x/Ghsr/Gm14137/Alms1/Cdc42ep5/Ghrl/Fat1/Arhgef10/Catip/Mphosph8/Tmsb10/Tmsb15b1/Ccl21b	47	cere
BP	GO:0021782	glial cell development	18/1791	122/28814	0.000542962	0.0198465	0.0163729	Plec/Sod1/Trem2/Ski/Itgam/Ilk/Plp1/Mt3/Myrf/Lgi4/Tlr4/Lrp1/Hes5/Nrros/S100a9/Arhgef10/Sox4/Med12	18	cere
BP	GO:0019217	regulation of fatty acid metabolic process	16/1791	102/28814	0.000545158	0.0198465	0.0163729	Ankrd26/Brca1/Acadvl/Pdk4/Ppara/Snca/Nucb2/Apoa1/Ptgs2/Pla2g3/Wdtc1/Irs2/Apoc1/Ghsr/Irs1/Ceacam1	16	cere
BP	GO:0032869	cellular response to insulin stimulus	26/1791	208/28814	0.00054904	0.0198621	0.0163858	Sp1/Ankrd26/Lpl/Pdk4/Akt3/Sgk1/Gpld1/Gpam/Sorbs1/Ptprj/Ptpn1/Rab13/Slc9a1/Nucb2/Ptprf/Sik2/Wdtc1/Socs7/Irs2/Igf2/Ghsr/Socs3/Soga1/Irs1/Gsk3a/Ceacam1	26	cere
BP	GO:0001505	regulation of neurotransmitter levels	30/1791	254/28814	0.000568494	0.0204373	0.0168603	Gabra2/Cacna1b/Lin7a/Adcy1/Gdnf/Stxbp5l/Nr4a1/Prepl/Doc2g/Apba1/Snca/Stxbp1/Slc6a9/Nos1/Erc1/Chrna7/Mctp2/Nrxn2/Cacna1a/Brsk1/Dagla/Dgki/Daglb/Slc6a5/Adra1a/Doc2a/Ptprn2/Kcnh1/Syn3/Kcnc3	30	cere
BP	GO:0006109	regulation of carbohydrate metabolic process	25/1791	198/28814	0.000598361	0.0213775	0.0176359	Ranbp2/Dgkq/C1qtnf1/Pdk4/Ddit4/Cox11/Gpld1/Ppara/Sik1/Sorbs1/Jmjd8/Snca/Dusp12/Nupr1/Pth1r/Midn/Irs2/Ppp1r3f/Igf2/Ep300/Soga1/Irs1/Foxk1/Gapdhs/Hmgb1	25	cere
BP	GO:0001558	regulation of cell growth	47/1791	461/28814	0.000618495	0.0219604	0.0181168	Acvr1b/Mmp14/Cyba/D130043K22Rik/Sertad1/Hyal1/Srf/Tnr/Cxcl16/Sgk1/Edn1/Dpysl2/Sema5a/Ppara/Eaf2/Cdkn1a/Slit1/Ptprj/Lmx1a/Dab2ip/Zmat3/Slc9a1/Kdm2b/Limk1/Vgll4/Ilk/Mt3/Map3k13/Ino80/Exosc4/Dcbld2/4932438A13Rik/Sema7a/Golga4/Kat7/Lrp1/Trpc5/Cirbp/Bst2/Adnp/Slit3/Foxk1/Npm1/Gsk3a/Eno1b/Ceacam1/Prdm11	47	cere
BP	GO:0101023	vascular endothelial cell proliferation	7/1791	25/28814	0.000630312	0.022107	0.0182378	Sp1/Akt3/Ccl12/Igf2/Ghsr/Ghrl/Hmgb1	7	cere
BP	GO:1905562	regulation of vascular endothelial cell proliferation	7/1791	25/28814	0.000630312	0.022107	0.0182378	Sp1/Akt3/Ccl12/Igf2/Ghsr/Ghrl/Hmgb1	7	cere
BP	GO:0072332	intrinsic apoptotic signaling pathway by p53 class mediator	14/1791	84/28814	0.000638432	0.0222561	0.0183608	Ddit4/Hint1/Snw1/Cdkn1a/Zfp385b/Nupr1/Pycard/Mif/Rps27l/Ep300/Rpl11/Rpl26/Hipk2/Rps7	14	cere
BP	GO:1902903	regulation of supramolecular fiber organization	41/1791	388/28814	0.000662599	0.0229595	0.018941	Pfdn5/Tmod4/Pfdn2/Prox1/Ankrd53/Fhod1/Tenm1/Sgk1/Sptb/Edn1/Sema5a/Shank3/Trem2/Pfdn1/Snca/Map1a/Tmod1/Tesk1/Limk1/Chrna7/Pycard/Apoa1/Fhod3/Mid1/Icam1/Lpar1/Shank1/S100a10/Camsap3/Tmsb4x/Pfdn4/Gm14137/Alms1/Cdc42ep5/Numa1/Akap13/Arhgef10/Mphosph8/Tmsb10/Tmsb15b1/Ccl21b	41	cere
BP	GO:0051899	membrane depolarization	15/1791	94/28814	0.000667474	0.0229899	0.0189661	Cacna1d/Cacna1g/Edn1/Chrna2/Cacna1i/Chrna7/Hcn4/Cck/Cacna1a/Scn4b/Cacna1c/Atpif1/B2m/Ank3/Scn2a	15	cere
BP	GO:1905952	regulation of lipid localization	22/1791	167/28814	0.000699809	0.0239601	0.0197665	Hbp1/Abca13/Apoa2/Lpl/C1qtnf1/Fis1/Edn1/Ppara/Atp5j/Trem2/Abca3/Scp2/Furin/Nucb2/Apoa1/Mif/Pla2g3/Sstr4/Irs2/Lrp1/Apoc1/Ghrl	22	cere
BP	GO:0032970	regulation of actin filament-based process	43/1791	414/28814	0.000708185	0.0241034	0.0198848	Tmod4/Prox1/Fhod1/Tenm1/Sptb/Edn1/Pde4d/Sema5a/Shank3/Hras/Tmod1/Tesk1/Pdpn/Stap1/Nos1/Limk1/Pycard/Ilk/Apoa1/Hcn4/Cdk10/Fhod3/Icam1/Pln/Lpar1/Shank1/Lrp1/Pkp2/S100a10/Bst2/Tmsb4x/Cacna1c/Gm14137/Alms1/Cdc42ep5/Akap13/Arhgef10/Ccl27a/Mphosph8/Tmsb10/Tmsb15b1/Ccl21b/Smim22	43	cere
BP	GO:0002040	sprouting angiogenesis	18/1791	125/28814	0.000728749	0.0245278	0.0202349	Srf/Akt3/Map3k3/Gpld1/Sema5a/Nr4a1/Jmjd8/Notch1/Pik3c2a/Srpx2/Adgra2/Ptgs2/Tbxa2r/S100a1/Ghsr/Ghrl/Hmgb1/Ceacam1	18	cere
BP	GO:0001667	ameboidal-type cell migration	46/1791	452/28814	0.000729183	0.0245278	0.0202349	Acvr1b/Sp1/Hyal1/Prox1/Srf/Akt3/Arid5b/Rffl/Map3k3/Vash1/Gpld1/Edn1/Gdnf/Sema5a/Plec/Nr4a1/Lrp5/Cd63/Lcn2/Dab2ip/Notch1/Schip1/Rab13/Tesk1/Pik3c2a/Ilk/Srpx2/Adgra2/Apoa1/Dnaja4/Ptgs2/Amotl2/Tbxa2r/Ago2/Sema7a/Arsb/Isl1/Dock5/Igf2/Slc8a1/Fgf18/Syne2/Phactr4/Hmgb1/Mcc/Ceacam1	46	cere
BP	GO:0061900	glial cell activation	10/1791	49/28814	0.000740507	0.0247214	0.0203946	Ttbk1/Trem2/Aif1/Snca/Stap1/Tyrobp/Itgam/Atm/Tlr4/Lrp1	10	cere
BP	GO:0009141	nucleoside triphosphate metabolic process	17/1791	115/28814	0.000747694	0.0247214	0.0203946	Atp5d/Cad/Atp5e/Ppara/Atp5j/Atp5o/Trem2/Nudt2/Atp5h/Nme1/Atp5j2/Atp5l/Dctpp1/Atp5k/Eno1b/Uqcc3/Aldoa	17	cere
BP	GO:0009144	purine nucleoside triphosphate metabolic process	15/1791	95/28814	0.000747831	0.0247214	0.0203946	Atp5d/Atp5e/Ppara/Atp5j/Atp5o/Trem2/Nudt2/Atp5h/Nme1/Atp5j2/Atp5l/Atp5k/Eno1b/Uqcc3/Aldoa	15	cere
BP	GO:0032733	positive regulation of interleukin-10 production	9/1791	41/28814	0.000775266	0.0253132	0.0208828	Cd46/Trem2/Hgf/Pycard/Isg15/Tlr4/Tlr9/Fcer1g/Hmgb1	9	cere
BP	GO:0086065	cell communication involved in cardiac conduction	9/1791	41/28814	0.000775266	0.0253132	0.0208828	Cacna1d/Cacna1g/Pde4d/Hcn4/Tbx18/Pkp2/Scn4b/Cacna1c/Slc8a1	9	cere
BP	GO:0070508	cholesterol import	5/1791	13/28814	0.000778935	0.0253132	0.0208828	Apoa2/Scp2/Apoa1/Lrp1/Commd1	5	cere
BP	GO:0051055	negative regulation of lipid biosynthetic process	11/1791	58/28814	0.000785909	0.0253963	0.0209514	Prox1/Brca1/Acadvl/Sod1/Sik1/Ormdl2/Ccdc3/Bmp5/Wdtc1/Apoc1/Ceacam1	11	cere
BP	GO:0043467	regulation of generation of precursor metabolites and energy	20/1791	147/28814	0.000796935	0.0256088	0.0211266	Taco1/Ddit4/Ppara/Il10rb/Cox7a2l/Sorbs1/Jmjd8/Ndufa4/Nupr1/Cox7a2/Atp7a/Irs2/Ppp1r3f/Igf2/Ep300/Irs1/Gapdhs/Hmgb1/Chchd2/Cox7a1	20	cere
BP	GO:0050773	regulation of dendrite development	19/1791	137/28814	0.000841618	0.0268944	0.0221872	D130043K22Rik/Sgk1/Dgkg/Dab2ip/Cit/Ilk/Bmp5/Carm1/Ss18l2/Ptprf/Pacsin1/Trpc5/Sipa1l1/Sarm1/Gsk3a/Kalrn/Rapgef2/Fat3/Skor2	19	cere
BP	GO:0010822	positive regulation of mitochondrion organization	13/1791	77/28814	0.00086842	0.0275975	0.0227673	Fam162a/Fis1/Vps13d/Cideb/Trem2/Bcl2l11/Pgam5/Pdcd5/Pycard/Atpif1/Gsk3a/Siva1/Cers1	13	cere
BP	GO:0009991	response to extracellular stimulus	42/1791	406/28814	0.000878165	0.0277539	0.0228963	Angptl4/Atn1/Kptn/Lpl/Srf/Pdk4/Asgr1/Snw1/Ppara/Plec/Sod1/Cdkn1a/Sik1/Fosl1/Ddit3/Usp33/Htr4/Pik3c2b/Wnt2b/Alpl/Chrna7/Nucb2/Pik3c2a/Mt3/Cck/Brsk1/Sik2/Nenf/Slc39a5/Pnpla3/Arsb/Atf4/Dctpp1/Zfp36/Rbp1/Ghsr/Foxk1/Stk24/Ghrl/Prkag1/Spx/Fcor	42	cere
BP	GO:0042391	regulation of membrane potential	47/1791	469/28814	0.000892447	0.0280511	0.0231415	Glra1/Gabra2/Grik3/Gabrb2/Piezo1/Cacna1d/Glra4/Cacna1g/Edn1/Ndufs4/Chrna2/Cacna1i/Shank3/Sod1/Trem2/Snca/Slc9a1/Grin2b/Chrna7/Hcn4/Tbx18/Cck/Igsf9b/Kcnh5/Cacna1a/Kcnk9/Nos1ap/Dgki/Shank1/Atp1a3/Trpc5/Slc24a4/Pkp2/Adra1a/Scn4b/Kcna1/Neto1/Oprd1/Cacna1c/Atpif1/Slc8a1/Kcnh1/B2m/Ghrl/Ank3/Nps/Scn2a	47	cere
BP	GO:0019216	regulation of lipid metabolic process	40/1791	382/28814	0.000911659	0.028329	0.0233707	Lsr/Angptl4/Dgkq/Apoa2/Ankrd26/Prox1/Brca1/Acadvl/Pdk4/Gpld1/Golm1/Ppara/Sod1/Trem2/Sik1/Abca3/Gpam/Sorbs1/Ormdl2/Snca/Idh1/Ccdc3/Dab2ip/Scp2/Epha8/Nucb2/Apoa1/Bmp5/Ptgs2/Pla2g3/Wdtc1/Irs2/Daglb/Apoc1/Igf2/Ghsr/Irs1/Zfp69/Ceacam1/Ccl21b	40	cere
BP	GO:0016570	histone modification	49/1791	495/28814	0.000918139	0.028329	0.0233707	Kmt2a/Chd5/Brca1/Kansl1/Chd3/Jade2/Per1/Snw1/Hr/Map3k12/Ubr2/Lcor/Kdm5c/Snca/Tada1/Ash1l/Kmt2e/Nos1/Kdm2b/Actb/Cul4b/Kat6a/Mt3/Carm1/Kdm4a/Atm/Tet3/Taf6/Setd7/Kdm6a/Rcor1/Hpf1/Phf2/Kmt2c/Setd1b/Kat7/Zfp335/Isl1/Kdm7a/Kmt2d/Igf2/Nat8f3/Ep300/Mta3/Atxn7l3/Usp51/Rybp/Rnf8/Eid1	49	cere
BP	GO:0007266	Rho protein signal transduction	19/1791	138/28814	0.000920223	0.028329	0.0233707	Kctd10/Pdpn/Apoa1/Nradd/Rtkn/Lpar1/Arhgef11/Adra1a/Ccdc125/Prag1/Gpr17/Gm14137/Arhgef12/Kalrn/Cdc42ep5/Phactr4/Akap13/Arhgef10/Heg1	19	cere
BP	GO:0001774	microglial cell activation	9/1791	42/28814	0.000932915	0.028329	0.0233707	Ttbk1/Trem2/Aif1/Snca/Stap1/Tyrobp/Itgam/Atm/Tlr4	9	cere
BP	GO:1900744	regulation of p38MAPK cascade	9/1791	42/28814	0.000932915	0.028329	0.0233707	Map3k3/Mink1/Per1/Trem2/Xdh/Dab2ip/Hgf/Rell2/Mfhas1	9	cere
BP	GO:0002028	regulation of sodium ion transport	15/1791	97/28814	0.000933362	0.028329	0.0233707	Fxyd5/Akt3/Sgk1/Per1/Sik1/Gnas/Slc9a1/Nos1/Fxyd7/Scn4b/Neto1/Commd1/Slc8a1/Ank3/Nkain1	15	cere
BP	GO:0045860	positive regulation of protein kinase activity	38/1791	358/28814	0.000939262	0.028329	0.0233707	Gprc5b/Prox1/Ttbk1/Tenm1/Ern1/Pik3r5/Edn1/Cd86/Map3k12/Cdkn1a/Hras/Snca/Als2/Dab2ip/Ptpn1/Il6ra/Stap1/Erp29/Ilk/Mt3/Pkd1/Mif/Map3k13/Tlr4/Adra2c/Tlr9/Adra1a/Fzd4/Adnp/Spdya/Npm1/Fgf18/Acvr2b/Rapgef2/Akap13/Ccnd1/Ceacam1/Ccl21b	38	cere
BP	GO:0006417	regulation of translation	41/1791	395/28814	0.000940687	0.028329	0.0233707	Taco1/Rps9/Khsrp/Rplp1/Eif3d/Per1/Rida/Mrpl13/Srp9/Inpp5e/Rps3a1/Magoh/Trnau1ap/Mapkapk5/Igf2bp3/Cnbp/Eif2s3x/Tut7/Eif1/Cnot3/Ago2/Rps27l/Cpeb3/Dhx9/Zfp36/Cirbp/Tnrc6b/Mex3d/Eif3k/S100a9/Nanos3/Npm1/Rpl38/Rpl5/Rpl26/Gspt1/Mir186/Rpl13a/Sox4/Sarnp/Dph1	41	cere
BP	GO:0050792	regulation of viral process	22/1791	171/28814	0.000962953	0.0288485	0.0237993	Snf8/Prox1/Ppara/Stat1/Notch1/Adar/Oas3/Trim59/Isg15/Znfx1/Trim14/Dhx9/Zfp36/Bst2/Ch25h/Trim12c/Ppih/Trim5/Vps37b/Rnasel/Lgals1/Mphosph8	22	cere
BP	GO:0045933	positive regulation of muscle contraction	10/1791	51/28814	0.00102828	0.0304759	0.0251419	Srf/Edn1/Ptgs2/Tbxa2r/Adra1a/Chrm3/Ghsr/Eno1b/Ghrl/Spx	10	cere
BP	GO:2000116	regulation of cysteine-type endopeptidase activity	28/1791	240/28814	0.00102995	0.0304759	0.0251419	Fam162a/Pax2/Ttbk1/Fis1/Rffl/Cideb/Nr4a1/Xdh/Snca/Stat1/Usp50/Bcl2l11/Casp8ap2/Hgf/Grin2b/Pdcd5/Pycard/Mt3/Ptgs2/Cck/Dhcr24/Rps27l/Hip1/Mgmt/S100a9/Hmgb1/Lamtor5/Psmb9	28	cere
BP	GO:0051480	regulation of cytosolic calcium ion concentration	41/1791	397/28814	0.00103705	0.0304759	0.0251419	Cd52/Cacna1b/Cyba/Cdh23/Cacna1d/C1qtnf1/Fis1/Galr2/Cacna1g/Edn1/Pde4d/Cacna1i/Glp1r/Ddit3/Nmb/Snca/Adra1d/Nos1/Grin2b/Atp2b3/Pth1r/Pkd1/Cacna1a/Tbxa2r/Pln/Lpar1/Lrp1/Trpc5/Slc24a4/Adra1a/Gpr157/Gp1ba/Cacna1c/Gpr17/Slc8a1/Ryr3/Kcnh1/Ghrl/Hmgb1/Xntrpc/Ccl21b	41	cere
BP	GO:0000027	ribosomal large subunit assembly	7/1791	27/28814	0.00104377	0.0304759	0.0251419	Mrpl20/Rpl6/Rpl38/Mdn1/Rpl5/Rpl11/mt-Rnr2	7	cere
BP	GO:0086019	cell-cell signaling involved in cardiac conduction	7/1791	27/28814	0.00104377	0.0304759	0.0251419	Cacna1d/Cacna1g/Hcn4/Tbx18/Pkp2/Scn4b/Cacna1c	7	cere
BP	GO:0031667	response to nutrient levels	39/1791	373/28814	0.00107764	0.0313061	0.0258268	Angptl4/Atn1/Kptn/Lpl/Srf/Pdk4/Snw1/Ppara/Plec/Sod1/Cdkn1a/Sik1/Ddit3/Usp33/Htr4/Pik3c2b/Wnt2b/Alpl/Chrna7/Nucb2/Pik3c2a/Mt3/Cck/Brsk1/Sik2/Nenf/Slc39a5/Pnpla3/Arsb/Atf4/Zfp36/Rbp1/Ghsr/Foxk1/Stk24/Ghrl/Prkag1/Spx/Fcor	39	cere
BP	GO:0010977	negative regulation of neuron projection development	21/1791	162/28814	0.00112657	0.032422	0.0267473	D130043K22Rik/Tnr/Sema5a/Adcy6/Slit1/Xylt1/Mt3/Carm1/Sema7a/Lpar1/Rap1gap2/Lrp1/Prag1/Paqr3/Gsk3a/B2m/Klk8/Syngap1/Lgals1/Fat3/Dleu2	21	cere
BP	GO:0007626	locomotory behavior	30/1791	265/28814	0.00113335	0.032422	0.0267473	Glra1/Cacna1b/Gprc5b/Cdh23/Tnr/Hexb/Ndufs4/Shank3/Sod1/Apba1/Snca/Als2/Lmx1a/Dnm1/Tmod1/Spg11/Atp7a/Cacna1a/Lgi4/Shank2/Atp1a3/Ankfn1/Fzd4/Oprd1/Ghsr/Cacna1c/Nav2/Hipk2/Kalrn/Selenop	30	cere
BP	GO:0006874	cellular calcium ion homeostasis	49/1791	500/28814	0.00113813	0.032422	0.0267473	Cd52/Cacna1b/Cyba/Atp7b/Cdh23/Cacna1d/C1qtnf1/Fis1/Galr2/Cacna1g/Edn1/Hexb/Pde4d/Cacna1i/Smdt1/Glp1r/Ddit3/Nmb/Snca/Adra1d/Nos1/Grin2b/Nucb2/Atp2b3/Pth1r/Pkd1/S100b/Cacna1a/Tbxa2r/Ccl12/Tnni3/Pln/Lpar1/Lrp1/Trpc5/Slc24a4/Atf4/Adra1a/Gpr157/Gp1ba/Cacna1c/Gpr17/Slc8a1/Ryr3/Kcnh1/Ghrl/Hmgb1/Xntrpc/Ccl21b	49	cere
BP	GO:0000041	transition metal ion transport	16/1791	109/28814	0.00113965	0.032422	0.0267473	Atp7b/Atox1/Slc39a7/Fth1/Lcn2/Slc6a9/Nos1/Pik3c2a/Mt3/Trf/Atp7a/Lmtk2/Slc39a5/Trpc5/B2m/Xntrpc	16	cere
BP	GO:0046058	cAMP metabolic process	5/1791	14/28814	0.00114987	0.032422	0.0267473	Adcy9/Adcy1/Adcy3/Pde4d/Adcy6	5	cere
BP	GO:2000343	positive regulation of chemokine (C-X-C motif) ligand 2 production	5/1791	14/28814	0.00114987	0.032422	0.0267473	Lpl/Mif/Tlr4/Lrp1/Hmgb1	5	cere
BP	GO:0043406	positive regulation of MAP kinase activity	18/1791	130/28814	0.00115956	0.0325354	0.0268409	Tenm1/Ern1/Pik3r5/Edn1/Map3k12/Hras/Dab2ip/Ptpn1/Erp29/Ilk/Mif/Map3k13/Tlr4/Tlr9/Fzd4/Fgf18/Akap13/Ceacam1	18	cere
BP	GO:0006836	neurotransmitter transport	28/1791	242/28814	0.00116946	0.0326541	0.0269389	Gabra2/Cacna1b/Lin7a/Adcy1/Gdnf/Stxbp5l/Nr4a1/Prepl/Doc2g/Apba1/Snca/Stxbp1/Slc6a9/Nos1/Erc1/Chrna7/Mctp2/Nrxn2/Cacna1a/Brsk1/Dgki/Slc6a5/Adra1a/Doc2a/Ptprn2/Kcnh1/Syn3/Kcnc3	28	cere
BP	GO:0042326	negative regulation of phosphorylation	41/1791	400/28814	0.00119788	0.0332859	0.0274601	Dgkq/Ddit4/Cox11/Pde4d/Rtraf/Ppara/Plec/Cdkn1a/Xdh/Ldlrad4/Lrp5/Ptprj/Snca/Dab2ip/Ptpn1/Zgpat/Adar/Bag1/Tesk1/Hgf/Stap1/Nos1/Actb/Chrna7/Nupr1/Pycard/Ilk/Ptprh/Midn/Kirrel2/Cdkn1c/Irs2/Lrp1/Socs3/Slc8a1/Paqr3/Npm1/Ceacam1/Heg1/Gbp4/Pcp4	41	cere
BP	GO:1903532	positive regulation of secretion by cell	38/1791	363/28814	0.00121186	0.0335126	0.0276471	Cacna1b/Snf8/Cacna1d/C1qtnf1/Cacna1g/Gpld1/Edn1/Dpysl2/Rab2b/Cacna1i/Stxbp5l/Trem2/Glp1r/Nmb/Snca/Stxbp1/Grin2b/Nucb2/Itgam/Cck/Mif/Chmp2a/Pla2g3/Exph5/Cd160/Irs2/Tlr4/Lrp1/Isl1/Vamp8/Irs1/Fcer1g/Syt10/Ghrl/Sox4/Rab9/Ier3ip1/Pcp4	38	cere
BP	GO:0006914	autophagy	46/1791	464/28814	0.00125403	0.0343486	0.0283368	Tm9sf1/Fis1/Ubxn6/Vps13d/Ubxn2a/Trem2/Ddit3/Usp33/Snca/Pik3c2b/Bcl2l11/Lrba/Spata18/Rab43/Pik3c2a/Nupr1/Pycard/Mt3/Ulk3/Atg9a/Kdm4a/Spg11/Chmp2a/Atm/Rab24/Vps13c/Herc1/Soga3/Rab3gap2/Epg5/Trim14/Arsb/Wdfy3/Adra1a/Vamp8/Tmem74/Atpif1/Soga1/S100a9/Foxk1/Trim12c/Gsk3a/Trim5/Ufc1/Hmgb1/Cers1	46	cere
BP	GO:0061919	process utilizing autophagic mechanism	46/1791	464/28814	0.00125403	0.0343486	0.0283368	Tm9sf1/Fis1/Ubxn6/Vps13d/Ubxn2a/Trem2/Ddit3/Usp33/Snca/Pik3c2b/Bcl2l11/Lrba/Spata18/Rab43/Pik3c2a/Nupr1/Pycard/Mt3/Ulk3/Atg9a/Kdm4a/Spg11/Chmp2a/Atm/Rab24/Vps13c/Herc1/Soga3/Rab3gap2/Epg5/Trim14/Arsb/Wdfy3/Adra1a/Vamp8/Tmem74/Atpif1/Soga1/S100a9/Foxk1/Trim12c/Gsk3a/Trim5/Ufc1/Hmgb1/Cers1	46	cere
BP	GO:1901216	positive regulation of neuron death	18/1791	131/28814	0.00126773	0.034559	0.0285104	Fis1/Ddit4/Ddit3/Snca/Lcn2/Bcl2l11/Bag1/Nos1/Grin2b/Tyrobp/Nupr1/Itgam/Ptprf/Atm/Tlr4/Atf4/Sarm1/Gsk3a	18	cere
BP	GO:0010565	regulation of cellular ketone metabolic process	20/1791	153/28814	0.00131653	0.0350909	0.0289492	Dgkq/Ankrd26/Prox1/Brca1/Acadvl/Pdk4/Ppara/Snca/Nucb2/Apoa1/Bmp5/Ptgs2/Pla2g3/Wdtc1/Pptc7/Irs2/Apoc1/Ghsr/Irs1/Ceacam1	20	cere
BP	GO:0016577	histone demethylation	7/1791	28/28814	0.00131774	0.0350909	0.0289492	Hr/Kdm5c/Kdm2b/Kdm4a/Kdm6a/Phf2/Kdm7a	7	cere
BP	GO:0045822	negative regulation of heart contraction	7/1791	28/28814	0.00131774	0.0350909	0.0289492	Pde4d/Adra1d/Nos1/Pln/Adra1a/Chrm3/Spx	7	cere
BP	GO:0070076	histone lysine demethylation	7/1791	28/28814	0.00131774	0.0350909	0.0289492	Hr/Kdm5c/Kdm2b/Kdm4a/Kdm6a/Phf2/Kdm7a	7	cere
BP	GO:0150077	regulation of neuroinflammatory response	7/1791	28/28814	0.00131774	0.0350909	0.0289492	Ttbk1/Trem2/Stap1/Nupr1/Ptgs2/Atm/Dagla	7	cere
BP	GO:0001976	nervous system process involved in regulation of systemic arterial blood pressure	6/1791	21/28814	0.00137908	0.0363837	0.0300157	Adra1d/Chrna7/Tnni3/Adra1a/Chrm3/Nav2	6	cere
BP	GO:0046697	decidualization	6/1791	21/28814	0.00137908	0.0363837	0.0300157	Dedd/Ash1l/Ptgs2/Ghsr/Ghrl/Il11ra1	6	cere
BP	GO:0010043	response to zinc ion	8/1791	36/28814	0.00138526	0.0363837	0.0300157	Glra1/Haao/Crip1/Aldob/Mtf1/Mt3/Mt2/Pln	8	cere
BP	GO:0002042	cell migration involved in sprouting angiogenesis	10/1791	53/28814	0.0014016	0.0366455	0.0302317	Srf/Akt3/Map3k3/Gpld1/Nr4a1/Notch1/Pik3c2a/Srpx2/Ptgs2/Tbxa2r	10	cere
BP	GO:0050729	positive regulation of inflammatory response	19/1791	143/28814	0.0014144	0.0368128	0.0303697	Gprc5b/Ifi35/Lpl/Ttbk1/Trem2/Snca/Stap1/Nupr1/Pycard/Ptgs2/Pla2g3/Tlr4/Rps19/Dhx9/Tlr9/Vamp8/S100a9/Fcer1g/Lgals1	19	cere
BP	GO:1903578	regulation of ATP metabolic process	14/1791	91/28814	0.00143308	0.0370333	0.0305516	Fis1/Ddit4/Ppara/Trem2/Cox7a2l/Jmjd8/Nupr1/Cox7a2/Atp7a/Atpif1/Ep300/Eno1b/Gapdhs/Cox7a1	14	cere
BP	GO:0071375	cellular response to peptide hormone stimulus	30/1791	269/28814	0.00143575	0.0370333	0.0305516	Sp1/Ankrd26/Lpl/Pdk4/Akt3/Sgk1/Gpld1/Edn1/Adcy6/Nr4a1/Gpam/Sorbs1/Ptprj/Ptpn1/Car2/Rab13/Slc9a1/Nucb2/Ptprf/Sik2/Wdtc1/Socs7/Irs2/Igf2/Ghsr/Socs3/Soga1/Irs1/Gsk3a/Ceacam1	30	cere
BP	GO:0006644	phospholipid metabolic process	38/1791	367/28814	0.00147749	0.0379398	0.0312995	Itpkc/Dgkq/Pcyt1a/Apoa2/Serac1/Lyst/Gpld1/Hexb/Plpp1/Dgkg/Abca3/Impa2/Gpam/Sacm1l/Snca/Idh1/Plcd4/Pik3c2b/Inpp5e/Scp2/Pik3c2a/Pgap2/Apoa1/Ttc7b/Pla2g3/Fam126b/Socs7/Dgki/Mboat1/Apoc1/Pnpla3/Abca8a/Proca1/Socs3/Idi1/Cds2/Mppe1/Pla2g4b	38	cere
BP	GO:0032868	response to insulin	28/1791	246/28814	0.00149828	0.0383027	0.0315988	Sp1/Ankrd26/Lpl/Pdk4/Akt3/Sgk1/Gpld1/Ppara/Gpam/Sorbs1/Ptprj/Ptpn1/Rab13/Slc9a1/Nucb2/Ptprf/Vps13c/Sik2/Wdtc1/Socs7/Irs2/Igf2/Ghsr/Socs3/Soga1/Irs1/Gsk3a/Ceacam1	28	cere
BP	GO:0048738	cardiac muscle tissue development	30/1791	270/28814	0.00152145	0.0386613	0.0318946	Prox1/Srf/Rarb/Sgcd/Sav1/Edn1/Fgf9/Ppara/Plec/Sik1/Ndufv2/Tnni1/Notch1/Lrp2/Col11a1/Slc9a1/Vgll4/Bmp5/Tbx18/Fhod3/Tnni3/Pln/Pkp2/Isl1/Adra1a/Maml1/Slc8a1/Gsk3a/Akap13/Heg1	30	cere
BP	GO:0007156	homophilic cell adhesion via plasma membrane adhesion molecules	16/1791	112/28814	0.0015265	0.0386613	0.0318946	Cdh23/Celsr3/Tenm3/Dscaml1/Ptprf/Igsf9b/Cdh12/Fat4/Pcdh1/Celsr2/Ceacam1/Fat3/Pcdhgc3/Pcdhga4/Pcdha9/Pcdha7	16	cere
BP	GO:0008654	phospholipid biosynthetic process	26/1791	223/28814	0.00153919	0.0386613	0.0318946	Itpkc/Dgkq/Pcyt1a/Apoa2/Serac1/Hexb/Dgkg/Impa2/Gpam/Idh1/Pik3c2b/Scp2/Pik3c2a/Pgap2/Apoa1/Ttc7b/Fam126b/Socs7/Dgki/Mboat1/Pnpla3/Abca8a/Socs3/Idi1/Cds2/Mppe1	26	cere
BP	GO:0035264	multicellular organism growth	26/1791	223/28814	0.00153919	0.0386613	0.0318946	Pcnt/Plag1/Atn1/Ankrd26/Rarb/Arid5b/Unc79/Pde4d/Plec/Sod1/Apba1/Gpam/Gnas/Wdr48/Atm/Kdm6a/Wdtc1/Cdkn1c/Kmt2c/Igf2/Rpl29/Ghsr/Ep300/Rai1/Alms1/Heg1	26	cere
BP	GO:0042116	macrophage activation	15/1791	102/28814	0.0015739	0.0391909	0.0323316	Ifi35/Ttbk1/Trem2/Aif1/Snca/Stap1/Tyrobp/Itgam/Slc7a2/Atm/Pla2g3/Tlr4/Hmgb1/Mfhas1/Snhg20	15	cere
BP	GO:0048525	negative regulation of viral process	15/1791	102/28814	0.0015739	0.0391909	0.0323316	Prox1/Stat1/Adar/Oas3/Trim59/Isg15/Znfx1/Trim14/Zfp36/Bst2/Ch25h/Trim12c/Trim5/Rnasel/Mphosph8	15	cere
BP	GO:0019646	aerobic electron transport chain	10/1791	54/28814	0.0016258	0.0399642	0.0329695	Cox4i2/Cox7c/Uqcrb/Ndufb9/Ndufv2/Cox4i1/Uqcrq/Uqcr10/Uqcrh/Uqcc3	10	cere
BP	GO:0045773	positive regulation of axon extension	10/1791	54/28814	0.0016258	0.0399642	0.0329695	Srf/Sema5a/Limk1/Ilk/Map3k13/Sema7a/Golga4/Lrp1/Trpc5/Adnp	10	cere
BP	GO:0070527	platelet aggregation	10/1791	54/28814	0.0016258	0.0399642	0.0329695	C1qtnf1/Stxbp1/Gnas/Il6ra/Pdpn/Cd9/Rap2b/Gp1ba/Prkg1/Ceacam1	10	cere
BP	GO:1900153	positive regulation of nuclear-transcribed mRNA catabolic process, deadenylation-dependent decay	5/1791	15/28814	0.00163698	0.0400678	0.033055	Ago2/Cpeb3/Zfp36/Tnrc6b/Nanos3	5	cere
BP	GO:0032647	regulation of interferon-alpha production	7/1791	29/28814	0.00164482	0.040089	0.0330725	Stat1/Tlr4/Dhx9/Tlr7/Tlr9/Hmgb1/Gbp4	7	cere
BP	GO:0035329	hippo signaling	8/1791	37/28814	0.00167233	0.0403783	0.0333112	Sav1/Dlg5/Schip1/Cit/Vgll4/Amotl2/Shank2/Fat4	8	cere
BP	GO:0086091	regulation of heart rate by cardiac conduction	8/1791	37/28814	0.00167233	0.0403783	0.0333112	Cacna1d/Cacna1g/Hcn4/Rbfox2/Pkp2/Isl1/Scn4b/Cacna1c	8	cere
BP	GO:0008630	intrinsic apoptotic signaling pathway in response to DNA damage	16/1791	113/28814	0.00167775	0.0403783	0.0333112	Crip1/Brca1/Ddit4/Snw1/Cdkn1a/Bcl2l11/Nupr1/Pycard/Mif/Atm/Rps27l/Hic1/Ep300/Tpt1/Rpl26/Hipk2	16	cere
BP	GO:0051091	positive regulation of DNA-binding transcription factor activity	30/1791	272/28814	0.00170622	0.0408923	0.0337352	Srf/Cacna1d/Arid5b/Adcy1/Sav1/Edn1/Fosl1/Lrp5/Ddit3/Erc1/Pycard/Carm1/Map3k13/Ppargc1b/Icam1/Tlr4/Trim14/Dhx9/Fzd1/Tlr9/Fzd4/Fank1/Ep300/Npm1/Trim12c/Nfam1/Trim5/Hipk2/Hmgn3/Lamtor5	30	cere
BP	GO:0051444	negative regulation of ubiquitin-protein transferase activity	6/1791	22/28814	0.00179738	0.0428807	0.0353756	Limk1/Rpl5/Rpl11/Rps7/Rpl23/Rpl37rt	6	cere
BP	GO:0048705	skeletal system morphogenesis	29/1791	261/28814	0.00180409	0.0428807	0.0353756	Mmp14/Mef2d/Glg1/Hyal1/Rarb/Arid5b/Gli3/Lrp5/Col9a1/Gnas/Schip1/Col11a1/Mmp16/Alpl/Ski/Barx2/Dscaml1/Carm1/Wdr48/Pkd1/Atg9a/Ppargc1b/Hoxa6/Hoxb3/Phospho1/Ndst1/Fgf18/Acvr2b/Med12	29	cere
BP	GO:0098742	cell-cell adhesion via plasma-membrane adhesion molecules	25/1791	214/28814	0.00182326	0.0430095	0.0354818	Cdh23/Tenm1/Celsr3/Sele/Mmp24/Tenm3/Apoa1/Dscaml1/Ptprf/Igsf9b/Cdh18/Cdh12/Mdga1/Fat4/Pcdh1/Gpc6/Lgals1/Celsr2/Ceacam1/Fat3/Pcdhga12/Pcdhgc3/Pcdhga4/Pcdha9/Pcdha7	25	cere
BP	GO:0008347	glial cell migration	11/1791	64/28814	0.00182447	0.0430095	0.0354818	Zmiz1/Gli3/Hexb/Trem2/Dab2ip/Stap1/Cd9/Ccl12/Socs7/Lrp1/Syne2	11	cere
BP	GO:0043434	response to peptide hormone	37/1791	359/28814	0.00183324	0.0430401	0.0355071	Sp1/Ankrd26/Lpl/Pdk4/Akt3/Sgk1/Gpld1/Edn1/Ppara/Adcy6/Nr4a1/Gpam/Sorbs1/Ptprj/Stat1/Ptpn1/Car2/Rab13/Aldob/Slc9a1/Nos1/Nucb2/Ptprf/Vps13c/Sik2/Wdtc1/Socs7/Irs2/Slc24a4/Igf2/Ghsr/Socs3/Soga1/Irs1/Gsk3a/Serpina3f/Ceacam1	37	cere
BP	GO:1900087	positive regulation of G1/S transition of mitotic cell cycle	9/1791	46/28814	0.00184291	0.0430911	0.0355491	Hyal1/Aif1/Sass6/Kmt2e/Cul4b/Apex1/Lsm11/Rpl17/Ccnd1	9	cere
BP	GO:0046890	regulation of lipid biosynthetic process	24/1791	203/28814	0.00189483	0.0441257	0.0364026	Dgkq/Prox1/Brca1/Acadvl/Pdk4/Gpld1/Ppara/Sod1/Sik1/Abca3/Gpam/Sorbs1/Ormdl2/Idh1/Ccdc3/Scp2/Apoa1/Bmp5/Ptgs2/Pla2g3/Wdtc1/Apoc1/Igf2/Ceacam1	24	cere
BP	GO:0045921	positive regulation of exocytosis	15/1791	104/28814	0.00191702	0.0444625	0.0366805	Snf8/Cacna1g/Rab2b/Cacna1i/Snca/Stxbp1/Itgam/Chmp2a/Pla2g3/Exph5/Cd160/Vamp8/Fcer1g/Syt10/Rab9	15	cere
BP	GO:0007568	aging	13/1791	84/28814	0.00197728	0.0454932	0.0375308	Edn1/Pde4d/Sod1/Adra1d/Scp2/Alpl/Coq7/Apex1/Cdkn1c/Adra1a/Gsk3a/Arhgef12/Ifi27l2a	13	cere
BP	GO:0034109	homotypic cell-cell adhesion	13/1791	84/28814	0.00197728	0.0454932	0.0375308	C1qtnf1/Stxbp1/Gnas/Il6ra/Pdpn/Cd9/Rap2b/Pkp2/Gp1ba/Prkg1/Lgals1/Ank3/Ceacam1	13	cere
BP	GO:0030308	negative regulation of cell growth	24/1791	204/28814	0.00202389	0.0458281	0.0378071	Acvr1b/D130043K22Rik/Sertad1/Hyal1/Tnr/Sema5a/Ppara/Eaf2/Cdkn1a/Slit1/Ptprj/Dab2ip/Zmat3/Vgll4/Mt3/Dcbld2/Sema7a/Cirbp/Bst2/Slit3/Foxk1/Gsk3a/Eno1b/Prdm11	24	cere
BP	GO:1990138	neuron projection extension	24/1791	204/28814	0.00202389	0.0458281	0.0378071	D130043K22Rik/Srf/Tnr/Jade2/Edn1/Vcl/Dpysl2/Sema5a/Slit1/Limk1/Plxna1/Ilk/Usp9x/Mt3/Spg11/Map3k13/Spag6/Sema7a/Golga4/Lrp1/Trpc5/Flrt1/Adnp/Slit3	24	cere
BP	GO:0030947	regulation of vascular endothelial growth factor receptor signaling pathway	7/1791	30/28814	0.00203167	0.0458281	0.0378071	Fgf9/Dab2ip/Ptpn1/Mt3/Cd59a/Fzd4/Fgf18	7	cere
BP	GO:0046339	diacylglycerol metabolic process	7/1791	30/28814	0.00203167	0.0458281	0.0378071	Dgkq/Apoa2/Plpp1/Dgkg/Gpam/Dagla/Dgki	7	cere
BP	GO:1903523	negative regulation of blood circulation	7/1791	30/28814	0.00203167	0.0458281	0.0378071	Pde4d/Adra1d/Nos1/Pln/Adra1a/Chrm3/Spx	7	cere
BP	GO:0021696	cerebellar cortex morphogenesis	9/1791	47/28814	0.00215563	0.0484342	0.0399571	Pcnt/Nfix/Prox1/Foxp2/Usp9x/Atp7a/Cacna1a/Herc1/Skor2	9	cere
BP	GO:0035148	tube formation	22/1791	182/28814	0.00216502	0.048456	0.039975	Pax2/Cluap1/Gdnf/Shank3/Dab2ip/Notch1/Lrp2/Bcl2l11/Ski/Shroom3/Kdm2b/Coq7/St14/Bmp5/Kdm6a/Gdf7/Fzd1/Hes5/Rps7/Phactr4/Sox4/Med12	22	cere
BP	GO:0050679	positive regulation of epithelial cell proliferation	25/1791	217/28814	0.00220686	0.0490546	0.0404689	Sp1/Pax2/Cyba/Hyal1/Prox1/Akt3/Fgf9/Sema5a/Nr4a1/Pold4/Hras/Egfl7/Notch1/Foxp2/Bmp5/Tbx18/Wdr48/Atp7a/Nme1/Igf2/Ghsr/Fgf18/Ghrl/Hmgb1/Ccnd1	25	cere
BP	GO:0043534	blood vessel endothelial cell migration	16/1791	116/28814	0.00220882	0.0490546	0.0404689	Sp1/Srf/Akt3/Map3k3/Vash1/Gpld1/Nr4a1/Notch1/Pik3c2a/Srpx2/Apoa1/Ptgs2/Tbxa2r/Igf2/Fgf18/Hmgb1	16	cere
BP	GO:0007216	G protein-coupled glutamate receptor signaling pathway	5/1791	16/28814	0.00226003	0.0491357	0.0405358	Grik3/Grm3/Grid2ip/Dagla/Daglb	5	cere
BP	GO:0045717	negative regulation of fatty acid biosynthetic process	5/1791	16/28814	0.00226003	0.0491357	0.0405358	Brca1/Acadvl/Wdtc1/Apoc1/Ceacam1	5	cere
BP	GO:0045926	negative regulation of growth	29/1791	265/28814	0.0022654	0.0491357	0.0405358	Acvr1b/D130043K22Rik/Ankrd26/Sertad1/Hyal1/Tnr/Sav1/Sema5a/Ppara/Eaf2/Cdkn1a/Slit1/Ptprj/Dab2ip/Gnas/Zmat3/Vgll4/Mt3/Dcbld2/Sema7a/Cirbp/Bst2/Slit3/Foxk1/Gsk3a/Eno1b/Rai1/Alms1/Prdm11	29	cere
BP	GO:0006616	SRP-dependent cotranslational protein targeting to membrane, translocation	4/1791	10/28814	0.00230644	0.0491357	0.0405358	Sec61a2/Zfand2b/Sec61a1/Srp54a	4	cere
BP	GO:0033131	regulation of glucokinase activity	4/1791	10/28814	0.00230644	0.0491357	0.0405358	Ranbp2/Cox11/Dusp12/Midn	4	cere
BP	GO:0086015	SA node cell action potential	4/1791	10/28814	0.00230644	0.0491357	0.0405358	Cacna1d/Cacna1g/Hcn4/Tbx18	4	cere
BP	GO:0086018	SA node cell to atrial cardiac muscle cell signaling	4/1791	10/28814	0.00230644	0.0491357	0.0405358	Cacna1d/Cacna1g/Hcn4/Tbx18	4	cere
BP	GO:0086070	SA node cell to atrial cardiac muscle cell communication	4/1791	10/28814	0.00230644	0.0491357	0.0405358	Cacna1d/Cacna1g/Hcn4/Tbx18	4	cere
BP	GO:0090269	fibroblast growth factor production	4/1791	10/28814	0.00230644	0.0491357	0.0405358	Aif1/Ptgs2/Cd59a/Heg1	4	cere
BP	GO:0090270	regulation of fibroblast growth factor production	4/1791	10/28814	0.00230644	0.0491357	0.0405358	Aif1/Ptgs2/Cd59a/Heg1	4	cere
BP	GO:2000171	negative regulation of dendrite development	4/1791	10/28814	0.00230644	0.0491357	0.0405358	D130043K22Rik/Carm1/Gsk3a/Fat3	4	cere
BP	GO:0014909	smooth muscle cell migration	15/1791	106/28814	0.00232024	0.0492096	0.0405967	Pde4d/Fgf9/Aif1/Ddit3/Plxna1/Ilk/Atp7a/Apex1/Lpar1/Tlr4/Lrp1/Dock5/Tmsb4x/Prkg1/Kalrn	15	cere
BP	GO:0018209	peptidyl-serine modification	37/1791	364/28814	0.00232702	0.0492096	0.0405967	Raf1/Dgkq/Ttbk1/Tenm1/Akt3/Sgk1/Ddit4/Ern1/Pde4d/Map3k12/Snca/Hgf/Nos1/Mapkapk5/Chrna7/Ilk/Naa10/Tnks/Ulk3/Ptgs2/Pkd1/Mif/Map3k13/Atm/Mast4/Brsk1/Hpf1/Lmtk2/Stk32a/Oprd1/Mast1/Paqr3/Gsk3a/Spock2/Sh2d3c/Hipk2/Galnt2	37	cere
BP	GO:0071900	regulation of protein serine/threonine kinase activity	36/1791	352/28814	0.00238491	0.0499134	0.0411774	Cdk12/Prox1/Tenm1/Ern1/Pik3r5/Edn1/Map3k12/Cdkn1a/Lrp5/Ptprj/Hras/Snca/Dab2ip/Ptpn1/Tesk1/Actb/Erp29/Pycard/Ilk/Pkd1/Mif/Map3k13/Cdkn1c/Tlr4/Tlr9/Fzd4/Spdya/Slc8a1/Paqr3/Fgf18/Rapgef2/Akap13/Prkag1/Ccnd1/Ceacam1/Heg1	36	cere
BP	GO:0070570	regulation of neuron projection regeneration	8/1791	39/28814	0.00238633	0.0499134	0.0411774	D130043K22Rik/Tnr/Hgf/Xylt1/Ptprf/Lrp1/Stk24/Klk8	8	cere
BP	GO:1904645	response to amyloid-beta	8/1791	39/28814	0.00238633	0.0499134	0.0411774	Cacna1b/Trem2/Chrna7/Cacna1a/Icam1/Tlr4/Lrp1/Atp1a3	8	cere
CC	GO:0022626	cytosolic ribosome	69/1799	111/28739	1.48126e-54	1.01022e-51	7.59339e-52	Mcts1/Rpl13/Rps11/Rpl8/Rps9/Rplp1/Rps18/Rps25/Rps5/Rpl19/Rps27a/Rps14/Rps24/Rps26/Rplp2/Rpl14/Rps3a1/Rps20/Rpl6/Rpl28/Rps4x/Rpsa/Rps29/Isg15/Rps27l/Rps16/Fau/Rpl12/Rps21/Rps19/Rpl21/Rpl37/Rpl7/Rpl18a/Rpl37a/Rpl27a/Rpl9/Rps8/Rpl29/Rps23/Rpl38/Rpl32/Rpl36/Rpl5/Rpl30/Rpl11/Rpl35a/Rpl26/Rps7/Rps17/Rps12/Rpl34/Rpl17/Rpl9-ps6/Rpl7a/Rpl35/Rpl27/Rps15/Rps28/Hba-a1/Rpl23/Rpl37rt/Rpl31/Rpl13a/Rpl36a/Rpl39/…	69	cere
CC	GO:0044391	ribosomal subunit	86/1799	195/28739	4.41341e-51	1.50497e-48	1.13123e-48	Mcts1/Rpl13/Rps11/Rpl8/Rps9/Rplp1/Rps18/Rps25/Mrpl52/Rps5/Mrps18c/Rpl19/Mrpl58/Rps27a/Mrpl13/Rps14/Mrpl11/Rps24/Rps26/Rplp2/Rpl14/Mrpl30/Rps3a1/Rps20/Mrpl20/Rpl6/Rpl28/Rps4x/Rpsa/Rps29/Mrpl54/Isg15/Rps27l/Rps16/Mrpl23/Fau/Rpl12/Rps21/Mrps6/Rps19/Rpl21/Rpl37/Rpl7/Rpl18a/Rpl37a/Rpl27a/Rpl9/Rps8/Rpl29/Rps23/Mrps21/Npm1/Rpl38/Mrpl18/Rpl32/Rpl36/Rpl5/Rpl30/Rpl11/Rpl35a/Mrps9/Rpl26/Rps7/Rps17/Rps12/Rpl…	86	cere
CC	GO:0005840	ribosome	93/1799	236/28739	5.82292e-50	1.32374e-47	9.95004e-48	Mcts1/Rpl13/Rps11/Rpl8/Rps9/Rplp1/Rps18/Rps25/Mrpl52/Rps5/Mrps18c/Rpl19/Mrpl58/Rps27a/Btf3/Mrpl13/Rps14/Mrpl11/Rps24/Rps26/Rplp2/Rpl14/Snca/Mrpl30/Rps3a1/Rps20/Mrpl20/Rpl6/Rpl28/Rps4x/Mt3/Rpsa/Rps29/Mrpl54/Isg15/Rps27l/Rps16/Mrpl23/Nufip2/Fau/Rpl12/Rps21/Mrps6/Rps19/Rpl21/Rpl37/Dhx9/Rpl7/Rpl18a/Rpl37a/Rpl27a/Rpl9/Rps8/Rpl29/Rps23/Mrps21/Npm1/Rpl38/Mrpl18/Rpl32/Rpl36/Rpl5/Rpl30/Rpl11/Rpl35a/Mrps9/…	93	cere
CC	GO:0022625	cytosolic large ribosomal subunit	39/1799	63/28739	2.81342e-31	4.79687e-29	3.60561e-29	Rpl13/Rpl8/Rplp1/Rpl19/Rplp2/Rpl14/Rpl6/Rpl28/Rpl12/Rpl21/Rpl37/Rpl7/Rpl18a/Rpl37a/Rpl27a/Rpl9/Rpl29/Rpl38/Rpl32/Rpl36/Rpl5/Rpl30/Rpl11/Rpl35a/Rpl26/Rps12/Rpl34/Rpl17/Rpl9-ps6/Rpl7a/Rpl35/Rpl27/Rpl23/Rpl37rt/Rpl31/Rpl13a/Rpl36a/Rpl39/Rpl41	39	cere
CC	GO:0015934	large ribosomal subunit	51/1799	122/28739	2.02606e-29	2.76355e-27	2.07725e-27	Rpl13/Rpl8/Rplp1/Mrpl52/Rpl19/Mrpl58/Mrpl13/Mrpl11/Rplp2/Rpl14/Mrpl30/Mrpl20/Rpl6/Rpl28/Mrpl54/Mrpl23/Rpl12/Rpl21/Rpl37/Rpl7/Rpl18a/Rpl37a/Rpl27a/Rpl9/Rpl29/Npm1/Rpl38/Mrpl18/Rpl32/Rpl36/Rpl5/Rpl30/Rpl11/Rpl35a/Rpl26/Rps12/Rpl34/Rpl17/Rpl9-ps6/Rpl7a/Rpl35/Rpl27/mt-Rnr2/Rpl23/Rpl37rt/Rpl31/Rpl13a/Rpl36a/Rpl39/Rpl41/Mrpl33	51	cere
CC	GO:0022627	cytosolic small ribosomal subunit	31/1799	46/28739	7.86826e-27	8.94359e-25	6.72253e-25	Mcts1/Rps11/Rps9/Rps18/Rps25/Rps5/Rps27a/Rps14/Rps24/Rps26/Rps3a1/Rps20/Rps4x/Rpsa/Rps29/Isg15/Rps27l/Rps16/Fau/Rps21/Rps19/Rps8/Rps23/Rps7/Rps17/Rps12/Rps15/Rps28/Hba-a1/Rps27/Rps13	31	cere
CC	GO:0015935	small ribosomal subunit	37/1799	78/28739	4.11658e-24	4.01072e-22	3.0147e-22	Mcts1/Rps11/Rps9/Rps18/Rps25/Rps5/Mrps18c/Rps27a/Rps14/Rps24/Rps26/Rps3a1/Rps20/Rps4x/Rpsa/Rps29/Isg15/Rps27l/Rps16/Fau/Rps21/Mrps6/Rps19/Rps8/Rps23/Mrps21/Npm1/Mrps9/Rps7/Rps17/Rps12/Rps15/mt-Rnr1/Rps28/Hba-a1/Rps27/Rps13	37	cere
CC	GO:0042788	polysomal ribosome	23/1799	35/28739	7.35329e-20	6.26868e-18	4.71191e-18	Rpl8/Rpl19/Btf3/Rps26/Rpl6/Rps29/Nufip2/Rps21/Dhx9/Rpl18a/Rpl29/Rps23/Rpl38/Rpl32/Rpl36/Rpl30/Rpl11/Rpl7a/Rps28/Rpl31/Rpl36a/Rpl39/Rpl41	23	cere
CC	GO:0005746	mitochondrial respirasome	33/1799	85/28739	2.40533e-18	1.8227e-16	1.37005e-16	Ndufa11/Cox4i2/Ndufa2/Cox6c/Ndufa1/Cox7c/Ndufa12/Uqcr11/Uqcrb/Ndufs4/Ndufb9/Ndufa6/Ndufa5/Ndufv3/Ndufv2/Cox7a2l/Rab5if/Ndufs5/Ndufa4/Ndufb11/Cox7b/Cox4i1/Cox7a2/Ndufb7/Ndufa3/Ndufa13/Ndufc1/Ndufa4l2/Uqcrq/Uqcr10/Uqcrh/Uqcc3/Cox7a1	33	cere
CC	GO:0098800	inner mitochondrial membrane protein complex	41/1799	143/28739	6.60394e-17	4.50389e-15	3.38539e-15	Ndufa11/Atp5d/Cox4i2/Ndufa2/Cox6c/Atp5e/Ndufa1/Cox7c/Ndufa12/Uqcr11/Atp5mpl/Uqcrb/Ndufs4/Ndufb9/Ndufa6/Smdt1/Atp5j/Atp5o/Ndufa5/Ndufv3/Ndufv2/Apool/Ndufs5/Ndufa4/Ndufb11/Cox7b/Cox4i1/Cox7a2/Ndufb7/Atp5h/Ndufa3/Ndufa13/Ndufc1/Atp5j2/Atp5l/Ndufa4l2/Uqcrq/Atp5k/Uqcr10/Uqcrh/Uqcc3	41	cere
CC	GO:0098798	mitochondrial protein-containing complex	60/1799	286/28739	8.09172e-17	5.01686e-15	3.77097e-15	Ndufa11/Atp5d/Etfb/Cox4i2/Mrpl52/Ndufa2/Cox6c/Atp5e/Ndufa1/Mrps18c/Cox7c/Mrpl58/Ndufa12/Uqcr11/Timm13/Atp5mpl/Uqcrb/Ndufs4/Ndufb9/Mrpl13/Ndufa6/Smdt1/Atp5j/Atp5o/Ndufa5/Ndufv3/Ndufv2/Mrpl11/Apool/Mrpl30/Ndufs5/Mrpl20/Ndufa4/Ndufb11/Cox7b/Cox4i1/Cox7a2/Ndufb7/Atp5h/Mrpl54/Ndufa3/Ndufa13/Ndufc1/Mrpl23/Atp5j2/Atp5l/Mrps6/Ndufa4l2/Uqcrq/Atp5k/Mrps21/Mrpl18/Uqcr10/Bckdha/Mrps9/Uqcrh/mt-Rnr1/mt-Rnr2/Uq…	60	cere
CC	GO:0070469	respirasome	33/1799	95/28739	1.22253e-16	6.94807e-15	5.22258e-15	Ndufa11/Cox4i2/Ndufa2/Cox6c/Ndufa1/Cox7c/Ndufa12/Uqcr11/Uqcrb/Ndufs4/Ndufb9/Ndufa6/Ndufa5/Ndufv3/Ndufv2/Cox7a2l/Rab5if/Ndufs5/Ndufa4/Ndufb11/Cox7b/Cox4i1/Cox7a2/Ndufb7/Ndufa3/Ndufa13/Ndufc1/Ndufa4l2/Uqcrq/Uqcr10/Uqcrh/Uqcc3/Cox7a1	33	cere
CC	GO:0098803	respiratory chain complex	30/1799	87/28739	3.71403e-15	1.94844e-13	1.46456e-13	Ndufa11/Cox4i2/Ndufa2/Cox6c/Ndufa1/Cox7c/Ndufa12/Uqcr11/Uqcrb/Ndufs4/Ndufb9/Ndufa6/Ndufa5/Ndufv3/Ndufv2/Ndufs5/Ndufa4/Ndufb11/Cox7b/Cox4i1/Cox7a2/Ndufb7/Ndufa3/Ndufa13/Ndufc1/Ndufa4l2/Uqcrq/Uqcr10/Uqcrh/Uqcc3	30	cere
CC	GO:0005844	polysome	28/1799	77/28739	6.39953e-15	3.11749e-13	2.34329e-13	Rpl8/Rps25/Rpl19/Btf3/Rps26/Rpl6/Rps4x/Rps29/Ago2/Nufip2/Rps21/Dhx9/Rpl7/Rpl18a/Rpl29/Rps23/Rpl38/Rpl32/Rpl36/Rpl30/Rpl11/Rpl17/Rpl7a/Rps28/Rpl31/Rpl36a/Rpl39/Rpl41	28	cere
CC	GO:1902495	transmembrane transporter complex	60/1799	372/28739	1.46246e-11	6.64931e-10	4.99801e-10	Glra1/Gabra2/Grik3/Ndufa11/Cacna1b/Gabrb2/Ndufa2/Cacna1d/Ndufa1/Glra4/Ndufa12/Uqcr11/Cacna1g/Uqcrb/Pde4d/Ndufs4/Chrna2/Ndufb9/Cacna1i/Ndufa6/Smdt1/Ndufa5/Ndufv3/Ndufv2/Sacm1l/Ndufs5/Slc9a1/Ndufa4/Grin2b/Chrna7/Ndufb11/Hcn4/Pkd1/Ndufb7/Cacna1a/Ndufa3/Grin3b/Ndufa13/Ttyh3/Ndufc1/Pln/Atp1a3/Trpc5/Uqcrq/Lrrc8d/Scn4b/Kcna3/Kcna1/Catsperz/Cacna1c/Lrrtm4/Shisa6/Ryr3/Kcnh1/Uqcr10/Kcnc3/Uqcrh/Xntrpc/Uqcc3…	60	cere
CC	GO:1990351	transporter complex	61/1799	393/28739	5.06785e-11	2.16017e-09	1.62371e-09	Glra1/Gabra2/Grik3/Ndufa11/Cacna1b/Gabrb2/Ndufa2/Cacna1d/Ndufa1/Glra4/Ndufa12/Uqcr11/Timm13/Cacna1g/Uqcrb/Pde4d/Ndufs4/Chrna2/Ndufb9/Cacna1i/Ndufa6/Smdt1/Ndufa5/Ndufv3/Ndufv2/Sacm1l/Ndufs5/Slc9a1/Ndufa4/Grin2b/Chrna7/Ndufb11/Hcn4/Pkd1/Ndufb7/Cacna1a/Ndufa3/Grin3b/Ndufa13/Ttyh3/Ndufc1/Pln/Atp1a3/Trpc5/Uqcrq/Lrrc8d/Scn4b/Kcna3/Kcna1/Catsperz/Cacna1c/Lrrtm4/Shisa6/Ryr3/Kcnh1/Uqcr10/Kcnc3/Uqcrh/Xntrp…	61	cere
CC	GO:0005743	mitochondrial inner membrane	65/1799	460/28739	6.83608e-10	2.74247e-08	2.06141e-08	Slc25a42/Ndufa11/Atp5d/Gcat/Vdac3/Cox4i2/Ndufa2/Cox6c/Chdh/Atp5e/Ndufa1/Cox7c/Acadvl/Pdk4/Ndufa12/Uqcr11/Timm13/Cox11/Atp5mpl/Uqcrb/Ndufs4/Ndufb9/Ndufa6/Smdt1/Atp5j/Atp5o/Ndufa5/Ndufv3/Ndufv2/Cox7a2l/Gpam/Apool/Snca/Ptpn1/Rab5if/Ndufs5/Ndufa4/Herc2/Tmem126a/Coq7/Ndufb11/Cox7b/Cox4i1/Cox7a2/Ndufb7/Atp5h/Slc25a21/Ndufa3/Ndufa13/Ndufc1/Atp5j2/Atp5l/Timm8b/Ndufa4l2/Uqcrq/Tst/Atp5k/Mrps21/Uqcr10/Uqcrh…	65	cere
CC	GO:0099572	postsynaptic specialization	53/1799	352/28739	2.76139e-09	1.04626e-07	7.86431e-08	Gabra2/Rpl8/Grm3/Gabrb2/Rps18/Rps25/Glra4/Adcy1/Dlg5/Pdzd2/Shank3/Rps14/Rpl14/Als2/Dst/Map1a/Usp50/Epb41l1/Dnajc6/Nos1/Actb/Rpl6/Erc1/Grin2b/Chrna7/Mt3/Bsn/Dagla/Shank2/Dgki/Shank1/Rpl12/Chrm4/Iqsec3/Rps19/Grid1/Sipa1l1/Rpl7/Rpl18a/Dlgap2/Neto1/Cacna1c/Shisa6/Slc8a1/Rpl38/Rpl30/Syn3/Dcc/Kalrn/Mir99a/Syngap1/Rps27/Rps13	53	cere
CC	GO:0005747	mitochondrial respiratory chain complex I	17/1799	50/28739	4.37547e-09	1.42099e-07	1.0681e-07	Ndufa11/Ndufa2/Ndufa1/Ndufa12/Ndufs4/Ndufb9/Ndufa6/Ndufa5/Ndufv3/Ndufv2/Ndufs5/Ndufa4/Ndufb11/Ndufb7/Ndufa3/Ndufa13/Ndufc1	17	cere
CC	GO:0030964	NADH dehydrogenase complex	17/1799	50/28739	4.37547e-09	1.42099e-07	1.0681e-07	Ndufa11/Ndufa2/Ndufa1/Ndufa12/Ndufs4/Ndufb9/Ndufa6/Ndufa5/Ndufv3/Ndufv2/Ndufs5/Ndufa4/Ndufb11/Ndufb7/Ndufa3/Ndufa13/Ndufc1	17	cere
CC	GO:0045271	respiratory chain complex I	17/1799	50/28739	4.37547e-09	1.42099e-07	1.0681e-07	Ndufa11/Ndufa2/Ndufa1/Ndufa12/Ndufs4/Ndufb9/Ndufa6/Ndufa5/Ndufv3/Ndufv2/Ndufs5/Ndufa4/Ndufb11/Ndufb7/Ndufa3/Ndufa13/Ndufc1	17	cere
CC	GO:1990204	oxidoreductase complex	27/1799	121/28739	5.81301e-09	1.80203e-07	1.35452e-07	Gmpr2/Ndufa11/Etfb/Cyba/Ndufa2/Ndufa1/Ndufa12/Uqcr11/Uqcrb/Ndufs4/Ndufb9/Ndufa6/Ndufa5/Ndufv3/Ndufv2/Ndufs5/Ndufa4/Ndufb11/Ndufb7/Ndufa3/Ndufa13/Ndufc1/Uqcrq/Uqcr10/Bckdha/Uqcrh/Uqcc3	27	cere
CC	GO:0032279	asymmetric synapse	50/1799	339/28739	1.53347e-08	4.54707e-07	3.41785e-07	Rpl8/Grm3/Rps18/Rps25/Adcy1/Dlg5/Pdzd2/Shank3/Rps14/Rpl14/Als2/Dst/Map1a/Usp50/Epb41l1/Dnajc6/Nos1/Actb/Rpl6/Erc1/Grin2b/Chrna7/Mt3/Bsn/Dagla/Shank2/Dgki/Shank1/Rpl12/Chrm4/Iqsec3/Rps19/Grid1/Sipa1l1/Rpl7/Rpl18a/Chrm3/Neto1/Cacna1c/Shisa6/Slc8a1/Rpl38/Rpl30/Syn3/Dcc/Kalrn/Mir99a/Syngap1/Rps27/Rps13	50	cere
CC	GO:0014069	postsynaptic density	49/1799	330/28739	1.71116e-08	4.86254e-07	3.65498e-07	Rpl8/Grm3/Rps18/Rps25/Adcy1/Dlg5/Pdzd2/Shank3/Rps14/Rpl14/Als2/Dst/Map1a/Usp50/Epb41l1/Dnajc6/Nos1/Actb/Rpl6/Erc1/Grin2b/Chrna7/Mt3/Bsn/Dagla/Shank2/Dgki/Shank1/Rpl12/Chrm4/Iqsec3/Rps19/Grid1/Sipa1l1/Rpl7/Rpl18a/Neto1/Cacna1c/Shisa6/Slc8a1/Rpl38/Rpl30/Syn3/Dcc/Kalrn/Mir99a/Syngap1/Rps27/Rps13	49	cere
CC	GO:0070069	cytochrome complex	14/1799	37/28739	2.09866e-08	5.72514e-07	4.30335e-07	Cox4i2/Cox6c/Cox7c/Uqcr11/Uqcrb/Ndufa4/Cox7b/Cox4i1/Cox7a2/Ndufa4l2/Uqcrq/Uqcr10/Uqcrh/Uqcc3	14	cere
CC	GO:0098984	neuron to neuron synapse	51/1799	361/28739	4.62428e-08	1.21298e-06	9.1175e-07	Rpl8/Grm3/Rps18/Rps25/Adcy1/Dlg5/Pdzd2/Shank3/Rps14/Rpl14/Als2/Dst/Map1a/Usp50/Epb41l1/Dnajc6/Nos1/Actb/Rpl6/Erc1/Grin2b/Chrna7/Mt3/Bsn/Dagla/Shank2/Dgki/Shank1/Rpl12/Chrm4/Iqsec3/Atp1a3/Rps19/Grid1/Sipa1l1/Rpl7/Rpl18a/Chrm3/Neto1/Cacna1c/Shisa6/Slc8a1/Rpl38/Rpl30/Syn3/Dcc/Kalrn/Mir99a/Syngap1/Rps27/Rps13	51	cere
CC	GO:0030017	sarcomere	34/1799	199/28739	8.80123e-08	2.22313e-06	1.67103e-06	Sync/Tmod4/Cacna1d/Vcl/Pdlim2/Plec/Dst/Tnni1/Tmod1/Tpm2/Nos1/Rpl6/Grin2b/Ank1/Acta1/Fhod3/Myl12b/Tnni3/Nos1ap/Smpx/Rpl7/S100a1/Adra1a/Cacna1c/Slc8a1/Ryr3/Myl4/Rpl17/Syne2/Myl9/Ank3/Ppp1r12b/Syne1/Aldoa	34	cere
CC	GO:0030016	myofibril	36/1799	224/28739	1.81988e-07	4.43272e-06	3.33189e-06	Sync/Tmod4/Cacna1d/Pde4d/Vcl/Pdlim2/Plec/Dst/Tnni1/Tmod1/Tpm2/Nos1/Rpl6/Grin2b/Ilk/Ank1/Acta1/Fhod3/Myl12b/Tnni3/Nos1ap/Smpx/Rpl7/S100a1/Adra1a/Cacna1c/Slc8a1/Ryr3/Myl4/Rpl17/Syne2/Myl9/Ank3/Ppp1r12b/Syne1/Aldoa	36	cere
CC	GO:0097060	synaptic membrane	52/1799	390/28739	2.24857e-07	5.28803e-06	3.97479e-06	Glra1/Gabra2/Grik3/Grm3/Gabrb2/Grid2ip/Cacna1d/Glra4/Lin7a/Adcy1/Chrna2/Shank3/Apba1/Fosl1/Stxbp1/Dnm1/Epb41l1/Grin2b/Chrna7/Srpx2/Ank1/Cntnap4/Bsn/Nrxn2/Igsf9b/Dagla/Grin3b/Shank2/Dgki/Shank1/Daglb/Hip1/Chrm4/Iqsec3/Grid1/Kcnj6/Chrm3/Kcna1/Neto1/Oprd1/Cacna1c/Kctd16/Lrrtm4/Shisa6/Slc8a1/Kcnh1/Eno1b/Dcc/Kcnc3/Ank3/Scn2a/Syne1	52	cere
CC	GO:0043292	contractile fiber	36/1799	237/28739	7.4349e-07	1.6902e-05	1.27046e-05	Sync/Tmod4/Cacna1d/Pde4d/Vcl/Pdlim2/Plec/Dst/Tnni1/Tmod1/Tpm2/Nos1/Rpl6/Grin2b/Ilk/Ank1/Acta1/Fhod3/Myl12b/Tnni3/Nos1ap/Smpx/Rpl7/S100a1/Adra1a/Cacna1c/Slc8a1/Ryr3/Myl4/Rpl17/Syne2/Myl9/Ank3/Ppp1r12b/Syne1/Aldoa	36	cere
CC	GO:0005753	mitochondrial proton-transporting ATP synthase complex	9/1799	20/28739	1.2919e-06	2.84218e-05	2.13635e-05	Atp5d/Atp5e/Atp5mpl/Atp5j/Atp5o/Atp5h/Atp5j2/Atp5l/Atp5k	9	cere
CC	GO:0045259	proton-transporting ATP synthase complex	9/1799	21/28739	2.13489e-06	4.54998e-05	3.42003e-05	Atp5d/Atp5e/Atp5mpl/Atp5j/Atp5o/Atp5h/Atp5j2/Atp5l/Atp5k	9	cere
CC	GO:0045211	postsynaptic membrane	37/1799	273/28739	8.17002e-06	0.000168847	0.000126916	Glra1/Gabra2/Grik3/Grm3/Gabrb2/Grid2ip/Glra4/Lin7a/Adcy1/Chrna2/Shank3/Grin2b/Chrna7/Ank1/Igsf9b/Dagla/Grin3b/Shank2/Shank1/Daglb/Hip1/Chrm4/Iqsec3/Grid1/Chrm3/Neto1/Oprd1/Cacna1c/Kctd16/Lrrtm4/Shisa6/Slc8a1/Kcnh1/Dcc/Kcnc3/Ank3/Syne1	37	cere
CC	GO:0005751	mitochondrial respiratory chain complex IV	8/1799	20/28739	1.48093e-05	0.000297057	0.000223286	Cox4i2/Cox6c/Cox7c/Ndufa4/Cox7b/Cox4i1/Cox7a2/Ndufa4l2	8	cere
CC	GO:0005640	nuclear outer membrane	8/1799	21/28739	2.2609e-05	0.000440552	0.000331145	Ltc4s/Clmn/Snca/Nucb2/Ptgs2/Syne3/Eno1b/Syne2	8	cere
CC	GO:0005689	U12-type spliceosomal complex	9/1799	27/28739	2.41546e-05	0.000457595	0.000343956	Snrpd1/Zcrb1/Rnpc3/Rbm41/Lsm7/Snrnp25/Snrpd2/Phf5a/Snrpe	9	cere
CC	GO:0036464	cytoplasmic ribonucleoprotein granule	32/1799	234/28739	2.70526e-05	0.000498646	0.000374812	Khsrp/Snrpb2/Rbfox1/Kif3c/Helz/Actb/Rpl6/Rpl28/Rps4x/Psma4/Atxn2l/Lsm3/Pabpc5/Zc3h12c/Cnot3/Ago2/Nufip2/Znfx1/Dhx9/Zfp36/Cirbp/Tnrc6b/Nanos3/Trim12c/Trim5/Mcc/Kif5a/Nynrin/Sarnp/Nbdy/Eid1/Syne1	32	cere
CC	GO:0000313	organellar ribosome	17/1799	90/28739	3.80568e-05	0.000644692	0.000484589	Mrpl52/Mrps18c/Mrpl58/Mrpl13/Mrpl11/Mrpl30/Mrpl20/Mrpl54/Mrpl23/Mrps6/Mrps21/Mrpl18/Mrps9/Chchd1/mt-Rnr1/mt-Rnr2/Mrpl33	17	cere
CC	GO:0005761	mitochondrial ribosome	17/1799	90/28739	3.80568e-05	0.000644692	0.000484589	Mrpl52/Mrps18c/Mrpl58/Mrpl13/Mrpl11/Mrpl30/Mrpl20/Mrpl54/Mrpl23/Mrps6/Mrps21/Mrpl18/Mrps9/Chchd1/mt-Rnr1/mt-Rnr2/Mrpl33	17	cere
CC	GO:0000276	mitochondrial proton-transporting ATP synthase complex, coupling factor F(o)	6/1799	12/28739	3.97024e-05	0.000644692	0.000484589	Atp5j/Atp5o/Atp5h/Atp5j2/Atp5l/Atp5k	6	cere
CC	GO:0005750	mitochondrial respiratory chain complex III	6/1799	12/28739	3.97024e-05	0.000644692	0.000484589	Uqcr11/Uqcrb/Uqcrq/Uqcr10/Uqcrh/Uqcc3	6	cere
CC	GO:0045275	respiratory chain complex III	6/1799	12/28739	3.97024e-05	0.000644692	0.000484589	Uqcr11/Uqcrb/Uqcrq/Uqcr10/Uqcrh/Uqcc3	6	cere
CC	GO:0016607	nuclear speck	41/1799	346/28739	6.80237e-05	0.00105812	0.000795345	Raf1/Hbp1/Cdk12/Plag1/Itpkc/Hif3a/Dgkq/Chd5/Gcat/Adamts4/Snrpb2/Sgk1/Snw1/Gli3/Phf7/Thoc1/Adar/Srsf4/Pomp/Limk1/Snrpa1/Lhpp/Aff2/Kat6a/Il15/Atxn2l/Tbxa2r/Apex1/Srrm2/Rad54l2/Dzip1/Hoxa6/Maml1/Npm1/Ppih/Phf5a/Nsl1/Zbtb16/Sarnp/Ak6/Malat1	41	cere
CC	GO:0071005	U2-type precatalytic spliceosome	12/1799	52/28739	6.89795e-05	0.00105812	0.000795345	Snrpd1/Snrpb2/Prpf8/Magohb/Snrpa1/Lsm3/Lsm7/Srrm2/Snrpd2/Mfap1b/Phf5a/Snrpe	12	cere
CC	GO:0045263	proton-transporting ATP synthase complex, coupling factor F(o)	6/1799	13/28739	6.98172e-05	0.00105812	0.000795345	Atp5j/Atp5o/Atp5h/Atp5j2/Atp5l/Atp5k	6	cere
CC	GO:0030018	Z disc	21/1799	132/28739	7.21911e-05	0.00107031	0.00080451	Sync/Cacna1d/Vcl/Pdlim2/Plec/Dst/Nos1/Grin2b/Ank1/Myl12b/Nos1ap/S100a1/Adra1a/Cacna1c/Slc8a1/Ryr3/Syne2/Myl9/Ank3/Ppp1r12b/Aldoa	21	cere
CC	GO:0045277	respiratory chain complex IV	8/1799	25/28739	9.59127e-05	0.00139175	0.00104612	Cox4i2/Cox6c/Cox7c/Ndufa4/Cox7b/Cox4i1/Cox7a2/Ndufa4l2	8	cere
CC	GO:0071011	precatalytic spliceosome	12/1799	54/28739	0.000102054	0.00143715	0.00108025	Snrpd1/Snrpb2/Prpf8/Magohb/Snrpa1/Lsm3/Lsm7/Srrm2/Snrpd2/Mfap1b/Phf5a/Snrpe	12	cere
CC	GO:0019898	extrinsic component of membrane	38/1799	318/28739	0.000103256	0.00143715	0.00108025	S100a6/Tiam1/Cdh23/Cyth3/Acadvl/Ubxn6/Vps13d/Pik3r5/Trio/Shank3/Gng13/Pik3c2b/Usp50/Bcl2l11/Gnas/Rab13/Scp2/Pik3c2a/St14/Trf/Bsn/Gng11/Ap4b1/Vps13c/Socs7/Gngt2/Hip1/Cdh18/Cdh12/S100a10/Ccdc115/Wdfy3/Rpl29/Sarm1/Socs3/Kalrn/Numa1/Gng5	38	cere
CC	GO:0035770	ribonucleoprotein granule	32/1799	252/28739	0.000114605	0.00154719	0.00116296	Khsrp/Snrpb2/Rbfox1/Kif3c/Helz/Actb/Rpl6/Rpl28/Rps4x/Psma4/Atxn2l/Lsm3/Pabpc5/Zc3h12c/Cnot3/Ago2/Nufip2/Znfx1/Dhx9/Zfp36/Cirbp/Tnrc6b/Nanos3/Trim12c/Trim5/Mcc/Kif5a/Nynrin/Sarnp/Nbdy/Eid1/Syne1	32	cere
CC	GO:0005665	RNA polymerase II, core complex	6/1799	14/28739	0.000115699	0.00154719	0.00116296	Polr2a/Polr2i/Polr2h/Polr2b/Polr2f/Polr2k	6	cere
CC	GO:0098793	presynapse	52/1799	493/28739	0.000170512	0.00223633	0.00168096	Gabra2/Grik3/Grm3/Cacna1b/Dgkq/Vdac3/Cacna1d/Kif3c/Dpysl2/Rab2b/Atp6v0c/Doc2g/Apba1/Fosl1/Snca/Stxbp1/Dnm1/Rab13/Nos1/Actb/Erc1/Grin2b/Chrna7/Ilk/Mt3/Cntnap4/Hcn4/Cck/Bsn/Mctp2/Nrxn2/Ston1/Brsk1/Kcnk9/Shank2/Dgki/Hip1/Pacsin1/Chrm4/Kcnj6/Adra2c/Chrm3/Kcna1/Oprd1/Cacna1c/Kctd16/Slc8a1/Ptprn2/Kcnh1/Syn3/Kcnc3/Scn2a	52	cere
CC	GO:0016469	proton-transporting two-sector ATPase complex	11/1799	50/28739	0.000216537	0.00278638	0.00209441	Atp5d/Atp5e/Atp5mpl/Atp5j/Atp5o/Atp6v0c/Atp5h/Atp5j2/Atp5l/Ccdc115/Atp5k	11	cere
CC	GO:0042383	sarcolemma	23/1799	165/28739	0.000260669	0.00329216	0.00247458	Sync/Cacna1d/Utrn/Lama2/Sgcd/Vcl/Plec/Adcy6/Dst/Gnas/Slc9a1/Nos1/Ank1/Cd59a/Nos1ap/Chrm4/Atp1a3/Adra1a/Cacna1c/Slc8a1/Ryr3/Ank3/Scn2a	23	cere
CC	GO:0033177	proton-transporting two-sector ATPase complex, proton-transporting domain	7/1799	22/28739	0.000275328	0.00334322	0.00251296	Atp5j/Atp5o/Atp6v0c/Atp5h/Atp5j2/Atp5l/Atp5k	7	cere
CC	GO:0045121	membrane raft	43/1799	393/28739	0.00027578	0.00334322	0.00251296	Gprc5b/Tnr/Unc5b/Adcy3/Plpp1/Vcl/Adcy6/Trem2/Sorbs1/Sele/Lrp2/Gnas/Pdpn/Slc9a1/Nos1/Actb/Chrna7/Furin/Itgam/Atp2b3/Pllp/Ptgs2/Atp7a/Rap2b/Icam1/Nos1ap/Tlr4/Trpc5/S100a10/Mdga1/Kcna3/Oprd1/Ghsr/Cacna1c/Cd14/Irs1/Prtn3/Nfam1/Fcer1g/Eno1b/Dcc/Lamtor5/Ms4a4a	43	cere
CC	GO:0031674	I band	21/1799	145/28739	0.000279419	0.00334322	0.00251296	Sync/Cacna1d/Vcl/Pdlim2/Plec/Dst/Nos1/Grin2b/Ank1/Myl12b/Nos1ap/S100a1/Adra1a/Cacna1c/Slc8a1/Ryr3/Syne2/Myl9/Ank3/Ppp1r12b/Aldoa	21	cere
CC	GO:0098857	membrane microdomain	43/1799	394/28739	0.000291236	0.00342453	0.00257408	Gprc5b/Tnr/Unc5b/Adcy3/Plpp1/Vcl/Adcy6/Trem2/Sorbs1/Sele/Lrp2/Gnas/Pdpn/Slc9a1/Nos1/Actb/Chrna7/Furin/Itgam/Atp2b3/Pllp/Ptgs2/Atp7a/Rap2b/Icam1/Nos1ap/Tlr4/Trpc5/S100a10/Mdga1/Kcna3/Oprd1/Ghsr/Cacna1c/Cd14/Irs1/Prtn3/Nfam1/Fcer1g/Eno1b/Dcc/Lamtor5/Ms4a4a	43	cere
CC	GO:0019774	proteasome core complex, beta-subunit complex	5/1799	11/28739	0.000320999	0.00371053	0.00278905	Psmb1/Psmb6/Psmb8/Psmb10/Psmb9	5	cere
CC	GO:0005865	striated muscle thin filament	7/1799	23/28739	0.000374493	0.00425674	0.00319962	Tmod4/Tnni1/Tmod1/Tpm2/Acta1/Fhod3/Tnni3	7	cere
CC	GO:0034702	ion channel complex	34/1799	294/28739	0.000426651	0.0047701	0.00358549	Glra1/Gabra2/Grik3/Cacna1b/Gabrb2/Cacna1d/Glra4/Cacna1g/Pde4d/Chrna2/Cacna1i/Smdt1/Sacm1l/Grin2b/Chrna7/Hcn4/Pkd1/Cacna1a/Grin3b/Ttyh3/Trpc5/Lrrc8d/Scn4b/Kcna3/Kcna1/Catsperz/Cacna1c/Lrrtm4/Shisa6/Ryr3/Kcnh1/Kcnc3/Xntrpc/Scn2a	34	cere
CC	GO:0031672	A band	9/1799	38/28739	0.000449562	0.00494518	0.00371709	Dst/Rpl6/Ank1/Smpx/Rpl7/S100a1/Myl4/Rpl17/Ppp1r12b	9	cere
CC	GO:0071007	U2-type catalytic step 2 spliceosome	8/1799	31/28739	0.000499552	0.00540785	0.00406486	Snrpd1/Snrpb2/Prpf8/Snw1/Snrpa1/Srrm2/Snrpd2/Snrpe	8	cere
CC	GO:0043235	receptor complex	44/1799	423/28739	0.000692256	0.00737685	0.00554488	Acvr1b/Gabra2/Grik3/Gabrb2/Crlf1/Gprc5b/Arnt2/Chrna2/Gdnf/Lrp5/Sacm1l/Notch1/Lrp2/Il6ra/Epha8/Plxna1/Grin2b/Chrna7/Itgam/Plp1/Pth1r/Trf/Ramp1/Itga2b/Grin3b/Gpr160/Notch3/Lmtk2/Tlr4/Lrp1/Gpr63/Tlr7/Gp1ba/Kctd16/Cd14/Lrrtm4/Shisa6/Epha6/Irs1/Ptprn2/B2m/Acvr2b/Il11ra1/Ceacam1	44	cere
CC	GO:0005839	proteasome core complex	6/1799	19/28739	0.000796833	0.00836062	0.00628434	Psmb1/Psmb6/Psmb8/Psmb10/Psma4/Psmb9	6	cere
CC	GO:0000315	organellar large ribosomal subunit	11/1799	59/28739	0.000966831	0.00984147	0.00739743	Mrpl52/Mrpl58/Mrpl13/Mrpl11/Mrpl30/Mrpl20/Mrpl54/Mrpl23/Mrpl18/mt-Rnr2/Mrpl33	11	cere
CC	GO:0005762	mitochondrial large ribosomal subunit	11/1799	59/28739	0.000966831	0.00984147	0.00739743	Mrpl52/Mrpl58/Mrpl13/Mrpl11/Mrpl30/Mrpl20/Mrpl54/Mrpl23/Mrpl18/mt-Rnr2/Mrpl33	11	cere
CC	GO:0036379	myofilament	7/1799	27/28739	0.00108801	0.0109121	0.00820216	Tmod4/Tnni1/Tmod1/Tpm2/Acta1/Fhod3/Tnni3	7	cere
CC	GO:0005759	mitochondrial matrix	32/1799	288/28739	0.00121406	0.0119998	0.00901976	Alkbh7/Etfb/Acot13/Mrpl52/Mrps18c/Brca1/Acadvl/Mrpl58/Rida/Mrpl13/Mrpl11/Snca/Mrpl30/Ptpn1/Mrpl20/Pdpr/Mrpl54/Acss3/Mrpl23/Pptc7/Mrps6/Mterf1b/Mrps21/Mettl4/Mrpl18/Bckdha/Mrps9/Chchd1/mt-Rnr1/mt-Rnr2/Pin4/Mrpl33	32	cere
CC	GO:0042734	presynaptic membrane	18/1799	132/28739	0.00149739	0.0145889	0.0109659	Grik3/Grm3/Cacna1d/Apba1/Fosl1/Stxbp1/Dnm1/Grin2b/Chrna7/Cntnap4/Nrxn2/Hip1/Kcnj6/Kcna1/Cacna1c/Kctd16/Kcnh1/Scn2a	18	cere
CC	GO:0099699	integral component of synaptic membrane	16/1799	113/28739	0.00180285	0.0171384	0.0128823	Gabra2/Grm3/Gabrb2/Cacna1d/Glra4/Adcy1/Grin2b/Chrna7/Cntnap4/Dagla/Grid1/Kcnj6/Neto1/Shisa6/Dcc/Scn2a	16	cere
CC	GO:0034703	cation channel complex	26/1799	224/28739	0.00180933	0.0171384	0.0128823	Grik3/Cacna1b/Cacna1d/Cacna1g/Pde4d/Cacna1i/Smdt1/Sacm1l/Grin2b/Hcn4/Pkd1/Cacna1a/Grin3b/Trpc5/Scn4b/Kcna3/Kcna1/Catsperz/Cacna1c/Lrrtm4/Shisa6/Ryr3/Kcnh1/Kcnc3/Xntrpc/Scn2a	26	cere
CC	GO:0005686	U2 snRNP	6/1799	22/28739	0.00186358	0.0174104	0.0130867	Snrpd1/Snrpb2/Snrpa1/Snrpd2/Phf5a/Snrpe	6	cere
CC	GO:0005684	U2-type spliceosomal complex	14/1799	95/28739	0.00232272	0.0214067	0.0160905	Snrpd1/Snrpb2/Prpf8/Snw1/Magohb/Snrpa1/Lsm3/Gcfc2/Lsm7/Srrm2/Snrpd2/Mfap1b/Phf5a/Snrpe	14	cere
CC	GO:0098690	glycinergic synapse	4/1799	10/28739	0.00236736	0.0215272	0.0161811	Glra1/Glra4/Slc6a5/Iqsec3	4	cere
CC	GO:0150034	distal axon	38/1799	375/28739	0.00244177	0.0219117	0.0164701	Grik3/Cacna1b/Utrn/Kif3c/Dpysl2/Map3k12/Snca/Als2/Lrp2/Nos1/Actb/Limk1/Grin2b/Chrna7/Ilk/Usp9x/Hcn4/Cck/Ptprf/Brsk1/Shank2/Dgki/Lmtk2/Lrp1/Pacsin1/Chrm4/Trpc5/Adra2c/Chrm3/Kcna1/Oprd1/Slc8a1/Ptprn2/Eno1b/Dcc/Kcnc3/Kif5a/Pcdhgb1	38	cere
CC	GO:0046540	U4/U6 x U5 tri-snRNP complex	7/1799	31/28739	0.00258658	0.022616	0.0169995	Snrpd1/Prpf8/Lsm3/Lsm7/Snrpd2/Ppih/Snrpe	7	cere
CC	GO:0097526	spliceosomal tri-snRNP complex	7/1799	31/28739	0.00258658	0.022616	0.0169995	Snrpd1/Prpf8/Lsm3/Lsm7/Snrpd2/Ppih/Snrpe	7	cere
CC	GO:0030532	small nuclear ribonucleoprotein complex	11/1799	67/28739	0.00280891	0.0238248	0.0179082	Snrpd1/Snrpb2/Prpf8/Snrpa1/Lsm3/Lsm7/Snrpd2/Lsm11/Ppih/Phf5a/Snrpe	11	cere
CC	GO:0034704	calcium channel complex	11/1799	67/28739	0.00280891	0.0238248	0.0179082	Cacna1b/Cacna1d/Cacna1g/Pde4d/Smdt1/Pkd1/Cacna1a/Trpc5/Catsperz/Cacna1c/Ryr3	11	cere
CC	GO:0042641	actomyosin	14/1799	97/28739	0.00282964	0.0238248	0.0179082	Cyba/Fhod1/Cdc42bpb/Vcl/Pdlim2/Sorbs1/Dst/Cdc42bpa/Actb/Sipa1l3/Ilk/Acta1/Myl12b/Myl9	14	cere
CC	GO:0031965	nuclear membrane	27/1799	244/28739	0.00296353	0.0244713	0.0183941	Ranbp2/Ltc4s/Ern1/Clmn/Nr4a1/Lmnb1/Snca/Nos1/Nucb2/Tnks/Pcm1/Ptgs2/Nos1ap/Atp5j2/Rap1gap2/Tnrc18/Rnf123/Adra1a/Nat8f3/Pom121/Syne3/Kcnh1/Eno1b/Syne2/Ifi27/Phf11d/Syne1	27	cere
CC	GO:0097525	spliceosomal snRNP complex	10/1799	58/28739	0.00297818	0.0244713	0.0183941	Snrpd1/Snrpb2/Prpf8/Snrpa1/Lsm3/Lsm7/Snrpd2/Ppih/Phf5a/Snrpe	10	cere
CC	GO:0034992	microtubule organizing center attachment site	4/1799	11/28739	0.00353671	0.0277245	0.0208394	Clmn/Syne3/Syne2/Syne1	4	cere
CC	GO:0034993	meiotic nuclear membrane microtubule tethering complex	4/1799	11/28739	0.00353671	0.0277245	0.0208394	Clmn/Syne3/Syne2/Syne1	4	cere
CC	GO:0106083	nuclear membrane protein complex	4/1799	11/28739	0.00353671	0.0277245	0.0208394	Clmn/Syne3/Syne2/Syne1	4	cere
CC	GO:0106094	nuclear membrane microtubule tethering complex	4/1799	11/28739	0.00353671	0.0277245	0.0208394	Clmn/Syne3/Syne2/Syne1	4	cere
CC	GO:0120114	Sm-like protein family complex	12/1799	79/28739	0.00359559	0.0278658	0.0209456	Snrpd1/Snrpb2/Prpf8/Snrpa1/Lsm3/Lsm7/Snrpd2/Lsm11/Gemin6/Ppih/Phf5a/Snrpe	12	cere
CC	GO:0044291	cell-cell contact zone	13/1799	90/28739	0.00390766	0.0299441	0.0225078	Tiam1/Fhod1/Vcl/Dst/Slc9a1/Rap2b/Pkp2/Scn4b/Opalin/Slc8a1/Ank3/Vamp5/Scn2a	13	cere
CC	GO:0030863	cortical cytoskeleton	16/1799	122/28739	0.00395551	0.029974	0.0225302	Pvalb/Utrn/Sptb/Pdlim2/Sele/Tmod1/Shroom3/Actb/Erc1/Ank1/Bsn/Rtkn/Cldn5/Numa1/Akap13/Sptbn5	16	cere
CC	GO:0099240	intrinsic component of synaptic membrane	16/1799	123/28739	0.0042892	0.0321454	0.0241624	Gabra2/Grm3/Gabrb2/Cacna1d/Glra4/Adcy1/Grin2b/Chrna7/Cntnap4/Dagla/Grid1/Kcnj6/Neto1/Shisa6/Dcc/Scn2a	16	cere
CC	GO:0099060	integral component of postsynaptic specialization membrane	10/1799	61/28739	0.00434378	0.0322006	0.0242039	Gabra2/Gabrb2/Glra4/Adcy1/Grin2b/Chrna7/Grid1/Neto1/Shisa6/Dcc	10	cere
CC	GO:0032589	neuron projection membrane	11/1799	72/28739	0.00496878	0.0364377	0.0273887	Gabra2/Cacna1d/Chrna7/Ank1/Nradd/Dagla/Atf4/Oprd1/Shisa6/Kcnh1/Kcnc3	11	cere
CC	GO:0034709	methylosome	4/1799	12/28739	0.0050441	0.0365966	0.0275081	Wdr77/Snrpd1/Snrpd2/Snrpe	4	cere
CC	GO:0000932	P-body	12/1799	83/28739	0.00540782	0.0388224	0.0291812	Psma4/Lsm3/Cnot3/Ago2/Zfp36/Tnrc6b/Nanos3/Trim12c/Trim5/Kif5a/Nbdy/Syne1	12	cere
CC	GO:0098948	intrinsic component of postsynaptic specialization membrane	10/1799	63/28739	0.00549916	0.0390669	0.029365	Gabra2/Gabrb2/Glra4/Adcy1/Grin2b/Chrna7/Grid1/Neto1/Shisa6/Dcc	10	cere
CC	GO:0097346	INO80-type complex	6/1799	27/28739	0.00565261	0.0397431	0.0298733	Uchl5/Cfdp1/Ino80/Ino80d/Srcap/Gon4l	6	cere
CC	GO:0005681	spliceosomal complex	23/1799	208/28739	0.00582603	0.0405444	0.0304756	Snrpd1/Snrpb2/Prpf8/Snw1/Zcrb1/Smndc1/Myef2/Adar/Rnpc3/Magoh/Magohb/Snrpa1/Rbm41/Lsm3/Gcfc2/Lsm7/Srrm2/Snrnp25/Snrpd2/Cirbp/Mfap1b/Phf5a/Snrpe	23	cere
CC	GO:0000502	proteasome complex	10/1799	64/28739	0.00616027	0.0412505	0.0310063	Psmd4/Psmb1/Uchl5/Psmb6/Psmb8/Zfand2b/Psmb10/Psma4/Sem1/Psmb9	10	cere
CC	GO:0060076	excitatory synapse	10/1799	64/28739	0.00616027	0.0412505	0.0310063	Shank3/Srpx2/Bsn/Ptprf/Dgki/Shank1/Kcnj6/Neto1/Shisa6/Kcnh1	10	cere
CC	GO:0019867	outer membrane	23/1799	209/28739	0.00616943	0.0412505	0.0310063	Vdac3/Fis1/Ltc4s/Clmn/Plec/Gpam/Snca/Scp2/Spata18/Nos1/Pgam5/Nucb2/Mt3/Ptgs2/Vps13c/Nme1/Znfx1/Trim14/Cstad/Sarm1/Syne3/Eno1b/Syne2	23	cere
CC	GO:0031968	organelle outer membrane	23/1799	209/28739	0.00616943	0.0412505	0.0310063	Vdac3/Fis1/Ltc4s/Clmn/Plec/Gpam/Snca/Scp2/Spata18/Nos1/Pgam5/Nucb2/Mt3/Ptgs2/Vps13c/Nme1/Znfx1/Trim14/Cstad/Sarm1/Syne3/Eno1b/Syne2	23	cere
CC	GO:0016528	sarcoplasm	12/1799	85/28739	0.00655253	0.0425602	0.0319908	Sgcd/Plec/Xdh/Nos1/Ank1/P3h2/Nos1ap/Pln/S100a1/Ryr3/Syne2/Ank3	12	cere
CC	GO:0044304	main axon	12/1799	85/28739	0.00655253	0.0425602	0.0319908	Dnm1/Map1a/Chrna7/Ank1/Cck/Dagla/Cldn5/Kcna1/Kcnh1/Kcnc3/Ank3/Scn2a	12	cere
CC	GO:0099055	integral component of postsynaptic membrane	12/1799	85/28739	0.00655253	0.0425602	0.0319908	Gabra2/Grm3/Gabrb2/Glra4/Adcy1/Grin2b/Chrna7/Dagla/Grid1/Neto1/Shisa6/Dcc	12	cere
CC	GO:0042627	chylomicron	4/1799	13/28739	0.00692837	0.0445769	0.0335066	Lsr/Apoa2/Lpl/Apoa1	4	cere
CC	GO:0016529	sarcoplasmic reticulum	11/1799	76/28739	0.00750249	0.0478196	0.0359441	Sgcd/Xdh/Nos1/Ank1/P3h2/Nos1ap/Pln/S100a1/Ryr3/Syne2/Ank3	11	cere
MF	GO:0003735	structural constituent of ribosome	83/1771	164/28275	2.23972e-55	2.32706e-52	2.00396e-52	Rpl13/Rps11/Rpl8/Rps9/Rplp1/Rps18/Rps25/Mrpl52/Rps5/Mrps18c/Rpl19/Rps27a/Mrpl13/Rps14/Mrpl11/Rps24/Rps26/Rplp2/Rpl14/Mrpl30/Rps3a1/Rps20/Mrpl20/Rpl6/Rpl28/Rps4x/Rpsa/Rps29/Mrpl54/Isg15/Rps27l/Rps16/Mrpl23/Fau/Rpl12/Rps21/Mrps6/Rps19/Rpl21/Rpl37/Rpl7/Rpl18a/Rpl37a/Rpl27a/Rpl9/Rps8/Rpl29/Rps23/Mrps21/Rpl38/Mrpl18/Rpl32/Rpl36/Rpl5/Rpl30/Rpl11/Rpl35a/Mrps9/Rpl26/Rps7/Rps17/Rps12/Rpl34/Rpl17/Rpl9-ps6/…	83	cere
MF	GO:0019843	rRNA binding	32/1771	75/28275	2.67707e-19	1.39074e-16	1.19764e-16	Taco1/Rps11/Rpl8/Rps9/Rps18/Rps5/Gtf3a/Mrps18c/Rpl19/Rps14/Mrpl11/Mrpl20/Kdm2b/Rpl6/Rps4x/Rpl12/Mrps6/Rpl37/Rpl7/Tst/Cirbp/Rpl37a/Rpl9/Npm1/Mrpl18/Rpl5/Rpl11/Rpl17/Rnasel/Rpl23/Rpl37rt/Rps13	32	cere
MF	GO:0015453	oxidoreduction-driven active transmembrane transporter activity	17/1771	50/28275	4.41052e-09	1.52751e-06	1.31542e-06	Cox4i2/Ndufa2/Cox6c/Cox7c/Uqcr11/Ndufs4/Ndufv2/Cox7a2l/Cox7b/Cox4i1/Cox7a2/Ndufb7/Cyb561a3/Ndufa13/Uqcrq/Uqcrh/Cox7a1	17	cere
MF	GO:1990948	ubiquitin ligase inhibitor activity	8/1771	10/28275	9.37069e-09	2.43404e-06	2.09608e-06	Rps20/Rpl37/Rpl5/Rpl11/Rps7/Rps15/Rpl23/Rpl37rt	8	cere
MF	GO:0015399	primary active transmembrane transporter activity	30/1771	152/28275	1.79322e-08	3.72631e-06	3.20892e-06	Abca13/Atp7b/Cox4i2/Ndufa2/Cox6c/Atp5e/Cox7c/Uqcr11/Ndufs4/Ndufv2/Atp6v0c/Abca3/Cox7a2l/Cox7b/Atp2b3/Cox4i1/Cox7a2/Atp7a/Ndufb7/Cyb561a3/Ndufa13/Atp5l/Atp1a3/Abca9/Abca8a/Abca6/Uqcrq/Uqcrh/Cox7a1/Sec61g	30	cere
MF	GO:0055105	ubiquitin-protein transferase inhibitor activity	8/1771	11/28275	3.2457e-08	5.42461e-06	4.67141e-06	Rps20/Rpl37/Rpl5/Rpl11/Rps7/Rps15/Rpl23/Rpl37rt	8	cere
MF	GO:0009055	electron transfer activity	19/1771	70/28275	3.65469e-08	5.42461e-06	4.67141e-06	Etfb/Cyba/Cox4i2/Ndufa2/Cox6c/Cox7c/Uqcr11/Ndufs4/Xdh/Ndufv2/Cox7a2l/Cox7b/Cox4i1/Cox7a2/Ndufb7/Ndufa13/Uqcrq/Uqcrh/Cox7a1	19	cere
MF	GO:0003712	transcription coregulator activity	63/1771	488/28275	4.23334e-08	5.49806e-06	4.73466e-06	Wdr77/Med29/Atn1/Zmiz1/Brca1/Med13l/Arid5b/Snw1/Dpf3/Hr/Lcor/Tada1/Notch1/Casp8ap2/Ski/Kdm2b/Ddx54/Nupr1/Kat6a/Cdyl2/Carm1/Ss18l2/Rbfox2/Ppargc1b/Irf2bpl/Apex1/Taf6/Phf12/Rcor1/Phf2/Kmt2c/Bcl9/Cbfa2t2/Kat7/Trim14/Rad54l2/Spen/Kdm7a/Dhx9/Med26/Kmt2d/Maml1/Gon4l/Ep300/Mta3/Elob/Med12l/Npm1/Trim12c/Eno1b/Atxn7l3/Trim5/Dcc/Naca/Hipk2/Ccdc62/Bcl9l/Hmgb1/Ccnd1/Rybp/Hmga1b/Med12/Eid1	63	cere
MF	GO:0015078	proton transmembrane transporter activity	22/1771	105/28275	4.71146e-07	5.43911e-05	4.6839e-05	Atp5d/Cox4i2/Cox6c/Atp5e/Cox7c/Uqcr11/Atp5j/Atp5o/Atp6v0c/Cox7a2l/Slc9a1/Cox7b/Cox4i1/Cox7a2/Atp5h/Slc9a7/Atp5j2/Atp5l/Uqcrq/Atp5k/Uqcrh/Cox7a1	22	cere
MF	GO:0003713	transcription coactivator activity	38/1771	258/28275	8.23731e-07	8.55856e-05	7.37022e-05	Wdr77/Atn1/Zmiz1/Brca1/Arid5b/Snw1/Tada1/Notch1/Nupr1/Kat6a/Carm1/Ss18l2/Ppargc1b/Apex1/Taf6/Phf2/Kmt2c/Bcl9/Trim14/Dhx9/Kmt2d/Maml1/Ep300/Mta3/Elob/Med12l/Npm1/Trim12c/Atxn7l3/Trim5/Dcc/Naca/Hipk2/Ccdc62/Bcl9l/Hmgb1/Hmga1b/Med12	38	cere
MF	GO:0046933	proton-transporting ATP synthase activity, rotational mechanism	8/1771	15/28275	1.00837e-06	9.52452e-05	8.20206e-05	Atp5d/Atp5e/Atp5j/Atp5o/Atp5h/Atp5j2/Atp5l/Atp5k	8	cere
MF	GO:0004129	cytochrome-c oxidase activity	8/1771	18/28275	5.78447e-06	0.000500838	0.000431298	Cox4i2/Cox6c/Cox7c/Cox7a2l/Cox7b/Cox4i1/Cox7a2/Cox7a1	8	cere
MF	GO:0055106	ubiquitin-protein transferase regulator activity	9/1771	24/28275	8.03477e-06	0.000642163	0.000553	Btrc/Rps20/Rpl37/Rpl5/Rpl11/Rps7/Rps15/Rpl23/Rpl37rt	9	cere
MF	GO:0016675	oxidoreductase activity, acting on a heme group of donors	8/1771	19/28275	9.4415e-06	0.000700694	0.000603404	Cox4i2/Cox6c/Cox7c/Cox7a2l/Cox7b/Cox4i1/Cox7a2/Cox7a1	8	cere
MF	GO:0015252	proton channel activity	8/1771	21/28275	2.27017e-05	0.00157247	0.00135414	Atp5d/Atp5e/Atp5j/Atp5o/Atp5h/Atp5j2/Atp5l/Atp5k	8	cere
MF	GO:0005261	cation channel activity	41/1771	333/28275	2.86484e-05	0.00186036	0.00160205	Kcnn3/Grik3/Atp5d/Cacna1b/Piezo1/Cacna1d/Atp5e/Cacna1g/Chrna2/Cacna1i/Atp5j/Atp5o/Rhd/Sec61a1/Erc1/Grin2b/Chrna7/Hcn4/Pkd1/Kcnh5/Atp5h/Cacna1a/Grin3b/Kcnk9/Atp5j2/Atp5l/Trpc5/Slc24a4/Kcnj6/Scn4b/Marcksl1/Kcna3/Kcna1/Atp5k/Cacna1c/Trpm3/Ryr3/Kcnh1/Kcnc3/Xntrpc/Scn2a	41	cere
MF	GO:0005216	ion channel activity	50/1771	438/28275	3.16552e-05	0.00193469	0.00166606	Glra1/Gabra2/Kcnn3/Grik3/Atp5d/Cacna1b/Gabrb2/Vdac3/Piezo1/Cacna1d/Atp5e/Glra4/Cacna1g/Chrna2/Cacna1i/Atp5j/Atp5o/Rhd/Sec61a1/Erc1/Grin2b/Chrna7/Hcn4/Pkd1/Kcnh5/Atp5h/Cacna1a/Grin3b/Ttyh3/Kcnk9/Atp5j2/Atp5l/Grid1/Trpc5/Slc24a4/Kcnj6/Lrrc8d/Scn4b/Marcksl1/Kcna3/Kcna1/Atp5k/Cacna1c/Trpm3/Apol9a/Ryr3/Kcnh1/Kcnc3/Xntrpc/Scn2a	50	cere
MF	GO:0051213	dioxygenase activity	17/1771	92/28275	5.13211e-05	0.00296237	0.00255105	Haao/Alkbh7/Hr/Kdm5c/Phyh/Tdo2/Kdm2b/Ptgs2/Kdm4a/Tet3/Kdm6a/Phf2/P3h2/Kdm7a/Hpdl/Rsbn1/Phyhd1	17	cere
MF	GO:0008097	5S rRNA binding	6/1771	13/28275	7.00414e-05	0.00383016	0.00329835	Gtf3a/Rpl7/Tst/Mrpl18/Rpl5/Rpl11	6	cere
MF	GO:0003729	mRNA binding	43/1771	372/28275	8.2447e-05	0.00428312	0.00368842	Nhp2/Taco1/Khsrp/Rbfox1/Rps5/Eif3d/Rida/Mrpl13/Rps14/Rps26/Myef2/Rps3a1/Srsf4/Rpl6/Igf2bp3/Cnbp/Nova2/Rbfox2/Exosc4/Pabpc5/Zc3h12c/Ago2/Srrm2/Cpeb3/Spen/Dhx9/Rpl7/Zfp36/Cirbp/Mex3d/Nanos3/Rpl5/Rpl30/Rpl26/Rps7/Rpl35/Mir186/Rpl13a/Nynrin/Rps13/Peg10/Rpl41/Zc3h11a	43	cere
MF	GO:0015267	channel activity	52/1771	482/28275	9.81065e-05	0.0046333	0.00398998	Glra1/Gabra2/Kcnn3/Grik3/Atp5d/Cacna1b/Gabrb2/Vdac3/Piezo1/Cacna1d/Atp5e/Glra4/Cacna1g/Chrna2/Cacna1i/Atp5j/Atp5o/Rhd/Gsdme/Sec61a1/Erc1/Grin2b/Chrna7/Hcn4/Pkd1/Kcnh5/Atp5h/Cacna1a/Grin3b/Ttyh3/Kcnk9/Atp5j2/Atp5l/Grid1/Trpc5/Slc24a4/Kcnj6/Aqp5/Lrrc8d/Scn4b/Marcksl1/Kcna3/Kcna1/Atp5k/Cacna1c/Trpm3/Apol9a/Ryr3/Kcnh1/Kcnc3/Xntrpc/Scn2a	52	cere
MF	GO:0022803	passive transmembrane transporter activity	52/1771	482/28275	9.81065e-05	0.0046333	0.00398998	Glra1/Gabra2/Kcnn3/Grik3/Atp5d/Cacna1b/Gabrb2/Vdac3/Piezo1/Cacna1d/Atp5e/Glra4/Cacna1g/Chrna2/Cacna1i/Atp5j/Atp5o/Rhd/Gsdme/Sec61a1/Erc1/Grin2b/Chrna7/Hcn4/Pkd1/Kcnh5/Atp5h/Cacna1a/Grin3b/Ttyh3/Kcnk9/Atp5j2/Atp5l/Grid1/Trpc5/Slc24a4/Kcnj6/Aqp5/Lrrc8d/Scn4b/Marcksl1/Kcna3/Kcna1/Atp5k/Cacna1c/Trpm3/Apol9a/Ryr3/Kcnh1/Kcnc3/Xntrpc/Scn2a	52	cere
MF	GO:0004298	threonine-type endopeptidase activity	6/1771	14/28275	0.000116067	0.00524321	0.0045152	Psmb1/Psmb6/Psmb8/Psmb10/Psma4/Psmb9	6	cere
MF	GO:0050997	quaternary ammonium group binding	10/1771	40/28275	0.000135562	0.0058687	0.00505384	Pcyt1a/Apoa2/Hacl1/Chrna2/Aldob/Apoa1/Chmp2a/Chrm3/Pitpnb/Jchain	10	cere
MF	GO:0004674	protein serine/threonine kinase activity	48/1771	441/28275	0.000144554	0.00600767	0.00517352	Raf1/Acvr1b/Cdk12/Ttbk1/Akt3/Sgk1/Map3k3/Ern1/Mink1/Cdkl1/Cdc42bpb/Trio/Map3k12/Sik1/Cdk15/Cdc42bpa/Tesk1/Map3k6/Mapkapk5/Cit/Limk1/Ilk/Ulk3/Map3k13/Cdk10/Atm/Mast4/Brsk1/Sik2/Stk35/Snrk/Lmtk2/Stk32a/Dstyk/Map3k9/1810024B03Rik/Map3k19/Prkg1/Mast1/Gsk3a/Acvr2b/Hipk2/Kalrn/Lmtk3/Stk24/Akap13/Prkag1/Tgfbr3l	48	cere
MF	GO:0070181	small ribosomal subunit rRNA binding	5/1771	10/28275	0.000185123	0.0073978	0.00637063	Mrps18c/Rps14/Mrps6/Cirbp/Rps13	5	cere
MF	GO:0048027	mRNA 5'-UTR binding	8/1771	29/28275	0.000305199	0.0117445	0.0101138	Rps14/Rps3a1/Igf2bp3/Rpl5/Rpl26/Rps7/Rps13/Rpl41	8	cere
MF	GO:0097110	scaffold protein binding	14/1771	84/28275	0.000688029	0.0255308	0.0219859	Grm3/Cd163/Cacna1g/Pde4d/Shank3/Adcy6/Krt18/Trem2/Nos1/Cit/Grin2b/Chrna7/Shank1/Kif5a	14	cere
MF	GO:0070003	threonine-type peptidase activity	6/1771	19/28275	0.000799248	0.0270345	0.0232808	Psmb1/Psmb6/Psmb8/Psmb10/Psma4/Psmb9	6	cere
MF	GO:0099511	voltage-gated calcium channel activity involved in regulation of cytosolic calcium levels	5/1771	13/28275	0.000806611	0.0270345	0.0232808	Cacna1b/Cacna1d/Erc1/Cacna1a/Marcksl1	5	cere
MF	GO:0099626	voltage-gated calcium channel activity involved in regulation of presynaptic cytosolic calcium levels	5/1771	13/28275	0.000806611	0.0270345	0.0232808	Cacna1b/Cacna1d/Erc1/Cacna1a/Marcksl1	5	cere
MF	GO:0016706	2-oxoglutarate-dependent dioxygenase activity	11/1771	58/28275	0.000836884	0.0271726	0.0233997	Hr/Kdm5c/Phyh/Kdm2b/Kdm4a/Tet3/Kdm6a/Phf2/P3h2/Kdm7a/Phyhd1	11	cere
MF	GO:0003779	actin binding	45/1771	444/28275	0.00104838	0.0324611	0.0279539	Tmod4/Dnase1/Kptn/Fxyd5/Fhod1/Utrn/Sptb/Clmn/Vash1/Vcl/Diaph3/Pdlim2/Plec/Shank3/Aif1/Pstpip2/Snca/Dst/Tnni1/Map1a/Epb41l1/Tmod1/Tpm2/Ipp/Shroom3/Ino80/Fhod3/Pof1b/Tnni3/Hip1/Sntb2/Trpc5/Sipa1l1/Camsap3/Marcksl1/Tmsb4x/Syne3/Myl4/Syne2/Phactr4/Ceacam1/Sptbn5/Tmsb10/Tmsb15b1/Syne1	45	cere
MF	GO:0043021	ribonucleoprotein complex binding	22/1771	171/28275	0.00106225	0.0324611	0.0279539	Taco1/Snrpd1/Rplp1/Snrpb2/Derl3/Sec61a2/Sec61a1/Naa10/Rpsa/Eif1/Nme1/Cpeb3/Snrpd2/Dhx9/Eif3k/Npm1/Ppih/Rpl35/Rnasel/Srp54a/Sec61g/Ttc39aos1	22	cere
MF	GO:0022804	active transmembrane transporter activity	41/1771	396/28275	0.00113983	0.0325438	0.0280252	Abca13/Atp7b/Cox4i2/Ndufa2/Cox6c/Atp5e/Cox7c/Uqcr11/Ndufs4/Ndufv2/Atp6v0c/Abca3/Cox7a2l/Slc16a14/Slc6a9/Slc9a1/Cox7b/Atp2b3/Cox4i1/Cox7a2/Atp7a/Ndufb7/Cyb561a3/Ndufa13/Slc9a7/Slc16a9/Atp5l/Slc6a5/Slc26a10/Atp1a3/Slc24a4/Abca9/Abca8a/Slc16a6/Abca6/Uqcrq/Slc16a5/Slc8a1/Uqcrh/Cox7a1/Sec61g	41	cere
MF	GO:0004857	enzyme inhibitor activity	42/1771	409/28275	0.00117306	0.0325438	0.0280252	Angptl4/Apoa2/Uchl5/Timp3/Papln/Cdkn1a/Birc6/Snca/Hc/Notch1/Rps20/Ski/Cit/Pzp/Furin/Mt3/Apoa1/Rtkn/Ppp1r14a/Wdtc1/Cdkn1c/Txnip/Dgki/Lmtk2/Apoc1/Rpl37/Inka1/Elfn2/Spink10/Bst2/Fry/Npm1/Rpl5/Rpl11/Rps7/Bod1l/Rps15/Phactr4/Serpina3f/Rpl23/Rpl37rt/Ppp1r12b	42	cere
MF	GO:0051011	microtubule minus-end binding	5/1771	14/28275	0.00119025	0.0325438	0.0280252	Tubgcp4/Haus7/Camsap3/Tubgcp6/Numa1	5	cere
MF	GO:0097371	MDM2/MDM4 family protein binding	5/1771	14/28275	0.00119025	0.0325438	0.0280252	Ppara/Rps20/Rpl37/Rps15/Rpl37rt	5	cere
MF	GO:0042277	peptide binding	39/1771	374/28275	0.00129991	0.034631	0.0298226	Pfdn5/Nup214/Crip1/Pfdn2/Ltc4s/Galr2/Lnpep/Trem2/Glp1r/Pfdn1/Pggt1b/Apba1/Sec61a2/Sec61a1/Chrna7/Furin/Apoa1/Pth1r/Nktr/Ramp1/Dhcr24/Sstr1/H2-Q4/Sstr4/Gstm2/Atp1a3/Prlhr/Fzd4/Oprd1/Maml1/Ghsr/Adnp/Cd14/Pfdn4/Pom121/H2-T24/Ppih/Srp54a/H2-Q6	39	cere
MF	GO:0032452	histone demethylase activity	7/1771	28/28275	0.00137763	0.0349111	0.0300637	Hr/Kdm5c/Kdm2b/Kdm4a/Kdm6a/Phf2/Kdm7a	7	cere
MF	GO:0140457	protein demethylase activity	7/1771	28/28275	0.00137763	0.0349111	0.0300637	Hr/Kdm5c/Kdm2b/Kdm4a/Kdm6a/Phf2/Kdm7a	7	cere
MF	GO:0022843	voltage-gated cation channel activity	19/1771	142/28275	0.00142018	0.0351326	0.0302545	Kcnn3/Cacna1b/Cacna1d/Cacna1g/Cacna1i/Erc1/Grin2b/Hcn4/Kcnh5/Cacna1a/Grin3b/Kcnk9/Kcnj6/Marcksl1/Kcna3/Kcna1/Cacna1c/Kcnh1/Kcnc3	19	cere
MF	GO:0033218	amide binding	45/1771	452/28275	0.00149998	0.0362437	0.0312113	Pfdn5/Nup214/Crip1/Pfdn2/Acadvl/Pank3/Ltc4s/Galr2/Lnpep/Trem2/Glp1r/Fkbp5/Pfdn1/Pggt1b/Apba1/Sec61a2/Scp2/Sec61a1/Chrna7/Furin/Apoa1/Pth1r/Nktr/Ramp1/Dhcr24/Sstr1/H2-Q4/Sstr4/Gstm2/Atp1a3/Pnpla3/Prlhr/Cd300lf/Fzd4/Oprd1/Maml1/Ghsr/Adnp/Cd14/Pfdn4/Pom121/H2-T24/Ppih/Srp54a/H2-Q6	45	cere
MF	GO:0031210	phosphatidylcholine binding	7/1771	29/28275	0.00171885	0.0405884	0.0349527	Pcyt1a/Apoa2/Aldob/Apoa1/Chmp2a/Pitpnb/Jchain	7	cere
MF	GO:0015085	calcium ion transmembrane transporter activity	18/1771	134/28275	0.00178866	0.0406362	0.0349939	Cacna1b/Cacna1d/Cacna1g/Cacna1i/Sec61a1/Erc1/Grin2b/Atp2b3/Pkd1/Cacna1a/Grin3b/Trpc5/Slc24a4/Marcksl1/Cacna1c/Slc8a1/Ryr3/Xntrpc	18	cere
MF	GO:0050839	cell adhesion molecule binding	33/1771	307/28275	0.0017991	0.0406362	0.0349939	Mmp14/Icam2/Fxyd5/Cdh23/Tnr/Tenm1/Cd46/Utrn/Ptprj/Dst/Mmp24/Grin2b/Cd9/Itgam/Ilk/Tenm3/Dscaml1/Icam5/Rpsa/Ptprf/Nrxn2/Itga2b/Ptprh/Isg15/Kirrel2/Icam1/Sema7a/Cdh18/Cdh12/Pkp2/Igf2/Hmgb1/Ank3	33	cere
MF	GO:0030159	signaling receptor complex adaptor activity	8/1771	38/28275	0.00210311	0.0431478	0.0371568	Sav1/Shank3/Sorbs1/Stap1/Shank2/Shank1/Irs1/Sh2d3c	8	cere
MF	GO:0015662	P-type ion transporter activity	7/1771	30/28275	0.00212223	0.0431478	0.0371568	Atp7b/Atp5e/Atp6v0c/Atp2b3/Atp7a/Atp5l/Atp1a3	7	cere
MF	GO:0140358	P-type transmembrane transporter activity	7/1771	30/28275	0.00212223	0.0431478	0.0371568	Atp7b/Atp5e/Atp6v0c/Atp2b3/Atp7a/Atp5l/Atp1a3	7	cere
MF	GO:0030695	GTPase regulator activity	42/1771	422/28275	0.00212234	0.0431478	0.0371568	Tiam1/Ranbp2/Cyth3/Adap2/Trio/Stxbp5l/Fgd1/Eef1b2/Als2/Smap1/Plcd4/Dab2ip/Arfgap2/Pgam5/Sipa1l3/Nucb2/Farp2/Rtkn/Fam13b/Dgki/Rap1gap2/Ralgps1/Rab3gap2/Dock3/Tbc1d16/Chrm4/Iqsec3/Tbc1d8b/Sipa1l1/Dock5/Arhgef37/Arhgap23/Tbc1d30/Asap2/Sh2d3c/Arhgef12/Kalrn/Rapgef2/Akap13/Syngap1/Arhgef10/Lamtor5	42	cere
MF	GO:0060589	nucleoside-triphosphatase regulator activity	42/1771	422/28275	0.00212234	0.0431478	0.0371568	Tiam1/Ranbp2/Cyth3/Adap2/Trio/Stxbp5l/Fgd1/Eef1b2/Als2/Smap1/Plcd4/Dab2ip/Arfgap2/Pgam5/Sipa1l3/Nucb2/Farp2/Rtkn/Fam13b/Dgki/Rap1gap2/Ralgps1/Rab3gap2/Dock3/Tbc1d16/Chrm4/Iqsec3/Tbc1d8b/Sipa1l1/Dock5/Arhgef37/Arhgap23/Tbc1d30/Asap2/Sh2d3c/Arhgef12/Kalrn/Rapgef2/Akap13/Syngap1/Arhgef10/Lamtor5	42	cere
MF	GO:0005516	calmodulin binding	23/1771	192/28275	0.00215947	0.0431478	0.0371568	Kcnn3/Pcnt/Spa17/Itpkc/Pcyt1a/Adcy1/Adcy3/Slc9a1/Nos1/Mapkapk5/Kcnh5/Cacna1a/Sntb2/Slc24a4/Camsap3/Marcksl1/Cacna1c/Slc8a1/Ryr3/Kcnh1/Ubr4/Ceacam1/Pcp4	23	cere
MF	GO:0035197	siRNA binding	4/1771	10/28275	0.00237243	0.045866	0.0394976	Ago2/Dhx9/Tlr7/Tlr9	4	cere
MF	GO:0005262	calcium channel activity	16/1771	116/28275	0.00238379	0.045866	0.0394976	Cacna1b/Cacna1d/Cacna1g/Cacna1i/Sec61a1/Erc1/Grin2b/Pkd1/Cacna1a/Grin3b/Trpc5/Slc24a4/Marcksl1/Cacna1c/Ryr3/Xntrpc	16	cere
MF	GO:0035255	ionotropic glutamate receptor binding	8/1771	39/28275	0.00250274	0.0469175	0.0404031	Shank3/Map1a/Gnas/Grin2b/Shank2/Shank1/Neto1/Shisa6	8	cere
MF	GO:0051015	actin filament binding	25/1771	218/28275	0.0025969	0.0469175	0.0404031	Tmod4/Kptn/Fhod1/Utrn/Sptb/Clmn/Vcl/Plec/Aif1/Pstpip2/Tmod1/Tpm2/Shroom3/Fhod3/Pof1b/Tnni3/Hip1/Sipa1l1/Camsap3/Marcksl1/Syne3/Myl4/Syne2/Sptbn5/Syne1	25	cere
MF	GO:0022824	transmitter-gated ion channel activity	10/1771	57/28275	0.00261907	0.0469175	0.0404031	Glra1/Gabra2/Grik3/Gabrb2/Glra4/Chrna2/Grin2b/Chrna7/Grin3b/Grid1	10	cere
MF	GO:0022835	transmitter-gated channel activity	10/1771	57/28275	0.00261907	0.0469175	0.0404031	Glra1/Gabra2/Grik3/Gabrb2/Glra4/Chrna2/Grin2b/Chrna7/Grin3b/Grid1	10	cere
BP	GO:0042391	regulation of membrane potential	81/1901	469/28814	1.40002e-15	8.0753e-12	6.1925e-12	Alox12/Oprm1/Grik3/Crtc1/Gabrb2/Cav1/Piezo1/Kcnq2/Cntnap1/Trdn/Popdc3/Ryr2/Ndufs4/Chrna2/Cacna1i/Shank3/Sod1/Slc4a8/Scn8a/Kcnk4/Casp1/Snca/Pex5l/Kcnc4/Unc13b/Ptn/Wnt7a/Grin2b/Slc8a2/Chrna7/Cbln1/Chrna3/Hcn4/Rims3/Igsf9b/Kcnh5/Cacna1a/Chrnb4/Kcnk15/Lrrk2/Fxyd1/Kcnk9/Nos1ap/Dgki/Shank1/Ptpn3/Akap9/Nppa/Rims1/Trpc5/Slc24a4/Cux2/Dsg2/Adra1a/Scn4b/Kcna1/Chchd10/Neto1/Oprd1/Kcnb1/Cacna1c/Kcnip1/Slc39a8…	81	cort
BP	GO:0007611	learning or memory	62/1901	322/28814	1.98482e-14	5.59479e-11	4.29033e-11	Ccnd2/Th/Taco1/Kmt2a/Crtc1/Cic/Chrd/Ttbk1/Srf/Tnr/Dnah11/Sgk1/Igf1/Adcy1/Adcy3/Shc3/Pde4d/Arc/Shank3/Fen1/Jph3/Casp1/Dbi/Lcn2/Pax6/Meis2/Mdk/Map1a/Ephb2/Htr6/Htt/Ptn/Grin2b/Slc8a2/Chrna7/Aff2/Grpr/Ap1s2/Casp3/Spg11/Nrxn2/Brsk1/Shank2/Slc24a2/Dgki/Shank1/Drd5/Cpeb3/Ptchd1/Specc1/Cux2/C1ql1/Neto1/Adnp/Cacna1c/Ep300/Csmd1/Kalrn/Ghrl/Syngap1/Atxn1l/Scn2a	62	cort
BP	GO:0050890	cognition	66/1901	359/28814	2.90991e-14	5.59479e-11	4.29033e-11	Ccnd2/Th/Taco1/Kmt2a/Crtc1/Cic/Chrd/Ttbk1/Srf/Tnr/Dnah11/Sgk1/Igf1/Adcy1/Adcy3/Shc3/Pde4d/Fam107a/Ndufs4/Arc/Shank3/Fen1/Jph3/Casp1/Dbi/Lcn2/Pax6/Meis2/Mdk/Map1a/Gnas/Mfsd2a/Ephb2/Htr6/Htt/Ptn/Grin2b/Slc8a2/Chrna7/Aff2/Grpr/Ap1s2/Casp3/Spg11/Nrxn2/Brsk1/Shank2/Slc24a2/Dgki/Shank1/Drd5/Cpeb3/Ptchd1/Specc1/Cux2/C1ql1/Neto1/Adnp/Cacna1c/Ep300/Csmd1/Kalrn/Ghrl/Syngap1/Atxn1l/Scn2a	66	cort
BP	GO:0007409	axonogenesis	78/1901	493/28814	5.55224e-13	7.12605e-10	5.46457e-10	Wnt3/Crabp2/Igf1r/D130043K22Rik/Srf/Tnr/Cntnap1/Cobl/Adcy1/Vcl/Dpysl2/Nefm/Trio/Boc/Celsr3/Slit1/Bhlhe22/Rnf165/Usp33/Nptx1/Unc5a/Klf7/Als2/Dst/Nfasc/Plxna2/Kif5c/Notch1/Pax6/Map1a/Artn/Ephb2/Dlx5/Plxna4/Plxna1/Wnt7a/Plxnd1/Ptpro/Nova2/Usp9x/Dcx/Mt3/Dscaml1/Robo3/Mycbp2/Spg11/Map3k13/Barhl2/Cacna1a/Pip5k1c/Brsk1/Fstl4/Sema7a/Lmtk2/Cntn5/Lrp1/Trpc5/Sipa1l1/Cxcr4/Slitrk3/Gli2/Efna5/Dscam/Adnp/Islr2…	78	cort
BP	GO:0050808	synapse organization	78/1901	494/28814	6.17722e-13	7.12605e-10	5.46457e-10	Igf1r/Chrd/Gabrb2/Kif1a/Tnr/Cntnap1/Arc/Shank3/Pcdhgc4/C3/Sorbs1/Nptx1/Snca/Als2/Nfasc/Dab2ip/Unc13b/Ephb2/Wasf2/Rph3a/Ptn/Add2/Wnt7a/Plxnd1/Erc1/Grin2b/Ptpro/Slc8a2/Chrna7/Itgam/Srpx2/Cbln1/Bsn/Rims3/Spg11/Arhgap39/Nrxn2/Igsf9b/Six4/Cacna1a/Ky/Lrrk2/Shank2/Adgrl3/Lzts3/Srcin1/Nos1ap/Shank1/Cntn5/Sdk2/Dlgap3/Cux2/Sipa1l1/Arf6/Fzd1/C1ql1/Flrt1/Amigo2/Slitrk3/Efna5/Chchd10/Adnp/Igfn1/Lrrtm4/Sez6l/G…	78	cort
BP	GO:0007269	neurotransmitter secretion	42/1901	185/28814	1.15986e-12	9.26334e-10	7.10354e-10	Cacna1b/Cadps2/Lin7a/Adcy1/Stxbp5l/Slc4a8/Nr4a1/Prepl/Camk2a/Syt7/Doc2g/Apba1/Snca/Syt2/Kcnc4/Unc13b/Slc6a9/Htr6/Rph3a/Wnt7a/Erc1/Vamp1/Chrna7/Chrna3/Rims3/Nrxn2/Cacna1a/Brsk1/Lrrk2/Dgki/Rims1/Adra1a/Doc2a/Ptprn2/Kcnh1/Syn3/Pclo/Unc13c/Syt9/Kcnc3/Sptbn2/Rap1a	42	cort
BP	GO:0099643	signal release from synapse	42/1901	185/28814	1.15986e-12	9.26334e-10	7.10354e-10	Cacna1b/Cadps2/Lin7a/Adcy1/Stxbp5l/Slc4a8/Nr4a1/Prepl/Camk2a/Syt7/Doc2g/Apba1/Snca/Syt2/Kcnc4/Unc13b/Slc6a9/Htr6/Rph3a/Wnt7a/Erc1/Vamp1/Chrna7/Chrna3/Rims3/Nrxn2/Cacna1a/Brsk1/Lrrk2/Dgki/Rims1/Adra1a/Doc2a/Ptprn2/Kcnh1/Syn3/Pclo/Unc13c/Syt9/Kcnc3/Sptbn2/Rap1a	42	cort
BP	GO:0002181	cytoplasmic translation	30/1901	101/28814	1.28479e-12	9.26334e-10	7.10354e-10	Rpl8/Rplp1/Rpl19/Rps26/Rplp2/Cnbp/Rpsa/Rps29/Rps21/Cpeb3/Dhx9/Mcts2/Rpl18a/Rpl29/Rps23/Rpl38/Rpl32/Rpl36/Rpl30/Rpl11/Rpl35a/Rpl26/Rpl9-ps6/Rps28/Rpl31/Rpl13a/Dph1/Rpl36a/Rpl39/Rpl41	30	cort
BP	GO:0034765	regulation of ion transmembrane transport	75/1901	498/28814	1.80072e-11	1.15406e-08	8.84986e-09	Oprm1/Taco1/Cacna1b/Cyba/Cav1/Kcnq2/Trdn/Jsrp1/Galr2/Mink1/Hecw1/Ryr2/Dapk1/Pde4d/Rasgrf2/Arc/Shank3/Scn8a/Gal/Kcnk4/Jph3/Cd63/Snca/Dbi/Lcn2/Kcnc4/Slc6a9/Kcnq4/Ephb2/Htt/Rph3a/Ndufa4/Pik3c2a/Hcn4/Atp7a/Kcnh5/Cacna1a/Fxyd1/Wnk2/Nos1ap/Shank1/Ptpn3/Kcns1/Cacng5/Akap9/Nppa/Kcnj6/S100a1/Kcng3/Kcng4/Tlr9/Chrm3/Scn4b/Kcna3/Kcna1/Neto1/Kcnb1/Cacna1c/Commd1/Cemip/Kcnip1/Slc8a1/Per2/Kcnq3/Kcnh1/Kcnh7/Kcnc…	75	cort
BP	GO:0046034	ATP metabolic process	49/1901	263/28814	3.61889e-11	2.08738e-08	1.60069e-08	Cox4i2/Atp5e/Cox7c/Fis1/Enpp3/Igf1/Ddit4/Pgam2/Galk1/Uqcrb/Ndufs6/Ndufb9/Ppara/Atp5j/Atp5o/Ndufv3/Ndufv2/Snca/Kif5c/Prkaa2/Coq7/Nupr1/Cox7a2/Nt5e/Atp7a/Atp5h/Zbtb7a/Atp5j2/Atp5l/Gck/Ndufa7/Uqcrq/Chchd10/Atp5k/Coa6/Atpif1/Ep300/Myh8/Foxk1/Eno1b/Uqcr10/Gapdhs/Cox5b/Uqcrh/Chchd2/Uqcc3/Cox7a1/Hspa1b/Pde2a	49	cort
BP	GO:0006091	generation of precursor metabolites and energy	67/1901	436/28814	8.84708e-11	4.63908e-08	3.55746e-08	Oas1c/Taco1/Etfb/Cox4i2/Atp5e/Cox7c/Igf1/Ddit4/Aldh1l2/Pgam2/Pomc/Galk1/Uqcrb/Ndufs6/Ndufs4/Ndufb9/Ppara/Plec/Atp5j/Atp5o/Il10rb/Ndufa5/Ndufv3/Ndufv2/Sorbs1/Snca/Gnas/Hmgcs2/Prkaa2/Ndufa4/Coq7/Nupr1/Mt3/Pgls/Cox7a2/Atp7a/Atp5h/Zbtb7a/Atp5j2/Irs2/Ppp1r3f/Gck/Ndufa7/Uqcrq/Ppp1r3b/Mc4r/Chchd10/Atp5k/Coa6/Ep300/Per2/Irs1/Foxk1/Gsk3a/Eno1b/Uqcr10/Gapdhs/Cox5b/Uqcrh/Hmgb1/Chchd2/Ptges3/Uqcc3/Ppp1r3e/Ad…	67	cort
BP	GO:0001505	regulation of neurotransmitter levels	47/1901	254/28814	1.15121e-10	5.53348e-08	4.24332e-08	Th/Cacna1b/Cadps2/Lin7a/Adcy1/Slc6a3/Stxbp5l/Slc4a8/Nr4a1/Prepl/Camk2a/Syt7/Doc2g/Apba1/Snca/Syt2/Kcnc4/Unc13b/Slc6a9/Htr6/Rph3a/Wnt7a/Erc1/Vamp1/Chrna7/Chrna3/Rims3/Nrxn2/Cacna1a/Brsk1/Dagla/Lrrk2/Dgki/Prima1/Rims1/Adra1a/Doc2a/Per2/Ptprn2/Kcnh1/Syn3/Pclo/Unc13c/Syt9/Kcnc3/Sptbn2/Rap1a	47	cort
BP	GO:0016358	dendrite development	54/1901	317/28814	1.27625e-10	5.66261e-08	4.34234e-08	Crtc1/D130043K22Rik/Kif1a/Sgk1/Cobl/Mink1/Hecw1/Arc/Shank3/Dgkg/Camk2a/Klf7/Dab2ip/Map1a/Mfsd2a/Ephb2/Cit/Ptn/Wnt7a/Chrna7/Dcx/Carm1/Chrna3/Ss18l2/Rbfox2/Atp7a/Iqsec1/Cacna1a/Fstl4/Lrrk2/Lzts3/Srcin1/Shank1/Camk1d/Cpeb3/Pacsin1/Trpc5/Cux2/Sipa1l1/Fmn1/Arf6/Flrt1/Clip1/Dscam/Prkg1/Gsk3a/Kalrn/Ghrl/Mir132/Mir212/Kndc1/Syngap1/Celsr2/Ntn5	54	cort
BP	GO:0006836	neurotransmitter transport	45/1901	242/28814	2.40763e-10	9.72262e-08	7.45574e-08	Th/Cacna1b/Cadps2/Lin7a/Adcy1/Slc6a3/Stxbp5l/Slc4a8/Nr4a1/Prepl/Camk2a/Syt7/Doc2g/Apba1/Snca/Syt2/Kcnc4/Unc13b/Slc6a9/Htr6/Rph3a/Wnt7a/Erc1/Vamp1/Chrna7/Chrna3/Rims3/Nrxn2/Cacna1a/Brsk1/Lrrk2/Dgki/Rims1/Adra1a/Doc2a/Per2/Ptprn2/Kcnh1/Syn3/Pclo/Unc13c/Syt9/Kcnc3/Sptbn2/Rap1a	45	cort
BP	GO:0030900	forebrain development	62/1901	398/28814	2.52842e-10	9.72262e-08	7.45574e-08	Pcnt/Aqp1/Chd5/Chrd/Zmiz1/Prox1/Kif1a/Srf/Tnr/Rarb/Fabp7/Slc6a3/Shank3/Wnt1/Dlx2/Pfdn1/Sall3/Slit1/Bhlhe22/Col3a1/Dbi/Dab2ip/Notch1/Pax6/Mdk/Wnt2b/Tfap2c/Mfsd2a/Ephb2/Htr6/Trp73/Htt/Kdm2b/Dlx5/Plxna4/Wnt7a/Itgam/Usp9x/Dcx/Pcm1/Sall1/Eomes/Atp7a/Lrrk2/Sema7a/Satb2/Socs7/Atf5/Zfp335/Ptchd1/Dlx1/Uqcrq/Sox3/Cxcr4/Kcna1/Hes5/Gli2/Ndnf/Prkg1/Ndst1/Cdk5r2/Sox1	62	cort
BP	GO:0006119	oxidative phosphorylation	29/1901	116/28814	3.07215e-10	1.10751e-07	8.49289e-08	Cox4i2/Atp5e/Cox7c/Uqcrb/Ndufs6/Ndufb9/Atp5j/Atp5o/Ndufv3/Ndufv2/Snca/Coq7/Nupr1/Cox7a2/Atp7a/Atp5h/Atp5j2/Ndufa7/Uqcrq/Chchd10/Atp5k/Coa6/Uqcr10/Cox5b/Uqcrh/Chchd2/Uqcc3/Cox7a1/Pde2a	29	cort
BP	GO:0035637	multicellular organismal signaling	34/1901	157/28814	6.06447e-10	2.05764e-07	1.57789e-07	Cav1/Tnr/Kcnq2/Cntnap1/Ryr2/Cartpt/Pde4d/Cacna1i/Plec/Sod1/Scn8a/Nfasc/Kcnc4/Chrna7/Hcn4/Rbfox2/Cacna1a/Chrnb4/Drd5/Cacng5/Akap9/Dsg2/Scn4b/Kcna1/Cacna1c/Slc8a1/Ntrk3/Ctnna3/Ghrl/Scn1a/Cldn19/Ank3/Scn2a/Kcne1l	34	cort
BP	GO:0007613	memory	34/1901	161/28814	1.2211e-09	3.91293e-07	3.00061e-07	Ccnd2/Th/Crtc1/Cic/Srf/Sgk1/Igf1/Adcy1/Pde4d/Arc/Shank3/Fen1/Jph3/Casp1/Lcn2/Mdk/Map1a/Ptn/Grin2b/Slc8a2/Chrna7/Spg11/Shank2/Slc24a2/Shank1/Cpeb3/Ptchd1/Cux2/Neto1/Adnp/Csmd1/Kalrn/Atxn1l/Scn2a	34	cort
BP	GO:0007612	learning	37/1901	187/28814	1.57849e-09	4.79196e-07	3.67468e-07	Th/Taco1/Kmt2a/Cic/Chrd/Srf/Tnr/Sgk1/Adcy3/Shank3/Jph3/Meis2/Map1a/Ephb2/Htr6/Htt/Ptn/Grin2b/Slc8a2/Chrna7/Ap1s2/Nrxn2/Brsk1/Shank2/Slc24a2/Dgki/Shank1/Drd5/Specc1/C1ql1/Neto1/Cacna1c/Csmd1/Kalrn/Ghrl/Syngap1/Atxn1l	37	cort
BP	GO:0015980	energy derivation by oxidation of organic compounds	51/1901	312/28814	1.8114e-09	5.22407e-07	4.00605e-07	Oas1c/Etfb/Cox4i2/Atp5e/Cox7c/Igf1/Pomc/Uqcrb/Ndufs6/Ndufs4/Ndufb9/Plec/Atp5j/Atp5o/Il10rb/Ndufa5/Ndufv3/Ndufv2/Sorbs1/Snca/Gnas/Coq7/Nupr1/Mt3/Cox7a2/Atp7a/Atp5h/Atp5j2/Irs2/Ppp1r3f/Gck/Ndufa7/Uqcrq/Ppp1r3b/Mc4r/Chchd10/Atp5k/Coa6/Per2/Irs1/Gsk3a/Uqcr10/Cox5b/Uqcrh/Hmgb1/Chchd2/Ptges3/Uqcc3/Ppp1r3e/Cox7a1/Pde2a	51	cort
BP	GO:0034329	cell junction assembly	63/1901	441/28814	6.10783e-09	1.67762e-06	1.28647e-06	Mmp14/Lsr/Gabrb2/Cav1/Bcr/Srf/Cntnap1/Fam107a/Vcl/Plec/Shank3/Sorbs1/Ptprj/Nptx1/Snca/Dst/Nfasc/Rab13/Ephb2/Add2/Wnt7a/Plxnd1/Ptpro/Cd9/Srpx2/Cbln1/Bsn/Nrxn2/Ston1/Six4/Cacna1a/Shank2/Adgrl3/Cntn5/Lrp1/Cdh12/Cldn5/Sdk2/Rhod/S100a10/Cux2/Sipa1l1/Fmn1/Arf6/Camsap3/Fzd1/Flrt1/Amigo2/Slitrk3/Efna5/Adnp/Igfn1/Lrrtm4/Gpc6/Ntrk3/Pclo/Patj/Ghrl/Cldn19/Cbln4/Sptbn2/Rap1a/Grem1	63	cort
BP	GO:0000028	ribosomal small subunit assembly	11/1901	20/28814	9.65079e-09	2.53026e-06	1.94032e-06	Rps25/Rps5/Rps14/Rpsa/Rps27l/Rps19/Rpl38/Rps15/mt-Rnr1/Rps28/Rps27	11	cort
BP	GO:0099504	synaptic vesicle cycle	40/1901	227/28814	1.16024e-08	2.90969e-06	2.23128e-06	Th/Dgkq/Cadps2/Adcy1/Stxbp5l/Slc4a8/Synj2/Prepl/Camk2a/Syt7/Apba1/Snca/Syt2/Unc13b/Wnt7a/Erc1/Vamp1/Chrna7/Ap1s2/Chrna3/Bsn/Rims3/Ston1/Cacna1a/Pip5k1c/Brsk1/Lrrk2/4932438A13Rik/Dgki/Pacsin1/Rims1/Arf6/Adra1a/Kcnh1/Syn3/Pclo/Unc13c/Syt9/Sptbn2/Rap1a	40	cort
BP	GO:0007411	axon guidance	43/1901	258/28814	1.84663e-08	4.43807e-06	3.40331e-06	Wnt3/Dpysl2/Trio/Boc/Celsr3/Slit1/Rnf165/Usp33/Unc5a/Klf7/Nfasc/Plxna2/Kif5c/Notch1/Pax6/Artn/Ephb2/Dlx5/Plxna4/Plxna1/Plxnd1/Ptpro/Nova2/Dscaml1/Robo3/Mycbp2/Sema7a/Lmtk2/Cntn5/Lrp1/Cxcr4/Gli2/Efna5/Dscam/B3gnt2/Slit3/Unc5c/Dcc/Kalrn/Ank3/Ntn5/Kif5a/Cdk5r2	43	cort
BP	GO:0097485	neuron projection guidance	43/1901	259/28814	2.07501e-08	4.78746e-06	3.67124e-06	Wnt3/Dpysl2/Trio/Boc/Celsr3/Slit1/Rnf165/Usp33/Unc5a/Klf7/Nfasc/Plxna2/Kif5c/Notch1/Pax6/Artn/Ephb2/Dlx5/Plxna4/Plxna1/Plxnd1/Ptpro/Nova2/Dscaml1/Robo3/Mycbp2/Sema7a/Lmtk2/Cntn5/Lrp1/Cxcr4/Gli2/Efna5/Dscam/B3gnt2/Slit3/Unc5c/Dcc/Kalrn/Ank3/Ntn5/Kif5a/Cdk5r2	43	cort
BP	GO:0099003	vesicle-mediated transport in synapse	42/1901	254/28814	3.39504e-08	7.53177e-06	5.77569e-06	Th/Dgkq/Cadps2/Adcy1/Arc/Stxbp5l/Slc4a8/Synj2/Prepl/Camk2a/Syt7/Apba1/Snca/Syt2/Unc13b/Wnt7a/Erc1/Vamp1/Chrna7/Ap1s2/Chrna3/Bsn/Rims3/Ston1/Iqsec1/Cacna1a/Pip5k1c/Brsk1/Lrrk2/4932438A13Rik/Dgki/Pacsin1/Rims1/Arf6/Adra1a/Kcnh1/Syn3/Pclo/Unc13c/Syt9/Sptbn2/Rap1a	42	cort
BP	GO:0007416	synapse assembly	35/1901	193/28814	4.43727e-08	9.47932e-06	7.26916e-06	Gabrb2/Shank3/Nptx1/Snca/Ephb2/Add2/Wnt7a/Plxnd1/Srpx2/Cbln1/Bsn/Nrxn2/Six4/Cacna1a/Shank2/Adgrl3/Cntn5/Sdk2/Cux2/Sipa1l1/Arf6/Fzd1/Flrt1/Amigo2/Slitrk3/Efna5/Adnp/Igfn1/Lrrtm4/Gpc6/Ntrk3/Pclo/Ghrl/Cbln4/Sptbn2	35	cort
BP	GO:0045055	regulated exocytosis	45/1901	287/28814	5.73733e-08	1.18189e-05	9.06326e-06	Bcr/Cadps2/Adcy1/Cacna1i/Stxbp5l/Slc4a8/Prepl/Camk2a/Syt7/Apba1/Snca/Syt2/Notch1/Pex5l/Unc13b/Wnt7a/Erc1/Vamp1/Chrna7/Itgam/Il13ra2/Chrna3/Rims3/Cacna1a/Lrrk2/Dgki/Clnk/Syt15/Nppa/Rims1/Adra1a/Kcnb1/Vamp8/Cacna1c/Doc2a/Kcnh1/Fcer1g/Pclo/Unc13c/Syt9/Syt10/Sptbn2/Rap1a/Ptgdr/Cdk5r2	45	cort
BP	GO:0016079	synaptic vesicle exocytosis	28/1901	137/28814	7.19377e-08	1.43082e-05	1.09721e-05	Cadps2/Adcy1/Stxbp5l/Slc4a8/Prepl/Camk2a/Syt7/Apba1/Snca/Syt2/Unc13b/Wnt7a/Erc1/Vamp1/Chrna7/Chrna3/Rims3/Cacna1a/Lrrk2/Dgki/Rims1/Adra1a/Kcnh1/Pclo/Unc13c/Syt9/Sptbn2/Rap1a	28	cort
BP	GO:0071805	potassium ion transmembrane transport	36/1901	206/28814	7.62324e-08	1.46569e-05	1.12396e-05	Cav1/Kcnq2/Galr2/Gal/Kcnk4/Cd63/Slc9a4/Kcnc4/Kcnq4/Hcn4/Kcnh5/Kcnk15/Kcnk9/Slc9a7/Wnk2/Slc24a2/Kcns1/Akap9/Nppa/Slc24a4/Kcnj6/Kcng3/Kcng4/Kcna3/Kcna1/Neto1/Kcnb1/Kcnip1/Kcnn4/Kcnq3/Kcnh1/Kcnh7/Kcnc3/Ank3/Lrrc55/Kcne1l	36	cort
BP	GO:0006813	potassium ion transport	40/1901	243/28814	8.08908e-08	1.50509e-05	1.15417e-05	Aqp1/Cnga2/Cav1/Kcnq2/Galr2/Gal/Kcnk4/Cd63/Slc9a4/Kcnc4/Kcnq4/Hcn4/Kcnh5/Kcnk15/Fxyd1/Kcnk9/Slc9a7/Wnk2/Slc24a2/Kcns1/Akap9/Nppa/Slc24a4/Gck/Kcnj6/Kcng3/Kcng4/Kcna3/Kcna1/Neto1/Kcnb1/Kcnip1/Kcnn4/Kcnq3/Kcnh1/Kcnh7/Kcnc3/Ank3/Lrrc55/Kcne1l	40	cort
BP	GO:1904062	regulation of cation transmembrane transport	54/1901	381/28814	9.46941e-08	1.66465e-05	1.27653e-05	Oprm1/Taco1/Cyba/Cav1/Trdn/Jsrp1/Galr2/Mink1/Hecw1/Ryr2/Dapk1/Pde4d/Rasgrf2/Arc/Shank3/Gal/Jph3/Cd63/Snca/Dbi/Lcn2/Slc6a9/Ephb2/Htt/Rph3a/Ndufa4/Pik3c2a/Atp7a/Cacna1a/Fxyd1/Wnk2/Nos1ap/Shank1/Ptpn3/Kcns1/Cacng5/Akap9/Nppa/S100a1/Tlr9/Scn4b/Kcna1/Neto1/Cacna1c/Commd1/Cemip/Kcnip1/Slc8a1/Ank3/Ahnak/Lrrc55/Cacng6/Kcne1l/Shisa8	54	cort
BP	GO:0001508	action potential	29/1901	147/28814	9.52385e-08	1.66465e-05	1.27653e-05	Cav1/Cntnap1/Ryr2/Cacna1i/Scn8a/Kcnc4/Grin2b/Slc8a2/Chrna7/Hcn4/Chrnb4/Ptpn3/Akap9/Dsg2/Adra1a/Scn4b/Kcna1/Kcnb1/Cacna1c/Kcnip1/Ntrk3/Kcnh7/Ctnna3/Scn1a/Cldn19/Gjd2/Ank3/Scn2a/Kcne1l	29	cort
BP	GO:0032412	regulation of ion transmembrane transporter activity	43/1901	274/28814	1.09237e-07	1.85084e-05	1.41931e-05	Oprm1/Taco1/Cav1/Trdn/Jsrp1/Galr2/Mink1/Hecw1/Ryr2/Dapk1/Pde4d/Rasgrf2/Arc/Shank3/Gal/Jph3/Slc6a9/Ephb2/Htt/Rph3a/Ndufa4/Atp7a/Cacna1a/Fxyd1/Wnk2/Nos1ap/Shank1/Ptpn3/Kcns1/Cacng5/Akap9/Nppa/S100a1/Tlr9/Chrm3/Scn4b/Kcna1/Neto1/Ank3/Ahnak/Lrrc55/Kcne1l/Shisa8	43	cort
BP	GO:0022898	regulation of transmembrane transporter activity	44/1901	284/28814	1.14012e-07	1.85084e-05	1.41931e-05	Oprm1/Taco1/Cav1/Trdn/Jsrp1/Galr2/Mink1/Hecw1/Ryr2/Dapk1/Pde4d/Rasgrf2/Arc/Shank3/Gal/Jph3/Snca/Slc6a9/Ephb2/Htt/Rph3a/Ndufa4/Atp7a/Cacna1a/Fxyd1/Wnk2/Nos1ap/Shank1/Ptpn3/Kcns1/Cacng5/Akap9/Nppa/S100a1/Tlr9/Chrm3/Scn4b/Kcna1/Neto1/Ank3/Ahnak/Lrrc55/Kcne1l/Shisa8	44	cort
BP	GO:0007626	locomotory behavior	42/1901	265/28814	1.15517e-07	1.85084e-05	1.41931e-05	Ccnd2/Th/Oprm1/Cacna1b/Trh/Tnr/Celsr1/Meis1/Slc6a3/Hexb/Ndufs4/Shank3/Sod1/Scn8a/Apba1/Snca/Als2/Abca2/Espn/Htt/Ido1/Chrna3/Zic1/Spg11/Atp7a/Cacna1a/Chrnb4/Lrrk2/Lgi4/Shank2/Adgrl3/Pbx3/Vps13a/Ankfn1/Dscam/Oprd1/Cacna1c/Nav2/Sez6l/Hipk2/Kalrn/Scn1a	42	cort
BP	GO:0021537	telencephalon development	41/1901	258/28814	1.51003e-07	2.35401e-05	1.80516e-05	Pcnt/Aqp1/Zmiz1/Prox1/Srf/Tnr/Rarb/Shank3/Dlx2/Pfdn1/Sall3/Slit1/Bhlhe22/Col3a1/Dbi/Dab2ip/Pax6/Mdk/Tfap2c/Mfsd2a/Ephb2/Htr6/Trp73/Htt/Kdm2b/Dlx5/Plxna4/Usp9x/Dcx/Sall1/Eomes/Lrrk2/Sema7a/Socs7/Atf5/Dlx1/Uqcrq/Cxcr4/Kcna1/Hes5/Cdk5r2	41	cort
BP	GO:0032409	regulation of transporter activity	45/1901	298/28814	1.75844e-07	2.65894e-05	2.039e-05	Oprm1/Taco1/Kmt2a/Cav1/Trdn/Jsrp1/Galr2/Mink1/Hecw1/Ryr2/Dapk1/Pde4d/Rasgrf2/Arc/Shank3/Gal/Jph3/Snca/Slc6a9/Ephb2/Htt/Rph3a/Ndufa4/Atp7a/Cacna1a/Fxyd1/Wnk2/Nos1ap/Shank1/Ptpn3/Kcns1/Cacng5/Akap9/Nppa/S100a1/Tlr9/Chrm3/Scn4b/Kcna1/Neto1/Ank3/Ahnak/Lrrc55/Kcne1l/Shisa8	45	cort
BP	GO:0019226	transmission of nerve impulse	22/1901	95/28814	1.79783e-07	2.65894e-05	2.039e-05	Tnr/Kcnq2/Cntnap1/Cartpt/Cacna1i/Plec/Sod1/Scn8a/Nfasc/Kcnc4/Chrna7/Cacna1a/Chrnb4/Drd5/Cacng5/Kcna1/Ntrk3/Ghrl/Scn1a/Cldn19/Ank3/Scn2a	22	cort
BP	GO:0048872	homeostasis of number of cells	52/1901	372/28814	2.5284e-07	3.64595e-05	2.79588e-05	Kmt2a/Mpl/Tex15/Bcr/Mertk/Srf/Cadps2/Akt3/Traf3ip2/Tnfaip3/Fancc/Sod1/Rps14/Gpam/Rps24/Crispld1/Smap1/Notch1/Nbea/Adar/Kmt2e/Cxcl5/Itgam/Ank1/Casp3/Wdr48/Mif/Rbfox2/Zbtb7a/Isg15/Lmo1/Rcor1/Spns2/Rps19/Myct1/Zfpm1/Sox6/Klf13/Atpif1/Emcn/Fcer1g/Rps17/Siva1/Hmgb1/Tnfrsf13c/Hba-a2/Hba-a1/Mfhas1/Mafb/Hspa1b/Gcnt4/Flt3l	52	cort
BP	GO:0017157	regulation of exocytosis	39/1901	247/28814	3.56228e-07	5.01151e-05	3.84305e-05	Bcr/Cadps2/Adcy1/Rab2b/Cacna1i/Stxbp5l/Slc4a8/Prepl/Syt7/Apba1/Snca/Syt2/Notch1/Rab13/Unc13b/Wnt7a/Chrna7/Itgam/Il13ra2/Chrna3/Rims3/Exph5/Cacna1a/Lrrk2/Dgki/Syt15/Nppa/Rims1/Adra1a/Kcnb1/Vamp8/Doc2a/Kcnh1/Fcer1g/Pclo/Syt9/Syt10/Rap1a/Cdk5r2	39	cort
BP	GO:0009060	aerobic respiration	30/1901	165/28814	3.7441e-07	5.14189e-05	3.94303e-05	Cox4i2/Atp5e/Cox7c/Uqcrb/Ndufs6/Ndufs4/Ndufb9/Atp5j/Atp5o/Ndufv3/Ndufv2/Snca/Coq7/Nupr1/Cox7a2/Atp7a/Atp5h/Atp5j2/Ndufa7/Uqcrq/Chchd10/Atp5k/Coa6/Uqcr10/Cox5b/Uqcrh/Chchd2/Uqcc3/Cox7a1/Pde2a	30	cort
BP	GO:0031644	regulation of nervous system process	33/1901	194/28814	4.9653e-07	6.41332e-05	4.91802e-05	Oprm1/Grm3/Tnr/Igf1/Cartpt/Shank3/Nptx1/Kcnc4/Unc13b/Hgf/Wnt7a/Grin2b/Slc8a2/Chrna7/Cbln1/Trf/Igsf9b/Chrnb4/Myrf/Lrrk2/Shank1/Cacng5/Akap9/Zfhx2/Rims1/Dlgap3/Cux2/Dlgap2/Neto1/Oprd1/Pclo/Ghrl/Spx	33	cort
BP	GO:0031346	positive regulation of cell projection organization	58/1901	443/28814	4.9738e-07	6.41332e-05	4.91802e-05	Wnt3/Mien1/Crtc1/Aqp1/Crabp2/Igf1r/Ranbp1/Srf/Tenm1/Sgk1/Cobl/Kif3c/Wnt1/Plxna2/Lcn2/Dab2ip/Mdk/Ephb2/Hgf/Wasf2/Espn/Htt/Cxcl5/Plxna4/Ptn/Plxna1/Itpr1/Plxnd1/Dcx/Tenm3/Ss18l2/Map3k13/Atp7a/Frmd7/Nme1/Sema7a/Camk1d/Lrp1/Pacsin1/Trpc5/Enc1/Arsb/Cux2/Fzd1/Efna5/Ndnf/Clip1/Dscam/Adnp/Islr2/Ep300/Ntrk3/Dcc/Kalrn/Stk24/Cdc42ep5/Rap1a/Pcp4	58	cort
BP	GO:1903305	regulation of regulated secretory pathway	32/1901	185/28814	5.00346e-07	6.41332e-05	4.91802e-05	Bcr/Adcy1/Cacna1i/Stxbp5l/Slc4a8/Prepl/Syt7/Apba1/Syt2/Notch1/Wnt7a/Chrna7/Itgam/Il13ra2/Chrna3/Rims3/Cacna1a/Lrrk2/Dgki/Syt15/Nppa/Rims1/Adra1a/Kcnb1/Vamp8/Doc2a/Kcnh1/Fcer1g/Syt9/Syt10/Rap1a/Cdk5r2	32	cort
BP	GO:0033108	mitochondrial respiratory chain complex assembly	21/1901	93/28814	5.33087e-07	6.68444e-05	5.12593e-05	Taco1/Ndufa11/Ndufa2/Ndufa1/Ndufs6/Ndufs4/Ndufb9/Ndufa6/Ndufa5/Cox20/Ndufs5/Ndufab1/Ndufb11/Ndufb7/Ndufa3/Ndufc1/Ndufb10/Uqcc3/Sdhaf1/Ndufaf8/Pet100	21	cort
BP	GO:0017156	calcium-ion regulated exocytosis	18/1901	71/28814	5.53648e-07	6.79456e-05	5.21037e-05	Cadps2/Cacna1i/Syt7/Syt2/Notch1/Unc13b/Rims3/Cacna1a/Syt15/Rims1/Kcnb1/Vamp8/Cacna1c/Doc2a/Unc13c/Syt9/Syt10/Cdk5r2	18	cort
BP	GO:0006887	exocytosis	55/1901	414/28814	6.11331e-07	7.34616e-05	5.63336e-05	Bcr/Cadps2/Lin7a/Adcy1/Rab2b/Cacna1i/Stxbp5l/Slc4a8/Prepl/Camk2a/Syt7/Apba1/Snca/Syt2/Notch1/Pex5l/Rab13/Unc13b/Wnt7a/Erc1/Vamp1/Chrna7/Pik3c2a/Itgam/Il13ra2/Chrna3/Rims3/Exph5/Cacna1a/Pip5k1c/Lrrk2/Srcin1/Dgki/Clnk/Syt15/Nppa/Rims1/Exoc3l/Adra1a/Kcnb1/Vamp8/Cacna1c/Doc2a/Brsk2/Sytl5/Kcnh1/Fcer1g/Pclo/Unc13c/Syt9/Syt10/Sptbn2/Rap1a/Ptgdr/Cdk5r2	55	cort
BP	GO:0030902	hindbrain development	31/1901	178/28814	6.43085e-07	7.43008e-05	5.69771e-05	Pcnt/Nfix/Igf1r/Nr2c2/Prox1/Igf1/Wnt1/Pfdn1/Plxna2/Pax6/Mdk/Ephb2/Kdm2b/Wnt7a/Usp9x/Cbln1/Rbfox2/Atp7a/Cacna1a/Socs7/Atf5/En2/Uqcrq/Gli2/Nav2/Sez6l/Kndc1/Sptbn2/Mafb/Cdk5r2/Samd4b	31	cort
BP	GO:0022904	respiratory electron transport chain	21/1901	94/28814	6.44077e-07	7.43008e-05	5.69771e-05	Etfb/Cox4i2/Cox7c/Uqcrb/Ndufs6/Ndufs4/Ndufb9/Plec/Ndufa5/Ndufv3/Ndufv2/Snca/Coq7/Ndufa7/Uqcrq/Coa6/Uqcr10/Cox5b/Uqcrh/Chchd2/Uqcc3	21	cort
BP	GO:0010257	NADH dehydrogenase complex assembly	16/1901	58/28814	6.80409e-07	7.54731e-05	5.78761e-05	Ndufa11/Ndufa2/Ndufa1/Ndufs6/Ndufs4/Ndufb9/Ndufa6/Ndufa5/Ndufs5/Ndufab1/Ndufb11/Ndufb7/Ndufa3/Ndufc1/Ndufb10/Ndufaf8	16	cort
BP	GO:0032981	mitochondrial respiratory chain complex I assembly	16/1901	58/28814	6.80409e-07	7.54731e-05	5.78761e-05	Ndufa11/Ndufa2/Ndufa1/Ndufs6/Ndufs4/Ndufb9/Ndufa6/Ndufa5/Ndufs5/Ndufab1/Ndufb11/Ndufb7/Ndufa3/Ndufc1/Ndufb10/Ndufaf8	16	cort
BP	GO:0070997	neuron death	57/1901	438/28814	7.57159e-07	8.24018e-05	6.31893e-05	Ccl3/Fam162a/Atn1/Gabrb2/Crlf1/Fis1/Igf1/Ddit4/Ndufs4/Ppara/Trp63/Sod1/Wnt1/Pcdhgc4/Agap2/Casp1/Snca/Lcn2/Mdk/Trp73/Htt/Kdm2b/Cit/Itpr1/Grin2b/Chrna7/Nupr1/Itgam/Casp3/Mt3/Hyou1/Spg11/Atp7a/Atm/Cbl/Six4/Cacna1a/Lrrk2/Nenf/Nos1ap/En2/Lrp1/Trpc5/Dlx1/Fzd1/Amigo2/Ndnf/Kcnb1/Adnp/Gsk3a/Dcc/Hipk2/Syngap1/Scn2a/Pcp4/Pcdhgc5/Pcdhgc3	57	cort
BP	GO:0001558	regulation of cell growth	59/1901	461/28814	8.50794e-07	9.08774e-05	6.96888e-05	Wnt3/Mmp14/Crabp2/Cyba/D130043K22Rik/Hyal1/Srf/Tnr/H3f3b/Sgk1/Igf1/Gng4/Fam107a/Extl3/Dpysl2/Ppara/Slit1/Ptprj/Syt2/Dab2ip/Frzb/Zmat3/Mfsd2a/Kdm2b/Plxna4/Rerg/Vgll4/Dcx/Mt3/Map3k13/Exosc4/Barhl2/Dcbld2/Igfbpl1/Fstl4/4932438A13Rik/Sema7a/Lrp1/Nppa/Rims1/Trpc5/Cirbp/Cxcr4/Bst2/Efna5/Dscam/Adnp/Islr2/Tead1/Slit3/Foxk1/Gsk3a/Eno1b/Ntrk3/Psrc1/Osgin1/Grem1/Prdm11/Hspa1b	59	cort
BP	GO:2001257	regulation of cation channel activity	31/1901	181/28814	9.3452e-07	9.69232e-05	7.4325e-05	Oprm1/Cav1/Trdn/Jsrp1/Galr2/Mink1/Dapk1/Pde4d/Rasgrf2/Arc/Shank3/Gal/Jph3/Slc6a9/Ephb2/Htt/Rph3a/Cacna1a/Nos1ap/Shank1/Kcns1/Cacng5/Nppa/S100a1/Kcna1/Neto1/Ank3/Ahnak/Lrrc55/Kcne1l/Shisa8	31	cort
BP	GO:0050773	regulation of dendrite development	26/1901	137/28814	9.41002e-07	9.69232e-05	7.4325e-05	Crtc1/D130043K22Rik/Sgk1/Cobl/Hecw1/Dgkg/Dab2ip/Mfsd2a/Ephb2/Cit/Ptn/Carm1/Chrna3/Ss18l2/Camk1d/Pacsin1/Trpc5/Cux2/Sipa1l1/Arf6/Clip1/Gsk3a/Kalrn/Mir132/Mir212/Kndc1	26	cort
BP	GO:0007264	small GTPase mediated signal transduction	56/1901	431/28814	9.92459e-07	0.00010043	7.70141e-05	Kctd10/Rasa4/Bcr/Celsr1/Igf1/Ccdc88c/Rasgrf2/Aif1/Als2/Col3a1/Cdc42bpa/Dab2ip/Notch1/Pdpn/Ephb2/Wasf2/Rerg/Psd3/Sipa1l3/Nradd/Farp2/Iqsec1/Cbl/Dhcr24/Rtkn/Dock4/Frmd7/Rapgefl1/Dgki/Rap1gap2/Ralgps1/Dock3/Lrrd1/Iqsec2/Rhod/Arhgef11/Rapgef5/Sipa1l1/Arf6/Dock5/Adra1a/Ccdc125/Gpr55/Lpar4/Prag1/Gpr17/Arhgef12/Kalrn/Cdc42ep5/Phactr4/Kndc1/Akap13/Syngap1/Rap1a/Arhgef10/Arhgap40	56	cort
BP	GO:0006937	regulation of muscle contraction	29/1901	164/28814	1.05661e-06	0.000105078	8.05788e-05	Cav1/Srf/Ryr2/Pde4d/Sod1/Nr4a1/Prok2/Chrna3/Hcn4/Tbxa2r/Chrnb4/Tnni3/Dock4/Fxyd1/Akap9/Nppa/Zc3h12a/Dsg2/Dock5/Adra1a/Chrm3/Kcna1/Cacna1c/Prkg1/Slc8a1/Eno1b/Ctnna3/Ghrl/Spx	29	cort
BP	GO:0051962	positive regulation of nervous system development	49/1901	359/28814	1.12347e-06	0.000109834	8.42254e-05	Wnt3/Oprm1/Plag1/Crabp2/Srf/Sgk1/Igf1/Jade2/Snw1/Shank3/Man2a1/Plxna2/Notch1/Pax6/Mdk/Ephb2/Trp73/Plxna4/Ptn/Plxna1/Wnt7a/Plxnd1/Srpx2/Dcx/Cbln1/Ss18l2/Trf/Map3k13/Adgrl3/Sema7a/Zfp335/Lrp1/Spen/Trpc5/Cux2/Cxcr4/Flrt1/Amigo2/Slitrk3/Efna5/Bex1/Dscam/Adnp/Islr2/Lrrtm4/Ntrk3/Kalrn/Ghrl/Rassf10	49	cort
BP	GO:1901888	regulation of cell junction assembly	35/1901	220/28814	1.16064e-06	0.000111576	8.55615e-05	Mmp14/Cav1/Fam107a/Vcl/Ptprj/Nptx1/Snca/Ephb2/Wnt7a/Srpx2/Cbln1/Six4/Adgrl3/Lrp1/Cldn5/Rhod/S100a10/Cux2/Sipa1l1/Fmn1/Arf6/Camsap3/Fzd1/Flrt1/Amigo2/Slitrk3/Efna5/Adnp/Lrrtm4/Gpc6/Ntrk3/Ghrl/Cldn19/Rap1a/Grem1	35	cort
BP	GO:0050767	regulation of neurogenesis	58/1901	455/28814	1.19548e-06	0.000113041	8.66849e-05	Wnt3/Oprm1/Plag1/Crabp2/D130043K22Rik/Srf/Tnr/Hey2/Sgk1/Igf1/Jade2/Snw1/Shank3/Dlx2/Man2a1/Slit1/Plxna2/Notch1/Pax6/Mdk/Ephb2/Trp73/Cit/Plxna4/Ptn/Plxna1/Wnt7a/Plxnd1/Dcx/Pcm1/Mt3/Ss18l2/Trf/Heyl/Map3k13/Fstl4/Sema7a/Atf5/Zfp335/Lrp1/Daam2/Spen/Trpc5/Dlx1/S100a10/Cux2/Cxcr4/Hes5/Efna5/Bex1/Dscam/Adnp/Islr2/Per2/Ntrk3/Kalrn/Syngap1/Rassf10	58	cort
BP	GO:0090596	sensory organ morphogenesis	45/1901	319/28814	1.22829e-06	0.000114271	8.7628e-05	Th/Aqp1/Bcr/Prox1/Eya4/Celsr1/Rarb/Meis1/Fgf9/Sod1/Wnt1/Man2a1/Lrp5/Bhlhe22/Gdf11/Frzb/Pax6/Col11a1/Kcnq4/Mfsd2a/Ephb2/Kdm2b/Dlx6/Dlx5/Ptn/Tenm3/Six4/Crb2/Prdm1/Hmgn1/Sdk2/Ush1g/Gli2/Dscam/Fzd2/Igfn1/Rpl38/Hipk2/Phactr4/Chrna10/Col8a1/Mafb/Pdzd7/Sox1/Miat	45	cort
BP	GO:0032535	regulation of cellular component size	52/1901	393/28814	1.38381e-06	0.000126573	9.70616e-05	Wnt3/Aqp1/Crabp2/Nphs1/D130043K22Rik/Lrrc8a/Srf/Tnr/Tenm1/Baiap2l2/Akt3/Sptb/Map3k1/Dpysl2/Nefm/Shank3/Slit1/Trp73/Plxna4/Add2/Wnt7a/Pycard/Dcx/Mt3/Map3k13/Atp7a/Barhl2/Fstl4/Wdtc1/Sema7a/Rap1gap2/Lrp1/Daam2/Trpc5/Kank3/Fmn1/Arf6/Efna5/Tmsb4x/Dscam/Adnp/Islr2/Kcnn4/Capg/Ntrk3/Pclo/Cdc42ep5/Tmsb15l/Arhgap40/Mphosph8/Tmsb10/Tmsb15b1	52	cort
BP	GO:0042775	mitochondrial ATP synthesis coupled electron transport	17/1901	68/28814	1.40441e-06	0.000126573	9.70616e-05	Cox4i2/Cox7c/Uqcrb/Ndufs6/Ndufb9/Ndufv3/Ndufv2/Snca/Coq7/Ndufa7/Uqcrq/Coa6/Uqcr10/Cox5b/Uqcrh/Chchd2/Uqcc3	17	cort
BP	GO:0050770	regulation of axonogenesis	31/1901	185/28814	1.51419e-06	0.000134367	0.000103039	Wnt3/Crabp2/D130043K22Rik/Srf/Tnr/Nefm/Slit1/Plxna2/Ephb2/Plxna4/Plxna1/Wnt7a/Plxnd1/Dcx/Mt3/Map3k13/Cacna1a/Brsk1/Fstl4/Sema7a/Lrp1/Trpc5/Sipa1l1/Efna5/Dscam/Adnp/Islr2/Brsk2/Ntrk3/Kif13b/Syngap1	31	cort
BP	GO:0045333	cellular respiration	35/1901	223/28814	1.59992e-06	0.000139824	0.000107223	Oas1c/Etfb/Cox4i2/Atp5e/Cox7c/Uqcrb/Ndufs6/Ndufs4/Ndufb9/Plec/Atp5j/Atp5o/Il10rb/Ndufa5/Ndufv3/Ndufv2/Snca/Coq7/Nupr1/Cox7a2/Atp7a/Atp5h/Atp5j2/Ndufa7/Uqcrq/Chchd10/Atp5k/Coa6/Uqcr10/Cox5b/Uqcrh/Chchd2/Uqcc3/Cox7a1/Pde2a	35	cort
BP	GO:0048562	embryonic organ morphogenesis	46/1901	333/28814	1.69404e-06	0.00014584	0.000111836	Th/Mmp14/Bcr/Hyal1/Prox1/Eya4/Cluap1/Alx3/Srf/Celsr1/Rarb/Ryr2/Fgf9/Sod1/Wnt1/Dlx2/Notch1/Frzb/Pax6/Gnas/Col11a1/Mmp16/Kcnq4/Ephb2/Kdm2b/Dlx6/Dlx5/Dscaml1/Six4/Crb2/Satb2/Alx4/Ush1g/C2cd3/Gli2/Fzd2/Ndst1/Tead1/Rpl38/Hipk2/Phactr4/Chrna10/Zic3/Mafb/Pdzd7/Dlx1as	46	cort
BP	GO:0099601	regulation of neurotransmitter receptor activity	17/1901	69/28814	1.74963e-06	0.000148409	0.000113807	Oprm1/Mink1/Dapk1/Rasgrf2/Arc/Shank3/Nptx1/Slc6a9/Ephb2/Rph3a/Shank1/Cacng5/Akap9/Dlgap3/Dlgap2/Neto1/Shisa8	17	cort
BP	GO:0051480	regulation of cytosolic calcium ion concentration	52/1901	397/28814	1.87527e-06	0.000156762	0.000120212	Cd52/Oprm1/Ccl3/Calb2/Cacna1b/Cyba/Cav1/C1qtnf1/Fis1/Trdn/Jsrp1/Galr2/Ryr2/Scgn/Pde4d/Cacna1i/Jph3/Nmb/Snca/Dbi/Adra1d/Htt/Itpr1/Grin2b/Slc8a2/Atp2b3/Pkd1/Cacna1a/Tbxa2r/Fxyd1/Ptger2/Slc24a2/Lrp1/Trpc5/Slc24a4/Gck/Cxcr4/Adra1a/Gpr157/Gpr55/Lpar4/Fzd2/Cacna1c/Gpr17/Cemip/Slc8a1/Ryr3/Kcnh1/Ghrl/Chrna10/Hmgb1/Ptgdr	52	cort
BP	GO:0048813	dendrite morphogenesis	31/1901	187/28814	1.91493e-06	0.00015779	0.000121	Kif1a/Sgk1/Mink1/Hecw1/Arc/Shank3/Camk2a/Klf7/Ephb2/Cit/Ptn/Wnt7a/Chrna7/Dcx/Chrna3/Ss18l2/Rbfox2/Atp7a/Cacna1a/Lrrk2/Lzts3/Srcin1/Shank1/Trpc5/Cux2/Sipa1l1/Fmn1/Dscam/Kalrn/Kndc1/Celsr2	31	cort
BP	GO:0043087	regulation of GTPase activity	47/1901	345/28814	1.94401e-06	0.000157931	0.000121108	Ccl3/Trappc6a/Rasa4/Bcr/Fgd6/Apc2/Adap2/Nedd9/Iqgap2/Rasgrf2/Sod1/Als2/Plxna2/Dab2ip/Gpsm1/Gnas/Arhgef16/Plxna4/Plxna1/Plxnd1/Sipa1l3/Pycard/Foxj1/Iqsec1/Lrrk2/Rapgefl1/Sgsm2/Dgki/Rap1gap2/Ralgps1/Rab3gap2/Tbc1d10c/S100a10/Rapgef5/Tbc1d8b/Sipa1l1/Efna5/Ccdc125/Tbc1d30/Asap2/Prkg1/Ptprn2/Ntrk3/Kalrn/Syngap1/Rap1a/Arhgef10	47	cort
BP	GO:0042773	ATP synthesis coupled electron transport	17/1901	70/28814	2.1696e-06	0.000173809	0.000133284	Cox4i2/Cox7c/Uqcrb/Ndufs6/Ndufb9/Ndufv3/Ndufv2/Snca/Coq7/Ndufa7/Uqcrq/Coa6/Uqcr10/Cox5b/Uqcrh/Chchd2/Uqcc3	17	cort
BP	GO:0099173	postsynapse organization	33/1901	207/28814	2.21159e-06	0.000174746	0.000134003	Igf1r/Kif1a/Cntnap1/Arc/Shank3/Sorbs1/Nptx1/Ephb2/Wasf2/Rph3a/Ptn/Wnt7a/Grin2b/Chrna7/Cbln1/Arhgap39/Nrxn2/Lrrk2/Shank2/Lzts3/Srcin1/Nos1ap/Shank1/Cux2/Sipa1l1/Arf6/Slitrk3/Lrrtm4/Ntrk3/Kalrn/Ghrl/Syngap1/Sptbn2	33	cort
BP	GO:1901798	positive regulation of signal transduction by p53 class mediator	11/1901	31/28814	2.46966e-06	0.0001925	0.000147618	Chd5/Rps20/Trp73/Atm/Rpl37/Rpl11/Rpl26/Rps7/Rps15/Rpl23/Rpl37rt	11	cort
BP	GO:0051899	membrane depolarization	20/1901	94/28814	2.65584e-06	0.000204252	0.000156629	Alox12/Cav1/Chrna2/Cacna1i/Scn8a/Casp1/Chrna7/Chrna3/Hcn4/Cacna1a/Chrnb4/Lrrk2/Ptpn3/Scn4b/Cacna1c/Atpif1/Scn1a/Chrna10/Ank3/Scn2a	20	cort
BP	GO:0150063	visual system development	54/1901	424/28814	2.82665e-06	0.000214528	0.00016451	Th/Pcnt/Pfdn5/Aqp1/Prox1/Mertk/Srf/Rxra/Rarb/Meis1/Smoc1/Slc6a3/Map3k1/Fgf9/Dlx2/Man2a1/C3/Lrp5/Bhlhe22/Gdf11/Pax6/Meis2/Mfsd2a/Ephb2/Kdm2b/Ptn/Sipa1l3/Itgam/Tub/Dcx/Tenm3/Crb2/Prss56/Spred3/Ninj1/Prdm1/Pbx3/Slc39a5/Hmgn1/Sdk2/Dlx1/Hes5/Dscam/Vstm4/Cacna1c/Igfn1/Ntrk3/Acvr2b/Hipk2/Phactr4/Hmgb1/Col8a1/Sox1/Miat	54	cort
BP	GO:0010959	regulation of metal ion transport	56/1901	446/28814	2.89808e-06	0.000214685	0.00016463	Cacna1b/Cyba/Cav1/Akt3/Trdn/Sgk1/Igf1/Jsrp1/Galr2/Hecw1/Ryr2/Pde4d/Camk2a/Gal/Jph3/Cd63/Snca/Dbi/Lcn2/Gnas/Slc6a9/Htt/Itpr1/Pik3c2a/Trf/Spg11/Atp7a/Cacna1a/Fxyd1/Wnk2/Nos1ap/Ptpn3/Kcns1/Akap9/Nppa/Gck/S100a1/Tlr9/Cxcr4/Scn4b/Kcna1/Neto1/Oprd1/Cacna1c/Commd1/Cemip/Kcnip1/Slc8a1/Nkain3/Ank3/Ahnak/Plpp4/Lrrc55/Nkain1/Cacng6/Kcne1l	56	cort
BP	GO:0042063	gliogenesis	47/1901	350/28814	2.90316e-06	0.000214685	0.00016463	Ccl3/Nfix/Plag1/Zmiz1/Cntnap1/Igf1/Hexb/Plec/Shank3/Sod1/Dlx2/Ptprj/Dbi/Dab2ip/Notch1/Abca2/Pax6/Mdk/Trp73/Stap1/Areg/Ptn/Klf15/Cd9/Itgam/Dcx/Mt3/Eomes/Trf/Myrf/Lgi4/Socs7/Atf5/Lrp1/Daam2/Sox5/Dlx1/Cxcr4/Gpr157/Hes5/Opalin/Sox6/Ntrk3/Arhgef10/Cdk5r2/Sox1/Miat	47	cort
BP	GO:0008306	associative learning	23/1901	120/28814	3.28178e-06	0.000239612	0.000183745	Kmt2a/Chrd/Srf/Tnr/Sgk1/Adcy3/Shank3/Meis2/Map1a/Htt/Grin2b/Chrna7/Ap1s2/Brsk1/Shank2/Shank1/Drd5/Specc1/Neto1/Cacna1c/Csmd1/Ghrl/Syngap1	23	cort
BP	GO:0021879	forebrain neuron differentiation	14/1901	51/28814	3.58686e-06	0.00025721	0.00019724	Zmiz1/Prox1/Shank3/Dlx2/Pax6/Tfap2c/Dcx/Atp7a/Satb2/Dlx1/Uqcrq/Hes5/Ndnf/Sox1	14	cort
BP	GO:0022900	electron transport chain	21/1901	104/28814	3.65771e-06	0.00025721	0.00019724	Etfb/Cox4i2/Cox7c/Uqcrb/Ndufs6/Ndufs4/Ndufb9/Plec/Ndufa5/Ndufv3/Ndufv2/Snca/Coq7/Ndufa7/Uqcrq/Coa6/Uqcr10/Cox5b/Uqcrh/Chchd2/Uqcc3	21	cort
BP	GO:0043467	regulation of generation of precursor metabolites and energy	26/1901	147/28814	3.7208e-06	0.00025721	0.00019724	Oas1c/Taco1/Igf1/Ddit4/Pomc/Ppara/Il10rb/Sorbs1/Prkaa2/Ndufa4/Nupr1/Cox7a2/Atp7a/Zbtb7a/Irs2/Ppp1r3f/Gck/Ppp1r3b/Ep300/Irs1/Gapdhs/Hmgb1/Chchd2/Ppp1r3e/Cox7a1/Pde2a	26	cort
BP	GO:0060560	developmental growth involved in morphogenesis	40/1901	281/28814	3.74096e-06	0.00025721	0.00019724	Wnt3/Crabp2/D130043K22Rik/Srf/Tnr/Sfrp5/Cobl/Jade2/Vcl/Dpysl2/Slit1/Syt2/Notch1/Postn/Tfap2c/Areg/Plxna4/Plxna1/Usp9x/Dcx/Sall1/Mt3/Spg11/Map3k13/Barhl2/Six4/Fstl4/Sema7a/Lrp1/Rims1/Trpc5/Fmn1/Cxcr4/Flrt1/Efna5/Dscam/Adnp/Islr2/Slit3/Ntrk3	40	cort
BP	GO:0048880	sensory system development	54/1901	428/28814	3.74578e-06	0.00025721	0.00019724	Th/Pcnt/Pfdn5/Aqp1/Prox1/Mertk/Srf/Rxra/Rarb/Meis1/Smoc1/Slc6a3/Map3k1/Fgf9/Dlx2/Man2a1/C3/Lrp5/Bhlhe22/Gdf11/Pax6/Meis2/Mfsd2a/Ephb2/Kdm2b/Ptn/Sipa1l3/Itgam/Tub/Dcx/Tenm3/Crb2/Prss56/Spred3/Ninj1/Prdm1/Pbx3/Slc39a5/Hmgn1/Sdk2/Dlx1/Hes5/Dscam/Vstm4/Cacna1c/Igfn1/Ntrk3/Acvr2b/Hipk2/Phactr4/Hmgb1/Col8a1/Sox1/Miat	54	cort
BP	GO:0007204	positive regulation of cytosolic calcium ion concentration	47/1901	354/28814	3.96982e-06	0.000269387	0.000206578	Cd52/Oprm1/Ccl3/Cacna1b/Cyba/Cav1/C1qtnf1/Fis1/Trdn/Jsrp1/Galr2/Ryr2/Pde4d/Cacna1i/Jph3/Nmb/Snca/Dbi/Adra1d/Htt/Itpr1/Grin2b/Slc8a2/Pkd1/Cacna1a/Tbxa2r/Ptger2/Slc24a2/Lrp1/Trpc5/Slc24a4/Gck/Cxcr4/Adra1a/Gpr157/Gpr55/Lpar4/Fzd2/Cacna1c/Gpr17/Cemip/Slc8a1/Ryr3/Ghrl/Chrna10/Hmgb1/Ptgdr	47	cort
BP	GO:0042274	ribosomal small subunit biogenesis	17/1901	73/28814	4.02928e-06	0.000270243	0.000207234	Rps25/Rps5/Tsr3/Rps14/Rps24/Rpsa/Rps27l/Rps16/Rps21/Rps19/Rpl38/Rps7/Rps17/Rps15/mt-Rnr1/Rps28/Rps27	17	cort
BP	GO:0051348	negative regulation of transferase activity	38/1901	263/28814	4.53284e-06	0.000300522	0.000230454	Cav1/Pip4k2b/Sfrp5/Tnfaip3/Plec/Lrp5/Ptprj/Dab2ip/Dusp19/Zgpat/Adar/Tesk1/Ephb2/Trp73/Ptpro/Pycard/Casp3/Trib1/Cbl/Pkig/Midn/Setd7/Srcin1/Irs2/Drd5/Bub1b/Nppa/Slc8a1/Paqr3/Gsk3a/Rpl5/Rpl11/Rps7/Rpl23/Ppia/Rpl37rt/Cers1/Pcp4	38	cort
BP	GO:0001654	eye development	53/1901	421/28814	4.89311e-06	0.000320721	0.000245943	Th/Pcnt/Pfdn5/Aqp1/Prox1/Mertk/Srf/Rxra/Rarb/Meis1/Smoc1/Slc6a3/Map3k1/Fgf9/Dlx2/Man2a1/C3/Lrp5/Bhlhe22/Gdf11/Pax6/Meis2/Mfsd2a/Ephb2/Kdm2b/Ptn/Sipa1l3/Tub/Dcx/Tenm3/Crb2/Prss56/Spred3/Ninj1/Prdm1/Pbx3/Slc39a5/Hmgn1/Sdk2/Dlx1/Hes5/Dscam/Vstm4/Cacna1c/Igfn1/Ntrk3/Acvr2b/Hipk2/Phactr4/Hmgb1/Col8a1/Sox1/Miat	53	cort
BP	GO:0001764	neuron migration	31/1901	196/28814	5.23664e-06	0.000339381	0.000260252	Pcnt/Zmiz1/Srf/Gnrh1/Celsr1/Ddit4/Celsr3/Camk2a/Col3a1/Dab2ip/Pax6/Mdk/Usp9x/Dcx/Pcm1/Robo3/Eomes/Barhl2/Igsf10/Adgrl3/Satb2/Zfp609/Cxcr4/Scrt1/Ndnf/Prkg1/Ntrk3/Dcc/Celsr2/Cdk5r2/Sox1	31	cort
BP	GO:0021953	central nervous system neuron differentiation	32/1901	207/28814	6.08299e-06	0.000389852	0.000298956	Nfix/Chd5/Zmiz1/Prox1/Shank3/Wnt1/Dlx2/Bhlhe22/Pax6/Tfap2c/Ephb2/Plxna4/Wnt7a/Nova2/Dcx/Cbln1/Eomes/Mycbp2/Spg11/Atp7a/Cacna1a/Satb2/Zfp335/Sox5/Dlx1/Uqcrq/Hes5/Gli2/Ndnf/Dcc/Kndc1/Sox1	32	cort
BP	GO:0051402	neuron apoptotic process	43/1901	318/28814	6.30985e-06	0.000399947	0.000306697	Ccl3/Fam162a/Atn1/Gabrb2/Crlf1/Fis1/Trp63/Sod1/Pcdhgc4/Agap2/Casp1/Snca/Lcn2/Mdk/Trp73/Htt/Kdm2b/Cit/Nupr1/Itgam/Casp3/Mt3/Hyou1/Spg11/Atp7a/Atm/Six4/Cacna1a/En2/Lrp1/Trpc5/Dlx1/Amigo2/Ndnf/Kcnb1/Adnp/Gsk3a/Hipk2/Syngap1/Scn2a/Pcp4/Pcdhgc5/Pcdhgc3	43	cort
BP	GO:0048588	developmental cell growth	39/1901	277/28814	6.41147e-06	0.000401971	0.000308249	Wnt3/Crabp2/D130043K22Rik/Srf/Tnr/Igf1/Cobl/Jade2/Vcl/Dpysl2/Ppara/Slit1/Syt2/Postn/Plxna4/Plxna1/Usp9x/Dcx/Mt3/Spg11/Map3k13/Barhl2/Fstl4/Sema7a/Lrp1/Rims1/Trpc5/Cxcr4/Adra1a/Flrt1/Kmt2d/Efna5/Dscam/Adnp/Islr2/Slit3/Gsk3a/Ntrk3/Akap13	39	cort
BP	GO:0030534	adult behavior	30/1901	189/28814	6.85662e-06	0.000425258	0.000326107	Ccnd2/Oprm1/Trh/Unc79/Cartpt/Ndufs4/Ppara/Shank3/Scn8a/Snca/Chrna7/Chrna3/Zic1/Nrxn2/Cacna1a/Chrnb4/Lgi4/Shank2/Pbx3/Shank1/Zfhx2/Oprd1/Cacna1c/Sez6l/Hipk2/Kalrn/Ghrl/Scn1a/Sptbn2/Adh1	30	cort
BP	GO:0002262	myeloid cell homeostasis	31/1901	201/28814	8.85445e-06	0.000543324	0.000416645	Mpl/Mertk/Srf/Traf3ip2/Fancc/Sod1/Rps14/Rps24/Smap1/Adar/Kmt2e/Itgam/Ank1/Casp3/Rbfox2/Zbtb7a/Isg15/Rcor1/Rps19/Zfpm1/Sox6/Klf13/Atpif1/Fcer1g/Rps17/Hmgb1/Hba-a2/Hba-a1/Mfhas1/Mafb/Hspa1b	31	cort
BP	GO:0003012	muscle system process	53/1901	430/28814	9.01654e-06	0.000547446	0.000419806	Cyba/Cav1/Srf/Hey2/Igf1/Jsrp1/Pgam2/Ryr2/Ndufs6/Pde4d/Ndufs4/Ppara/Sod1/Nr4a1/Aif1/Notch1/Prok2/Klf15/Mylpf/Chrna3/Hcn4/Tbxa2r/Chrnb4/Tnni3/Dock4/Fxyd1/Akap9/Camta2/Nppa/Zc3h12a/Dsg2/Dock5/Cxcr4/Adra1a/Chrm3/Scn4b/Kcna1/Cacna1c/Prkg1/Slc8a1/Tead1/Myh8/Gsk3a/Ryr3/Tpm3-rs7/Eno1b/Ctnna3/Ghrl/Scn1a/Akap13/Spx/Kcne1l/Myl6	53	cort
BP	GO:0035137	hindlimb morphogenesis	13/1901	48/28814	9.36591e-06	0.000562735	0.00043153	Wnt3/Alx3/Rarb/Trp63/Sall3/Notch1/Gnas/Wnt7a/Sall1/Atp7a/Alx4/Fmn1/Zbtb16	13	cort
BP	GO:0035107	appendage morphogenesis	28/1901	174/28814	1.05188e-05	0.000614775	0.000471437	Wnt3/Pcnt/Crabp2/Alx3/Rarb/Fgf9/Trp63/Sall3/Lrp5/Rnf165/Col3a1/Plxna2/Notch1/Gnas/Dlx6/Dlx5/Wnt7a/Sall1/Atp7a/Alx4/Fmn1/C2cd3/Gli2/Sp8/Cacna1c/Zbtb16/Sp9/Grem1	28	cort
BP	GO:0035108	limb morphogenesis	28/1901	174/28814	1.05188e-05	0.000614775	0.000471437	Wnt3/Pcnt/Crabp2/Alx3/Rarb/Fgf9/Trp63/Sall3/Lrp5/Rnf165/Col3a1/Plxna2/Notch1/Gnas/Dlx6/Dlx5/Wnt7a/Sall1/Atp7a/Alx4/Fmn1/C2cd3/Gli2/Sp8/Cacna1c/Zbtb16/Sp9/Grem1	28	cort
BP	GO:0010720	positive regulation of cell development	48/1901	378/28814	1.06536e-05	0.000614775	0.000471437	Wnt3/Oprm1/Plag1/Crabp2/Mpl/Srf/Sgk1/Igf1/Jade2/Snw1/Nedd9/Shank3/Man2a1/Plxna2/Notch1/Pax6/Mdk/Tesk1/Ephb2/Trp73/Plxna4/Ptn/Plxna1/Plxnd1/Dcx/Trib1/Ss18l2/Trf/Map3k13/Ninj1/Sema7a/Zfp335/Lrp1/Spen/Cldn5/Trpc5/S100a10/Cux2/Dock5/Cxcr4/Efna5/Bex1/Dscam/Adnp/Islr2/Ntrk3/Kalrn/Rassf10	48	cort
BP	GO:0021549	cerebellum development	21/1901	111/28814	1.06584e-05	0.000614775	0.000471437	Pcnt/Nfix/Igf1r/Nr2c2/Prox1/Wnt1/Pfdn1/Mdk/Wnt7a/Usp9x/Cbln1/Atp7a/Cacna1a/Uqcrq/Gli2/Nav2/Sez6l/Kndc1/Sptbn2/Cdk5r2/Samd4b	21	cort
BP	GO:0010469	regulation of signaling receptor activity	25/1901	147/28814	1.156e-05	0.000660182	0.000506256	Oprm1/Mink1/Dapk1/Pde4d/Rasgrf2/Ppara/Arc/Shank3/Ptprj/Nptx1/Zgpat/Slc6a9/Ephb2/Areg/Rph3a/Cbl/Shank1/Cacng5/Akap9/Slc24a4/Dlgap3/Dlgap2/Neto1/Grem1/Shisa8	25	cort
BP	GO:0098742	cell-cell adhesion via plasma-membrane adhesion molecules	32/1901	214/28814	1.22627e-05	0.000682798	0.0005236	Celsr1/Tenm1/Tnfaip3/Cdhr1/Celsr3/Tenm3/Cbln1/Cdh15/Dscaml1/Igsf9b/Crb2/Adgrl3/Cntn5/Cdh12/Sdk2/Dsg2/Amigo2/Slitrk3/Efna5/Dscam/Pcdh1/Igfn1/Mpz/Gpc6/Cdh3/Lgals1/Celsr2/Pcdhga12/Pcdhgc3/Pcdhga4/Pcdha9/Pcdha7	32	cort
BP	GO:0002027	regulation of heart rate	21/1901	112/28814	1.23112e-05	0.000682798	0.0005236	Cav1/Hey2/Ryr2/Pde4d/Atp5j/Adra1d/Chrna7/Hcn4/Rbfox2/Nos1ap/Akap9/Nppa/Dsg2/Adra1a/Chrm3/Scn4b/Cacna1c/Slc8a1/Ctnna3/Spx/Kcne1l	21	cort
BP	GO:0007156	homophilic cell adhesion via plasma membrane adhesion molecules	21/1901	112/28814	1.23112e-05	0.000682798	0.0005236	Celsr1/Cdhr1/Celsr3/Tenm3/Cdh15/Dscaml1/Igsf9b/Cntn5/Cdh12/Sdk2/Dsg2/Amigo2/Dscam/Pcdh1/Igfn1/Cdh3/Celsr2/Pcdhgc3/Pcdhga4/Pcdha9/Pcdha7	21	cort
BP	GO:1901214	regulation of neuron death	49/1901	392/28814	1.32741e-05	0.000729192	0.000559177	Ccl3/Gabrb2/Crlf1/Fis1/Igf1/Ddit4/Ppara/Sod1/Wnt1/Pcdhgc4/Agap2/Casp1/Snca/Lcn2/Mdk/Trp73/Htt/Kdm2b/Itpr1/Grin2b/Chrna7/Nupr1/Itgam/Casp3/Mt3/Hyou1/Atp7a/Atm/Cbl/Six4/Cacna1a/Lrrk2/Nenf/Nos1ap/En2/Lrp1/Dlx1/Fzd1/Amigo2/Ndnf/Kcnb1/Adnp/Gsk3a/Dcc/Hipk2/Syngap1/Pcp4/Pcdhgc5/Pcdhgc3	49	cort
BP	GO:0042255	ribosome assembly	15/1901	64/28814	1.35267e-05	0.000736057	0.000564441	Rps25/Rps5/Rps14/Rpsa/Rps27l/Rps19/Rpl38/Mdn1/Rpl5/Rpl11/Rps15/mt-Rnr1/mt-Rnr2/Rps28/Rps27	15	cort
BP	GO:0099558	maintenance of synapse structure	8/1901	19/28814	1.38377e-05	0.000745941	0.000572021	Erc1/Cbln1/Shank2/Arf6/C1ql1/Chchd10/Cbln4/Syngap1	8	cort
BP	GO:0048168	regulation of neuronal synaptic plasticity	16/1901	72/28814	1.4534e-05	0.00077253	0.00059241	Kmt2a/Chrd/Arc/Shank3/Camk2a/Jph3/Snca/Unc13b/Ephb2/Grin2b/Slc8a2/Rims1/Neto1/Kalrn/Syngap1/Shisa8	16	cort
BP	GO:0090257	regulation of muscle system process	36/1901	256/28814	1.46711e-05	0.00077253	0.00059241	Cav1/Srf/Igf1/Ryr2/Pde4d/Ndufs4/Ppara/Sod1/Nr4a1/Aif1/Notch1/Prok2/Chrna3/Hcn4/Tbxa2r/Chrnb4/Tnni3/Dock4/Fxyd1/Akap9/Nppa/Zc3h12a/Dsg2/Dock5/Adra1a/Chrm3/Kcna1/Cacna1c/Prkg1/Slc8a1/Tead1/Gsk3a/Eno1b/Ctnna3/Ghrl/Spx	36	cort
BP	GO:0046928	regulation of neurotransmitter secretion	22/1901	122/28814	1.47327e-05	0.00077253	0.00059241	Cacna1b/Adcy1/Stxbp5l/Slc4a8/Prepl/Camk2a/Apba1/Snca/Kcnc4/Htr6/Wnt7a/Chrna7/Chrna3/Rims3/Cacna1a/Lrrk2/Dgki/Rims1/Adra1a/Kcnh1/Kcnc3/Rap1a	22	cort
BP	GO:0021988	olfactory lobe development	13/1901	50/28814	1.52181e-05	0.000790791	0.000606413	Pcnt/Srf/Dlx2/Sall3/Slit1/Pax6/Htt/Dlx5/Sall1/Eomes/Lrrk2/Sema7a/Atf5	13	cort
BP	GO:0050769	positive regulation of neurogenesis	40/1901	298/28814	1.55515e-05	0.000800902	0.000614167	Wnt3/Oprm1/Plag1/Crabp2/Srf/Sgk1/Igf1/Jade2/Snw1/Shank3/Man2a1/Plxna2/Notch1/Pax6/Mdk/Ephb2/Trp73/Plxna4/Ptn/Plxna1/Plxnd1/Dcx/Ss18l2/Trf/Map3k13/Sema7a/Zfp335/Lrp1/Spen/Trpc5/Cux2/Cxcr4/Efna5/Bex1/Dscam/Adnp/Islr2/Ntrk3/Kalrn/Rassf10	40	cort
BP	GO:0072331	signal transduction by p53 class mediator	25/1901	150/28814	1.65604e-05	0.000845312	0.000648223	Bcl2l12/Chd5/Ddit4/Hint1/Snw1/Trp63/Rps20/Trp73/Nupr1/Pycard/Mif/Atm/Rps27l/Hipk4/Rpl37/Cradd/Ep300/Rpl5/Rpl11/Rpl26/Hipk2/Rps7/Rps15/Rpl23/Rpl37rt	25	cort
BP	GO:0007265	Ras protein signal transduction	44/1901	342/28814	1.76222e-05	0.00089162	0.000683734	Kctd10/Rasa4/Bcr/Celsr1/Igf1/Rasgrf2/Aif1/Als2/Col3a1/Dab2ip/Notch1/Pdpn/Ephb2/Wasf2/Rerg/Psd3/Nradd/Farp2/Iqsec1/Cbl/Dhcr24/Rtkn/Rapgefl1/Dgki/Ralgps1/Lrrd1/Iqsec2/Arhgef11/Rapgef5/Arf6/Adra1a/Ccdc125/Gpr55/Lpar4/Prag1/Gpr17/Arhgef12/Kalrn/Cdc42ep5/Phactr4/Akap13/Syngap1/Rap1a/Arhgef10	44	cort
BP	GO:0060047	heart contraction	34/1901	238/28814	1.79283e-05	0.000899222	0.000689563	Th/Cacna1b/Cav1/Trdn/Hey2/Ryr2/Pde4d/Atp5j/Sod1/Rps6ka2/Adra1d/Chrna7/Hcn4/Rbfox2/Sgcg/Tnni3/Fxyd1/Nos1ap/Akap9/Nppa/Zc3h12a/S100a1/Dsg2/Cxcr4/Adra1a/Chrm3/Scn4b/Cacna1c/Slc8a1/Gsk3a/Ctnna3/Scn1a/Spx/Kcne1l	34	cort
BP	GO:0003015	heart process	35/1901	250/28814	2.10848e-05	0.00104842	0.000803978	Th/Cacna1b/Cav1/Trdn/Hey2/Ryr2/Pde4d/Atp5j/Sod1/Rps6ka2/Adra1d/Chrna7/Hcn4/Rbfox2/Sgcg/Tnni3/Fxyd1/Nos1ap/Akap9/Nppa/Zc3h12a/S100a1/Dsg2/Cxcr4/Adra1a/Chrm3/Scn4b/Cacna1c/Slc8a1/Gsk3a/Ctnna3/Scn1a/Akap13/Spx/Kcne1l	35	cort
BP	GO:0050803	regulation of synapse structure or activity	37/1901	271/28814	2.18619e-05	0.00107777	0.000826485	Kif1a/Arc/Shank3/Nptx1/Snca/Dab2ip/Ephb2/Ptn/Wnt7a/Grin2b/Ptpro/Chrna7/Srpx2/Cbln1/Rims3/Six4/Lrrk2/Shank2/Adgrl3/Lzts3/Srcin1/Cux2/Sipa1l1/Arf6/Fzd1/Flrt1/Amigo2/Slitrk3/Efna5/Adnp/Lrrtm4/Gpc6/Ntrk3/Kalrn/Ghrl/Syngap1/Malat1	37	cort
BP	GO:0048705	skeletal system morphogenesis	36/1901	261/28814	2.2463e-05	0.00107998	0.000828174	Mmp14/Mef2d/Glg1/Hyal1/Alx3/Rarb/Arid5b/Dlx2/Lrp5/Col3a1/Gnas/Schip1/Col11a1/Mmp16/Dlx5/Wnt7a/Dscaml1/Carm1/Wdr48/Csrnp1/Pkd1/Atg9a/Recql4/Ppargc1b/Six4/Rflna/Satb2/Alx4/Sox5/Fmn1/Phospho1/Sox6/Ndst1/Acvr2b/Grem1/Dlx1as	36	cort
BP	GO:0048167	regulation of synaptic plasticity	47/1901	378/28814	2.26029e-05	0.00107998	0.000828174	Kmt2a/Crtc1/Calb2/Chrd/Grid2ip/Srf/Tnr/Adcy1/Scgn/Rasgrf2/Fam107a/Arc/Shank3/Camk2a/Syt7/Jph3/Snca/Dbi/Map1a/Unc13b/Ephb2/Htr6/Htt/Ptn/Erc1/Grin2b/Slc8a2/Chrna7/Cbln1/Rims3/Spg11/Brsk1/Shank2/Slc24a2/Dgki/Drd5/Cpeb3/Iqsec2/Rims1/Sipa1l1/Neto1/Kcnb1/Kalrn/Unc13c/Mir132/Syngap1/Shisa8	47	cort
BP	GO:0042326	negative regulation of phosphorylation	49/1901	400/28814	2.27019e-05	0.00107998	0.000828174	Dgkq/Cav1/Pip4k2b/Sfrp5/Tnfaip3/Dusp6/Igf1/Ddit4/Pde4d/Ppara/Plec/Xdh/Ldlrad4/Lrp5/Ptprj/Snca/Dab2ip/Dusp19/Pax6/Zgpat/Adar/Tesk1/Ephb2/Hgf/Trp73/Stap1/Ptpro/Chrna7/Nupr1/Pycard/Casp3/Trib1/Cbl/Pkig/Midn/Lrrk2/Kirrel2/Srcin1/Irs2/Drd5/Lrp1/Nppa/Zc3h12a/Slc8a1/Paqr3/Ntrk3/Ppia/Grem1/Pcp4	49	cort
BP	GO:0060292	long-term synaptic depression	11/1901	38/28814	2.28428e-05	0.00107998	0.000828174	Grid2ip/Srf/Arc/Shank3/Cbln1/Shank2/Slc24a2/Dgki/Drd5/Iqsec2/Kcnb1	11	cort
BP	GO:0097106	postsynaptic density organization	11/1901	38/28814	2.28428e-05	0.00107998	0.000828174	Cntnap1/Shank3/Nptx1/Cbln1/Nrxn2/Shank2/Sipa1l1/Arf6/Slitrk3/Ntrk3/Syngap1	11	cort
BP	GO:0007389	pattern specification process	57/1901	490/28814	2.34966e-05	0.00110186	0.000844954	Wnt3/Kmt2a/Chrd/Pifo/Cluap1/Alx3/Srf/Celsr1/Dnah11/Hey2/Apc2/Meis1/Cobl/Trp63/Arc/Wnt1/Dlx2/C3/Lrp5/Bhlhe22/Gdf11/Plxna2/Notch1/Pax6/Meis2/Wnt2b/Htt/Kdm2b/Wnt7a/Itgam/Zic1/Eomes/Heyl/Wnt6/Atm/Foxj1/Crb2/Satb2/Lefty1/Daam2/Alx4/Dlx1/C2cd3/Hes5/Gli2/Sp8/Ep300/Acvr2b/Hipk2/Hspb11/Zbtb16/Syngap1/Zic3/Celsr2/Mafb/Grem1/Sox1	57	cort
BP	GO:0006936	muscle contraction	41/1901	314/28814	2.36931e-05	0.00110211	0.000845148	Cav1/Srf/Jsrp1/Pgam2/Ryr2/Ndufs6/Pde4d/Sod1/Nr4a1/Prok2/Mylpf/Chrna3/Hcn4/Tbxa2r/Chrnb4/Tnni3/Dock4/Fxyd1/Akap9/Nppa/Zc3h12a/Dsg2/Dock5/Cxcr4/Adra1a/Chrm3/Scn4b/Kcna1/Cacna1c/Prkg1/Slc8a1/Myh8/Ryr3/Tpm3-rs7/Eno1b/Ctnna3/Ghrl/Scn1a/Spx/Kcne1l/Myl6	41	cort
BP	GO:0042771	intrinsic apoptotic signaling pathway in response to DNA damage by p53 class mediator	12/1901	45/28814	2.44281e-05	0.00111579	0.000855638	Bcl2l12/Ddit4/Snw1/Trp63/Trp73/Nupr1/Pycard/Mif/Rps27l/Ep300/Rpl26/Hipk2	12	cort
BP	GO:0010563	negative regulation of phosphorus metabolic process	54/1901	457/28814	2.47375e-05	0.00111579	0.000855638	Dgkq/Cav1/Pip4k2b/Sfrp5/Tnfaip3/Dusp6/Igf1/Ddit4/Pde4d/Ppara/Plec/Xdh/Ldlrad4/Lrp5/Ptprj/Snca/Dab2ip/Abca2/Dusp19/Pax6/Zgpat/Adar/Tesk1/Ephb2/Hgf/Trp73/Stap1/Ptpro/Chrna7/Nupr1/Pycard/Casp3/Trib1/Cbl/Pkig/Midn/Lrrk2/Kirrel2/Srcin1/Irs2/Drd5/Lrp1/Apoc1/Nppa/Zc3h12a/Ppp1r36/Slc8a1/Paqr3/Ntrk3/Bod1l/Mfhas1/Ppia/Grem1/Pcp4	54	cort
BP	GO:0045936	negative regulation of phosphate metabolic process	54/1901	457/28814	2.47375e-05	0.00111579	0.000855638	Dgkq/Cav1/Pip4k2b/Sfrp5/Tnfaip3/Dusp6/Igf1/Ddit4/Pde4d/Ppara/Plec/Xdh/Ldlrad4/Lrp5/Ptprj/Snca/Dab2ip/Abca2/Dusp19/Pax6/Zgpat/Adar/Tesk1/Ephb2/Hgf/Trp73/Stap1/Ptpro/Chrna7/Nupr1/Pycard/Casp3/Trib1/Cbl/Pkig/Midn/Lrrk2/Kirrel2/Srcin1/Irs2/Drd5/Lrp1/Apoc1/Nppa/Zc3h12a/Ppp1r36/Slc8a1/Paqr3/Ntrk3/Bod1l/Mfhas1/Ppia/Grem1/Pcp4	54	cort
BP	GO:0070373	negative regulation of ERK1 and ERK2 cascade	17/1901	83/28814	2.4761e-05	0.00111579	0.000855638	Cav1/Ankrd26/Dusp6/Timp3/Igf1/Atf3/Dab2ip/Ephb2/Chrna7/Dusp4/Spred3/Wnk2/Nlrp6/Tbc1d10c/Tlr9/Btn2a2/Chrna10	17	cort
BP	GO:0033674	positive regulation of kinase activity	52/1901	435/28814	2.5358e-05	0.00112118	0.000859773	Ccnd2/Ranbp2/Prlr/Igf1r/Pifo/Prox1/Tsacc/Mertk/Ttbk1/Tenm1/Igf1/Ern1/Nedd9/Cartpt/Map3k1/Agap2/Snca/Als2/Dab2ip/Dusp19/Fbn1/Il6ra/Ephb2/Stap1/Areg/Camkk2/Slc8a2/Mt3/Chrna3/Mst1r/Pkd1/Mif/Map3k13/Lrrk2/Srcin1/Lmtk2/Tlr9/Adra1a/Adnp/Cemip/Spdya/Tead1/Irs1/Ntrk3/Acvr2b/Akap13/Psrc1/Rap1a/Ccnd1/Ppia/Grem1/Cdk5r2	52	cort
BP	GO:0045860	positive regulation of protein kinase activity	45/1901	358/28814	2.55303e-05	0.00112118	0.000859773	Ccnd2/Prlr/Prox1/Tsacc/Ttbk1/Tenm1/Igf1/Ern1/Nedd9/Cartpt/Map3k1/Agap2/Snca/Als2/Dab2ip/Dusp19/Fbn1/Il6ra/Stap1/Areg/Camkk2/Slc8a2/Mt3/Chrna3/Mst1r/Pkd1/Mif/Map3k13/Lrrk2/Srcin1/Tlr9/Adra1a/Adnp/Cemip/Spdya/Tead1/Ntrk3/Acvr2b/Akap13/Psrc1/Rap1a/Ccnd1/Ppia/Grem1/Cdk5r2	45	cort
BP	GO:0032104	regulation of response to extracellular stimulus	10/1901	32/28814	2.56581e-05	0.00112118	0.000859773	Oprm1/Rxra/Snw1/Cartpt/Ppara/Fbn1/Mt3/Nenf/Ghrl/Spx	10	cort
BP	GO:0032107	regulation of response to nutrient levels	10/1901	32/28814	2.56581e-05	0.00112118	0.000859773	Oprm1/Rxra/Snw1/Cartpt/Ppara/Fbn1/Mt3/Nenf/Ghrl/Spx	10	cort
BP	GO:0050807	regulation of synapse organization	36/1901	263/28814	2.65226e-05	0.00115024	0.000882058	Kif1a/Arc/Shank3/Nptx1/Snca/Dab2ip/Ephb2/Ptn/Wnt7a/Grin2b/Ptpro/Chrna7/Srpx2/Cbln1/Rims3/Six4/Lrrk2/Shank2/Adgrl3/Lzts3/Srcin1/Cux2/Sipa1l1/Arf6/Fzd1/Flrt1/Amigo2/Slitrk3/Efna5/Adnp/Lrrtm4/Gpc6/Ntrk3/Kalrn/Ghrl/Malat1	36	cort
BP	GO:0035136	forelimb morphogenesis	12/1901	46/28814	3.10758e-05	0.00132524	0.00101626	Wnt3/Crabp2/Alx3/Trp63/Sall3/Rnf165/Wnt7a/Sall1/Alx4/Fmn1/Cacna1c/Zbtb16	12	cort
BP	GO:0048736	appendage development	30/1901	204/28814	3.12471e-05	0.00132524	0.00101626	Wnt3/Pcnt/Crabp2/Alx3/Rarb/Smoc1/Fgf9/Trp63/Sall3/Lrp5/Rnf165/Col3a1/Plxna2/Notch1/Gnas/Dlx6/Dlx5/Wnt7a/Sall1/Atp7a/Alx4/Kremen2/Fmn1/C2cd3/Gli2/Sp8/Cacna1c/Zbtb16/Sp9/Grem1	30	cort
BP	GO:0060173	limb development	30/1901	204/28814	3.12471e-05	0.00132524	0.00101626	Wnt3/Pcnt/Crabp2/Alx3/Rarb/Smoc1/Fgf9/Trp63/Sall3/Lrp5/Rnf165/Col3a1/Plxna2/Notch1/Gnas/Dlx6/Dlx5/Wnt7a/Sall1/Atp7a/Alx4/Kremen2/Fmn1/C2cd3/Gli2/Sp8/Cacna1c/Zbtb16/Sp9/Grem1	30	cort
BP	GO:0031099	regeneration	25/1901	156/28814	3.2818e-05	0.00138171	0.00105955	Igf1r/D130043K22Rik/Tnr/Igf1/Wnt1/Mdk/Ptgfrn/Hgf/Cxcl5/Ptn/Wnt7a/Itpr1/Cd9/Xylt1/Igsf10/Ninj1/Bcl9/Lrp1/Lgr6/Bex1/Ntrk3/Naca/Stk24/Ccnd1/Gm34220	25	cort
BP	GO:0006940	regulation of smooth muscle contraction	15/1901	69/28814	3.51786e-05	0.00145979	0.00111943	Cav1/Srf/Sod1/Prok2/Chrna3/Tbxa2r/Chrnb4/Tnni3/Dock4/Dock5/Adra1a/Chrm3/Prkg1/Ghrl/Spx	15	cort
BP	GO:0021695	cerebellar cortex development	15/1901	69/28814	3.51786e-05	0.00145979	0.00111943	Pcnt/Nfix/Prox1/Mdk/Wnt7a/Usp9x/Cbln1/Atp7a/Cacna1a/Uqcrq/Gli2/Nav2/Sez6l/Kndc1/Sptbn2	15	cort
BP	GO:0014812	muscle cell migration	21/1901	120/28814	3.63814e-05	0.00149891	0.00114943	Retn/Igf1/Pde4d/Thbs4/Fgf9/Aif1/Mdk/Postn/S100a11/Plxna1/Pgr/Trib1/Atp7a/Six4/Dock4/Lrp1/Dock5/Tmsb4x/Prkg1/Naca/Kalrn	21	cort
BP	GO:0006006	glucose metabolic process	32/1901	226/28814	3.72429e-05	0.00152353	0.00116831	Oas1c/Ranbp2/Dgkq/C1qtnf1/Igf1/Pgam2/Pomc/Gpld1/Ppara/Lrp5/Sorbs1/Atf3/Fbn1/Fam3a/Nnmt/Midn/Wdtc1/Irs2/Ppp1r3f/Gck/Hectd4/Ppp1r3b/Gdpgp1/Ep300/Soga1/Per2/Irs1/Foxk1/Eno1b/Gapdhs/Hmgb1/Ppp1r3e	32	cort
BP	GO:0198738	cell-cell signaling by wnt	53/1901	453/28814	3.82738e-05	0.00155072	0.00118916	Wnt3/Oprm1/Pfdn5/Cav1/Celsr1/Sfrp5/Tnfaip3/Apc2/Lgr5/Wif1/Ccdc88c/Fgf9/Wnt1/Cela1/Celsr3/Bambi/Lrp5/Dab2ip/Notch1/Frzb/Mdk/Wnt2b/Prkaa2/Dlx5/Klf15/Wnt7a/Ptpro/Vgll4/Sall1/Pkd1/Wnt6/Lrrk2/Wnk2/Bcl9/Rnf146/Lrp1/Daam2/Plekha4/Kremen2/Nppa/Lgr6/Fzd1/Shisa3/Fzd2/Usp34/Gsk3a/Cdh3/Rps12/Bcl9l/Celsr2/Ccnd1/Grem1/Tpbgl	53	cort
BP	GO:0009259	ribonucleotide metabolic process	45/1901	364/28814	3.84453e-05	0.00155072	0.00118916	Adcy9/Cad/Atp5e/Pipox/Igf1/Ddit4/Hint1/Adcy1/Pgam2/Adcy3/Galk1/Pde4d/Ppara/Atp5j/Atp5o/Adcy6/Xdh/Gpam/Entpd7/Snca/Hmgcs2/Npr1/Prkaa2/Nupr1/Nt5e/Mcee/Atp5h/Zbtb7a/Nme5/Lrrk2/Nme1/Pth2/Atp5j2/Atp5l/Nppa/Gck/Atp5k/Nt5c1a/Ep300/Foxk1/Eno1b/Gapdhs/Uqcc3/Uprt/Pde2a	45	cort
BP	GO:0032094	response to food	11/1901	40/28814	3.88287e-05	0.00155531	0.00119268	Oprm1/Atn1/Cartpt/Ppara/Plec/Fbn1/Chrna7/Mt3/Nenf/Ghrl/Spx	11	cort
BP	GO:0099565	chemical synaptic transmission, postsynaptic	19/1901	103/28814	3.97966e-05	0.00157558	0.00120823	Oprm1/Shank3/Snca/Unc13b/Wnt7a/Grin2b/Slc8a2/Chrna7/Cbln1/Chrna3/Igsf9b/Lrrk2/Dgki/Shank1/Rims1/Cux2/Neto1/Pclo/Ghrl	19	cort
BP	GO:0051588	regulation of neurotransmitter transport	23/1901	139/28814	3.98813e-05	0.00157558	0.00120823	Cacna1b/Adcy1/Stxbp5l/Slc4a8/Prepl/Camk2a/Apba1/Snca/Kcnc4/Htr6/Wnt7a/Chrna7/Chrna3/Rims3/Cacna1a/Lrrk2/Dgki/Rims1/Adra1a/Per2/Kcnh1/Kcnc3/Rap1a	23	cort
BP	GO:0021872	forebrain generation of neurons	14/1901	62/28814	4.06781e-05	0.00158535	0.00121571	Zmiz1/Prox1/Shank3/Dlx2/Pax6/Tfap2c/Dcx/Atp7a/Satb2/Dlx1/Uqcrq/Hes5/Ndnf/Sox1	14	cort
BP	GO:0035176	social behavior	14/1901	62/28814	4.06781e-05	0.00158535	0.00121571	Cic/Shank3/Htt/Grpr/Pcm1/Nrxn2/Shank2/Shank1/Grid1/Ptchd1/Vps13a/Kalrn/Gng8/Atxn1l	14	cort
BP	GO:0007517	muscle organ development	45/1901	365/28814	4.11043e-05	0.00158886	0.00121841	Mef2d/Nphs1/Cav1/Rbfox1/Prox1/Rxra/Cntnap1/Hey2/Popdc3/Arid5b/Snw1/Ryr2/Zfpm2/Plec/Boc/Scn8a/Nr4a1/Col3a1/Col19a1/Atf3/Notch1/Xirp2/Col11a1/Hivep3/Mylpf/Nupr1/Eomes/Heyl/Spg11/Six4/Tnni3/Ky/Bcl9/Alx4/Zfp609/Fzd1/Zfpm1/Fzd2/Ep300/Foxk1/Naca/Bcl9l/Vamp5/Myl6/Gm34220	45	cort
BP	GO:0051963	regulation of synapse assembly	21/1901	121/28814	4.13191e-05	0.00158886	0.00121841	Nptx1/Snca/Ephb2/Wnt7a/Srpx2/Cbln1/Six4/Adgrl3/Cux2/Sipa1l1/Arf6/Fzd1/Flrt1/Amigo2/Slitrk3/Efna5/Adnp/Lrrtm4/Gpc6/Ntrk3/Ghrl	21	cort
BP	GO:0006874	cellular calcium ion homeostasis	57/1901	500/28814	4.16592e-05	0.00159133	0.0012203	Cd52/Oprm1/Ccl3/Calb2/Cacna1b/Cyba/Cav1/C1qtnf1/Fis1/Trdn/Jsrp1/Galr2/Ryr2/Scgn/Hexb/Pde4d/Cacna1i/Smdt1/Jph3/Nmb/Snca/Dbi/Adra1d/Mcub/Htt/Spp1/Itpr1/Grin2b/Slc8a2/Atp2b3/Pkd1/Cacna1a/Tbxa2r/Tnni3/Fxyd1/Ptger2/Slc24a2/Lrp1/Trpc5/Slc24a4/Gck/Cxcr4/Adra1a/Gpr157/Gpr55/Lpar4/Fzd2/Cacna1c/Gpr17/Cemip/Slc8a1/Ryr3/Kcnh1/Ghrl/Chrna10/Hmgb1/Ptgdr	57	cort
BP	GO:0009612	response to mechanical stimulus	27/1901	178/28814	4.40188e-05	0.0016704	0.00128094	Raf1/Aqp1/D130043K22Rik/Cav1/Piezo1/Igf1/Ryr2/Plec/Shank3/Kcnk4/Mdk/Col11a1/Htt/Ptn/Grin2b/Pkd1/Nrxn2/Cxcr4/Cradd/Kcna1/Pkdrej/Slc8a1/Kalrn/Scn1a/Chrna10/Pdzd7/Pde2a	27	cort
BP	GO:0050905	neuromuscular process	29/1901	198/28814	4.52863e-05	0.00170726	0.00130921	Rbfox1/Bcr/Tnr/Cntnap1/Fabp7/Jsrp1/Slc6a3/Hexb/Shank3/Scn8a/Nr4a1/Jph3/Map1a/Itpr1/Grin2b/Ap1s2/Mycbp2/Rbfox2/Cacna1a/Tnni3/Shank1/Ush1g/Ankfn1/Kcna1/Myh8/Kcnh1/Csmd1/Hipk2/Scn1a	29	cort
BP	GO:0009150	purine ribonucleotide metabolic process	43/1901	345/28814	4.66585e-05	0.00174757	0.00134012	Adcy9/Atp5e/Pipox/Igf1/Ddit4/Hint1/Adcy1/Pgam2/Adcy3/Galk1/Pde4d/Ppara/Atp5j/Atp5o/Adcy6/Xdh/Gpam/Entpd7/Snca/Hmgcs2/Npr1/Prkaa2/Nupr1/Nt5e/Mcee/Atp5h/Zbtb7a/Nme5/Lrrk2/Nme1/Pth2/Atp5j2/Atp5l/Nppa/Gck/Atp5k/Nt5c1a/Ep300/Foxk1/Eno1b/Gapdhs/Uqcc3/Pde2a	43	cort
BP	GO:0035725	sodium ion transmembrane transport	24/1901	150/28814	4.79972e-05	0.00178612	0.00136967	Hecw1/Slc6a3/Slc4a8/Scn8a/Slc9a4/Slc6a9/Scnn1a/Slc8a2/Hcn4/Fxyd1/Slc9a7/Wnk2/Slc24a2/Ptpn3/Nppa/Slc24a4/Scn4b/Neto1/Commd1/Slc8a1/Scn1a/Ank3/Scn2a/Gm13629	24	cort
BP	GO:0061351	neural precursor cell proliferation	29/1901	199/28814	4.97236e-05	0.0018385	0.00140984	Pcnt/Prox1/Kif1a/Rarb/Fabp7/Igf1/Shank3/Wnt1/Notch1/Pax6/Mdk/Kdm2b/Ptn/Wnt7a/Pcm1/Sall1/Trf/Dagla/Lrrk2/Atf5/Zfp335/Sox5/Cxcr4/Kcna1/Gli2/Bex1/Gng5/Trim71/Rassf10	29	cort
BP	GO:1901215	negative regulation of neuron death	35/1901	261/28814	5.23452e-05	0.0019143	0.00146797	Gabrb2/Crlf1/Igf1/Ppara/Sod1/Wnt1/Pcdhgc4/Agap2/Snca/Lcn2/Mdk/Trp73/Kdm2b/Itpr1/Mt3/Hyou1/Atp7a/Cbl/Six4/Cacna1a/Lrrk2/Nenf/Nos1ap/En2/Lrp1/Dlx1/Fzd1/Amigo2/Ndnf/Adnp/Hipk2/Syngap1/Pcp4/Pcdhgc5/Pcdhgc3	35	cort
BP	GO:0048638	regulation of developmental growth	48/1901	402/28814	5.24374e-05	0.0019143	0.00146797	Wnt3/Crabp2/Igf1r/D130043K22Rik/Ankrd26/Prox1/Srf/Tnr/Hey2/Dusp6/Igf1/Meis1/Slc6a3/Fgf9/Dpysl2/Zfpm2/Ppara/Sod1/C3/Gpam/Slit1/Syt2/Notch1/Gnas/Mfsd2a/Trp73/Plxna4/Vgll4/Dcx/Mt3/Map3k13/Barhl2/Six4/Fstl4/Mbd5/Sema7a/Lrp1/Rims1/Trpc5/Cxcr4/Efna5/Dscam/Adnp/Islr2/Cacna1c/Gsk3a/Ntrk3/Naca	48	cort
BP	GO:0060537	muscle tissue development	56/1901	493/28814	5.3464e-05	0.0019395	0.00148729	Mef2d/Nphs1/Cav1/Rbfox1/Prox1/Srf/Rxra/Cntnap1/Rarb/Hey2/Popdc3/Igf1/Meis1/Snw1/Ryr2/Fgf9/Zfpm2/Ppara/Trp63/Plec/Boc/Nr4a1/Ndufv2/Col3a1/Col19a1/Atf3/Notch1/Xirp2/Schip1/Col11a1/Hivep3/Trp73/Vgll4/Mylpf/Nupr1/Eomes/Heyl/Spg11/Six4/Sgcg/Tnni3/Bcl9/Dsg2/Adra1a/Zfpm1/Sox6/Slc8a1/Ep300/Gsk3a/Naca/Bcl9l/Akap13/Vamp5/Grem1/Myl6/Gm34220	56	cort
BP	GO:0032970	regulation of actin filament-based process	49/1901	414/28814	5.50942e-05	0.00198615	0.00152307	Nphs1/Cav1/Prox1/Celsr1/Tenm1/Baiap2l2/Sptb/Ryr2/Iqgap2/Pde4d/Fam107a/Map3k1/Shank3/Mdk/Tesk1/Pdpn/Wasf2/Stap1/Add2/Pycard/Hcn4/Frmd7/Fxyd1/Shank1/Lrp1/Daam2/Akap9/Rhod/S100a10/Kank3/Fmn1/Arf6/Dsg2/Bst2/Efna5/Tmsb4x/Cacna1c/Capg/Ntrk3/Gmfg/Ctnna3/Cdc42ep5/Akap13/Arhgef10/Tmsb15l/Arhgap40/Mphosph8/Tmsb10/Tmsb15b1	49	cort
BP	GO:0010876	lipid localization	52/1901	449/28814	5.888e-05	0.00210515	0.00161432	Alkbh7/Crabp2/B4galnt1/Cav1/Retn/Serac1/C1qtnf1/Fis1/Fabp7/Pomc/Hexb/Ppara/Atp5j/Abca3/C3/Cidea/Syt7/Gal/Nmb/Dbi/Abca2/Mfsd2a/Spp1/Furin/Atp11a/Lipc/Crabp1/Plscr2/Atg9a/Mif/Sstr4/4932438A13Rik/Irs2/Lrp1/Spns2/Apoc1/Osbpl10/Atg2b/Trpc5/Abca9/Xkr7/Zc3h12a/Proca1/Abca6/Pitpnb/Xkr4/Lipg/Kcnn4/Cds2/Ghrl/Spx/Selenom	52	cort
BP	GO:0014911	positive regulation of smooth muscle cell migration	14/1901	64/28814	5.91252e-05	0.00210515	0.00161432	Retn/Igf1/Pde4d/Fgf9/Aif1/Mdk/Postn/S100a11/Pgr/Atp7a/Dock4/Lrp1/Dock5/Tmsb4x	14	cort
BP	GO:0022618	ribonucleoprotein complex assembly	25/1901	162/28814	6.22751e-05	0.0022037	0.00168989	Snrpd1/Rps25/Rps5/Prpf8/Rps14/Rpsa/Atm/Rps27l/Snrpd2/Rps19/Dhx9/Mcts2/Snrpg/Rpl38/Mdn1/Rpl5/Rpl11/Rps15/mt-Rnr1/mt-Rnr2/Rps28/Ptges3/Rpl13a/Snrpe/Rps27	25	cort
BP	GO:0050805	negative regulation of synaptic transmission	17/1901	89/28814	6.31937e-05	0.00222257	0.00170436	Grik3/Grid2ip/Srf/Tnr/Arc/Shank3/Htr6/Cbln1/Lrrk2/Shank2/Slc24a2/Dgki/Drd5/Iqsec2/Kcnb1/Adnp/Rap1a	17	cort
BP	GO:0046879	hormone secretion	45/1901	372/28814	6.49586e-05	0.0022708	0.00174135	Raf1/Aqp1/Trh/Dio2/Retn/C1qtnf1/Pomc/Gpld1/Cartpt/Stxbp5l/Syt7/Gal/Lrp5/Nmb/Klf7/Pax6/Fbn1/Gnas/Pex5l/Htt/Spp1/Ccdc186/Midn/Irs2/Lrp1/Nppa/Myrip/Gck/Exoc3l/Mc4r/Efna5/Kcnb1/Vamp8/Cacna1c/Brsk2/Per2/Irs1/Ptprn2/Acvr2b/Pclo/Kalrn/Syt9/Ghrl/Hmgn3/Selenom	45	cort
BP	GO:0016055	Wnt signaling pathway	52/1901	451/28814	6.60989e-05	0.00229674	0.00176124	Wnt3/Pfdn5/Cav1/Celsr1/Sfrp5/Tnfaip3/Apc2/Lgr5/Wif1/Ccdc88c/Fgf9/Wnt1/Cela1/Celsr3/Bambi/Lrp5/Dab2ip/Notch1/Frzb/Mdk/Wnt2b/Prkaa2/Dlx5/Klf15/Wnt7a/Ptpro/Vgll4/Sall1/Pkd1/Wnt6/Lrrk2/Wnk2/Bcl9/Rnf146/Lrp1/Daam2/Plekha4/Kremen2/Nppa/Lgr6/Fzd1/Shisa3/Fzd2/Usp34/Gsk3a/Cdh3/Rps12/Bcl9l/Celsr2/Ccnd1/Grem1/Tpbgl	52	cort
BP	GO:0022037	metencephalon development	21/1901	125/28814	6.76023e-05	0.00232848	0.00178558	Pcnt/Nfix/Igf1r/Nr2c2/Prox1/Wnt1/Pfdn1/Mdk/Wnt7a/Usp9x/Cbln1/Atp7a/Cacna1a/Uqcrq/Gli2/Nav2/Sez6l/Kndc1/Sptbn2/Cdk5r2/Samd4b	21	cort
BP	GO:0051056	regulation of small GTPase mediated signal transduction	32/1901	233/28814	6.78197e-05	0.00232848	0.00178558	Kctd10/Rasa4/Bcr/Igf1/Rasgrf2/Col3a1/Cdc42bpa/Dab2ip/Notch1/Ephb2/Psd3/Sipa1l3/Iqsec1/Cbl/Frmd7/Dgki/Rap1gap2/Ralgps1/Lrrd1/Iqsec2/Sipa1l1/Arf6/Adra1a/Ccdc125/Gpr55/Lpar4/Prag1/Gpr17/Akap13/Syngap1/Arhgef10/Arhgap40	32	cort
BP	GO:0043270	positive regulation of ion transport	41/1901	329/28814	6.93956e-05	0.00236849	0.00181626	Trh/Cav1/Akt3/Trdn/Sgk1/Galr2/Ryr2/Dpysl2/Arc/Shank3/Camk2a/Gal/Snca/Dbi/Lcn2/Gnas/Slc6a9/Ephb2/Htr6/Htt/Ndufa4/Itpr1/Grin2b/Mif/Atp7a/Fxyd1/Sstr4/Wnk2/Akap9/Nppa/S100a1/Cxcr4/Scn4b/Kcna1/Vamp8/Cacna1c/Cemip/Ank3/Lrrc55/Kcne1l/Pcp4	41	cort
BP	GO:0032095	regulation of response to food	8/1901	23/28814	7.07334e-05	0.00238886	0.00183188	Oprm1/Cartpt/Ppara/Fbn1/Mt3/Nenf/Ghrl/Spx	8	cort
BP	GO:0051703	biological process involved in intraspecies interaction between organisms	14/1901	65/28814	7.08209e-05	0.00238886	0.00183188	Cic/Shank3/Htt/Grpr/Pcm1/Nrxn2/Shank2/Shank1/Grid1/Ptchd1/Vps13a/Kalrn/Gng8/Atxn1l	14	cort
BP	GO:0003002	regionalization	46/1901	385/28814	7.31215e-05	0.00245212	0.0018804	Wnt3/Kmt2a/Chrd/Pifo/Cluap1/Srf/Celsr1/Hey2/Cobl/Trp63/Arc/Wnt1/Dlx2/C3/Lrp5/Bhlhe22/Gdf11/Plxna2/Notch1/Pax6/Wnt2b/Htt/Kdm2b/Wnt7a/Itgam/Eomes/Heyl/Atm/Foxj1/Crb2/Lefty1/Alx4/Dlx1/Hes5/Gli2/Sp8/Ep300/Acvr2b/Hipk2/Hspb11/Zbtb16/Zic3/Celsr2/Mafb/Grem1/Sox1	46	cort
BP	GO:0043010	camera-type eye development	45/1901	374/28814	7.37878e-05	0.00245597	0.00188334	Th/Pcnt/Pfdn5/Aqp1/Prox1/Mertk/Srf/Rxra/Rarb/Meis1/Slc6a3/Map3k1/Dlx2/Man2a1/C3/Lrp5/Bhlhe22/Gdf11/Pax6/Mfsd2a/Ephb2/Kdm2b/Ptn/Tub/Dcx/Tenm3/Crb2/Prss56/Spred3/Ninj1/Hmgn1/Sdk2/Dlx1/Hes5/Dscam/Vstm4/Cacna1c/Igfn1/Ntrk3/Acvr2b/Hipk2/Phactr4/Col8a1/Sox1/Miat	45	cort
BP	GO:1903532	positive regulation of secretion by cell	44/1901	363/28814	7.42588e-05	0.00245597	0.00188334	Rab34/Cacna1b/Trh/Retn/C1qtnf1/Cadps2/Igf1/Gpld1/Cartpt/Dpysl2/Rab2b/Cacna1i/Stxbp5l/Slc4a8/Syt7/Gal/Nmb/Snca/Pax6/Pex5l/Unc13b/Htr6/Spp1/Grin2b/Itgam/Mif/Exph5/Irs2/Lrp1/Nppa/Myrip/Gck/Arf6/Kcnb1/Vamp8/Kcnn4/Irs1/Fcer1g/Syt9/Syt10/Ghrl/Ppia/Cdk5r2/Pcp4	44	cort
BP	GO:0001933	negative regulation of protein phosphorylation	43/1901	352/28814	7.45136e-05	0.00245597	0.00188334	Dgkq/Cav1/Sfrp5/Tnfaip3/Dusp6/Igf1/Ddit4/Pde4d/Plec/Xdh/Ldlrad4/Lrp5/Ptprj/Snca/Dab2ip/Dusp19/Pax6/Zgpat/Adar/Tesk1/Ephb2/Hgf/Trp73/Ptpro/Chrna7/Pycard/Casp3/Trib1/Cbl/Pkig/Lrrk2/Kirrel2/Srcin1/Drd5/Lrp1/Nppa/Zc3h12a/Slc8a1/Paqr3/Ntrk3/Ppia/Grem1/Pcp4	43	cort
BP	GO:0006364	rRNA processing	30/1901	214/28814	7.7237e-05	0.00250415	0.00192029	Nhp2/Bud23/Rps25/Tsr3/Rps14/Rps24/Rpl14/Exosc4/Rps16/Trmt112/Rps21/Rps19/Rpl7/Npm3/Mdn1/Rpl5/Rpl11/Rpl35a/Rpl26/Rps7/Rps17/Rpp25/Rpl7a/Rpl35/Rpl27/Rps15/Rnasel/Rps28/Pin4/Rps27	30	cort
BP	GO:0008361	regulation of cell size	30/1901	214/28814	7.7237e-05	0.00250415	0.00192029	Wnt3/Aqp1/Crabp2/D130043K22Rik/Lrrc8a/Srf/Tnr/Akt3/Dpysl2/Shank3/Slit1/Trp73/Plxna4/Dcx/Mt3/Map3k13/Atp7a/Barhl2/Fstl4/Wdtc1/Sema7a/Rap1gap2/Lrp1/Trpc5/Efna5/Dscam/Adnp/Islr2/Kcnn4/Ntrk3	30	cort
BP	GO:1903522	regulation of blood circulation	35/1901	266/28814	7.72777e-05	0.00250415	0.00192029	Th/Cacna1b/Cav1/Hey2/Ryr2/Pde4d/Atp5j/Adra1d/Chrna7/Hcn4/Rbfox2/Tbxa2r/Tnni3/Dock4/Fxyd1/Ptger2/Nos1ap/Akap9/Nppa/Zc3h12a/S100a1/Dsg2/Dock5/Smtnl2/Adra1a/Chrm3/Scn4b/Cacna1c/Slc8a1/Per2/Gsk3a/Ctnna3/Ghrl/Spx/Kcne1l	35	cort
BP	GO:0030308	negative regulation of cell growth	29/1901	204/28814	7.83662e-05	0.0025112	0.0019257	Wnt3/D130043K22Rik/Hyal1/Tnr/Gng4/Ppara/Slit1/Ptprj/Dab2ip/Frzb/Zmat3/Rerg/Vgll4/Mt3/Dcbld2/Fstl4/Sema7a/Nppa/Cirbp/Bst2/Slit3/Foxk1/Gsk3a/Eno1b/Psrc1/Osgin1/Grem1/Prdm11/Hspa1b	29	cort
BP	GO:1990138	neuron projection extension	29/1901	204/28814	7.83662e-05	0.0025112	0.0019257	Wnt3/D130043K22Rik/Srf/Tnr/Jade2/Vcl/Dpysl2/Slit1/Syt2/Postn/Plxna4/Plxna1/Usp9x/Dcx/Mt3/Spg11/Map3k13/Barhl2/Sema7a/Lrp1/Rims1/Trpc5/Cxcr4/Flrt1/Dscam/Adnp/Islr2/Slit3/Ntrk3	29	cort
BP	GO:0051235	maintenance of location	42/1901	342/28814	7.96523e-05	0.00253831	0.00194649	Alkbh7/Cyba/B4galnt1/Chrd/Cav1/Trdn/Jsrp1/Vps13d/Ryr2/Hexb/Pde4d/Ppara/Adcy6/C3/Cidea/Jph3/Snca/Dbi/Lcn2/Fbn1/Pex5l/Htt/Itpr1/Pkd1/Vps13c/Arhgap21/4932438A13Rik/Akap9/Zc3h12a/Vps13a/Chchd10/Tmsb4x/Cemip/Slc8a1/Ryr3/Cds2/Ank3/Tmsb15l/Cops9/Tmsb10/Tmsb15b1/Syne1	42	cort
BP	GO:0034331	cell junction maintenance	11/1901	43/28814	8.04244e-05	0.00254883	0.00195456	Cntnap1/Erc1/Cbln1/Shank2/Arf6/Camsap3/C1ql1/Chchd10/Mpz/Cbln4/Syngap1	11	cort
BP	GO:0048593	camera-type eye morphogenesis	24/1901	155/28814	8.19645e-05	0.00257954	0.0019781	Th/Aqp1/Prox1/Meis1/Man2a1/Lrp5/Bhlhe22/Gdf11/Pax6/Mfsd2a/Ephb2/Kdm2b/Ptn/Tenm3/Crb2/Hmgn1/Sdk2/Dscam/Igfn1/Hipk2/Phactr4/Col8a1/Sox1/Miat	24	cort
BP	GO:0010976	positive regulation of neuron projection development	31/1901	225/28814	8.22877e-05	0.00257954	0.0019781	Crtc1/Igf1r/Ranbp1/Cobl/Kif3c/Dab2ip/Mdk/Ephb2/Hgf/Cxcl5/Ptn/Itpr1/Tenm3/Nme1/Camk1d/Lrp1/Pacsin1/Enc1/Arsb/Cux2/Fzd1/Ndnf/Clip1/Adnp/Ep300/Ntrk3/Dcc/Kalrn/Stk24/Rap1a/Pcp4	31	cort
BP	GO:0019693	ribose phosphate metabolic process	45/1901	376/28814	8.36963e-05	0.00260952	0.00200109	Adcy9/Cad/Atp5e/Pipox/Igf1/Ddit4/Hint1/Adcy1/Pgam2/Adcy3/Galk1/Pde4d/Ppara/Atp5j/Atp5o/Adcy6/Xdh/Gpam/Entpd7/Snca/Hmgcs2/Npr1/Prkaa2/Nupr1/Nt5e/Mcee/Atp5h/Zbtb7a/Nme5/Lrrk2/Nme1/Pth2/Atp5j2/Atp5l/Nppa/Gck/Atp5k/Nt5c1a/Ep300/Foxk1/Eno1b/Gapdhs/Uqcc3/Uprt/Pde2a	45	cort
BP	GO:0019318	hexose metabolic process	34/1901	257/28814	8.71456e-05	0.00270245	0.00207236	Oas1c/Ranbp2/Dgkq/C1qtnf1/Igf1/Pgam2/Pomc/Galk1/Gpld1/Ppara/Man2a1/Lrp5/Sorbs1/Atf3/Fbn1/Fam3a/Nnmt/Midn/Wdtc1/Irs2/Ppp1r3f/Gck/Hectd4/Ppp1r3b/Gdpgp1/Ep300/Soga1/Per2/Irs1/Foxk1/Eno1b/Gapdhs/Hmgb1/Ppp1r3e	34	cort
BP	GO:0061387	regulation of extent of cell growth	21/1901	128/28814	9.61696e-05	0.00296634	0.00227472	Wnt3/Crabp2/D130043K22Rik/Srf/Tnr/Dpysl2/Slit1/Plxna4/Dcx/Mt3/Map3k13/Barhl2/Fstl4/Sema7a/Lrp1/Trpc5/Efna5/Dscam/Adnp/Islr2/Ntrk3	21	cort
BP	GO:0060079	excitatory postsynaptic potential	17/1901	92/28814	9.73785e-05	0.00298765	0.00229107	Oprm1/Shank3/Snca/Wnt7a/Grin2b/Slc8a2/Chrna7/Cbln1/Chrna3/Lrrk2/Dgki/Shank1/Rims1/Cux2/Neto1/Pclo/Ghrl	17	cort
BP	GO:0050679	positive regulation of epithelial cell proliferation	30/1901	217/28814	9.9822e-05	0.00304642	0.00233613	Ccnd2/Cyba/Cav1/Hyal1/Prox1/Akt3/Tnfaip3/Igf1/Thbs4/Fgf9/Trp63/Nr4a1/Agap2/Egfl7/Notch1/Mdk/Dlx6/Dlx5/Ptn/Wnt7a/Itpr1/Wdr48/Egr3/Atp7a/Vash2/Nme1/Cdh3/Ghrl/Hmgb1/Ccnd1	30	cort
BP	GO:0099084	postsynaptic specialization organization	11/1901	44/28814	0.000100882	0.00306256	0.0023485	Cntnap1/Shank3/Nptx1/Cbln1/Nrxn2/Shank2/Sipa1l1/Arf6/Slitrk3/Ntrk3/Syngap1	11	cort
BP	GO:0070873	regulation of glycogen metabolic process	10/1901	37/28814	0.000102279	0.00308871	0.00236856	Igf1/Pomc/Sorbs1/Irs2/Ppp1r3f/Gck/Ppp1r3b/Irs1/Hmgb1/Ppp1r3e	10	cort
BP	GO:0008016	regulation of heart contraction	28/1901	197/28814	0.000103494	0.00310913	0.00238422	Th/Cacna1b/Cav1/Hey2/Ryr2/Pde4d/Atp5j/Adra1d/Chrna7/Hcn4/Rbfox2/Tnni3/Fxyd1/Nos1ap/Akap9/Nppa/Zc3h12a/S100a1/Dsg2/Adra1a/Chrm3/Scn4b/Cacna1c/Slc8a1/Gsk3a/Ctnna3/Spx/Kcne1l	28	cort
BP	GO:0009914	hormone transport	45/1901	380/28814	0.000107227	0.00320458	0.00245741	Raf1/Aqp1/Trh/Dio2/Retn/C1qtnf1/Pomc/Gpld1/Cartpt/Stxbp5l/Syt7/Gal/Lrp5/Nmb/Klf7/Pax6/Fbn1/Gnas/Pex5l/Htt/Spp1/Ccdc186/Midn/Irs2/Lrp1/Nppa/Myrip/Gck/Exoc3l/Mc4r/Efna5/Kcnb1/Vamp8/Cacna1c/Brsk2/Per2/Irs1/Ptprn2/Acvr2b/Pclo/Kalrn/Syt9/Ghrl/Hmgn3/Selenom	45	cort
BP	GO:0090101	negative regulation of transmembrane receptor protein serine/threonine kinase signaling pathway	21/1901	129/28814	0.00010783	0.003206	0.00245851	Glg1/Chrd/Cav1/Ppara/Wnt1/Bambi/Cidea/Ldlrad4/Notch1/Fbn1/Zbtb7a/Adamtsl2/Spred3/Lefty1/Lrp1/Dlx1/Fzd1/Rasl11b/Hipk2/Bcl9l/Grem1	21	cort
BP	GO:0140029	exocytic process	17/1901	93/28814	0.000111925	0.00331069	0.00253878	Cadps2/Camk2a/Syt7/Snca/Syt2/Rab13/Unc13b/Erc1/Vamp1/Nppa/Rims1/Kcnb1/Vamp8/Fcer1g/Pclo/Unc13c/Syt9	17	cort
BP	GO:0150115	cell-substrate junction organization	18/1901	102/28814	0.000114275	0.00336295	0.00257886	Mmp14/Bcr/Fam107a/Vcl/Plec/Sorbs1/Ptprj/Dst/Ston1/Iqsec1/Lrp1/Rhod/S100a10/Fmn1/Arf6/Camsap3/Efna5/Grem1	18	cort
BP	GO:0043523	regulation of neuron apoptotic process	36/1901	283/28814	0.000123308	0.00360942	0.00276786	Ccl3/Gabrb2/Crlf1/Fis1/Sod1/Pcdhgc4/Agap2/Casp1/Snca/Lcn2/Mdk/Trp73/Htt/Kdm2b/Nupr1/Itgam/Casp3/Mt3/Hyou1/Atp7a/Atm/Six4/Cacna1a/En2/Lrp1/Dlx1/Amigo2/Ndnf/Kcnb1/Adnp/Gsk3a/Hipk2/Syngap1/Pcp4/Pcdhgc5/Pcdhgc3	36	cort
BP	GO:0086010	membrane depolarization during action potential	9/1901	31/28814	0.000123902	0.00360942	0.00276786	Cacna1i/Scn8a/Hcn4/Ptpn3/Scn4b/Cacna1c/Scn1a/Ank3/Scn2a	9	cort
BP	GO:0017158	regulation of calcium ion-dependent exocytosis	11/1901	45/28814	0.000125617	0.00364099	0.00279207	Cacna1i/Syt7/Syt2/Notch1/Cacna1a/Syt15/Kcnb1/Doc2a/Syt9/Syt10/Cdk5r2	11	cort
BP	GO:0051047	positive regulation of secretion	48/1901	417/28814	0.000128602	0.00370889	0.00284414	Rab34/Cacna1b/Aqp1/Trh/Cyba/Retn/C1qtnf1/Cadps2/Igf1/Gpld1/Cartpt/Dpysl2/Rab2b/Cacna1i/Stxbp5l/Slc4a8/Syt7/Gal/Nmb/Snca/Pax6/Pex5l/Unc13b/Htr6/Spp1/Grin2b/Itgam/Alox12b/Mif/Exph5/Sstr4/Irs2/Lrp1/Nppa/Myrip/Gck/Arf6/Kcnb1/Vamp8/Kcnn4/Irs1/Fcer1g/Syt9/Syt10/Ghrl/Ppia/Cdk5r2/Pcp4	48	cort
BP	GO:0022613	ribonucleoprotein complex biogenesis	47/1901	406/28814	0.000131467	0.00377266	0.00289304	Nhp2/Snrpd1/Bud23/Rps25/Rps5/Tsr3/Prpf8/Rps14/Rps24/Rpl14/Cul4b/Rpsa/Atm/Exosc4/Rps27l/Rps16/Trmt112/Rps21/Snrpd2/Rps19/Dhx9/Mcts2/Rpl7/Npm3/Snrpg/Rpl38/Mdn1/Rpl5/Rpl11/Rpl35a/Rpl26/Rps7/Rps17/Rpp25/Rpl7a/Rpl35/Rpl27/Rps15/mt-Rnr1/mt-Rnr2/Rnasel/Rps28/Ptges3/Rpl13a/Pin4/Snrpe/Rps27	47	cort
BP	GO:0070875	positive regulation of glycogen metabolic process	7/1901	19/28814	0.000133785	0.00382015	0.00292946	Igf1/Sorbs1/Irs2/Gck/Irs1/Hmgb1/Ppp1r3e	7	cort
BP	GO:0071826	ribonucleoprotein complex subunit organization	25/1901	170/28814	0.000137572	0.00390587	0.00299519	Snrpd1/Rps25/Rps5/Prpf8/Rps14/Rpsa/Atm/Rps27l/Snrpd2/Rps19/Dhx9/Mcts2/Snrpg/Rpl38/Mdn1/Rpl5/Rpl11/Rps15/mt-Rnr1/mt-Rnr2/Rps28/Ptges3/Rpl13a/Snrpe/Rps27	25	cort
BP	GO:0031589	cell-substrate adhesion	44/1901	373/28814	0.000138818	0.00390587	0.00299519	Mmp14/Itgb7/Bcr/Mertk/Srf/Mink1/Smoc1/Nedd9/Fam107a/Vcl/Wnt1/Sorbs1/Ptprj/Cd63/Col3a1/Notch1/Mdk/Postn/Tesk1/Pdpn/Spp1/Ptn/Itgam/Itga11/Ston1/Itga2b/Abi3bp/Ninj1/Srcin1/Lrp1/Rhod/S100a10/Rell2/Fmn1/Camsap3/Dock5/Sned1/Rpl29/Efna5/Ndnf/Hacd1/Col8a1/Lgals1/Grem1	44	cort
BP	GO:0031667	response to nutrient levels	44/1901	373/28814	0.000138818	0.00390587	0.00299519	Oprm1/Atn1/Srf/Rxra/Cadps2/Nuak1/Pomc/Snw1/Cartpt/Fam107a/Ppara/Plec/Sod1/Usp33/Atf3/Cubn/Fbn1/Postn/Wnt2b/Prkaa2/Mfsd2a/Spp1/Chrna7/Pik3c2a/Mt3/Brsk1/Lrrk2/Sik2/Nenf/Dap/Slc39a5/Gck/Arsb/Zc3h12a/Mc4r/Scd4/Kcnb1/Brsk2/Foxk1/Stk24/Ghrl/Prkag1/Spx/Fcor	44	cort
BP	GO:0034764	positive regulation of transmembrane transport	33/1901	253/28814	0.000144109	0.00403505	0.00309426	Trdn/Igf1/Galr2/Ryr2/Arc/Shank3/C3/Gal/Sorbs1/Snca/Dbi/Lcn2/Slc6a9/Ephb2/Htt/Ndufa4/Klf15/Atp7a/Fxyd1/Wnk2/Irs2/Akap9/Nppa/S100a1/Kcna1/Cacna1c/Cemip/Irs1/Rnasel/Rap1a/Ank3/Lrrc55/Kcne1l	33	cort
BP	GO:0014910	regulation of smooth muscle cell migration	17/1901	95/28814	0.000146828	0.00409133	0.00313741	Retn/Igf1/Pde4d/Fgf9/Aif1/Mdk/Postn/S100a11/Plxna1/Pgr/Trib1/Atp7a/Dock4/Lrp1/Dock5/Tmsb4x/Prkg1	17	cort
BP	GO:0010906	regulation of glucose metabolic process	21/1901	132/28814	0.000150673	0.00417829	0.0032041	Ranbp2/Dgkq/C1qtnf1/Igf1/Pomc/Gpld1/Ppara/Sorbs1/Fam3a/Nnmt/Midn/Irs2/Ppp1r3f/Gck/Ppp1r3b/Ep300/Soga1/Irs1/Foxk1/Hmgb1/Ppp1r3e	21	cort
BP	GO:0071900	regulation of protein serine/threonine kinase activity	42/1901	352/28814	0.000151495	0.00418097	0.00320616	Ccnd2/Cdk12/Cav1/Prox1/Tenm1/Sfrp5/Tnfaip3/Igf1/Ern1/Map3k1/Lrp5/Ptprj/Snca/Dab2ip/Dusp19/Tesk1/Trp73/Htt/Slc8a2/Pycard/Casp3/Trib1/Mst1r/Pkd1/Mif/Map3k13/Pkig/Lrrk2/Nppa/Ccno/Tlr9/Cemip/Spdya/Slc8a1/Tead1/Paqr3/Ntrk3/Akap13/Prkag1/Psrc1/Ccnd1/Cdk5r2	42	cort
BP	GO:0046058	cAMP metabolic process	6/1901	14/28814	0.000154843	0.00425302	0.0032614	Adcy9/Adcy1/Adcy3/Pde4d/Adcy6/Pth2	6	cort
BP	GO:0048675	axon extension	22/1901	142/28814	0.000157761	0.00431264	0.00330713	Wnt3/D130043K22Rik/Srf/Tnr/Vcl/Dpysl2/Slit1/Plxna4/Usp9x/Dcx/Mt3/Spg11/Map3k13/Barhl2/Sema7a/Lrp1/Trpc5/Dscam/Adnp/Islr2/Slit3/Ntrk3	22	cort
BP	GO:0006112	energy reserve metabolic process	16/1901	87/28814	0.000163675	0.0044323	0.00339888	Igf1/Pomc/Sorbs1/Gnas/Mt3/Irs2/Ppp1r3f/Gck/Ppp1r3b/Mc4r/Per2/Irs1/Gsk3a/Hmgb1/Ptges3/Ppp1r3e	16	cort
BP	GO:0035418	protein localization to synapse	16/1901	87/28814	0.000163675	0.0044323	0.00339888	Nphs1/Camk2a/Nptx1/Kif5c/Map1a/Bsn/Nrxn2/Shank1/Iqsec2/Slitrk3/Gpc6/Pclo/Kalrn/Rap1a/Kif5a/Mpp4	16	cort
BP	GO:0019646	aerobic electron transport chain	12/1901	54/28814	0.000167557	0.00451622	0.00346324	Cox4i2/Cox7c/Uqcrb/Ndufs6/Ndufb9/Ndufv2/Ndufa7/Uqcrq/Uqcr10/Cox5b/Uqcrh/Uqcc3	12	cort
BP	GO:0009306	protein secretion	46/1901	399/28814	0.000169421	0.0045452	0.00348546	Raf1/Oprm1/Rab34/Trh/Rcn3/Lyst/Igf1/Gpld1/Cartpt/Stxbp5l/Syt7/Lrp5/Klf7/Fbn1/Rab13/Unc13b/Svbp/Htt/Cbln1/Exph5/Ccdc186/Midn/Srcin1/Irs2/Lrp1/Myrip/Gck/Arf6/Mc4r/Efna5/Kcnb1/Vamp8/Tvp23a/Cacna1c/Brsk2/Kcnn4/Per2/Irs1/Ptprn2/Acvr2b/Pclo/Syt9/Ghrl/Hmgn3/Cbln4/Ppia	46	cort
BP	GO:0042254	ribosome biogenesis	37/1901	299/28814	0.000176165	0.00470425	0.00360743	Nhp2/Bud23/Rps25/Rps5/Tsr3/Rps14/Rps24/Rpl14/Cul4b/Rpsa/Exosc4/Rps27l/Rps16/Trmt112/Rps21/Rps19/Rpl7/Npm3/Rpl38/Mdn1/Rpl5/Rpl11/Rpl35a/Rpl26/Rps7/Rps17/Rpp25/Rpl7a/Rpl35/Rpl27/Rps15/mt-Rnr1/mt-Rnr2/Rnasel/Rps28/Pin4/Rps27	37	cort
BP	GO:1901890	positive regulation of cell junction assembly	20/1901	124/28814	0.00017709	0.00470718	0.00360967	Cav1/Ptprj/Ephb2/Wnt7a/Srpx2/Cbln1/Adgrl3/Cldn5/S100a10/Cux2/Fmn1/Flrt1/Amigo2/Slitrk3/Efna5/Adnp/Lrrtm4/Ntrk3/Ghrl/Cldn19	20	cort
BP	GO:0035592	establishment of protein localization to extracellular region	46/1901	400/28814	0.000179457	0.00474821	0.00364114	Raf1/Oprm1/Rab34/Trh/Rcn3/Lyst/Igf1/Gpld1/Cartpt/Stxbp5l/Syt7/Lrp5/Klf7/Fbn1/Rab13/Unc13b/Svbp/Htt/Cbln1/Exph5/Ccdc186/Midn/Srcin1/Irs2/Lrp1/Myrip/Gck/Arf6/Mc4r/Efna5/Kcnb1/Vamp8/Tvp23a/Cacna1c/Brsk2/Kcnn4/Per2/Irs1/Ptprn2/Acvr2b/Pclo/Syt9/Ghrl/Hmgn3/Cbln4/Ppia	46	cort
BP	GO:2000112	regulation of cellular macromolecule biosynthetic process	53/1901	481/28814	0.000181269	0.00477424	0.0036611	Taco1/Rps9/Rplp1/Rxra/Igf1/Dapk1/Rida/Sorbs1/Dbi/Abca2/Rps3a1/Slc6a9/Magoh/Ago3/Trnau1ap/Igf2bp3/Cnbp/Il15/Mt3/Ogfod1/Igf2bp2/Barhl2/Tut7/Eif1/Ago2/Rps27l/Irs2/Rab3gap2/Ppp1r3f/Cpeb3/Enc1/Gck/Zc3h12a/Dhx9/Cirbp/Ppp1r3b/Tnrc6b/Mex3d/Eif3k/Per2/Irs1/Nanos3/Rpl38/Rpl5/Rpl26/Gspt1/Mir186/Tia1/Ppp1r3e/Rpl13a/Dph1/Trim71/Samd4b	53	cort
BP	GO:0007015	actin filament organization	51/1901	458/28814	0.000184012	0.00482447	0.00369961	Nphs1/Prox1/Srf/Tenm1/Baiap2l2/Cobl/Sptb/Nedd9/Iqgap2/Fam107a/Map3k1/Plec/Shank3/Aif1/Sorbs1/Pstpip2/Xirp2/Tesk1/Wasf2/Espn/Add2/Pycard/Pdlim3/Trf/Myo5c/Ppargc1b/Frmd7/Rflna/Mical2/Shank1/Daam2/Pacsin1/Rhod/S100a10/Kank3/Fmn1/Arf6/Marcksl1/Tmsb4x/Capg/Tpm3-rs7/Gmfg/Ctnna3/Cdc42ep5/Ghrl/Arhgef10/Tmsb15l/Arhgap40/Mphosph8/Tmsb10/Tmsb15b1	51	cort
BP	GO:0050766	positive regulation of phagocytosis	16/1901	88/28814	0.000187952	0.0048913	0.00375087	Cyba/Bcr/Mertk/Sod1/C3/C2/Ptprj/Stap1/Pycard/Tub/Il15/Camk1d/Lrp1/Fcer1g/Rap1a/Clec7a	16	cort
BP	GO:0032098	regulation of appetite	8/1901	26/28814	0.000188595	0.0048913	0.00375087	Oprm1/Pomc/Cartpt/Ppara/Fbn1/Nenf/Ghrl/Spx	8	cort
BP	GO:0014909	smooth muscle cell migration	18/1901	106/28814	0.000189395	0.0048913	0.00375087	Retn/Igf1/Pde4d/Fgf9/Aif1/Mdk/Postn/S100a11/Plxna1/Pgr/Trib1/Atp7a/Dock4/Lrp1/Dock5/Tmsb4x/Prkg1/Kalrn	18	cort
BP	GO:0021696	cerebellar cortex morphogenesis	11/1901	47/28814	0.000190802	0.0048913	0.00375087	Pcnt/Nfix/Prox1/Wnt7a/Usp9x/Cbln1/Atp7a/Cacna1a/Gli2/Kndc1/Sptbn2	11	cort
BP	GO:0021772	olfactory bulb development	11/1901	47/28814	0.000190802	0.0048913	0.00375087	Pcnt/Srf/Dlx2/Sall3/Slit1/Pax6/Dlx5/Sall1/Eomes/Lrrk2/Atf5	11	cort
BP	GO:0055117	regulation of cardiac muscle contraction	14/1901	71/28814	0.00019271	0.00491838	0.00377163	Cav1/Ryr2/Pde4d/Hcn4/Tnni3/Fxyd1/Akap9/Nppa/Zc3h12a/Dsg2/Adra1a/Cacna1c/Slc8a1/Ctnna3	14	cort
BP	GO:0071496	cellular response to external stimulus	37/1901	301/28814	0.000201462	0.00511909	0.00392554	Aqp1/Cav1/Piezo1/Srf/Rxra/Cadps2/Nuak1/Asgr1/Snw1/Cartpt/Fam107a/Ppara/Plec/Fosl1/Kcnk4/Usp33/Atf3/Postn/Wnt2b/Prkaa2/Mfsd2a/Pik3c2a/Brsk1/Lrrk2/Sik2/Dap/Slc39a5/Gck/Zc3h12a/Cradd/Scd4/Kcnb1/Brsk2/Stk24/Prkag1/Fcor/Pde2a	37	cort
BP	GO:0031669	cellular response to nutrient levels	28/1901	205/28814	0.000205585	0.00518909	0.00397922	Srf/Rxra/Cadps2/Nuak1/Snw1/Cartpt/Fam107a/Ppara/Usp33/Atf3/Postn/Wnt2b/Prkaa2/Mfsd2a/Pik3c2a/Brsk1/Lrrk2/Sik2/Dap/Slc39a5/Gck/Zc3h12a/Scd4/Kcnb1/Brsk2/Stk24/Prkag1/Fcor	28	cort
BP	GO:0007178	transmembrane receptor protein serine/threonine kinase signaling pathway	45/1901	391/28814	0.000206016	0.00518909	0.00397922	Glg1/D130043K22Rik/Chrd/Cav1/Zmiz1/Sfrp5/Btbd11/Jade2/Snw1/Hivep1/Map3k1/Fgf9/Ppara/Wnt1/Lnpep/Bambi/Cidea/Ldlrad4/Gdf11/Rnf165/Col3a1/Notch1/Fbn1/Dlx5/Furin/Usp9x/Trf/Zbtb7a/Crb2/Adamtsl2/Zcchc12/Spred3/Lefty1/Slc39a5/Lrp1/Cldn5/Dlx1/Fzd1/Hes5/Rasl11b/Ep300/Acvr2b/Hipk2/Bcl9l/Grem1	45	cort
BP	GO:0009187	cyclic nucleotide metabolic process	9/1901	33/28814	0.000210233	0.00527228	0.00404302	Adcy9/Adcy1/Adcy3/Pde4d/Adcy6/Npr1/Pth2/Nppa/Pde2a	9	cort
BP	GO:0032102	negative regulation of response to external stimulus	46/1901	403/28814	0.000212872	0.00530047	0.00406463	Wnt3/Alox12/Oas1c/D130043K22Rik/Bcr/Tnr/C1qtnf1/Tnfaip3/Fabp7/Enpp3/Igf1/Mmp28/Slc6a3/Cartpt/Ppara/Sod1/Aif1/Slit1/Notch1/Mdk/Adar/Ash1l/Hgf/Stap1/A2m/Cd9/Chrna7/Xylt1/Fam3a/Nt5e/Trib1/Rnf125/Mif/Isg15/Nenf/Prdm1/Sema7a/Nlrp6/Rps19/Gpr17/Prkg1/Ghrl/Cldn19/Mfhas1/Spx/Grem1	46	cort
BP	GO:0031668	cellular response to extracellular stimulus	31/1901	237/28814	0.000214289	0.00530047	0.00406463	Srf/Rxra/Cadps2/Nuak1/Asgr1/Snw1/Cartpt/Fam107a/Ppara/Plec/Fosl1/Usp33/Atf3/Postn/Wnt2b/Prkaa2/Mfsd2a/Pik3c2a/Brsk1/Lrrk2/Sik2/Dap/Slc39a5/Gck/Zc3h12a/Scd4/Kcnb1/Brsk2/Stk24/Prkag1/Fcor	31	cort
BP	GO:0006163	purine nucleotide metabolic process	43/1901	369/28814	0.000214875	0.00530047	0.00406463	Adcy9/Atp5e/Pipox/Igf1/Ddit4/Hint1/Adcy1/Pgam2/Adcy3/Galk1/Pde4d/Ppara/Atp5j/Atp5o/Adcy6/Xdh/Gpam/Entpd7/Snca/Hmgcs2/Npr1/Prkaa2/Nupr1/Nt5e/Mcee/Atp5h/Zbtb7a/Nme5/Lrrk2/Nme1/Pth2/Atp5j2/Atp5l/Nppa/Gck/Atp5k/Nt5c1a/Ep300/Foxk1/Eno1b/Gapdhs/Uqcc3/Pde2a	43	cort
BP	GO:0042593	glucose homeostasis	36/1901	291/28814	0.000215033	0.00530047	0.00406463	Raf1/Oas1c/Rab34/Igf1r/Ankrd26/Igf1/Pomc/Ern1/Gpld1/Cartpt/Stxbp5l/Lrp5/Ptprj/Nmb/Klf7/Pax6/Fbn1/Unc13b/Prkaa2/Klf15/Cacna1a/Ccdc186/Mbd5/Lrp1/Gck/Hectd4/Efna5/Kcnb1/Cacna1c/Brsk2/Foxk1/Ptprn2/Csmd1/Ghrl/Hmgn3/Fcor	36	cort
BP	GO:0010675	regulation of cellular carbohydrate metabolic process	24/1901	165/28814	0.000219507	0.00538773	0.00413155	Ranbp2/Dgkq/C1qtnf1/Igf1/Ddit4/Pomc/Gpld1/Ppara/Sorbs1/Snca/Nupr1/Fam3a/Nnmt/Midn/Irs2/Ppp1r3f/Gck/Ppp1r3b/Ep300/Soga1/Irs1/Foxk1/Hmgb1/Ppp1r3e	24	cort
BP	GO:0010001	glial cell differentiation	33/1901	259/28814	0.000224121	0.00545502	0.00418315	Nfix/Cntnap1/Igf1/Plec/Sod1/Dlx2/Ptprj/Notch1/Abca2/Pax6/Mdk/Trp73/Ptn/Klf15/Itgam/Mt3/Eomes/Myrf/Lgi4/Atf5/Lrp1/Daam2/Sox5/Dlx1/Cxcr4/Gpr157/Hes5/Opalin/Sox6/Ntrk3/Arhgef10/Sox1/Miat	33	cort
BP	GO:0010810	regulation of cell-substrate adhesion	30/1901	227/28814	0.00022414	0.00545502	0.00418315	Mmp14/Mink1/Smoc1/Nedd9/Fam107a/Vcl/Wnt1/Ptprj/Notch1/Mdk/Postn/Tesk1/Pdpn/Spp1/Ptn/Abi3bp/Ninj1/Lrp1/Rhod/S100a10/Rell2/Fmn1/Camsap3/Dock5/Efna5/Ndnf/Hacd1/Col8a1/Lgals1/Grem1	30	cort
BP	GO:0033500	carbohydrate homeostasis	36/1901	292/28814	0.00023001	0.00557041	0.00427164	Raf1/Oas1c/Rab34/Igf1r/Ankrd26/Igf1/Pomc/Ern1/Gpld1/Cartpt/Stxbp5l/Lrp5/Ptprj/Nmb/Klf7/Pax6/Fbn1/Unc13b/Prkaa2/Klf15/Cacna1a/Ccdc186/Mbd5/Lrp1/Gck/Hectd4/Efna5/Kcnb1/Cacna1c/Brsk2/Foxk1/Ptprn2/Csmd1/Ghrl/Hmgn3/Fcor	36	cort
BP	GO:0009791	post-embryonic development	21/1901	136/28814	0.000230813	0.00557041	0.00427164	Kmt2a/Atn1/Arid5b/Cela1/Gnas/Schip1/Ash1l/Trp73/Itpr1/Usp9x/Csrnp1/Atm/Ago2/Prdm1/Atf5/Alx4/Hmgn1/Dscam/Sox6/Slc8a1/Acvr2b	21	cort
BP	GO:0048592	eye morphogenesis	26/1901	186/28814	0.000235189	0.0056309	0.00431802	Th/Aqp1/Prox1/Rarb/Meis1/Man2a1/Lrp5/Bhlhe22/Gdf11/Pax6/Mfsd2a/Ephb2/Kdm2b/Ptn/Tenm3/Crb2/Prdm1/Hmgn1/Sdk2/Dscam/Igfn1/Hipk2/Phactr4/Col8a1/Sox1/Miat	26	cort
BP	GO:0021684	cerebellar granular layer formation	5/1901	10/28814	0.000236641	0.0056309	0.00431802	Nfix/Prox1/Wnt7a/Cbln1/Kndc1	5	cort
BP	GO:0021707	cerebellar granule cell differentiation	5/1901	10/28814	0.000236641	0.0056309	0.00431802	Nfix/Prox1/Wnt7a/Cbln1/Kndc1	5	cort
BP	GO:0033692	cellular polysaccharide biosynthetic process	13/1901	64/28814	0.000237224	0.0056309	0.00431802	Igf1/Sorbs1/Ndst4/Irs2/Ppp1r3f/Gck/Ppp1r3b/B3gnt2/Ndst1/Per2/Irs1/Ptges3/Ppp1r3e	13	cort
BP	GO:0060070	canonical Wnt signaling pathway	37/1901	304/28814	0.000245538	0.00579292	0.00444226	Wnt3/Pfdn5/Cav1/Sfrp5/Apc2/Lgr5/Ccdc88c/Fgf9/Wnt1/Bambi/Lrp5/Dab2ip/Notch1/Frzb/Mdk/Wnt2b/Dlx5/Wnt7a/Ptpro/Wnt6/Lrrk2/Wnk2/Bcl9/Rnf146/Daam2/Plekha4/Nppa/Fzd1/Shisa3/Fzd2/Usp34/Gsk3a/Cdh3/Rps12/Bcl9l/Grem1/Tpbgl	37	cort
BP	GO:0019935	cyclic-nucleotide-mediated signaling	17/1901	99/28814	0.000246058	0.00579292	0.00444226	Oprm1/Aqp1/Dgkq/Pde7b/Pomc/Pde4d/Pde10a/Gal/Gnas/Pex5l/Npr1/Nppa/Gucy1a2/Adnp/Prkg1/Pde11a/Pde2a	17	cort
BP	GO:0001667	ameboidal-type cell migration	50/1901	452/28814	0.000247708	0.00580804	0.00445386	Alox12/Itgb7/Aqp1/Hyal1/Prox1/Srf/Akt3/Arid5b/Igf1/Map3k3/Vash1/Gpld1/Plec/Nr4a1/Lrp5/Cd63/Lcn2/Dab2ip/Notch1/Pax6/Schip1/Rab13/Tesk1/Svbp/Wasf2/Wnt7a/Plxnd1/Pik3c2a/Fgf16/Srpx2/Dnaja4/Egr3/Iqsec1/Tbxa2r/Crb2/Ago2/Sema7a/Lefty1/Nrtn/Daam2/Arsb/Zc3h12a/Arf6/Dock5/Cxcr4/Vstm4/Slc8a1/Phactr4/Hmgb1/Grem1	50	cort
BP	GO:0009991	response to extracellular stimulus	46/1901	406/28814	0.000251796	0.00585629	0.00449086	Oprm1/Atn1/Srf/Rxra/Cadps2/Nuak1/Pomc/Asgr1/Snw1/Cartpt/Fam107a/Ppara/Plec/Sod1/Fosl1/Usp33/Atf3/Cubn/Fbn1/Postn/Wnt2b/Prkaa2/Mfsd2a/Spp1/Chrna7/Pik3c2a/Mt3/Brsk1/Lrrk2/Sik2/Nenf/Dap/Slc39a5/Gck/Arsb/Zc3h12a/Mc4r/Scd4/Kcnb1/Brsk2/Foxk1/Stk24/Ghrl/Prkag1/Spx/Fcor	46	cort
BP	GO:0071692	protein localization to extracellular region	46/1901	406/28814	0.000251796	0.00585629	0.00449086	Raf1/Oprm1/Rab34/Trh/Rcn3/Lyst/Igf1/Gpld1/Cartpt/Stxbp5l/Syt7/Lrp5/Klf7/Fbn1/Rab13/Unc13b/Svbp/Htt/Cbln1/Exph5/Ccdc186/Midn/Srcin1/Irs2/Lrp1/Myrip/Gck/Arf6/Mc4r/Efna5/Kcnb1/Vamp8/Tvp23a/Cacna1c/Brsk2/Kcnn4/Per2/Irs1/Ptprn2/Acvr2b/Pclo/Syt9/Ghrl/Hmgn3/Cbln4/Ppia	46	cort
BP	GO:0050673	epithelial cell proliferation	52/1901	476/28814	0.000255731	0.00592392	0.00454272	Ccnd2/Cyba/Cav1/Hyal1/Prox1/Akt3/Tnfaip3/Fabp7/Igf1/Lgr5/Ern1/Vash1/Thbs4/Fgf9/Rida/Trp63/Nr4a1/Xdh/Agap2/Dab2ip/Egfl7/Notch1/Pax6/Mdk/Tfap2c/Hgf/Areg/Dlx6/Dlx5/Ptn/Gkn3/Prok2/Wnt7a/Itpr1/Nupr1/Pgr/Wdr48/Egr3/Atp7a/Klf9/Six4/Vash2/Nme1/Hmgn1/Hes5/Vstm4/Atpif1/Cdh3/Ghrl/Hmgb1/Col8a1/Ccnd1	52	cort
BP	GO:0086065	cell communication involved in cardiac conduction	10/1901	41/28814	0.000258418	0.00596222	0.00457209	Cav1/Ryr2/Pde4d/Hcn4/Dsg2/Scn4b/Cacna1c/Slc8a1/Ctnna3/Kcne1l	10	cort
BP	GO:0060078	regulation of postsynaptic membrane potential	19/1901	118/28814	0.000259998	0.00597477	0.00458172	Oprm1/Shank3/Snca/Unc13b/Wnt7a/Grin2b/Slc8a2/Chrna7/Cbln1/Chrna3/Igsf9b/Lrrk2/Dgki/Shank1/Rims1/Cux2/Neto1/Pclo/Ghrl	19	cort
BP	GO:0006109	regulation of carbohydrate metabolic process	27/1901	198/28814	0.000271497	0.00621426	0.00476537	Ranbp2/Dgkq/C1qtnf1/Igf1/Ddit4/Pomc/Gpld1/Ppara/Sorbs1/Snca/Prkaa2/Nupr1/Fam3a/Nnmt/Zbtb7a/Midn/Irs2/Ppp1r3f/Gck/Ppp1r3b/Ep300/Soga1/Irs1/Foxk1/Gapdhs/Hmgb1/Ppp1r3e	27	cort
BP	GO:0001976	nervous system process involved in regulation of systemic arterial blood pressure	7/1901	21/28814	0.000274651	0.00623	0.00477744	Rps6ka2/Adra1d/Chrna7/Tnni3/Adra1a/Chrm3/Nav2	7	cort
BP	GO:0097107	postsynaptic density assembly	7/1901	21/28814	0.000274651	0.00623	0.00477744	Shank3/Nptx1/Cbln1/Nrxn2/Sipa1l1/Slitrk3/Ntrk3	7	cort
BP	GO:1901796	regulation of signal transduction by p53 class mediator	15/1901	82/28814	0.000275425	0.00623	0.00477744	Bcl2l12/Chd5/Rps20/Trp73/Mif/Atm/Hipk4/Rpl37/Rpl5/Rpl11/Rpl26/Rps7/Rps15/Rpl23/Rpl37rt	15	cort
BP	GO:0005996	monosaccharide metabolic process	34/1901	273/28814	0.000279758	0.00627559	0.0048124	Oas1c/Ranbp2/Dgkq/C1qtnf1/Igf1/Pgam2/Pomc/Galk1/Gpld1/Ppara/Man2a1/Lrp5/Sorbs1/Atf3/Fbn1/Fam3a/Nnmt/Midn/Wdtc1/Irs2/Ppp1r3f/Gck/Hectd4/Ppp1r3b/Gdpgp1/Ep300/Soga1/Per2/Irs1/Foxk1/Eno1b/Gapdhs/Hmgb1/Ppp1r3e	34	cort
BP	GO:1903578	regulation of ATP metabolic process	16/1901	91/28814	0.000280479	0.00627559	0.0048124	Fis1/Igf1/Ddit4/Ppara/Prkaa2/Nupr1/Cox7a2/Atp7a/Zbtb7a/Gck/Atpif1/Ep300/Eno1b/Gapdhs/Cox7a1/Pde2a	16	cort
BP	GO:0061448	connective tissue development	36/1901	295/28814	0.000280704	0.00627559	0.0048124	Mef2d/Glg1/Srf/Rarb/Arid5b/Igf1/Gpld1/Fgf9/Dlx2/Lrp5/Klf7/Col3a1/Notch1/Frzb/Mdk/Gnas/Il6ra/Col11a1/Wnt7a/Ap1s2/Carm1/Pkd1/Atp7a/Zbtb7a/4932438A13Rik/Rflna/Satb2/Sox5/Hes5/Gli2/Sox6/Ep300/Ghrl/Zbtb16/Grem1/Selenom	36	cort
BP	GO:0007266	Rho protein signal transduction	21/1901	138/28814	0.000283402	0.00631066	0.00483929	Kctd10/Bcr/Celsr1/Rasgrf2/Col3a1/Pdpn/Nradd/Rtkn/Arhgef11/Adra1a/Ccdc125/Gpr55/Lpar4/Prag1/Gpr17/Arhgef12/Kalrn/Cdc42ep5/Phactr4/Akap13/Arhgef10	21	cort
BP	GO:0032271	regulation of protein polymerization	28/1901	209/28814	0.000284461	0.00631066	0.00483929	Nphs1/Cav1/Ttbk1/Tenm1/Baiap2l2/Sgk1/Sptb/Map3k1/Snca/Add2/Pycard/Daam2/Akap9/Kank3/Fmn1/Arf6/Camsap3/Clip1/Tmsb4x/Capg/Cdc42ep5/Psrc1/Tmsb15l/Arhgap40/Mphosph8/Tmsb10/Tmsb15b1/Hspa1b	28	cort
BP	GO:1900271	regulation of long-term synaptic potentiation	12/1901	57/28814	0.000287492	0.00635346	0.00487211	Crtc1/Calb2/Adcy1/Scgn/Fam107a/Arc/Shank3/Ephb2/Ptn/Chrna7/Cpeb3/Kalrn	12	cort
BP	GO:0043409	negative regulation of MAPK cascade	26/1901	189/28814	0.000303722	0.00668652	0.00512752	Igf1r/Cav1/Ankrd26/Sfrp5/Dusp6/Timp3/Igf1/Ptprj/Atf3/Dab2ip/Dusp19/Ash1l/Ephb2/Trp73/Chrna7/Dusp4/Spred3/Wnk2/Nlrp6/Tbc1d10c/Nppa/Tlr9/Btn2a2/Paqr3/Chrna10/Ppia	26	cort
BP	GO:0001655	urogenital system development	44/1901	387/28814	0.000314269	0.00687303	0.00527054	Pcnt/Plag1/Aqp1/Prlr/Igf1r/Crlf1/Rxra/Rarb/Traf3ip2/Arid5b/Igf1/Lgr5/Ndufs6/Trp63/Wnt1/Gdf11/Notch1/Fbn1/Schip1/Wnt2b/Il6ra/Ephb2/Spp1/Sec61a1/Klf15/Plxnd1/Ptpro/Sall1/Heyl/Pkd1/Wnt6/Six4/Lrrk2/Prdm1/Gcnt1/Fmn1/Cxcr4/Hes5/Gli2/Acvr2b/Hspb11/Zbtb16/Grem1/Gcnt4	44	cort
BP	GO:0050772	positive regulation of axonogenesis	17/1901	101/28814	0.000314577	0.00687303	0.00527054	Wnt3/Crabp2/Srf/Plxna2/Plxna4/Plxna1/Plxnd1/Dcx/Map3k13/Sema7a/Lrp1/Trpc5/Efna5/Dscam/Adnp/Islr2/Ntrk3	17	cort
BP	GO:0071248	cellular response to metal ion	24/1901	169/28814	0.000316174	0.00688185	0.0052773	Aqp1/Rasa4/Gpld1/Syt7/Nptx1/Snca/Syt2/Prkaa2/Mtf1/Mt3/Mt2/Trf/Cpne4/Atp7a/Cpne7/Lrrk2/Syt15/Kcna1/Kcnb1/Gsk3a/Kcnh1/Syt9/Syt10/Ank3	24	cort
BP	GO:0003205	cardiac chamber development	27/1901	200/28814	0.000319717	0.00693281	0.00531638	Prox1/Srf/Rxra/Rarb/Dnah11/Hey2/Ryr2/Fgf9/Zfpm2/Notch1/Xirp2/Col11a1/Plxnd1/Sall1/Heyl/Tnni3/Prdm1/Lrp1/Fzd1/Cxcr4/Zfpm1/Fzd2/Ndst1/Slit3/Gsk3a/Naca/Pde2a	27	cort
BP	GO:0098900	regulation of action potential	13/1901	66/28814	0.000326494	0.00705326	0.00540875	Cav1/Ryr2/Kcnc4/Slc8a2/Hcn4/Akap9/Dsg2/Adra1a/Kcnb1/Cacna1c/Kcnip1/Ctnna3/Ank3	13	cort
BP	GO:0043524	negative regulation of neuron apoptotic process	26/1901	190/28814	0.000330196	0.0071066	0.00544966	Gabrb2/Crlf1/Sod1/Pcdhgc4/Agap2/Snca/Lcn2/Mdk/Trp73/Kdm2b/Mt3/Hyou1/Atp7a/Six4/Cacna1a/En2/Lrp1/Dlx1/Amigo2/Ndnf/Adnp/Hipk2/Syngap1/Pcp4/Pcdhgc5/Pcdhgc3	26	cort
BP	GO:1902903	regulation of supramolecular fiber organization	44/1901	388/28814	0.000332325	0.00712583	0.0054644	Pfdn5/Nphs1/Cav1/Prox1/Tenm1/Baiap2l2/Sgk1/Apc2/Sptb/Map3k1/Shank3/Pfdn1/Snca/Map1a/Tesk1/Wasf2/Add2/Chrna7/Pycard/Mid1/Frmd7/Shank1/Daam2/Akap9/S100a10/Kank3/Fmn1/Arf6/Camsap3/Clip1/Tmsb4x/Pfdn4/Capg/Gmfg/Cdc42ep5/Akap13/Psrc1/Arhgef10/Tmsb15l/Arhgap40/Mphosph8/Tmsb10/Tmsb15b1/Hspa1b	44	cort
BP	GO:0032103	positive regulation of response to external stimulus	50/1901	458/28814	0.00033761	0.00716665	0.0054957	Oprm1/Ccl3/Rab34/Igf1r/Cyba/Ttbk1/Pomc/Thbs4/C3/Aif1/Ptprj/Irf7/Casp1/Snca/Fbn1/Mdk/Unc13b/Artn/Stap1/Ptn/Nupr1/Pycard/Fgf16/Ido1/Mif/Lrrk2/Prss56/Ddx60/Ninj1/Camk1d/Clnk/Znfx1/Ifi203/Lrp1/Rps19/Nppa/Dhx9/Tlr9/Cxcr4/Nlrp10/Dscam/Vamp8/Trim12c/Fcer1g/Ntrk3/Stk24/Ghrl/Hmgb1/Lgals1/Pde2a	50	cort
BP	GO:0019932	second-messenger-mediated signaling	37/1901	309/28814	0.000338427	0.00716665	0.0054957	Oprm1/Aqp1/Dgkq/Fis1/Pde7b/Igf1/Hint1/Pomc/Ryr2/Pde4d/Pde10a/Gal/Ptprj/Gnas/Pex5l/Npr1/Htt/Camkk2/Itpr1/Slc8a2/Mt2/Tbxa2r/Tnni3/Lrrk2/Tbc1d10c/Nppa/Gucy1a2/Slc24a4/Gck/Cxcr4/Chrm3/Ndnf/Adnp/Prkg1/Slc8a1/Pde11a/Pde2a	37	cort
BP	GO:0021587	cerebellum morphogenesis	12/1901	58/28814	0.000340969	0.00716665	0.0054957	Pcnt/Nfix/Prox1/Wnt1/Wnt7a/Usp9x/Cbln1/Atp7a/Cacna1a/Gli2/Kndc1/Sptbn2	12	cort
BP	GO:0043470	regulation of carbohydrate catabolic process	12/1901	58/28814	0.000340969	0.00716665	0.0054957	Igf1/Ddit4/Ppara/Prkaa2/Nupr1/Zbtb7a/Gck/Ppp1r3b/Ep300/Gapdhs/Hmgb1/Ppp1r3e	12	cort
BP	GO:0035116	embryonic hindlimb morphogenesis	9/1901	35/28814	0.000341441	0.00716665	0.0054957	Wnt3/Alx3/Rarb/Trp63/Notch1/Gnas/Wnt7a/Alx4/Zbtb16	9	cort
BP	GO:0045926	negative regulation of growth	33/1901	265/28814	0.000341683	0.00716665	0.0054957	Wnt3/D130043K22Rik/Ankrd26/Hyal1/Tnr/Meis1/Gng4/Ppara/Slit1/Ptprj/Dab2ip/Frzb/Gnas/Zmat3/Trp73/Rerg/Vgll4/Mt3/Dcbld2/Fstl4/Sema7a/Nppa/Cirbp/Bst2/Slit3/Foxk1/Gsk3a/Eno1b/Psrc1/Osgin1/Grem1/Prdm11/Hspa1b	33	cort
BP	GO:0051258	protein polymerization	34/1901	276/28814	0.000342928	0.0071667	0.00549575	Nphs1/Cav1/Ttbk1/Tenm1/Baiap2l2/Sgk1/Cobl/Sptb/Fam107a/Map3k1/Aif1/Pstpip2/Snca/Tubgcp4/Add2/Pycard/Daam2/Akap9/Kank3/Fmn1/Arf6/Camsap3/Clip1/Tmsb4x/Tubgcp6/Capg/Cdc42ep5/Psrc1/Tmsb15l/Arhgap40/Mphosph8/Tmsb10/Tmsb15b1/Hspa1b	34	cort
BP	GO:0030512	negative regulation of transforming growth factor beta receptor signaling pathway	14/1901	75/28814	0.00035048	0.00729808	0.00559649	Glg1/Cav1/Ppara/Wnt1/Bambi/Cidea/Ldlrad4/Fbn1/Zbtb7a/Adamtsl2/Spred3/Lrp1/Rasl11b/Bcl9l	14	cort
BP	GO:0045185	maintenance of protein location	17/1901	102/28814	0.000354637	0.00735808	0.00564251	Chrd/Cav1/Vps13d/Adcy6/Fbn1/Pex5l/Pkd1/Vps13c/Vps13a/Chchd10/Tmsb4x/Ank3/Tmsb15l/Cops9/Tmsb10/Tmsb15b1/Syne1	17	cort
BP	GO:0015837	amine transport	19/1901	121/28814	0.000361192	0.00742034	0.00569024	Th/Trh/Cartpt/Dpysl2/Syt7/Snca/Syt2/Htr6/Grin2b/Chrna7/Chrna3/Cacna1a/Syt15/Gck/Kcnb1/Per2/Syt9/Syt10/Pcp4	19	cort
BP	GO:0072332	intrinsic apoptotic signaling pathway by p53 class mediator	15/1901	84/28814	0.000361497	0.00742034	0.00569024	Bcl2l12/Ddit4/Hint1/Snw1/Trp63/Trp73/Nupr1/Pycard/Mif/Rps27l/Ep300/Rpl11/Rpl26/Hipk2/Rps7	15	cort
BP	GO:2000300	regulation of synaptic vesicle exocytosis	15/1901	84/28814	0.000361497	0.00742034	0.00569024	Adcy1/Stxbp5l/Slc4a8/Prepl/Apba1/Wnt7a/Chrna7/Chrna3/Rims3/Lrrk2/Dgki/Rims1/Adra1a/Kcnh1/Rap1a	15	cort
BP	GO:0021681	cerebellar granular layer development	6/1901	16/28814	0.000368138	0.00750324	0.00575382	Nfix/Prox1/Mdk/Wnt7a/Cbln1/Kndc1	6	cort
BP	GO:0070572	positive regulation of neuron projection regeneration	6/1901	16/28814	0.000368138	0.00750324	0.00575382	Igf1r/Hgf/Ptn/Lrp1/Ntrk3/Stk24	6	cort
BP	GO:0035264	multicellular organism growth	29/1901	223/28814	0.000371086	0.00753671	0.00577948	Pcnt/Plag1/Atn1/Ankrd26/H3f3b/Rarb/Arid5b/Igf1/Unc79/Ndufs6/Slc6a3/Pde4d/Plec/Sod1/Cela1/Apba1/Gpam/Col3a1/Gnas/Mfsd2a/Wdr48/Atm/Mbd5/Wdtc1/Atf5/Rpl29/Ep300/Sptbn2/Selenom	29	cort
BP	GO:0045927	positive regulation of growth	38/1901	322/28814	0.00037848	0.00762919	0.0058504	Wnt3/Mmp14/Crabp2/Igf1r/Cyba/Hyal1/Prox1/Srf/H3f3b/Hey2/Sgk1/Igf1/Slc6a3/Fgf9/Extl3/Zfpm2/C3/Gpam/Syt2/Notch1/Mfsd2a/Kdm2b/Dcx/Map3k13/Exosc4/Sema7a/Lrp1/Rims1/Trpc5/Cxcr4/Efna5/Dscam/Adnp/Islr2/Tead1/Ntrk3/Naca/Ghrl	38	cort
BP	GO:0015986	proton motive force-driven ATP synthesis	7/1901	22/28814	0.000379975	0.00762919	0.0058504	Atp5e/Atp5j/Atp5o/Atp5h/Atp5j2/Atp5l/Atp5k	7	cort
BP	GO:0048791	calcium ion-regulated exocytosis of neurotransmitter	7/1901	22/28814	0.000379975	0.00762919	0.0058504	Syt7/Syt2/Unc13b/Rims3/Cacna1a/Rims1/Unc13c	7	cort
BP	GO:0150076	neuroinflammatory response	13/1901	67/28814	0.00038093	0.00762919	0.0058504	Ttbk1/Igf1/Adcy1/Aif1/Casp1/Snca/Stap1/Nupr1/Itgam/Atm/Dagla/Lrrk2/Lrp1	13	cort
BP	GO:0034101	erythrocyte homeostasis	23/1901	161/28814	0.00038258	0.00763571	0.0058554	Srf/Rps14/Rps24/Smap1/Adar/Kmt2e/Ank1/Casp3/Rbfox2/Zbtb7a/Isg15/Rcor1/Rps19/Zfpm1/Sox6/Klf13/Atpif1/Rps17/Hba-a2/Hba-a1/Mfhas1/Mafb/Hspa1b	23	cort
BP	GO:0090092	regulation of transmembrane receptor protein serine/threonine kinase signaling pathway	32/1901	256/28814	0.00038959	0.0077488	0.00594212	Glg1/D130043K22Rik/Chrd/Cav1/Sfrp5/Snw1/Fgf9/Ppara/Wnt1/Bambi/Cidea/Ldlrad4/Gdf11/Rnf165/Notch1/Fbn1/Furin/Zbtb7a/Crb2/Adamtsl2/Spred3/Lefty1/Lrp1/Dlx1/Fzd1/Hes5/Rasl11b/Ep300/Acvr2b/Hipk2/Bcl9l/Grem1	32	cort
BP	GO:0006122	mitochondrial electron transport, ubiquinol to cytochrome c	5/1901	11/28814	0.000410247	0.00802137	0.00615114	Uqcrb/Uqcrq/Uqcr10/Uqcrh/Uqcc3	5	cort
BP	GO:0006171	cAMP biosynthetic process	5/1901	11/28814	0.000410247	0.00802137	0.00615114	Adcy9/Adcy1/Adcy3/Adcy6/Pth2	5	cort
[truncated: 1,700 more rows]

## Sheet: 3.KEGG.female
ID	Description	GeneRatio	BgRatio	pvalue	p.adjust	qvalue	geneID	Count	tissue
[truncated: 85 more rows]

## Sheet: 4.KEGG.male
ID	Description	GeneRatio	BgRatio	pvalue	p.adjust	qvalue	geneID	Count	tissue
[truncated: 117 more rows]
